# Supplementary material for: Host-pathogen interaction profiling of nontypeable Haemophilus influenzae and Moraxella catarrhalis coinfection of bronchial epithelial cells
Source: mSphere. 2025 Jun 10;10(7):e00242-25. doi: 10.1128/msphere.00242-25 (PMC12306180; doi:10.1128/msphere.00242-25)
Supplement: Table S2 — Differentially expressed gene lists for all NTHi comparisons (Fig. 3). [file msphere.00242-25-s0003.xlsx]

## Sheet: 86 genes cell vs apfORwo
Locus_tag	Annotation
BV083_481	23S_rRNA_methyltransferase
BV083_221	3-oxoacyl-[acyl-carrier-]_synthase_III_family_protein
BV083_638	4Fe-4S_dicluster_domain_protein
BV083_1310	ABC_transporter_family_protein
BV083_1721	addiction_module_antidote_protein%2C_HigA_family
BV083_1072	addiction_module_toxin%2C_RelE/StbE_family_protein
BV083_1210	amino_ABC_transporter%2C_permease%2C_3-TM_region%2C_His/Glu/Gln/Arg/opine_family_domain_protein
BV083_1599	antA/AntB_antirepressor_family_protein
BV083_1841	bacterial_inner_membrane_family_protein
BV083_1036	bacterial_regulatory%2C_tetR_family_protein
BV083_333	branched-chain_amino_acid_transport_system_II_carrier_protein
BV083_711	carbamate_kinase
BV083_1503	carbonic_anhydrase_2
BV083_1222	ccmC
BV083_1005	conserved_hypothetical_integral_membrane_family_protein
BV083_715	crcB-like_family_protein
BV083_338	csdA%2C_DEAD-box_RNA_helicase
BV083_81	cyclophilin_type_peptidyl-prolyl_cis-trans_isomerase/CLD_family_protein
BV083_1585	cys-tRNAPro_and_Cys-tRNACys_deacylase
BV083_1669	cytidine_deaminase
BV083_643	DNA_primase
BV083_614	D-ribose_utilization
BV083_697	dsrH_like_family_protein
BV083_1555	efflux_transporter%2C_outer_membrane_factor_(OMF)_lipo%2C_NodT_family_protein
BV083_1594	electron_transport_regulator_A
BV083_1133	fis_transcriptional_dual_regulator
BV083_1007	GTP-binding_protein_TypA/BipA
BV083_1221	heme_exporter_protein_CcmB
BV083_1154	hemolytic_domain_protein
BV083_979	histidine_kinase-%2C_DNA_gyrase_B-%2C_and_HSP90-like_ATPase_family_protein
BV083_83	hypothetical_protein
BV083_99	hypothetical_protein
BV083_165	hypothetical_protein
BV083_1172	hypothetical_protein
BV083_1407	hypothetical_protein
BV083_1709	hypothetical_protein
BV083_1723	hypothetical_protein
BV083_1283	hypoxanthine_phosphoribosyltransferase
BV083_1155	inner-membrane_protein_insertion_factor
BV083_1751	integration_host_factor%2C_beta_subunit
BV083_180	membrane-bound_lytic_murein_transglycosylase_A
BV083_409	met_Apo-repressor%2C_MetJ_family_protein
BV083_724	methionyl-tRNA_formyltransferase
BV083_1804	molybdenum-pterin_binding_domain_protein
BV083_1647	molybdenum-pterin-binding_protein_2
BV083_331	na+/H+_antiporter_NhaA
BV083_712	ornithine_carbamoyltransferase
BV083_531	outer_membrane_insertion_C-terminal_signal_domain_protein
BV083_723	peptide_deformylase
BV083_224	phosphatidylserine_decarboxylase
BV083_749	putative_aspartate-semialdehyde_dehydrogenase
BV083_1645	putative_C32_tRNA_thiolase
BV083_1439	putative_pyruvate_kinase
BV083_849	putative_trk_system_potassium_uptake_protein_TrkH
BV083_1616	putative_uSG1-like_protein
BV083_530	ribonuclease_E
BV083_1022	ribosomal_protein_L21
BV083_930	ribosomal_protein_L24
BV083_222	ribosomal_protein_L32
BV083_1105	ribosomal_protein_L33
BV083_747	ribosomal_protein_L7/L12
BV083_1543	ribosomal_protein_S15
BV083_642	ribosomal_protein_S21
BV083_725	ribosomal_RNA_small_subunit_methyltransferase_B
BV083_1696	ribosome_maturation_protein
BV083_1345	single-stranded-DNA-specific_exonuclease_RecJ
BV083_1667	sodium/proline_symporter
BV083_1304	sprT-like_family_protein
BV083_713	sugar_phosphatase
BV083_1158	sulfatase_family_protein
BV083_1646	sulfur_relay%2C_TusE/DsrC/DsvC_family_protein
BV083_337	tetratricopeptide_repeat_family_protein
BV083_48	TFIIB_zinc-binding_family_protein
BV083_1344	thiol:disulfide_interchange_protein_dsbC
BV083_1722	toxin_higB-1
BV083_1547	transcription_elongation_factor_GreA
BV083_842	transcription_termination/antitermination_factor_NusG
BV083_1695	transcription_termination/antitermination_L_factor
BV083_660	translation_initiation_factor_IF-1
BV083_433	tRNA_(cmo5U34)-methyltransferase
BV083_1668	tRNA_(mo5U34)-methyltransferase
BV083_1132	tRNA_dihydrouridine_synthase
BV083_1156	tRNA_modification_GTPase_TrmE
BV083_1306	yadA-like_family_domain_protein
BV083_573	yceG-like_family_protein
BV083_1570	ycgL_domain_protein

## Sheet: Nthi_Msup_cell_vs_Nthi_cell_FDR
ID	attributes	baseMean	log2FoldChange	lfcSE	stat	pvalue	padj	Significant
BV083_101	hypothetical_protein	175.258	-1.41716	0.327126	-4.33215	1.47662e-05	0.00153916	TRUE
BV083_131	hypothetical_protein	135.513	-1.29369	0.255241	-5.06852	4.00929e-07	8.53521e-05	TRUE
BV083_132	hypothetical_protein	45.9942	-1.34086	0.373646	-3.58858	0.000332486	0.016027	TRUE
BV083_133	hypothetical_protein	21.5058	-1.05908	0.33136	-3.19615	0.00139276	0.0418301	TRUE
BV083_1377	hypothetical_protein	1551.14	1.16442	0.212773	5.47261	4.43464e-08	2.31812e-05	TRUE
BV083_1378	putative_alanyl-tRNA_synthetase	347.508	1.04865	0.254191	4.12543	3.70038e-05	0.00298049	TRUE
BV083_1379	cobalt_uptake_substrate-specific_transmembrane_region_family_protein	371.42	1.74262	0.328986	5.29696	1.17749e-07	3.47752e-05	TRUE
BV083_1380	cobalt_transport_family_protein	129.275	1.00759	0.199379	5.05362	4.33504e-07	8.53521e-05	TRUE
BV083_1381	ABC_transporter_family_protein	215.298	1.02402	0.126041	8.12449	4.4925e-16	7.15419e-13	TRUE
BV083_1382	aspC	5792.95	-1.1934	0.264617	-4.5099	6.48572e-06	0.000884054	TRUE
BV083_1465	peptidase_S24-like_family_protein	4549.6	-1.00578	0.232861	-4.31922	1.56584e-05	0.00154149	TRUE
BV083_1523	virulence_RhuM_family_protein	2223.98	-1.16443	0.144595	-8.05306	8.0747e-16	7.15419e-13	TRUE
BV083_1540	3-hydroxyacyl-[acyl-carrier-protein]_dehydratase	13540.2	1.04842	0.22888	4.58066	4.6351e-06	0.000755499	TRUE
BV083_228	amino_acid_carrier_family_protein	4620.72	-1.02216	0.268415	-3.80812	0.000140025	0.00886159	TRUE
BV083_253	gdhA	8568.29	-1.17419	0.256804	-4.57232	4.82363e-06	0.000755499	TRUE
BV083_400	mtr_tryptophan_ArAAP_transporter	1502.13	-1.07564	0.309063	-3.48032	0.000500818	0.0211873	TRUE
BV083_679	aspartate--ammonia_ligase	9259.3	-1.56065	0.451245	-3.45853	0.000543125	0.0223818	TRUE

## Sheet: Mix_cell_vs_Nthi_Msup_cell_FDRL
ID	attributes	baseMean	log2FoldChange	lfcSE	stat	pvalue	padj	Significant
BV083_101	hypothetical_protein	175.258	1.56618	0.327743	4.77867	1.76454e-06	4.66683e-05	TRUE
BV083_1074	hypothetical_protein	41.208	-1.38723	0.424825	-3.26542	0.00109302	0.00954103	TRUE
BV083_1141	3-isopropylmalate_dehydrogenase	695.836	1.1857	0.270221	4.38787	1.14464e-05	0.000235849	TRUE
BV083_1173	putative_uDP-N-acetylglucosamine_acyltransferase	973.185	1.32727	0.404578	3.28063	0.00103577	0.00917382	TRUE
BV083_1175	nitrate_reductase_delta_subunit	140.982	1.32253	0.336253	3.93315	8.38415e-05	0.00130322	TRUE
BV083_1176	dimethyl_sulfoxide_reductase%2C_chain_C	625.005	1.53554	0.268647	5.71584	1.09161e-08	6.23979e-07	TRUE
BV083_1177	dimethylsulfoxide_reductase%2C_chain_B	538.549	1.72664	0.275768	6.26122	3.81975e-10	3.67245e-08	TRUE
BV083_1178	molybdopterin_dinucleotide_binding_domain_protein	382.465	2.0901	0.331355	6.30773	2.83158e-10	2.95151e-08	TRUE
BV083_1179	dimethyl_sulfoxide_reductase%2C_chain_A	3194.49	2.34537	0.375145	6.25191	4.05455e-10	3.67245e-08	TRUE
BV083_1195	cytochrome_c_nitrite_reductase%2C_NrfD_subunit	1914.26	1.81602	0.279178	6.50488	7.77575e-11	9.84188e-09	TRUE
BV083_1196	4Fe-4S_dicluster_domain_protein	1951.54	2.12637	0.30151	7.0524	1.75862e-12	5.1938e-10	TRUE
BV083_1197	cytochrome_c_nitrite_reductase%2C_pentaheme_subunit	2909.12	2.09373	0.350272	5.97744	2.26665e-09	1.54481e-07	TRUE
BV083_1198	cytochrome_c552_family_protein	11108.5	1.77718	0.327679	5.42355	5.84274e-08	2.6547e-06	TRUE
BV083_1201	putative_aTP-dependent_RNA_helicase_HrpA	1713.36	-1.08828	0.2503	-4.34789	1.37455e-05	0.000279967	TRUE
BV083_1227	cytochrome_C_biogenesis_family_protein	561.304	1.2299	0.219592	5.60087	2.13285e-08	1.03396e-06	TRUE
BV083_1251	oligopeptide/dipeptide_ABC_transporter%2C_ATP-binding%2C_C-terminal_domain_protein	2493.79	1.30019	0.208081	6.24847	4.14498e-10	3.67245e-08	TRUE
BV083_1252	oppD	3824.16	1.06522	0.187324	5.68654	1.2964e-08	6.96128e-07	TRUE
BV083_1254	oppB	3666.28	1.09966	0.192136	5.72334	1.04448e-08	6.16941e-07	TRUE
BV083_1255	periplasmic_oligopeptide-binding_protein	19384.4	1.01169	0.166513	6.07575	1.23409e-09	9.11169e-08	TRUE
BV083_130	hypothetical_protein	28.6918	-1.44942	0.236506	-6.12847	8.87289e-10	7.14671e-08	TRUE
BV083_131	hypothetical_protein	135.513	1.1106	0.257162	4.31868	1.56967e-05	0.000309051	TRUE
BV083_132	hypothetical_protein	45.9942	1.4525	0.375781	3.86529	0.000110955	0.00165221	TRUE
BV083_1341	malate_dehydrogenase%2C_NAD-dependent	5185.96	1.88059	0.264384	7.11313	1.1344e-12	4.11251e-10	TRUE
BV083_1377	hypothetical_protein	1551.14	-1.05334	0.212935	-4.94678	7.54527e-07	2.19184e-05	TRUE
BV083_1379	cobalt_uptake_substrate-specific_transmembrane_region_family_protein	371.42	-1.73055	0.329531	-5.25157	1.50804e-07	6.21453e-06	TRUE
BV083_1380	cobalt_transport_family_protein	129.275	-1.11907	0.20161	-5.5507	2.84523e-08	1.32678e-06	TRUE
BV083_1381	ABC_transporter_family_protein	215.298	-1.07349	0.12813	-8.3781	5.37872e-17	4.76555e-14	TRUE
BV083_1384	phosphoribosylaminoimidazole_carboxylase%2Ccatalyic_subunit	3744.62	1.03312	0.156586	6.59778	4.1737e-11	6.26197e-09	TRUE
BV083_1396	bacterial_SH3_domain_protein	408.075	1.10863	0.197742	5.60647	2.06492e-08	1.03396e-06	TRUE
BV083_1442	hypothetical_protein	44.135	-1.03228	0.311731	-3.31145	0.000928135	0.00856591	TRUE
BV083_1494	tonB-dependent_siderophore_receptor_family_protein	2156.12	-1.32237	0.190134	-6.9549	3.5282e-12	7.81497e-10	TRUE
BV083_150	fe(3+)_ions_import_ATP-binding_protein_FbpC_2	7774.29	-1.11189	0.212671	-5.22819	1.71177e-07	6.54185e-06	TRUE
BV083_1572	5%2C10-methylenetetrahydrofolate_reductase	2686.8	1.46416	0.149604	9.78692	1.28145e-22	2.27074e-19	TRUE
BV083_1584	cold_shock_domain_protein_CspD	414.714	1.12668	0.364837	3.08817	0.00201393	0.0151859	TRUE
BV083_1589	KR_domain_protein	1683.42	1.00168	0.308597	3.24592	0.00117071	0.0100217	TRUE
BV083_1591	phosphoribosylglycinamide_formyltransferase	4361.26	1.04609	0.225281	4.64348	3.42585e-06	8.55014e-05	TRUE
BV083_1648	hypothetical_protein	51.8473	-1.91864	0.527564	-3.6368	0.000276049	0.0035705	TRUE
BV083_1659	glycogen_synthase	1703.03	1.36188	0.299138	4.5527	5.29618e-06	0.000123485	TRUE
BV083_1660	glucose-1-phosphate_adenylyltransferase	1477.4	1.6013	0.237169	6.75175	1.46071e-11	2.69536e-09	TRUE
BV083_1661	glycogen_debranching_enzyme_GlgX	2119.89	1.18756	0.233557	5.08465	3.68306e-07	1.20859e-05	TRUE
BV083_1662	1%2C4-alpha-glucan_branching_enzyme	2509.33	1.13622	0.23706	4.79296	1.64339e-06	4.48013e-05	TRUE
BV083_1663	4-alpha-glucanotransferase	1383.53	1.3768	0.265174	5.19206	2.0798e-07	7.3708e-06	TRUE
BV083_1783	iron-sulfur_cluster_repair_di-iron_protein	1035.92	1.3263	0.297182	4.46291	8.08539e-06	0.00017688	TRUE
BV083_1832	phosphoribosylaminoimidazolesuccinocarboxamide_synthase	9563.42	1.11867	0.273977	4.08308	4.4443e-05	0.000772089	TRUE
BV083_192	permease_family_protein	6075.74	1.67771	0.248702	6.74587	1.52109e-11	2.69536e-09	TRUE
BV083_210	TRAP_transporter_solute_receptor%2C_DctP_family_protein	4832.16	1.18582	0.373099	3.17829	0.00148145	0.0119869	TRUE
BV083_347	preprotein_translocase%2C_YajC_subunit	757.881	1.02975	0.380164	2.70869	0.00675502	0.0367175	TRUE
BV083_354	hypothetical_protein	15.5202	-1.39352	0.514411	-2.70896	0.00674951	0.0367175	TRUE
BV083_438	na+-H+_antiporter_family_protein	5425.64	3.3135	0.585529	5.65898	1.52275e-08	7.93623e-07	TRUE
BV083_461	periplasmic_nitrate_reductase%2C_large_subunit	9787.59	1.10545	0.324772	3.40375	0.000664665	0.00688764	TRUE
BV083_462	mauM/NapG_ferredoxin-type_family_protein	2831.55	1.31053	0.319437	4.10263	4.08478e-05	0.000723823	TRUE
BV083_463	ferredoxin-type_protein	2311.35	1.28714	0.323996	3.9727	7.10627e-05	0.00115526	TRUE
BV083_464	diheme_cytochrome_c_napB	709.16	1.57354	0.310286	5.07124	3.95226e-07	1.27335e-05	TRUE
BV083_465	periplasmic_nitrate_(or_nitrite)_reductase_c-type_cytochrome%2C_NapC/NirT_family_protein	936.774	1.39889	0.303008	4.61666	3.89961e-06	9.33799e-05	TRUE
BV083_487	feS_assembly_protein_IscX	142.989	-1.00426	0.297114	-3.38007	0.000724681	0.00725445	TRUE
BV083_488	ferredoxin%2C_2Fe-2S_type%2C_ISC_system	1207.38	-1.17678	0.186064	-6.3246	2.53882e-10	2.81174e-08	TRUE
BV083_492	iron-sulfur_cluster_assembly_protein_IscA	3580.17	-1.1021	0.220836	-4.99057	6.02024e-07	1.77798e-05	TRUE
BV083_493	scaffold_protein_involved_in_iron-sulfur_cluster_assembly	9571.99	-1.24795	0.259345	-4.81192	1.49489e-06	4.13897e-05	TRUE
BV083_495	iron-sulfur_cluster_assembly_transcription_factor_IscR	4854.01	-1.11631	0.314124	-3.55373	0.000379815	0.00448688	TRUE
BV083_545	DNA-binding_protein_HU-%26alpha	4292.15	1.02361	0.315953	3.23974	0.00119637	0.0101434	TRUE
BV083_584	ATP_phosphoribosyltransferase	1507.52	1.82569	0.54981	3.32059	0.00089827	0.00833369	TRUE
BV083_585	hisD	5482.14	1.53325	0.386798	3.96395	7.37184e-05	0.00117684	TRUE
BV083_586	histidinol-phosphate_transaminase	4225.55	1.85921	0.405986	4.5795	4.66089e-06	0.000110121	TRUE
BV083_587	hisB	2635.7	1.95309	0.45031	4.3372	1.44307e-05	0.000290582	TRUE
BV083_588	imidazole_glycerol_phosphate_synthase%2C_glutamine_amidotransferase_subunit	1192.69	2.15738	0.425954	5.06481	4.08807e-07	1.29358e-05	TRUE
BV083_589	1-(5-phosphoribosyl)-5-[(5-_phosphoribosylamino)methylideneamino]imidazole-4-_carboxamide_isomerase	2939.61	1.08545	0.386545	2.80808	0.00498376	0.0297348	TRUE
BV083_591	phosphoribosyl-ATP_diphosphatase	1841.03	1.08314	0.324177	3.34119	0.000834206	0.00794738	TRUE
BV083_608	class_B_acid_phosphatase	853.025	1.4718	0.354515	4.15159	3.30167e-05	0.00060315	TRUE
BV083_646	aspartate_ammonia-lyase	6713.96	1.14383	0.289889	3.94575	7.95505e-05	0.00124746	TRUE
BV083_753	molybdopterin_oxidoreductase_family_protein	1853.08	2.44859	0.301438	8.12304	4.54665e-16	2.68556e-13	TRUE
BV083_754	tat_(twin-arginine_translocation)_pathway_signal_sequence_domain_protein	2860.88	1.99937	0.343246	5.82488	5.71546e-09	3.61707e-07	TRUE
BV083_755	trimethylamine_N-oxide_reductase_III%2C_c-type_cytochrome_subunit	741.779	2.29294	0.47224	4.85546	1.2011e-06	3.37832e-05	TRUE
BV083_78	anaerobic_ribonucleoside-triphosphate_reductase	1779.29	1.52353	0.336538	4.52708	5.98044e-06	0.000135863	TRUE
BV083_784	D-tyrosyl-tRNA(Tyr)_deacylase	3215.21	-1.06728	0.31398	-3.39919	0.000675851	0.00696284	TRUE
BV083_824	hypothetical_protein	124.849	1.09817	0.362494	3.0295	0.00244961	0.017225	TRUE
BV083_878	L-asparaginase	1853.06	2.38822	0.362102	6.59542	4.24061e-11	6.26197e-09	TRUE
BV083_879	transporter%2C_anaerobic_C4-dicarboxylate_uptake_family_protein	7832.79	1.15418	0.220026	5.24565	1.5573e-07	6.27165e-06	TRUE
BV083_908	ribulose-5-phosphate_3-epimerase	278.049	1.04934	0.264518	3.96698	7.27881e-05	0.00117255	TRUE
BV083_910	deoC/LacD_aldolase_family_protein	526.122	1.63434	0.256056	6.38274	1.73947e-10	2.0549e-08	TRUE
BV083_911	putative_sugar_ABC_transporter	632.126	1.53023	0.348715	4.3882	1.14293e-05	0.000235849	TRUE
BV083_912	branched-chain_amino_acid_transport_system_/_permease_component_family_protein	134.709	1.03755	0.256249	4.04898	5.14422e-05	0.000868148	TRUE
BV083_913	branched-chain_amino_acid_transport_system_/_permease_component_family_protein	150.163	1.03215	0.289594	3.56414	0.000365056	0.0043708	TRUE
BV083_935	ribosomal_protein_L18	8244.29	1.24721	0.4469	2.7908	0.00525773	0.0310557	TRUE
BV083_951	phosphoenolpyruvate_carboxykinase	6998.67	1.52539	0.377987	4.03557	5.44695e-05	0.000910565	TRUE
BV083_974	fumarate_reductase_membrane_protein	1928.75	1.17872	0.225557	5.22581	1.7339e-07	6.54185e-06	TRUE
BV083_976	fumarate_reductase_iron-sulfur_protein	9628.29	1.21925	0.185712	6.56527	5.19399e-11	7.07981e-09	TRUE

## Sheet: Mix_wo_vs_Nthi_wo_FDRLFC_degene
ID	attributes	baseMean	log2FoldChange	lfcSE	stat	pvalue	padj	Significant
BV083_10	formate_dehydrogenase_accessory_protein_FdhE	223.784	1.12781	0.388897	2.90001	0.00373146	0.0242509	TRUE
BV083_1020	multidrug_resistance_efflux_transporter_family_protein	1738.01	1.1417	0.304542	3.74891	0.000177607	0.0027545	TRUE
BV083_1029	phosphoribosylaminoimidazolecarboxamide_formyltransferase/IMP_cyclohydrolase	21662.7	1.32573	0.196361	6.7515	1.46328e-11	3.63103e-09	TRUE
BV083_1030	phosphoribosylamine--glycine_ligase	13175.4	1.4965	0.182933	8.18055	2.8256e-16	9.81612e-14	TRUE
BV083_1088	tetratricopeptide_repeat_family_protein	1322.12	1.01814	0.287263	3.54427	0.000393696	0.00474896	TRUE
BV083_1093	hypothetical_protein	72.3442	-1.06621	0.318074	-3.35207	0.000802088	0.00769739	TRUE
BV083_1106	ribosomal_protein_L28	7132.4	1.11607	0.317254	3.5179	0.000434969	0.00513973	TRUE
BV083_1126	acetyl-CoA_carboxylase%2C_biotin_carboxylase_subunit	7023.67	1.27902	0.27333	4.67941	2.87699e-06	0.000128137	TRUE
BV083_1152	ribosomal_protein_L34	1417.26	1.08762	0.312845	3.47655	0.000507912	0.00582846	TRUE
BV083_1153	ribonuclease_P_protein_component	713.842	1.20944	0.390052	3.10072	0.00193053	0.0147724	TRUE
BV083_1161	hypothetical_protein	80.1779	1.58757	0.383602	4.13858	3.49462e-05	0.00082029	TRUE
BV083_1177	dimethylsulfoxide_reductase%2C_chain_B	538.549	1.11479	0.329192	3.38644	0.000708049	0.00737577	TRUE
BV083_1178	molybdopterin_dinucleotide_binding_domain_protein	382.465	1.81009	0.401303	4.51052	6.4669e-06	0.000234021	TRUE
BV083_1179	dimethyl_sulfoxide_reductase%2C_chain_A	3194.49	2.43764	0.434687	5.60781	2.04898e-08	2.9659e-06	TRUE
BV083_1195	cytochrome_c_nitrite_reductase%2C_NrfD_subunit	1914.26	1.67089	0.328271	5.08996	3.58131e-07	2.59197e-05	TRUE
BV083_1196	4Fe-4S_dicluster_domain_protein	1951.54	1.80483	0.352136	5.12538	2.96941e-07	2.34448e-05	TRUE
BV083_1197	cytochrome_c_nitrite_reductase%2C_pentaheme_subunit	2909.12	1.93713	0.406732	4.76266	1.91058e-06	9.76082e-05	TRUE
BV083_1198	cytochrome_c552_family_protein	11108.5	2.01621	0.378729	5.32363	1.01714e-07	9.81544e-06	TRUE
BV083_1319	4Fe-4S_single_cluster_domain_protein	370.054	-1.21155	0.218732	-5.539	3.04209e-08	3.77437e-06	TRUE
BV083_1334	phosphate_acetyltransferase	39417.8	1.06216	0.177633	5.9795	2.23817e-09	4.32512e-07	TRUE
BV083_1370	50S_ribosomal_subunit_protein_L25	2179.81	1.88802	0.422341	4.47036	7.80875e-06	0.000271276	TRUE
BV083_1382	aspC	5792.95	1.143	0.307207	3.72063	0.000198724	0.00290071	TRUE
BV083_1384	phosphoribosylaminoimidazole_carboxylase%2Ccatalyic_subunit	3744.62	1.04654	0.182289	5.74112	9.40506e-09	1.48514e-06	TRUE
BV083_1399	doxX_family_protein	168.75	-1.30124	0.38474	-3.38212	0.000719278	0.00737577	TRUE
BV083_1410	adhesin	14025.4	1.26562	0.307129	4.12081	3.77547e-05	0.000829904	TRUE
BV083_1466	sodium:dicarboxylate_symporter_family_protein	4387.71	1.32843	0.339749	3.91004	9.22819e-05	0.00161913	TRUE
BV083_1508	thiamine-monophosphate_kinase	895.699	1.20158	0.237326	5.063	4.12717e-07	2.86756e-05	TRUE
BV083_1528	ATPase_associated_with_various_cellular_activities_family_protein	667.14	-1.19834	0.222564	-5.38424	7.27501e-08	7.49256e-06	TRUE
BV083_1529	AAA_domain_protein	295.808	-1.00918	0.259044	-3.89577	9.78853e-05	0.00168343	TRUE
BV083_154	htpG	2093.02	-1.26906	0.327756	-3.87196	0.000107965	0.00182074	TRUE
BV083_1581	tRNA_pseudouridine_synthase_C_family_protein	165.236	1.32717	0.281175	4.72007	2.35758e-06	0.000112317	TRUE
BV083_1591	phosphoribosylglycinamide_formyltransferase	4361.26	1.46168	0.262199	5.57472	2.47934e-08	3.31277e-06	TRUE
BV083_1602	hypothetical_protein	112.036	-1.24936	0.370591	-3.37126	0.000748257	0.00750963	TRUE
BV083_1613	fumarate_hydratase%2C_class_II	5074.9	1.35284	0.26341	5.13586	2.80851e-07	2.33215e-05	TRUE
BV083_163	hypothetical_protein	1720.23	1.23022	0.271687	4.52807	5.9526e-06	0.000223973	TRUE
BV083_1634	phosphate_ABC_transporter%2C_permease_protein_PstC	12207.8	-1.06706	0.289944	-3.68022	0.00023303	0.00324942	TRUE
BV083_1664	flagellin_N-methylase_family_protein	66.5411	1.14495	0.422561	2.70955	0.00673752	0.0365036	TRUE
BV083_1670	DNA_protection_during_starvation_protein	5777.85	-1.15857	0.374877	-3.09053	0.00199799	0.0150892	TRUE
BV083_1673	potA	7178.09	1.00203	0.2208	4.53819	5.67387e-06	0.000219011	TRUE
BV083_1766	ribonucleoside-diphosphate_reductase%2C_alpha_subunit	7833.61	1.07342	0.206029	5.21001	1.88825e-07	1.72626e-05	TRUE
BV083_1783	iron-sulfur_cluster_repair_di-iron_protein	1035.92	1.08608	0.34359	3.16098	0.0015724	0.0129443	TRUE
BV083_1787	adhesin	196648	1.11858	0.219364	5.09919	3.41105e-07	2.57609e-05	TRUE
BV083_1816	transporter%2C_betaine/carnitine/choline_transporter_family_protein	5238.03	1.30507	0.41969	3.10961	0.00187335	0.0144622	TRUE
BV083_1818	qseB_transcriptional_activator	1976.38	1.12407	0.314996	3.56852	0.000359008	0.00448631	TRUE
BV083_1832	phosphoribosylaminoimidazolesuccinocarboxamide_synthase	9563.42	1.5572	0.317113	4.91054	9.0826e-07	5.08918e-05	TRUE
BV083_1833	argininosuccinate_synthase	21258.8	1.2273	0.179763	6.82733	8.65094e-12	2.50445e-09	TRUE
BV083_1838	exoribonuclease_II	1144.79	1.12526	0.377042	2.98444	0.00284097	0.0198184	TRUE
BV083_192	permease_family_protein	6075.74	2.72876	0.289585	9.42301	4.38345e-21	7.61406e-18	TRUE
BV083_228	amino_acid_carrier_family_protein	4620.72	1.24096	0.312019	3.9772	6.9733e-05	0.00130243	TRUE
BV083_253	gdhA	8568.29	1.12727	0.298148	3.78092	0.000156251	0.00253652	TRUE
BV083_327	inosine-5'-monophosphate_dehydrogenase	10283.7	1.86325	0.203438	9.15882	5.24655e-20	4.55663e-17	TRUE
BV083_328	guaA_GMP_synthetase	9346.49	2.40891	0.279968	8.60423	7.68302e-18	3.33635e-15	TRUE
BV083_39	rod_shape-determining_protein_MreC	612.699	1.20599	0.301763	3.99649	6.42884e-05	0.00125071	TRUE
BV083_413	type_II/IV_secretion_system_family_protein	113.915	-1.05773	0.313018	-3.37912	0.000727176	0.00738658	TRUE
BV083_438	na+-H+_antiporter_family_protein	5425.64	2.44233	0.676837	3.60845	0.000308034	0.00405345	TRUE
BV083_439	primosomal_replication_priB_and_priC_family_protein	122.085	-1.77935	0.428825	-4.14936	3.33411e-05	0.000793335	TRUE
BV083_441	translation_elongation_factor_P	3441.48	1.11081	0.25007	4.44201	8.91229e-06	0.000303542	TRUE
BV083_458	hypothetical_protein	605.693	1.0123	0.291879	3.4682	0.00052395	0.00594838	TRUE
BV083_459	ferredoxin-type_protein_NapF	1037.69	1.32006	0.310938	4.2454	2.18207e-05	0.000574281	TRUE
BV083_460	napD_family_protein	280.19	1.17751	0.411011	2.86492	0.00417115	0.0266291	TRUE
BV083_461	periplasmic_nitrate_reductase%2C_large_subunit	9787.59	1.20927	0.375378	3.22148	0.00127532	0.0109665	TRUE
BV083_464	diheme_cytochrome_c_napB	709.16	1.03453	0.3676	2.81428	0.0048887	0.0294395	TRUE
BV083_468	hypothetical_protein	66.6316	-1.92075	0.642397	-2.98996	0.0027901	0.019715	TRUE
BV083_587	hisB	2635.7	1.44016	0.520947	2.7645	0.00570093	0.0325741	TRUE
BV083_588	imidazole_glycerol_phosphate_synthase%2C_glutamine_amidotransferase_subunit	1192.69	1.66164	0.493989	3.36372	0.000769008	0.00763296	TRUE
BV083_591	phosphoribosyl-ATP_diphosphatase	1841.03	1.05596	0.37584	2.80959	0.00496048	0.0296095	TRUE
BV083_592	tyrosine_ArAAP_transporter	2835.41	1.19704	0.339475	3.52616	0.00042164	0.00505095	TRUE
BV083_628	ribosomal_protein_L11	12341.7	1.08399	0.249722	4.34077	1.41984e-05	0.000411043	TRUE
BV083_646	aspartate_ammonia-lyase	6713.96	1.6538	0.335133	4.93474	8.0257e-07	4.80712e-05	TRUE
BV083_65	putative_poly_polymerase_domain_protein	22.1641	3.4355	1.27655	2.69124	0.00711873	0.0376989	TRUE
BV083_655	chaperonin_GroL	13841.6	-1.18591	0.381262	-3.11048	0.00186781	0.0144622	TRUE
BV083_656	ribosomal_protein_L9	6971.4	1.18832	0.288406	4.1203	3.78386e-05	0.000829904	TRUE
BV083_657	ribosomal_protein_S18	1547.78	1.2481	0.347952	3.58699	0.000334521	0.00433629	TRUE
BV083_658	putative_primosomal_replication_protein_N	5527.41	1.12622	0.22681	4.96549	6.85284e-07	4.40866e-05	TRUE
BV083_659	ribosomal_protein_S6	17447.5	1.03145	0.24807	4.15788	3.21216e-05	0.000774934	TRUE
BV083_675	oligopeptide_transporter%2C_OPT_family	22346.4	1.04147	0.246095	4.23198	2.3164e-05	0.000600536	TRUE
BV083_679	aspartate--ammonia_ligase	9259.3	1.53782	0.52216	2.94511	0.00322841	0.0219053	TRUE
BV083_688	transcription_elongation_factor_GreB	553.254	-1.34141	0.311449	-4.307	1.65481e-05	0.000463614	TRUE
BV083_698	translation_elongation_factor_Tu	19971.4	1.01035	0.333766	3.02713	0.00246889	0.0179434	TRUE
BV083_753	molybdopterin_oxidoreductase_family_protein	1853.08	1.65744	0.351369	4.71708	2.39248e-06	0.000112317	TRUE
BV083_754	tat_(twin-arginine_translocation)_pathway_signal_sequence_domain_protein	2860.88	1.38144	0.397487	3.47543	0.000510032	0.00582846	TRUE
BV083_755	trimethylamine_N-oxide_reductase_III%2C_c-type_cytochrome_subunit	741.779	2.0933	0.555392	3.76905	0.00016387	0.00258766	TRUE
BV083_786	4-diphosphocytidyl-2C-methyl-D-erythritol_synthetase	1233.09	1.01118	0.204619	4.94176	7.7419e-07	4.80274e-05	TRUE
BV083_787	essential_cell_division_protein_FtsB	282.824	1.25247	0.311237	4.02418	5.71739e-05	0.00114532	TRUE
BV083_812	ketol-acid_reductoisomerase	49962.8	1.15085	0.213801	5.38282	7.33296e-08	7.49256e-06	TRUE
BV083_82	putative_DNase	379.965	1.15692	0.243228	4.75653	1.96953e-06	9.7745e-05	TRUE
BV083_824	hypothetical_protein	124.849	1.29581	0.477447	2.71403	0.00664698	0.0363076	TRUE
BV083_84	thioredoxin	5608.26	-1.08397	0.262714	-4.12605	3.69051e-05	0.000829904	TRUE
BV083_878	L-asparaginase	1853.06	1.19409	0.424555	2.81258	0.00491463	0.0294395	TRUE
BV083_891	ribosomal_protein_L31	835.736	1.37201	0.326993	4.19585	2.71851e-05	0.000665078	TRUE
BV083_900	hypothetical_protein	1335.55	1.3901	0.394428	3.52433	0.000424549	0.00505097	TRUE
BV083_901	3%2C4-dihydroxy-2-butanone_4-phosphate_synthase	7729.44	1.44867	0.242281	5.9793	2.24099e-09	4.32512e-07	TRUE
BV083_902	glycosyltransferase_25_family_protein	1893.63	1.12746	0.207098	5.44413	5.20604e-08	6.0286e-06	TRUE
BV083_974	fumarate_reductase_membrane_protein	1928.75	1.19934	0.265089	4.52427	6.0603e-06	0.000223973	TRUE

## Sheet: Mix_cell_vs_Nthi_cell_FDRLFC_de
ID	attributes	baseMean	log2FoldChange	lfcSE	stat	pvalue	padj	Significant
BV083_1177	dimethylsulfoxide_reductase%2C_chain_B	538.549	1.1869	0.224751	5.28098	1.28497e-07	5.19066e-06	TRUE
BV083_1178	molybdopterin_dinucleotide_binding_domain_protein	382.465	1.3607	0.269541	5.04822	4.45953e-07	1.64813e-05	TRUE
BV083_1179	dimethyl_sulfoxide_reductase%2C_chain_A	3194.49	1.39567	0.306019	4.56074	5.0974e-06	0.00012129	TRUE
BV083_1185	alkylhydroperoxidase_AhpD_family_core_domain_protein	531.491	-1.2922	0.289951	-4.45663	8.32588e-06	0.000185411	TRUE
BV083_1195	cytochrome_c_nitrite_reductase%2C_NrfD_subunit	1914.26	1.73643	0.227974	7.61677	2.60108e-14	7.40801e-12	TRUE
BV083_1196	4Fe-4S_dicluster_domain_protein	1951.54	1.66838	0.246057	6.78048	1.19774e-11	1.48605e-09	TRUE
BV083_1197	cytochrome_c_nitrite_reductase%2C_pentaheme_subunit	2909.12	1.58963	0.285913	5.55985	2.7001e-08	1.42123e-06	TRUE
BV083_1198	cytochrome_c552_family_protein	11108.5	1.4358	0.267534	5.36681	8.01433e-08	3.39534e-06	TRUE
BV083_1251	oligopeptide/dipeptide_ABC_transporter%2C_ATP-binding%2C_C-terminal_domain_protein	2493.79	1.05964	0.169905	6.2367	4.46909e-10	4.31267e-08	TRUE
BV083_1341	malate_dehydrogenase%2C_NAD-dependent	5185.96	1.55986	0.215841	7.22689	4.94193e-13	9.53793e-11	TRUE
BV083_1494	tonB-dependent_siderophore_receptor_family_protein	2156.12	-1.1816	0.155496	-7.59895	2.98538e-14	7.40801e-12	TRUE
BV083_1572	5%2C10-methylenetetrahydrofolate_reductase	2686.8	1.12127	0.122124	9.1814	4.25505e-20	4.94e-17	TRUE
BV083_1648	hypothetical_protein	51.8473	-1.5845	0.439462	-3.60554	0.000311506	0.00400804	TRUE
BV083_1659	glycogen_synthase	1703.03	1.49898	0.244327	6.13514	8.50826e-10	7.77834e-08	TRUE
BV083_1660	glucose-1-phosphate_adenylyltransferase	1477.4	1.77318	0.193788	9.1501	5.68797e-20	4.94e-17	TRUE
BV083_1661	glycogen_debranching_enzyme_GlgX	2119.89	1.4653	0.190837	7.6783	1.6121e-14	5.60043e-12	TRUE
BV083_1662	1%2C4-alpha-glucan_branching_enzyme	2509.33	1.36879	0.193684	7.06711	1.5819e-12	2.49797e-10	TRUE
BV083_1663	4-alpha-glucanotransferase	1383.53	1.19842	0.216543	5.53434	3.12398e-08	1.51729e-06	TRUE
BV083_192	permease_family_protein	6075.74	1.19263	0.203046	5.87369	4.2619e-09	3.08455e-07	TRUE
BV083_265	ribosomal_protein_L19	4026.54	1.01421	0.25823	3.92752	8.5825e-05	0.00133105	TRUE
BV083_438	na+-H+_antiporter_family_protein	5425.64	2.4624	0.478007	5.15139	2.58567e-07	9.9807e-06	TRUE
BV083_461	periplasmic_nitrate_reductase%2C_large_subunit	9787.59	1.09203	0.265189	4.11794	3.82282e-05	0.000644683	TRUE
BV083_462	mauM/NapG_ferredoxin-type_family_protein	2831.55	1.22493	0.260848	4.69595	2.65371e-06	7.09152e-05	TRUE
BV083_463	ferredoxin-type_protein	2311.35	1.12002	0.264562	4.23349	2.3009e-05	0.000420701	TRUE
BV083_464	diheme_cytochrome_c_napB	709.16	1.36195	0.253352	5.37571	7.62814e-08	3.31252e-06	TRUE
BV083_465	periplasmic_nitrate_(or_nitrite)_reductase_c-type_cytochrome%2C_NapC/NirT_family_protein	936.774	1.19135	0.247423	4.81502	1.47185e-06	4.35944e-05	TRUE
BV083_478	periplasmic_solute_binding_family_protein	118209	1.10948	0.222123	4.9949	5.8867e-07	2.13025e-05	TRUE
BV083_492	iron-sulfur_cluster_assembly_protein_IscA	3580.17	-1.02333	0.180455	-5.67081	1.42126e-08	8.51283e-07	TRUE
BV083_495	iron-sulfur_cluster_assembly_transcription_factor_IscR	4854.01	-1.00174	0.256546	-3.90473	9.43321e-05	0.00140223	TRUE
BV083_496	tRNA:Cm32/Um32_methyltransferase	6644.31	-1.03906	0.208638	-4.98021	6.35149e-07	2.25154e-05	TRUE
BV083_584	ATP_phosphoribosyltransferase	1507.52	1.46153	0.448884	3.25593	0.00113023	0.0112183	TRUE
BV083_585	hisD	5482.14	1.11076	0.315805	3.51722	0.000436092	0.0051883	TRUE
BV083_586	histidinol-phosphate_transaminase	4225.55	1.45027	0.331463	4.37537	1.21229e-05	0.000250685	TRUE
BV083_587	hisB	2635.7	1.77319	0.367673	4.82272	1.41612e-06	4.31544e-05	TRUE
BV083_588	imidazole_glycerol_phosphate_synthase%2C_glutamine_amidotransferase_subunit	1192.69	1.78538	0.34771	5.13468	2.82622e-07	1.06721e-05	TRUE
BV083_589	1-(5-phosphoribosyl)-5-[(5-_phosphoribosylamino)methylideneamino]imidazole-4-_carboxamide_isomerase	2939.61	1.33667	0.315679	4.23426	2.29305e-05	0.000420701	TRUE
BV083_590	imidazole_glycerol_phosphate_synthase%2C_HisF_subunit	2961.37	1.10082	0.299972	3.66973	0.000242807	0.00324428	TRUE
BV083_591	phosphoribosyl-ATP_diphosphatase	1841.03	1.17152	0.264763	4.42479	9.65359e-06	0.000207016	TRUE
BV083_646	aspartate_ammonia-lyase	6713.96	1.00793	0.236706	4.25817	2.06108e-05	0.000389141	TRUE
BV083_753	molybdopterin_oxidoreductase_family_protein	1853.08	1.67017	0.245828	6.79404	1.09036e-11	1.45689e-09	TRUE
BV083_754	tat_(twin-arginine_translocation)_pathway_signal_sequence_domain_protein	2860.88	1.29898	0.280084	4.63782	3.52104e-06	8.99419e-05	TRUE
BV083_755	trimethylamine_N-oxide_reductase_III%2C_c-type_cytochrome_subunit	741.779	1.58485	0.385123	4.11517	3.86891e-05	0.000646183	TRUE
BV083_878	L-asparaginase	1853.06	2.06824	0.295555	6.99782	2.59967e-12	3.76302e-10	TRUE
BV083_909	autoinducer_2-degrading_protein	67.171	1.09517	0.229797	4.76582	1.8809e-06	5.4452e-05	TRUE
BV083_910	deoC/LacD_aldolase_family_protein	526.122	1.48617	0.20914	7.1061	1.19371e-12	2.07347e-10	TRUE
BV083_911	putative_sugar_ABC_transporter	632.126	1.64948	0.284991	5.78783	7.13027e-09	4.58714e-07	TRUE
BV083_951	phosphoenolpyruvate_carboxykinase	6998.67	1.41122	0.30863	4.57251	4.81908e-06	0.00011626	TRUE
BV083_974	fumarate_reductase_membrane_protein	1928.75	1.10997	0.184242	6.02451	1.69625e-09	1.40304e-07	TRUE
BV083_976	fumarate_reductase_iron-sulfur_protein	9628.29	1.1055	0.151646	7.29	3.09957e-13	6.72995e-11	TRUE

## Sheet: Mix_cell_vs_Mix_wo_FDRLFC_degen
ID	attributes	baseMean	log2FoldChange	lfcSE	stat	pvalue	padj	Significant
BV083_1005	conserved_hypothetical_integral_membrane_family_protein	706.008	2.40401	0.286297	8.39691	4.58374e-17	1.9339e-15	TRUE
BV083_1007	GTP-binding_protein_TypA/BipA	9813.31	1.9737	0.208437	9.46906	2.82374e-21	2.63351e-19	TRUE
BV083_101	hypothetical_protein	175.258	1.02171	0.364622	2.8021	0.00507705	0.0117756	TRUE
BV083_1010	glycosyl_transferase_2_family_protein	414.257	1.10301	0.211561	5.21368	1.8513e-07	1.2666e-06	TRUE
BV083_1020	multidrug_resistance_efflux_transporter_family_protein	1738.01	1.36611	0.261933	5.21549	1.8333e-07	1.26405e-06	TRUE
BV083_1022	ribosomal_protein_L21	6132.53	1.61431	0.282607	5.7122	1.11524e-08	1.00315e-07	TRUE
BV083_1025	amino_acid_carrier_family_protein	1937.18	1.3154	0.212109	6.20155	5.59113e-10	6.92831e-09	TRUE
BV083_1028	doxX_family_protein	522.004	1.00695	0.22053	4.56606	4.96988e-06	2.44629e-05	TRUE
BV083_1034	hypothetical_protein	112.185	1.68456	0.514465	3.2744	0.00105886	0.00298644	TRUE
BV083_1036	bacterial_regulatory%2C_tetR_family_protein	387.644	1.36101	0.223316	6.09455	1.09743e-09	1.27772e-08	TRUE
BV083_1042	hypothetical_protein	12.5216	-3.19203	1.25263	-2.54825	0.0108264	0.0227844	TRUE
BV083_1043	dihydrofolate_reductase_type_3	1256.09	-1.32964	0.27284	-4.87334	1.09728e-06	6.12847e-06	TRUE
BV083_1051	hypothetical_protein	1020.64	1.24752	0.344172	3.62469	0.000289311	0.000938935	TRUE
BV083_1056	ribosomal_protein_S2	21149	1.57251	0.208676	7.53563	4.85965e-14	1.30474e-12	TRUE
BV083_1069	hypothetical_protein	196.987	-1.57947	0.461286	-3.42406	0.000616928	0.0018435	TRUE
BV083_1072	addiction_module_toxin%2C_RelE/StbE_family_protein	503.538	-1.90203	0.188576	-10.0863	6.35233e-24	8.65872e-22	TRUE
BV083_1074	hypothetical_protein	41.208	2.14888	0.650603	3.30291	0.000956883	0.0027173	TRUE
BV083_1105	ribosomal_protein_L33	2032.9	1.42479	0.322065	4.42393	9.69203e-06	4.55551e-05	TRUE
BV083_1106	ribosomal_protein_L28	7132.4	1.05169	0.27441	3.83254	0.000126827	0.000445025	TRUE
BV083_1115	hypothetical_protein	265.762	1.70177	0.39679	4.28885	1.79602e-05	7.95635e-05	TRUE
BV083_1116	purine_nucleoside_phosphoramidase	697.279	1.24275	0.294346	4.22206	2.42079e-05	0.000104118	TRUE
BV083_1120	ribosomal_protein_S20	8942.5	1.02433	0.208194	4.92006	8.65198e-07	4.99391e-06	TRUE
BV083_1126	acetyl-CoA_carboxylase%2C_biotin_carboxylase_subunit	7023.67	1.02695	0.236301	4.34595	1.38676e-05	6.26873e-05	TRUE
BV083_1132	tRNA_dihydrouridine_synthase	8202.59	2.28076	0.250045	9.12138	7.4172e-20	4.86788e-18	TRUE
BV083_1133	fis_transcriptional_dual_regulator	787.429	4.13629	0.442031	9.35746	8.16755e-21	6.57859e-19	TRUE
BV083_114	hypothetical_protein	31.3408	-1.08426	0.400606	-2.70654	0.00679881	0.0152115	TRUE
BV083_1140	2-isopropylmalate_synthase	1065.16	2.01782	0.255161	7.90803	2.61492e-15	7.98903e-14	TRUE
BV083_1141	3-isopropylmalate_dehydrogenase	695.836	1.62955	0.283069	5.75671	8.57677e-09	8.08406e-08	TRUE
BV083_1142	leuC	902.162	1.00583	0.201422	4.99364	5.92524e-07	3.60809e-06	TRUE
BV083_1143	leuD	173.278	1.23841	0.278709	4.44339	8.85526e-06	4.20684e-05	TRUE
BV083_115	hypothetical_protein	23.544	-1.26889	0.414277	-3.0629	0.00219203	0.0055889	TRUE
BV083_1152	ribosomal_protein_L34	1417.26	1.93196	0.268001	7.20878	5.64547e-13	1.23503e-11	TRUE
BV083_1153	ribonuclease_P_protein_component	713.842	3.43656	0.326263	10.5331	6.08066e-26	1.79582e-23	TRUE
BV083_1154	hemolytic_domain_protein	117.053	2.05734	0.356962	5.76348	8.23963e-09	7.8498e-08	TRUE
BV083_1155	inner-membrane_protein_insertion_factor	6666.81	1.3197	0.171189	7.70904	1.26764e-14	3.74377e-13	TRUE
BV083_1156	tRNA_modification_GTPase_TrmE	1675.64	1.04764	0.181976	5.75706	8.55917e-09	8.08406e-08	TRUE
BV083_1158	sulfatase_family_protein	479.252	1.18508	0.226034	5.24293	1.58045e-07	1.10694e-06	TRUE
BV083_1167	phosphoserine_phosphatase_SerB	5804.82	-1.34119	0.228894	-5.85944	4.64436e-09	4.70275e-08	TRUE
BV083_1172	hypothetical_protein	59.8422	1.52949	0.363381	4.20906	2.56432e-05	0.000109493	TRUE
BV083_1173	putative_uDP-N-acetylglucosamine_acyltransferase	973.185	1.71919	0.411364	4.17924	2.92485e-05	0.000121663	TRUE
BV083_1175	nitrate_reductase_delta_subunit	140.982	1.31688	0.38071	3.45901	0.000542161	0.00163944	TRUE
BV083_119	bacterial_conjugation_TrbI-like_family_protein	220.055	-1.02579	0.197307	-5.19897	2.00393e-07	1.35533e-06	TRUE
BV083_1194	UMP_kinase	2769.6	-1.40242	0.336376	-4.16921	3.05651e-05	0.000125957	TRUE
BV083_1198	cytochrome_c552_family_protein	11108.5	-1.17211	0.327776	-3.57594	0.000348971	0.00110424	TRUE
BV083_1200	hypothetical_protein	217.051	1.13797	0.32707	3.47929	0.000502741	0.00153332	TRUE
BV083_1207	CTP_synthase	8254.04	1.12754	0.22541	5.00215	5.66944e-07	3.48828e-06	TRUE
BV083_1210	amino_ABC_transporter%2C_permease%2C_3-TM_region%2C_His/Glu/Gln/Arg/opine_family_domain_protein	829.051	1.1187	0.211833	5.28106	1.28436e-07	9.31455e-07	TRUE
BV083_1220	heme_ABC_exporter%2C_ATP-binding_protein_CcmA	1800.7	-1.68218	0.179317	-9.38105	6.5321e-21	5.51185e-19	TRUE
BV083_1221	heme_exporter_protein_CcmB	1478.4	-2.00464	0.222076	-9.0268	1.76768e-19	1.01043e-17	TRUE
BV083_1222	ccmC	2199.85	-1.50404	0.2775	-5.41998	5.96054e-08	4.4945e-07	TRUE
BV083_1224	cytochrome_c-type_biogenesis_protein_CcmE	1082.66	-1.18681	0.398922	-2.97505	0.00292944	0.00718971	TRUE
BV083_1227	cytochrome_C_biogenesis_family_protein	561.304	1.06283	0.232207	4.5771	4.71476e-06	2.345e-05	TRUE
BV083_1234	cysteine_synthase_A	85781.7	-1.04023	0.154616	-6.72783	1.72211e-11	2.87885e-10	TRUE
BV083_1239	aminotransferase_class_I_and_II_family_protein	81.0047	-1.06445	0.338692	-3.14282	0.00167326	0.00443865	TRUE
BV083_1245	ADP-glyceromanno-heptose_6-epimerase	8587.39	-1.00901	0.135594	-7.44142	9.96124e-14	2.52162e-12	TRUE
BV083_1247	deoxyribose-phosphate_aldolase	7490.17	-1.28646	0.226558	-5.67826	1.36069e-08	1.19957e-07	TRUE
BV083_1283	hypoxanthine_phosphoribosyltransferase	1688.45	-1.06357	0.213233	-4.98785	6.1056e-07	3.70518e-06	TRUE
BV083_1304	sprT-like_family_protein	310.424	1.80738	0.257982	7.00586	2.45482e-12	4.94311e-11	TRUE
BV083_1306	yadA-like_family_domain_protein	58.0703	1.44045	0.407305	3.53653	0.000405417	0.00126479	TRUE
BV083_1307	amino_ABC_transporter%2C_permease%2C_3-TM_region%2C_His/Glu/Gln/Arg/opine_family_domain_protein	708.473	1.32756	0.278835	4.76111	1.92536e-06	1.0154e-05	TRUE
BV083_1308	amino_ABC_transporter%2C_permease%2C_3-TM_region%2C_His/Glu/Gln/Arg/opine_family_domain_protein	871.583	1.14958	0.299736	3.8353	0.000125411	0.000441804	TRUE
BV083_1309	artI	1395.42	1.8769	0.367543	5.10661	3.27994e-07	2.10582e-06	TRUE
BV083_1310	ABC_transporter_family_protein	845.549	1.77045	0.34666	5.10718	3.27004e-07	2.10582e-06	TRUE
BV083_1317	hypothetical_protein	51.5575	-1.09745	0.356862	-3.07527	0.00210313	0.00541678	TRUE
BV083_1321	queuosine_biosynthesis_protein_QueC	367.889	1.22862	0.331065	3.71112	0.000206345	0.000696463	TRUE
BV083_1330	23S_rRNA_pseudouridylate_synthase_B	8249.73	-1.05254	0.201591	-5.22119	1.77774e-07	1.24022e-06	TRUE
BV083_1336	conserved_inner_membrane_protein	896.996	1.18857	0.239361	4.9656	6.84884e-07	4.10005e-06	TRUE
BV083_1344	thiol:disulfide_interchange_protein_dsbC	1111.76	1.56323	0.172119	9.0823	1.063e-19	6.72728e-18	TRUE
BV083_1345	single-stranded-DNA-specific_exonuclease_RecJ	2053.63	1.6024	0.329752	4.8594	1.17741e-06	6.51991e-06	TRUE
BV083_135	hypothetical_protein	39.2972	-1.34904	0.489371	-2.75669	0.005839	0.0132982	TRUE
BV083_1352	tRNA_pseudouridine(38-40)_synthase	2035.89	-1.18294	0.103974	-11.3772	5.43069e-30	2.40579e-27	TRUE
BV083_1360	ppc	3055.95	1.25807	0.216446	5.8124	6.15819e-09	6.0289e-08	TRUE
BV083_1370	50S_ribosomal_subunit_protein_L25	2179.81	2.27105	0.362495	6.26506	3.72677e-10	4.82032e-09	TRUE
BV083_1374	ywiC-like_family_protein	2394.77	-1.37105	0.225286	-6.08583	1.15887e-09	1.33346e-08	TRUE
BV083_1376	merR_HTH_regulatory_family_protein	196.892	-1.29432	0.259104	-4.99536	5.87267e-07	3.58841e-06	TRUE
BV083_1378	putative_alanyl-tRNA_synthetase	347.508	1.02767	0.284903	3.60709	0.000309649	0.00100127	TRUE
BV083_1388	riboflavin_synthase%2C_alpha_subunit	1204.88	-1.59227	0.220561	-7.21919	5.22981e-13	1.1584e-11	TRUE
BV083_1395	tRNA_nucleotidyltransferase	471.172	1.41426	0.227451	6.21787	5.03951e-10	6.28874e-09	TRUE
BV083_1396	bacterial_SH3_domain_protein	408.075	1.67293	0.227058	7.36787	1.73378e-13	4.20858e-12	TRUE
BV083_1407	hypothetical_protein	69.7601	1.66559	0.385415	4.32154	1.54943e-05	6.95088e-05	TRUE
BV083_1416	outer_membrane_lipocarrier_protein_LolA	1427.56	1.07832	0.155022	6.95592	3.50267e-12	6.74645e-11	TRUE
BV083_1425	acetolactate_synthase%2C_large_subunit%2C_biosynthetic_type	27934	-1.07498	0.164583	-6.53156	6.50871e-11	1.00291e-09	TRUE
BV083_1430	outer_membrane_lipoprotein_pcp	3299.05	-1.18735	0.357497	-3.32128	0.000896071	0.00257348	TRUE
BV083_1439	putative_pyruvate_kinase	154.237	2.67066	0.322829	8.2727	1.30963e-16	5.04494e-15	TRUE
BV083_1465	peptidase_S24-like_family_protein	4549.6	-1.76681	0.233686	-7.5606	4.01211e-14	1.11085e-12	TRUE
BV083_15	ribonuclease_III	1435.84	1.02854	0.179915	5.7168	1.08547e-08	9.81353e-08	TRUE
BV083_1503	carbonic_anhydrase_2	884.243	1.93268	0.227058	8.51181	1.71233e-17	7.98485e-16	TRUE
BV083_1506	6%2C7-dimethyl-8-ribityllumazine_synthase	7879.83	-1.07499	0.195995	-5.48478	4.13981e-08	3.28957e-07	TRUE
BV083_1508	thiamine-monophosphate_kinase	895.699	1.02988	0.201564	5.10947	3.23062e-07	2.08929e-06	TRUE
BV083_1516	integration_host_factor%2C_alpha_subunit	906.036	1.04117	0.21158	4.92092	8.61377e-07	4.9881e-06	TRUE
BV083_1523	virulence_RhuM_family_protein	2223.98	-1.50861	0.146815	-10.2756	9.08033e-25	1.97588e-22	TRUE
BV083_1525	sir2_family_protein	465.835	-1.45789	0.236265	-6.17058	6.80378e-10	8.14615e-09	TRUE
BV083_154	htpG	2093.02	1.557	0.285153	5.46022	4.75544e-08	3.6959e-07	TRUE
BV083_1540	3-hydroxyacyl-[acyl-carrier-protein]_dehydratase	13540.2	-1.32601	0.229128	-5.78719	7.15721e-09	6.89271e-08	TRUE
BV083_1543	ribosomal_protein_S15	7368.03	1.57892	0.308081	5.12501	2.97529e-07	1.94547e-06	TRUE
BV083_1544	putative_transposase	83.374	1.95264	0.468073	4.17164	3.02411e-05	0.00012504	TRUE
BV083_1545	putative_30S_ribosomal_protein_S15	69.7717	2.35677	0.514971	4.5765	4.72816e-06	2.345e-05	TRUE
BV083_1547	transcription_elongation_factor_GreA	865.557	1.48572	0.240594	6.1752	6.60801e-10	7.96557e-09	TRUE
BV083_1549	ribosomal_RNA_large_subunit_methyltransferase_J	1135.11	1.05016	0.199984	5.25124	1.51078e-07	1.06658e-06	TRUE
BV083_1555	efflux_transporter%2C_outer_membrane_factor_(OMF)_lipo%2C_NodT_family_protein	1770.34	1.33337	0.231809	5.75202	8.8185e-09	8.13874e-08	TRUE
BV083_1568	molybdopterin_biosynthesis	3761.37	-1.08301	0.155682	-6.9566	3.48584e-12	6.74645e-11	TRUE
BV083_1570	ycgL_domain_protein	32.8902	2.91938	0.681959	4.28087	1.86162e-05	8.18557e-05	TRUE
BV083_1584	cold_shock_domain_protein_CspD	414.714	2.41172	0.389376	6.19381	5.87265e-10	7.17678e-09	TRUE
BV083_1585	cys-tRNAPro_and_Cys-tRNACys_deacylase	864.234	-1.30392	0.185727	-7.02065	2.20835e-12	4.49793e-11	TRUE
BV083_1592	hypothetical_protein	2584.02	1.79712	0.303628	5.91883	3.24237e-09	3.35993e-08	TRUE
BV083_1594	electron_transport_regulator_A	1728.82	-1.20313	0.186114	-6.46447	1.01652e-10	1.45264e-09	TRUE
BV083_1599	antA/AntB_antirepressor_family_protein	2165.72	1.77961	0.311979	5.70425	1.16859e-08	1.04057e-07	TRUE
BV083_1606	phage_antirepressor_KilAC_domain_protein	15.4109	-1.45175	0.457814	-3.17104	0.00151894	0.00409737	TRUE
BV083_1607	ycfA-like_family_protein	7640.49	-2.12799	0.377524	-5.6367	1.73339e-08	1.48385e-07	TRUE
BV083_1608	hypothetical_protein	12964.3	-2.03462	0.222175	-9.1577	5.30144e-20	3.91423e-18	TRUE
BV083_1609	hypothetical_protein	1923.47	-1.38845	0.266299	-5.2139	1.8491e-07	1.2666e-06	TRUE
BV083_1616	putative_uSG1-like_protein	47.9017	1.32207	0.454366	2.9097	0.00361779	0.0086984	TRUE
BV083_162	hypothetical_protein	5.55855	-2.86826	0.742412	-3.86343	0.000111805	0.000401048	TRUE
BV083_1624	hydrogenase_assembly_chaperone_HypC/HupF	33.3944	1.28271	0.474655	2.7024	0.00688416	0.0153386	TRUE
BV083_1627	putative_anthranilate_phosphoribosyltransferase	238.141	1.33978	0.342335	3.91366	9.09072e-05	0.000334207	TRUE
BV083_1628	anthranilate_synthase_component_II	457.561	1.39858	0.360594	3.87855	0.000105082	0.000380789	TRUE
BV083_1629	anthranilate_synthase_component_I	1559.38	1.50527	0.365929	4.11355	3.89627e-05	0.000155851	TRUE
BV083_163	hypothetical_protein	1720.23	1.74446	0.232443	7.50486	6.14921e-14	1.60241e-12	TRUE
BV083_1645	putative_C32_tRNA_thiolase	698.127	2.01831	0.188877	10.6858	1.18611e-26	4.20356e-24	TRUE
BV083_1646	sulfur_relay%2C_TusE/DsrC/DsvC_family_protein	126.851	1.72737	0.30526	5.65867	1.52553e-08	1.33164e-07	TRUE
BV083_1647	molybdenum-pterin-binding_protein_2	38.8665	1.93564	0.519555	3.72557	0.000194876	0.000659007	TRUE
BV083_165	hypothetical_protein	401.908	-1.35415	0.270223	-5.01121	5.409e-07	3.35131e-06	TRUE
BV083_1658	hypothetical_protein	71.7713	1.4234	0.463674	3.06983	0.00214179	0.00550037	TRUE
BV083_1660	glucose-1-phosphate_adenylyltransferase	1477.4	1.15722	0.242178	4.77839	1.76702e-06	9.4597e-06	TRUE
BV083_1664	flagellin_N-methylase_family_protein	66.5411	1.47761	0.339386	4.35378	1.33808e-05	6.11221e-05	TRUE
BV083_1665	glutamine--tRNA_ligase	3469.5	1.07577	0.200491	5.36569	8.06389e-08	6.0292e-07	TRUE
BV083_1667	sodium/proline_symporter	1753.14	1.13341	0.208349	5.43995	5.32947e-08	4.08823e-07	TRUE
BV083_1668	tRNA_(mo5U34)-methyltransferase	573.137	1.1716	0.266516	4.39598	1.10275e-05	5.10202e-05	TRUE
BV083_1669	cytidine_deaminase	3601.71	1.83443	0.221156	8.29471	1.08846e-16	4.28612e-15	TRUE
BV083_1686	T-protein	1888.3	1.16374	0.212075	5.4874	4.079e-08	3.25585e-07	TRUE
BV083_1695	transcription_termination/antitermination_L_factor	6615.96	1.99779	0.258063	7.74148	9.82661e-15	2.95131e-13	TRUE
BV083_1696	ribosome_maturation_protein	2765.5	2.78814	0.378193	7.37226	1.67757e-13	4.12868e-12	TRUE
BV083_1699	hypothetical_protein	28.415	1.62769	0.555492	2.93018	0.00338764	0.00821189	TRUE
BV083_1704	tellurite_resistance_protein_TehB	4462.34	-1.42036	0.148347	-9.57456	1.02293e-21	1.00702e-19	TRUE
BV083_1708	hypothetical_protein	1609.79	1.15517	0.177532	6.50684	7.67495e-11	1.12397e-09	TRUE
BV083_1709	hypothetical_protein	43.0075	1.99048	0.477173	4.17141	3.0272e-05	0.00012504	TRUE
BV083_1715	degP	12897.7	-1.38366	0.222508	-6.21848	5.01981e-10	6.28874e-09	TRUE
BV083_1721	addiction_module_antidote_protein%2C_HigA_family	1901.7	-1.30439	0.305447	-4.27043	1.95098e-05	8.51511e-05	TRUE
BV083_1722	toxin_higB-1	460.032	-1.80261	0.316757	-5.69085	1.26412e-08	1.12001e-07	TRUE
BV083_1723	hypothetical_protein	393.614	1.43672	0.198649	7.23244	4.74379e-13	1.06405e-11	TRUE
BV083_1736	chaperone_protein_DnaK	16461.2	1.50789	0.270975	5.56468	2.62641e-08	2.15463e-07	TRUE
BV083_1744	uracil_phosphoribosyltransferase	17104.4	-1.36714	0.217219	-6.29382	3.09745e-10	4.06569e-09	TRUE
BV083_1751	integration_host_factor%2C_beta_subunit	739.171	1.41533	0.18706	7.56617	3.8438e-14	1.08114e-12	TRUE
BV083_1766	ribonucleoside-diphosphate_reductase%2C_alpha_subunit	7833.61	1.51246	0.177805	8.5063	1.79568e-17	8.15885e-16	TRUE
BV083_1767	nrdB	1806.87	1.58753	0.209769	7.56799	3.79057e-14	1.08114e-12	TRUE
BV083_1777	conserved_inner_membrane_protein	3025.12	1.01648	0.292071	3.48026	0.000500936	0.00153044	TRUE
BV083_1778	hypothetical_protein	3082.16	1.18375	0.18067	6.55201	5.67694e-11	8.82415e-10	TRUE
BV083_1783	iron-sulfur_cluster_repair_di-iron_protein	1035.92	-1.96774	0.297516	-6.61388	3.7438e-11	6.03092e-10	TRUE
BV083_1793	electron_transport_complex%2C_RnfABCDGE_type%2C_A_subunit	591.784	1.0685	0.194989	5.47978	4.25843e-08	3.36872e-07	TRUE
BV083_180	membrane-bound_lytic_murein_transglycosylase_A	494.187	1.30247	0.182525	7.13585	9.61941e-13	2.00536e-11	TRUE
BV083_1804	molybdenum-pterin_binding_domain_protein	4363.69	-1.60186	0.156905	-10.2091	1.80499e-24	3.19843e-22	TRUE
BV083_1817	sensor_protein_qseC	2037.29	1.12231	0.215548	5.20676	1.92163e-07	1.30556e-06	TRUE
BV083_1818	qseB_transcriptional_activator	1976.38	1.06245	0.271647	3.91113	9.18643e-05	0.000337026	TRUE
BV083_1819	hypothetical_protein	4697.74	2.12567	0.375434	5.6619	1.4971e-08	1.31329e-07	TRUE
BV083_1829	essential_respiratory_protein_A	293.623	1.199	0.24662	4.86173	1.16363e-06	6.46378e-06	TRUE
BV083_1838	exoribonuclease_II	1144.79	1.86261	0.32402	5.74842	9.00786e-09	8.27043e-08	TRUE
BV083_1841	bacterial_inner_membrane_family_protein	11.3639	3.29334	1.23503	2.66661	0.00766198	0.0168868	TRUE
BV083_1843	branched-chain_amino_acid_transport_family_protein	61.3833	1.11201	0.331511	3.35437	0.000795446	0.00230728	TRUE
BV083_185	hypothetical_protein	164.316	1.04496	0.465396	2.24531	0.0247485	0.046853	TRUE
BV083_1852	L-lactate_dehydrogenase	67831.9	-1.3281	0.116259	-11.4236	3.18852e-30	1.88335e-27	TRUE
BV083_208	N-acetylmannosamine_kinase	2607.42	-1.14614	0.240187	-4.77187	1.82525e-06	9.71273e-06	TRUE
BV083_221	3-oxoacyl-[acyl-carrier-]_synthase_III_family_protein	9598.16	1.2887	0.232891	5.53347	3.13957e-08	2.54032e-07	TRUE
BV083_222	ribosomal_protein_L32	1630.25	1.98331	0.298348	6.64762	2.97863e-11	4.88717e-10	TRUE
BV083_224	phosphatidylserine_decarboxylase	546.702	1.19029	0.23784	5.0046	5.59784e-07	3.45623e-06	TRUE
BV083_225	glutathione-disulfide_reductase	10834.5	-1.00809	0.169159	-5.95943	2.53125e-09	2.70203e-08	TRUE
BV083_227	bolA_transcriptional_regulator_BolA_transcriptional_dual_regulator	80.0246	1.59344	0.383552	4.15444	3.26082e-05	0.000133754	TRUE
BV083_230	formate_transporter_FocA	8058.29	-1.61745	0.140797	-11.4878	1.51941e-30	1.3462e-27	TRUE
BV083_232	pyruvate_formate-lyase_1-activating_enzyme	1272.79	-1.17424	0.168754	-6.95828	3.44448e-12	6.74645e-11	TRUE
BV083_233	putative_23S_rRNA_pseudouridine_synthase_D	1055.13	-1.57831	0.180469	-8.74558	2.21871e-18	1.0921e-16	TRUE
BV083_238	hypothetical_protein	364.295	1.17631	0.30915	3.80498	0.000141816	0.00049371	TRUE
BV083_248	S-(hydroxymethyl)glutathione_dehydrogenase/class_III_alcohol_dehydrogenase	1377.8	-1.15536	0.112543	-10.2659	1.00355e-24	1.97588e-22	TRUE
BV083_265	ribosomal_protein_L19	4026.54	2.06298	0.318839	6.47027	9.7829e-11	1.40937e-09	TRUE
BV083_266	tRNA_(guanine(37)-N(1))-methyltransferase	20762.4	1.43391	0.156818	9.14373	6.03338e-20	4.27646e-18	TRUE
BV083_267	16S_rRNA_processing_protein_RimM	7740.85	1.69154	0.252363	6.70281	2.04454e-11	3.38592e-10	TRUE
BV083_268	ribosomal_protein_S16	4972.42	1.55084	0.265337	5.8448	5.07171e-09	5.07744e-08	TRUE
BV083_273	DNA_adenine_methylase	814.669	1.22019	0.201444	6.05721	1.38503e-09	1.56737e-08	TRUE
BV083_275	GTP_cyclohydrolase_II	817.816	1.33785	0.162882	8.2136	2.14657e-16	7.60744e-15	TRUE
BV083_277	hypothetical_protein	486.28	1.04966	0.309799	3.38819	0.000703565	0.00207786	TRUE
BV083_301	L-fucose_isomerase	438.148	-1.02026	0.164786	-6.19144	5.96189e-10	7.23594e-09	TRUE
BV083_313	adenylate_cyclase%2C_class-I_family_protein	10253.3	1.00126	0.178408	5.61219	1.99784e-08	1.70201e-07	TRUE
BV083_330	asnC_family_protein	314.534	-1.24899	0.215708	-5.79021	7.02986e-09	6.80705e-08	TRUE
BV083_331	na+/H+_antiporter_NhaA	2249.54	1.66069	0.195091	8.51241	1.70362e-17	7.98485e-16	TRUE
BV083_332	hypothetical_protein	7.11744	3.61582	1.2624	2.86424	0.00418006	0.00992905	TRUE
BV083_333	branched-chain_amino_acid_transport_system_II_carrier_protein	895.863	2.30677	0.239423	9.6347	5.706e-22	5.94767e-20	TRUE
BV083_337	tetratricopeptide_repeat_family_protein	6357.87	1.77699	0.283688	6.26389	3.75502e-10	4.82167e-09	TRUE
BV083_338	csdA%2C_DEAD-box_RNA_helicase	6634.04	1.71093	0.348474	4.90979	9.11745e-07	5.22852e-06	TRUE
BV083_347	preprotein_translocase%2C_YajC_subunit	757.881	1.37596	0.387739	3.54867	0.000387189	0.00121649	TRUE
BV083_349	hypothetical_protein	268.099	1.00686	0.319592	3.15045	0.00163018	0.00433735	TRUE
BV083_351	tRNA_ribosyltransferase-isomerase	12320.5	-1.29032	0.237611	-5.4304	5.6228e-08	4.27622e-07	TRUE
BV083_352	putative_excinuclease_ABC_subunit_A	15086.5	-1.32173	0.283229	-4.66664	3.06164e-06	1.55898e-05	TRUE
BV083_358	tonB_family_C-terminal_domain_protein	9160.5	1.11342	0.190333	5.84985	4.92024e-09	4.95379e-08	TRUE
BV083_371	heme/hemopexin_transporter_protein_huxB	5770.75	1.16255	0.14075	8.2597	1.46044e-16	5.50618e-15	TRUE
BV083_378	alternative_sigma_factor_RpoH	21902.5	-1.49198	0.247295	-6.03319	1.60754e-09	1.78035e-08	TRUE
BV083_39	rod_shape-determining_protein_MreC	612.699	1.29883	0.256049	5.0726	3.92417e-07	2.49234e-06	TRUE
BV083_390	yihY_family_inner_membrane_domain_protein	1609	-1.32903	0.177044	-7.50678	6.05986e-14	1.60241e-12	TRUE
BV083_391	hypothetical_protein	742.932	-1.1265	0.165392	-6.81111	9.68511e-12	1.69921e-10	TRUE
BV083_392	MOSC_domain_protein	1117.55	-1.48717	0.202432	-7.3465	2.03463e-13	4.87212e-12	TRUE
BV083_400	mtr_tryptophan_ArAAP_transporter	1502.13	1.02144	0.314111	3.25184	0.00114659	0.00318957	TRUE
BV083_406	heavy-metal-associated_domain_protein	213.406	-1.18217	0.242353	-4.87788	1.07233e-06	6.03229e-06	TRUE
BV083_409	met_Apo-repressor%2C_MetJ_family_protein	737.071	-1.55522	0.20631	-7.53827	4.76239e-14	1.2983e-12	TRUE
BV083_411	type_IV_leader_peptidase_family_protein	34.8238	-1.03922	0.412879	-2.51702	0.0118354	0.0246153	TRUE
BV083_422	pyrroline-5-carboxylate_reductase	4396.31	-1.07088	0.189573	-5.64891	1.6147e-08	1.40257e-07	TRUE
BV083_425	putative_holliday_junction_DNA_helicase_B	1151.42	1.11729	0.291039	3.83897	0.000123549	0.000437859	TRUE
BV083_432	phospholipid_methyltransferase_family_protein	1617.4	1.65187	0.195151	8.46458	2.57085e-17	1.13889e-15	TRUE
BV083_433	tRNA_(cmo5U34)-methyltransferase	869.328	2.38895	0.257447	9.2794	1.70429e-20	1.31304e-18	TRUE
BV083_434	antidote-toxin_recognition_MazE_family_protein	350.499	-1.19454	0.353963	-3.37475	0.000738832	0.00216398	TRUE
BV083_435	PIN_domain_protein	1139.75	-1.63092	0.197624	-8.25264	1.54929e-16	5.71945e-15	TRUE
BV083_439	primosomal_replication_priB_and_priC_family_protein	122.085	2.067	0.38935	5.30886	1.10314e-07	8.11102e-07	TRUE
BV083_441	translation_elongation_factor_P	3441.48	1.31734	0.215614	6.10974	9.97935e-10	1.17109e-08	TRUE
BV083_459	ferredoxin-type_protein_NapF	1037.69	-1.56357	0.268609	-5.82099	5.84986e-09	5.75886e-08	TRUE
BV083_460	napD_family_protein	280.19	-1.29904	0.35417	-3.66784	0.000244604	0.000811681	TRUE
BV083_468	hypothetical_protein	66.6316	2.81467	0.591594	4.75777	1.95739e-06	1.02923e-05	TRUE
BV083_469	UDP-glucose_4-epimerase	11653.7	-1.08918	0.299453	-3.63724	0.000275575	0.000901582	TRUE
BV083_48	TFIIB_zinc-binding_family_protein	100.88	1.82908	0.281615	6.49497	8.30502e-11	1.20627e-09	TRUE
BV083_481	23S_rRNA_methyltransferase	810.76	1.80253	0.236682	7.61583	2.62007e-14	7.6111e-13	TRUE
BV083_482	type_IV_pilus_biogenesis/stability_protein_PilW	96.3829	1.35294	0.35209	3.84259	0.000121743	0.00043406	TRUE
BV083_492	iron-sulfur_cluster_assembly_protein_IscA	3580.17	-1.38782	0.222169	-6.24667	4.19297e-10	5.34528e-09	TRUE
BV083_493	scaffold_protein_involved_in_iron-sulfur_cluster_assembly	9571.99	-1.02506	0.259845	-3.94489	7.98372e-05	0.000297835	TRUE
BV083_495	iron-sulfur_cluster_assembly_transcription_factor_IscR	4854.01	-1.14189	0.314844	-3.62684	0.000286909	0.000932851	TRUE
BV083_496	tRNA:Cm32/Um32_methyltransferase	6644.31	-1.53849	0.256076	-6.00795	1.8788e-09	2.03002e-08	TRUE
BV083_506	putative_peptidase	2384.69	-1.09126	0.194532	-5.60964	2.02751e-08	1.71083e-07	TRUE
BV083_514	cupin_superfamily_protein	6459.34	-1.04689	0.105774	-9.89751	4.26783e-23	5.40185e-21	TRUE
BV083_528	RNA_chaperone_Hfq	4077.82	1.11485	0.25353	4.39731	1.09599e-05	5.08399e-05	TRUE
BV083_530	ribonuclease_E	16267.5	1.60818	0.232333	6.92187	4.45713e-12	8.14231e-11	TRUE
BV083_531	outer_membrane_insertion_C-terminal_signal_domain_protein	62.9757	2.72608	0.596453	4.57049	4.86594e-06	2.4018e-05	TRUE
BV083_55	zinc-binding_dehydrogenase_family_protein	221.434	1.32665	0.399805	3.31825	0.000905835	0.00259312	TRUE
BV083_573	yceG-like_family_protein	870.28	1.54344	0.239553	6.44301	1.1713e-10	1.62766e-09	TRUE
BV083_575	phosphoribosyl_transferase_domain_protein	1708.69	-1.01141	0.206928	-4.88774	1.02001e-06	5.77461e-06	TRUE
BV083_590	imidazole_glycerol_phosphate_synthase%2C_HisF_subunit	2961.37	-1.14752	0.367709	-3.12072	0.00180409	0.0047431	TRUE
BV083_614	D-ribose_utilization	149.842	2.03545	0.395071	5.15212	2.57559e-07	1.69663e-06	TRUE
BV083_615	heme_ABC_exporter%2C_ATP-binding_protein_CcmA	684.92	1.40185	0.266856	5.25321	1.49469e-07	1.05943e-06	TRUE
BV083_620	hypothetical_protein	182.367	1.66625	0.280637	5.93737	2.89624e-09	3.05484e-08	TRUE
BV083_621	regulator_of_ribonuclease_activity_A	3907.16	-1.3224	0.184586	-7.16414	7.82792e-13	1.67121e-11	TRUE
BV083_628	ribosomal_protein_L11	12341.7	1.39139	0.215972	6.44243	1.17574e-10	1.62766e-09	TRUE
BV083_632	hypothetical_protein	1488.15	1.69305	0.349732	4.841	1.29188e-06	7.13148e-06	TRUE
BV083_638	4Fe-4S_dicluster_domain_protein	201.022	2.45631	0.33772	7.27322	3.51019e-13	8.07801e-12	TRUE
BV083_64	RNA_polymerase-binding_protein_DksA	2447.8	1.62373	0.289451	5.60967	2.0271e-08	1.71083e-07	TRUE
BV083_642	ribosomal_protein_S21	5716.23	1.51938	0.219366	6.92622	4.32231e-12	7.97827e-11	TRUE
BV083_643	DNA_primase	3012.32	1.05258	0.177761	5.92136	3.19288e-09	3.3281e-08	TRUE
BV083_645	hypothetical_protein	6.83823	3.54425	1.31187	2.70168	0.00689893	0.0153386	TRUE
BV083_646	aspartate_ammonia-lyase	6713.96	-1.15632	0.290079	-3.9862	6.71388e-05	0.000255849	TRUE
BV083_65	putative_poly_polymerase_domain_protein	22.1641	2.33157	0.757448	3.07818	0.00208266	0.0053797	TRUE
BV083_654	molecular_chaperone_GroES	1665.03	1.36471	0.308946	4.41731	9.99361e-06	4.64795e-05	TRUE
BV083_655	chaperonin_GroL	13841.6	1.04306	0.330313	3.15778	0.00158973	0.0042553	TRUE
BV083_657	ribosomal_protein_S18	1547.78	1.79019	0.298927	5.98871	2.11511e-09	2.2715e-08	TRUE
BV083_658	putative_primosomal_replication_protein_N	5527.41	1.23546	0.195745	6.3116	2.76173e-10	3.67954e-09	TRUE
BV083_659	ribosomal_protein_S6	17447.5	2.08632	0.214548	9.72424	2.37681e-22	2.63232e-20	TRUE
BV083_66	poly(A)_polymerase_I	1409.13	1.28311	0.199635	6.42725	1.29935e-10	1.78484e-09	TRUE
BV083_660	translation_initiation_factor_IF-1	460.715	2.36053	0.258559	9.12955	6.87857e-20	4.68801e-18	TRUE
BV083_67	2-amino-4-hydroxy-6-_hydroxymethyldihydropteridine_diphosphokinase	377.068	1.04966	0.285014	3.68283	0.000230657	0.000769726	TRUE
BV083_681	hypothetical_protein	281.037	1.08721	0.402413	2.70172	0.00689809	0.0153386	TRUE
BV083_691	glutathione_S-transferase%2C_N-terminal_domain_protein	46432	-1.11304	0.182653	-6.09371	1.10322e-09	1.27772e-08	TRUE
BV083_692	slyX_family_protein	84.9611	1.19383	0.376485	3.171	0.00151917	0.00409737	TRUE
BV083_697	dsrH_like_family_protein	35.4173	5.2425	1.18584	4.4209	9.8292e-06	4.58351e-05	TRUE
BV083_700	ribosomal_protein_S7	15405.3	1.53759	0.236022	6.51461	7.28795e-11	1.10515e-09	TRUE
BV083_701	ribosomal_protein_S12	22587.3	1.42069	0.204741	6.93897	3.94981e-12	7.36743e-11	TRUE
BV083_703	cation_diffusion_facilitator_transporter_family_protein	325.328	-2.2106	0.325208	-6.79752	1.06437e-11	1.83114e-10	TRUE
BV083_704	merR_regulatory_family_protein	137.144	-1.07944	0.281413	-3.8358	0.000125157	0.00044179	TRUE
BV083_706	indole-3-acetyl-aspartic_acid_hydrolase	952.443	1.46336	0.17997	8.13113	4.25314e-16	1.39566e-14	TRUE
BV083_710	citrate_transporter_family_protein	3228.27	-1.08178	0.267088	-4.05028	5.11568e-05	0.000199669	TRUE
BV083_711	carbamate_kinase	6141.01	-1.78606	0.351809	-5.07678	3.83877e-07	2.44687e-06	TRUE
BV083_712	ornithine_carbamoyltransferase	5654.46	-1.75257	0.377547	-4.642	3.45051e-06	1.74694e-05	TRUE
BV083_713	sugar_phosphatase	2362.57	-1.39542	0.202212	-6.90076	5.17238e-12	9.35251e-11	TRUE
BV083_714	recX_family_protein	5594.77	-1.25503	0.216074	-5.80835	6.30918e-09	6.14279e-08	TRUE
BV083_715	crcB-like_family_protein	500.518	-1.27648	0.304916	-4.18634	2.83484e-05	0.000118196	TRUE
BV083_716	protein_RecA	47988.8	-1.90383	0.187929	-10.1306	4.04248e-24	6.51207e-22	TRUE
BV083_723	peptide_deformylase	4131.27	1.51712	0.341653	4.44052	8.97414e-06	4.25192e-05	TRUE
BV083_724	methionyl-tRNA_formyltransferase	1954.01	2.12766	0.321087	6.62644	3.43884e-11	5.59048e-10	TRUE
BV083_725	ribosomal_RNA_small_subunit_methyltransferase_B	1552.59	1.21189	0.297273	4.0767	4.56793e-05	0.000180924	TRUE
BV083_729	RNA_polymerase_sigma_factor_RpoE	31812.4	-1.7744	0.217365	-8.1632	3.26266e-16	1.11182e-14	TRUE
BV083_73	DNA_repair_protein_RecN	35569.6	-1.57038	0.159558	-9.84204	7.41884e-23	8.76412e-21	TRUE
BV083_730	anti_sigma-E_RseA%2C_N-terminal_domain_protein	40088.7	-1.34608	0.223777	-6.01525	1.79613e-09	1.9526e-08	TRUE
BV083_746	50S_ribosomal_protein_L10	9605.69	1.95282	0.262082	7.45117	9.25133e-14	2.37585e-12	TRUE
BV083_747	ribosomal_protein_L7/L12	3933.04	1.5749	0.249355	6.3159	2.68588e-10	3.60559e-09	TRUE
BV083_749	putative_aspartate-semialdehyde_dehydrogenase	803.56	1.44962	0.276158	5.24923	1.52735e-07	1.07399e-06	TRUE
BV083_756	alpha/beta_hydrolase_fold_family_protein	267.366	1.0568	0.249095	4.24257	2.20974e-05	9.5504e-05	TRUE
BV083_760	transcriptional_regulator%2C_LysR_family	4442.1	-1.0972	0.149697	-7.32948	2.31046e-13	5.38703e-12	TRUE
BV083_77	nucleotidyltransferase_substrate_binding%2C_HI0074_family_protein	979.987	-1.10075	0.216558	-5.08294	3.7164e-07	2.37742e-06	TRUE
BV083_770	zinc-ribbon_domain_protein	1929.98	-1.39987	0.196057	-7.14011	9.32566e-13	1.96727e-11	TRUE
BV083_771	yheS	8383.27	-1.28831	0.145726	-8.84064	9.51761e-19	4.81863e-17	TRUE
BV083_776	ABC_transporter_family_protein	1072.44	1.06739	0.191084	5.58601	2.32345e-08	1.93293e-07	TRUE
BV083_78	anaerobic_ribonucleoside-triphosphate_reductase	1779.29	2.31458	0.34266	6.75475	1.43084e-11	2.41471e-10	TRUE
BV083_783	flavodoxin_family_protein	2316.7	-1.17723	0.143718	-8.19121	2.58613e-16	8.98554e-15	TRUE
BV083_784	D-tyrosyl-tRNA(Tyr)_deacylase	3215.21	-1.7388	0.31488	-5.52212	3.34932e-08	2.69773e-07	TRUE
BV083_786	4-diphosphocytidyl-2C-methyl-D-erythritol_synthetase	1233.09	1.12623	0.174544	6.45242	1.10076e-10	1.54805e-09	TRUE
BV083_789	tonB-dependent_siderophore_receptor_family_protein	2168.34	1.18072	0.252815	4.6703	3.00758e-06	1.53586e-05	TRUE
BV083_790	fecCD_transport_family_protein	725.675	1.07593	0.328347	3.27681	0.00104986	0.00296707	TRUE
BV083_794	glycerol-3-phosphate_dehydrogenase%2C_anaerobic%2C_C_subunit	820.878	-1.08367	0.155941	-6.94918	3.67415e-12	6.92616e-11	TRUE
BV083_795	glycerol-3-phosphate_dehydrogenase%2C_anaerobic%2C_B_subunit	809.033	-1.52637	0.168775	-9.04385	1.51245e-19	8.93352e-18	TRUE
BV083_796	glycerol-3-phosphate_dehydrogenase%2C_anaerobic%2C_A_subunit	2204.65	-2.59023	0.151574	-17.0889	1.79623e-65	3.18292e-62	TRUE
BV083_81	cyclophilin_type_peptidyl-prolyl_cis-trans_isomerase/CLD_family_protein	612.284	1.21387	0.227317	5.33997	9.29612e-08	6.89235e-07	TRUE
BV083_811	lysR_substrate_binding_domain_protein	858.836	-1.2117	0.144922	-8.36104	6.21692e-17	2.50372e-15	TRUE
BV083_812	ketol-acid_reductoisomerase	49962.8	-1.664	0.185148	-8.98738	2.53198e-19	1.3596e-17	TRUE
BV083_82	putative_DNase	379.965	1.12423	0.201901	5.56823	2.57343e-08	2.12099e-07	TRUE
BV083_824	hypothetical_protein	124.849	1.07925	0.398516	2.70818	0.00676527	0.0151556	TRUE
BV083_828	archaeal_ATPase_family_protein	1329.52	-1.14514	0.230271	-4.97302	6.59175e-07	3.95952e-06	TRUE
BV083_83	hypothetical_protein	69.266	1.21387	0.354957	3.41978	0.000626711	0.00186644	TRUE
BV083_84	thioredoxin	5608.26	-1.07863	0.227855	-4.73385	2.20302e-06	1.15155e-05	TRUE
BV083_841	preprotein_translocase%2C_SecE_subunit	5877.07	1.37083	0.170397	8.04494	8.62879e-16	2.78004e-14	TRUE
BV083_842	transcription_termination/antitermination_factor_NusG	7135.97	1.56268	0.184805	8.45584	2.77092e-17	1.19758e-15	TRUE
BV083_846	sirA-like_family_protein	242.215	1.21131	0.321286	3.7702	0.000163118	0.000561252	TRUE
BV083_849	putative_trk_system_potassium_uptake_protein_TrkH	9.92241	3.76085	1.29801	2.89741	0.00376259	0.00902874	TRUE
BV083_877	rhodanese-like_domain_protein	847.567	1.08057	0.193009	5.59857	2.16129e-08	1.81507e-07	TRUE
BV083_878	L-asparaginase	1853.06	1.19782	0.365913	3.2735	0.00106225	0.00298644	TRUE
BV083_880	NADH_dehydrogenase_II	8534.81	-1.24142	0.137027	-9.05968	1.3083e-19	7.99414e-18	TRUE
BV083_890	phosphoglycerate_mutase_1_family_protein	4018.87	-1.22853	0.242799	-5.05985	4.19592e-07	2.62727e-06	TRUE
BV083_894	that_protects_iron-sulfur_proteins_against_oxidative_damage	678.277	-1.266	0.308947	-4.0978	4.17094e-05	0.000165715	TRUE
BV083_909	autoinducer_2-degrading_protein	67.171	1.01143	0.376402	2.6871	0.00720749	0.0159447	TRUE
BV083_917	ribosomal_protein_S10	27229.4	1.36565	0.31576	4.32498	1.52549e-05	6.87828e-05	TRUE
BV083_920	50S_ribosomal_subunit_protein_L23	11353.9	1.08164	0.278728	3.88063	0.000104188	0.000378323	TRUE
BV083_927	30S_ribosomal_protein_S17	4267.6	1.17099	0.234971	4.98356	6.24247e-07	3.77531e-06	TRUE
BV083_930	ribosomal_protein_L24	9073.03	1.19914	0.23031	5.20663	1.92297e-07	1.30556e-06	TRUE
BV083_932	30S_ribosomal_subunit_protein_S14	8998.8	1.3394	0.264261	5.06845	4.01071e-07	2.5382e-06	TRUE
BV083_933	30S_ribosomal_subunit_protein_S8	9062.86	1.4152	0.251006	5.63812	1.7192e-08	1.48385e-07	TRUE
BV083_935	ribosomal_protein_L18	8244.29	1.50112	0.447502	3.35444	0.00079527	0.00230728	TRUE
BV083_945	ribosomal_protein_L17	17626	1.32945	0.32762	4.05789	4.95173e-05	0.000194556	TRUE
BV083_951	phosphoenolpyruvate_carboxykinase	6998.67	1.58856	0.378997	4.19148	2.77144e-05	0.000116099	TRUE
BV083_953	argininosuccinate_lyase	1429.27	1.13476	0.198386	5.71997	1.06544e-08	9.73173e-08	TRUE
BV083_957	response_regulator	2625.88	1.64098	0.317745	5.16446	2.41132e-07	1.60523e-06	TRUE
BV083_979	histidine_kinase-%2C_DNA_gyrase_B-%2C_and_HSP90-like_ATPase_family_protein	57.3882	1.48552	0.393655	3.77365	0.000160878	0.000554624	TRUE
BV083_986	molybdopterin-guanine_dinucleotide_biosynthesis_protein_A	596.097	-1.44386	0.177276	-8.14471	3.80183e-16	1.2711e-14	TRUE
BV083_99	hypothetical_protein	225.009	-1.23715	0.250067	-4.94728	7.52594e-07	4.45914e-06	TRUE
BV083_993	hypothetical_protein	601.095	1.01128	0.327354	3.08924	0.0020067	0.00519865	TRUE
BV083_994	molybdopterin-guanine_dinucleotide_biosynthesis_protein_B	4203.87	-1.00516	0.135894	-7.39667	1.39637e-13	3.48503e-12	TRUE

## Sheet: Mix_cell_vs_Mix_apf_FDRLFC_dege
ID	attributes	baseMean	log2FoldChange	lfcSE	stat	pvalue	padj	Significant
BV083_1	glyceraldehyde-3-phosphate_dehydrogenase%2C_type_I	64707.6	-1.15606	0.125662	-9.19969	3.58975e-20	2.65043e-18	TRUE
BV083_1005	conserved_hypothetical_integral_membrane_family_protein	706.008	2.17907	0.220393	9.8872	4.73084e-23	6.98588e-21	TRUE
BV083_1007	GTP-binding_protein_TypA/BipA	9813.31	1.37707	0.169221	8.13772	4.02797e-16	1.23062e-14	TRUE
BV083_1020	multidrug_resistance_efflux_transporter_family_protein	1738.01	1.6542	0.2119	7.80654	5.87803e-15	1.46702e-13	TRUE
BV083_1021	ribosomal_protein_L27	5959.08	1.42551	0.292415	4.87495	1.08838e-06	6.28211e-06	TRUE
BV083_1022	ribosomal_protein_L21	6132.53	1.50012	0.230015	6.52186	6.94415e-11	9.25191e-10	TRUE
BV083_1028	doxX_family_protein	522.004	1.24396	0.173006	7.19026	6.46684e-13	1.1575e-11	TRUE
BV083_1034	hypothetical_protein	112.185	2.28783	0.407013	5.62103	1.89825e-08	1.50839e-07	TRUE
BV083_1036	bacterial_regulatory%2C_tetR_family_protein	387.644	1.3035	0.168835	7.72056	1.15821e-14	2.66539e-13	TRUE
BV083_1053	8-oxo-dGTP_diphosphatase	338.765	1.14494	0.240818	4.7544	1.99032e-06	1.08185e-05	TRUE
BV083_1064	hypothetical_protein	9.29597	-1.64333	0.551782	-2.97823	0.00289923	0.00729748	TRUE
BV083_1072	addiction_module_toxin%2C_RelE/StbE_family_protein	503.538	-1.02411	0.153362	-6.67776	2.42627e-11	3.38532e-10	TRUE
BV083_1074	hypothetical_protein	41.208	1.78442	0.415858	4.29094	1.7792e-05	7.80382e-05	TRUE
BV083_1075	phage_major_capsid%2C_P2_family_protein	86.3171	1.53974	0.269466	5.71403	1.10333e-08	9.17892e-08	TRUE
BV083_1076	putative_dNA_polymerase_III_subunit_delta	234.778	1.32029	0.171157	7.7139	1.22032e-14	2.77231e-13	TRUE
BV083_1105	ribosomal_protein_L33	2032.9	1.70258	0.261446	6.51215	7.4083e-11	9.79664e-10	TRUE
BV083_1106	ribosomal_protein_L28	7132.4	1.20983	0.223637	5.40977	6.31041e-08	4.62068e-07	TRUE
BV083_1116	purine_nucleoside_phosphoramidase	697.279	1.06846	0.234117	4.56379	5.02386e-06	2.44568e-05	TRUE
BV083_1125	acetyl-CoA_carboxylase%2C_biotin_carboxyl_carrier_protein	4463.42	1.14079	0.169892	6.71477	1.88364e-11	2.71367e-10	TRUE
BV083_1126	acetyl-CoA_carboxylase%2C_biotin_carboxylase_subunit	7023.67	1.52606	0.192628	7.92234	2.33091e-15	6.25814e-14	TRUE
BV083_1132	tRNA_dihydrouridine_synthase	8202.59	1.41951	0.20302	6.99199	2.71006e-12	4.53039e-11	TRUE
BV083_1133	fis_transcriptional_dual_regulator	787.429	2.83048	0.340647	8.30913	9.64077e-17	3.34969e-15	TRUE
BV083_114	hypothetical_protein	31.3408	-1.19778	0.287673	-4.16369	3.13141e-05	0.000129344	TRUE
BV083_1152	ribosomal_protein_L34	1417.26	1.58091	0.214125	7.38313	1.54615e-13	3.22327e-12	TRUE
BV083_1153	ribonuclease_P_protein_component	713.842	2.41395	0.246856	9.77877	1.38884e-22	1.53814e-20	TRUE
BV083_1154	hemolytic_domain_protein	117.053	1.63729	0.240761	6.8005	1.04258e-11	1.55248e-10	TRUE
BV083_1155	inner-membrane_protein_insertion_factor	6666.81	1.46396	0.138885	10.5408	5.60174e-26	9.39931e-24	TRUE
BV083_1156	tRNA_modification_GTPase_TrmE	1675.64	1.26188	0.145756	8.65745	4.82423e-18	2.24961e-16	TRUE
BV083_1158	sulfatase_family_protein	479.252	1.20133	0.175099	6.86086	6.84451e-12	1.0639e-10	TRUE
BV083_1172	hypothetical_protein	59.8422	1.35864	0.231092	5.8792	4.12244e-09	3.76545e-08	TRUE
BV083_1176	dimethyl_sulfoxide_reductase%2C_chain_C	625.005	-1.25555	0.219133	-5.72962	1.00658e-08	8.49281e-08	TRUE
BV083_1177	dimethylsulfoxide_reductase%2C_chain_B	538.549	-1.32271	0.224584	-5.88959	3.87152e-09	3.55458e-08	TRUE
BV083_1178	molybdopterin_dinucleotide_binding_domain_protein	382.465	-1.44517	0.268993	-5.37254	7.7636e-08	5.63816e-07	TRUE
BV083_1179	dimethyl_sulfoxide_reductase%2C_chain_A	3194.49	-2.41321	0.305793	-7.89165	2.9822e-15	7.65863e-14	TRUE
BV083_1183	ABC_transporter_family_protein	1929.67	1.26127	0.182965	6.89349	5.44399e-12	8.85024e-11	TRUE
BV083_1196	4Fe-4S_dicluster_domain_protein	1951.54	-1.24263	0.2459	-5.05341	4.33981e-07	2.75633e-06	TRUE
BV083_1197	cytochrome_c_nitrite_reductase%2C_pentaheme_subunit	2909.12	-1.3123	0.285824	-4.59128	4.40531e-06	2.19276e-05	TRUE
BV083_1198	cytochrome_c552_family_protein	11108.5	-2.20096	0.267463	-8.22905	1.88698e-16	6.05022e-15	TRUE
BV083_1210	amino_ABC_transporter%2C_permease%2C_3-TM_region%2C_His/Glu/Gln/Arg/opine_family_domain_protein	829.051	1.14113	0.167319	6.82011	9.09721e-12	1.3778e-10	TRUE
BV083_1211	L-cystine-binding_protein_tcyA	3119.59	1.57487	0.21648	7.27492	3.46635e-13	6.90154e-12	TRUE
BV083_1220	heme_ABC_exporter%2C_ATP-binding_protein_CcmA	1800.7	-1.61033	0.145474	-11.0695	1.76401e-28	5.2097e-26	TRUE
BV083_1221	heme_exporter_protein_CcmB	1478.4	-1.52066	0.180904	-8.4059	4.24589e-17	1.60079e-15	TRUE
BV083_1222	ccmC	2199.85	-1.38785	0.22608	-6.13874	8.31775e-10	8.77324e-09	TRUE
BV083_1283	hypoxanthine_phosphoribosyltransferase	1688.45	-1.00226	0.172573	-5.80776	6.33138e-09	5.6096e-08	TRUE
BV083_1296	monothiol_glutaredoxin%2C_Grx4_family	1098.83	1.22153	0.207305	5.89243	3.80552e-09	3.52475e-08	TRUE
BV083_1304	sprT-like_family_protein	310.424	1.29092	0.188479	6.84914	7.42935e-12	1.14477e-10	TRUE
BV083_1306	yadA-like_family_domain_protein	58.0703	1.20435	0.278748	4.32056	1.55633e-05	6.92918e-05	TRUE
BV083_1310	ABC_transporter_family_protein	845.549	1.05966	0.275301	3.8491	0.000118553	0.000430483	TRUE
BV083_1317	hypothetical_protein	51.5575	-1.09784	0.261974	-4.19065	2.78162e-05	0.000116526	TRUE
BV083_1341	malate_dehydrogenase%2C_NAD-dependent	5185.96	-1.74197	0.215726	-8.07494	6.7509e-16	1.96108e-14	TRUE
BV083_1343	peptide_chain_release_factor_2	3677.17	1.06057	0.131553	8.06193	7.51e-16	2.14641e-14	TRUE
BV083_1344	thiol:disulfide_interchange_protein_dsbC	1111.76	1.6629	0.134112	12.3993	2.63612e-35	2.3356e-32	TRUE
BV083_1345	single-stranded-DNA-specific_exonuclease_RecJ	2053.63	1.83646	0.267618	6.86224	6.77911e-12	1.06306e-10	TRUE
BV083_1370	50S_ribosomal_subunit_protein_L25	2179.81	1.79025	0.293666	6.09621	1.08615e-09	1.11252e-08	TRUE
BV083_1372	hypothetical_protein	970.141	-1.10523	0.170105	-6.49734	8.17544e-11	1.05744e-09	TRUE
BV083_1396	bacterial_SH3_domain_protein	408.075	1.06363	0.167691	6.34278	2.25661e-10	2.63073e-09	TRUE
BV083_1400	putative_outer_membrane_lipoprotein_LolB	92.122	1.2254	0.4007	3.05814	0.00222714	0.00584665	TRUE
BV083_1407	hypothetical_protein	69.7601	2.20326	0.283148	7.78132	7.17741e-15	1.74224e-13	TRUE
BV083_1439	putative_pyruvate_kinase	154.237	2.2067	0.193726	11.3908	4.64531e-30	1.6463e-27	TRUE
BV083_1441	hypothetical_protein	10.7046	1.34796	0.571203	2.35986	0.0182818	0.0362364	TRUE
BV083_1496	phosphoglucomutase/phosphomannomutase%2C_alpha/beta/alpha_domain_III_family_protein	91.0847	1.08585	0.337579	3.2166	0.0012972	0.00365442	TRUE
BV083_1503	carbonic_anhydrase_2	884.243	1.95661	0.178045	10.9894	4.29696e-28	9.51777e-26	TRUE
BV083_1508	thiamine-monophosphate_kinase	895.699	1.70444	0.161758	10.537	5.83479e-26	9.39931e-24	TRUE
BV083_1524	ftsk_gamma_domain_protein	23.8217	1.39621	0.46322	3.01414	0.00257706	0.00661819	TRUE
BV083_1542	prokaryotic_membrane_lipolipid_attachment_site_family_protein	261.549	1.03997	0.351951	2.95487	0.00312796	0.0078177	TRUE
BV083_1543	ribosomal_protein_S15	7368.03	1.18122	0.250962	4.70675	2.51694e-06	1.32739e-05	TRUE
BV083_1547	transcription_elongation_factor_GreA	865.557	1.08382	0.189822	5.70968	1.13188e-08	9.32884e-08	TRUE
BV083_1555	efflux_transporter%2C_outer_membrane_factor_(OMF)_lipo%2C_NodT_family_protein	1770.34	1.21469	0.186751	6.50433	7.8041e-11	1.01683e-09	TRUE
BV083_1558	yadA-like_family_domain_protein	49.5483	1.02505	0.287833	3.56127	0.000369066	0.00119997	TRUE
BV083_1570	ycgL_domain_protein	32.8902	2.50885	0.402765	6.22906	4.69246e-10	5.22958e-09	TRUE
BV083_1571	dethiobiotin_synthase	803.893	-1.24726	0.199888	-6.23981	4.3811e-10	4.94479e-09	TRUE
BV083_1584	cold_shock_domain_protein_CspD	414.714	1.32594	0.301589	4.39653	1.09997e-05	4.98505e-05	TRUE
BV083_1585	cys-tRNAPro_and_Cys-tRNACys_deacylase	864.234	-1.08024	0.149053	-7.24734	4.25027e-13	8.0122e-12	TRUE
BV083_1594	electron_transport_regulator_A	1728.82	-1.00828	0.15056	-6.69685	2.1296e-11	3.01892e-10	TRUE
BV083_1599	antA/AntB_antirepressor_family_protein	2165.72	1.62666	0.252385	6.44513	1.15502e-10	1.46192e-09	TRUE
BV083_1613	fumarate_hydratase%2C_class_II	5074.9	-1.81651	0.185184	-9.80919	1.02794e-22	1.25637e-20	TRUE
BV083_1616	putative_uSG1-like_protein	47.9017	1.53155	0.322328	4.75153	2.01886e-06	1.09401e-05	TRUE
BV083_163	hypothetical_protein	1720.23	1.42704	0.185966	7.67362	1.67212e-14	3.75064e-13	TRUE
BV083_1645	putative_C32_tRNA_thiolase	698.127	1.95822	0.14253	13.739	5.92608e-43	1.0501e-39	TRUE
BV083_1646	sulfur_relay%2C_TusE/DsrC/DsvC_family_protein	126.851	1.88447	0.217482	8.66494	4.51746e-18	2.1635e-16	TRUE
BV083_1647	molybdenum-pterin-binding_protein_2	38.8665	1.79424	0.347924	5.157	2.50942e-07	1.65305e-06	TRUE
BV083_1648	hypothetical_protein	51.8473	-1.38222	0.461365	-2.99594	0.00273599	0.00694582	TRUE
BV083_165	hypothetical_protein	401.908	-1.94359	0.215321	-9.02645	1.77325e-19	1.12221e-17	TRUE
BV083_1662	1%2C4-alpha-glucan_branching_enzyme	2509.33	-1.02967	0.193671	-5.31659	1.05727e-07	7.58496e-07	TRUE
BV083_1664	flagellin_N-methylase_family_protein	66.5411	2.62065	0.269008	9.7419	1.99783e-22	1.96676e-20	TRUE
BV083_1667	sodium/proline_symporter	1753.14	1.36827	0.167933	8.14774	3.70781e-16	1.15267e-14	TRUE
BV083_1668	tRNA_(mo5U34)-methyltransferase	573.137	1.38657	0.21196	6.54163	6.08511e-11	8.23116e-10	TRUE
BV083_1669	cytidine_deaminase	3601.71	1.52294	0.178228	8.54491	1.28642e-17	5.42745e-16	TRUE
BV083_1671	peptidase_T	752.864	-1.73737	0.196932	-8.82222	1.12208e-18	5.68095e-17	TRUE
BV083_1679	lrgB-like_family_protein	869.798	-1.08386	0.11576	-9.36298	7.752e-21	6.54121e-19	TRUE
BV083_1680	lrgA_family_protein	347.365	-1.21946	0.293361	-4.15684	3.22675e-05	0.000132972	TRUE
BV083_1695	transcription_termination/antitermination_L_factor	6615.96	1.62146	0.209758	7.73013	1.07441e-14	2.53847e-13	TRUE
BV083_1696	ribosome_maturation_protein	2765.5	2.04005	0.305921	6.66854	2.58357e-11	3.57663e-10	TRUE
BV083_1698	putative_iSPsy8%2C_transposase_OrfB	197.458	1.00132	0.232399	4.30864	1.64262e-05	7.27679e-05	TRUE
BV083_1699	hypothetical_protein	28.415	1.67664	0.34732	4.82737	1.38345e-06	7.84979e-06	TRUE
BV083_1707	hypothetical_protein	240.652	-1.17685	0.196963	-5.97496	2.30151e-09	2.25319e-08	TRUE
BV083_1709	hypothetical_protein	43.0075	1.7733	0.309719	5.72552	1.03117e-08	8.61901e-08	TRUE
BV083_1721	addiction_module_antidote_protein%2C_HigA_family	1901.7	-1.4789	0.248508	-5.95112	2.66306e-09	2.57866e-08	TRUE
BV083_1722	toxin_higB-1	460.032	-1.8665	0.255862	-7.29495	2.98765e-13	6.01605e-12	TRUE
BV083_1723	hypothetical_protein	393.614	1.28303	0.145817	8.79887	1.38201e-18	6.80258e-17	TRUE
BV083_1744	uracil_phosphoribosyltransferase	17104.4	-1.46109	0.177241	-8.24349	1.6726e-16	5.4886e-15	TRUE
BV083_1751	integration_host_factor%2C_beta_subunit	739.171	1.11283	0.142847	7.79037	6.68136e-15	1.64436e-13	TRUE
BV083_1783	iron-sulfur_cluster_repair_di-iron_protein	1035.92	-1.70559	0.242356	-7.03755	1.9565e-12	3.33357e-11	TRUE
BV083_180	membrane-bound_lytic_murein_transglycosylase_A	494.187	1.2133	0.135897	8.92808	4.33453e-19	2.40025e-17	TRUE
BV083_1803	molybdate_ABC_transporter%2C_periplasmic_molybdate-binding_protein	30350.3	-1.10402	0.176482	-6.25575	3.95617e-10	4.5228e-09	TRUE
BV083_1804	molybdenum-pterin_binding_domain_protein	4363.69	-1.35666	0.127586	-10.6332	2.0875e-26	4.11005e-24	TRUE
BV083_1810	polysaccharide_biosynthesis_family_protein	356.257	1.02671	0.148757	6.90192	5.13051e-12	8.49651e-11	TRUE
BV083_1816	transporter%2C_betaine/carnitine/choline_transporter_family_protein	5238.03	1.69941	0.296274	5.73593	9.69786e-09	8.30174e-08	TRUE
BV083_1819	hypothetical_protein	4697.74	1.57947	0.305441	5.17112	2.32699e-07	1.54436e-06	TRUE
BV083_1838	exoribonuclease_II	1144.79	2.23914	0.262006	8.54612	1.27292e-17	5.42745e-16	TRUE
BV083_1841	bacterial_inner_membrane_family_protein	11.3639	2.10259	0.588639	3.57195	0.000354333	0.00116059	TRUE
BV083_1842	hypothetical_protein	5.14028	1.52524	0.622863	2.44875	0.0143352	0.0292649	TRUE
BV083_1843	branched-chain_amino_acid_transport_family_protein	61.3833	1.10128	0.209794	5.24934	1.52647e-07	1.06075e-06	TRUE
BV083_1844	azaleucine_resistance_protein_AzlC	257.955	1.10065	0.225308	4.88509	1.03383e-06	6.00641e-06	TRUE
BV083_220	malonyl_CoA-acyl_carrier_protein_transacylase	5993.77	1.16571	0.230027	5.0677	4.02654e-07	2.56656e-06	TRUE
BV083_221	3-oxoacyl-[acyl-carrier-]_synthase_III_family_protein	9598.16	1.29811	0.189679	6.84369	7.71782e-12	1.17896e-10	TRUE
BV083_222	ribosomal_protein_L32	1630.25	1.78075	0.240256	7.41189	1.24513e-13	2.62663e-12	TRUE
BV083_224	phosphatidylserine_decarboxylase	546.702	1.35354	0.186991	7.23852	4.5361e-13	8.37289e-12	TRUE
BV083_230	formate_transporter_FocA	8058.29	-1.26556	0.114749	-11.029	2.77019e-28	7.01253e-26	TRUE
BV083_231	formate_acetyltransferase	60801.9	-1.1644	0.182461	-6.38163	1.75209e-10	2.12651e-09	TRUE
BV083_27	lipoyl_synthase	1855.24	1.05899	0.158534	6.67994	2.3904e-11	3.36174e-10	TRUE
BV083_271	AAA_domain_protein	2029.95	1.14742	0.228951	5.01165	5.39663e-07	3.30894e-06	TRUE
BV083_275	GTP_cyclohydrolase_II	817.816	1.21581	0.123417	9.85124	6.77062e-23	9.22887e-21	TRUE
BV083_327	inosine-5'-monophosphate_dehydrogenase	10283.7	1.01817	0.143172	7.11146	1.14822e-12	2.0145e-11	TRUE
BV083_328	guaA_GMP_synthetase	9346.49	1.08765	0.197363	5.51094	3.56931e-08	2.73802e-07	TRUE
BV083_331	na+/H+_antiporter_NhaA	2249.54	1.3317	0.156167	8.52739	1.49687e-17	6.16849e-16	TRUE
BV083_333	branched-chain_amino_acid_transport_system_II_carrier_protein	895.863	2.2151	0.187419	11.819	3.11412e-32	1.83941e-29	TRUE
BV083_337	tetratricopeptide_repeat_family_protein	6357.87	1.44398	0.230803	6.25632	3.94174e-10	4.5228e-09	TRUE
BV083_338	csdA%2C_DEAD-box_RNA_helicase	6634.04	1.41033	0.283937	4.96707	6.79716e-07	4.09679e-06	TRUE
BV083_36	aspT/YidE/YbjL_antiporter_duplication_domain_protein	2658.69	-1.06989	0.147563	-7.25038	4.15598e-13	8.00478e-12	TRUE
BV083_39	rod_shape-determining_protein_MreC	612.699	1.84003	0.204673	8.99011	2.46982e-19	1.50914e-17	TRUE
BV083_394	H+_symporter_family_protein	1598.27	1.02038	0.122433	8.33416	7.80531e-17	2.82265e-15	TRUE
BV083_406	heavy-metal-associated_domain_protein	213.406	-1.26708	0.188084	-6.73679	1.61929e-11	2.37139e-10	TRUE
BV083_409	met_Apo-repressor%2C_MetJ_family_protein	737.071	-1.34385	0.16615	-8.08819	6.05558e-16	1.78842e-14	TRUE
BV083_433	tRNA_(cmo5U34)-methyltransferase	869.328	1.69468	0.199159	8.50918	1.75171e-17	6.89784e-16	TRUE
BV083_437	ribonuclease_T	992.632	1.25957	0.158471	7.94826	1.89153e-15	5.23716e-14	TRUE
BV083_441	translation_elongation_factor_P	3441.48	1.32945	0.174767	7.60696	2.80614e-14	6.13887e-13	TRUE
BV083_459	ferredoxin-type_protein_NapF	1037.69	-1.72893	0.218032	-7.92974	2.19612e-15	5.98697e-14	TRUE
BV083_460	napD_family_protein	280.19	-1.5496	0.284915	-5.43883	5.36323e-08	3.97642e-07	TRUE
BV083_48	TFIIB_zinc-binding_family_protein	100.88	1.12097	0.164808	6.80167	1.03416e-11	1.55248e-10	TRUE
BV083_481	23S_rRNA_methyltransferase	810.76	1.55007	0.185525	8.35505	6.54059e-17	2.41457e-15	TRUE
BV083_510	acyltransferase_family_protein	457.599	1.00686	0.217627	4.62652	3.71865e-06	1.8827e-05	TRUE
BV083_512	peptidyl-tRNA_hydrolase	1053.76	1.09063	0.119874	9.09813	9.19003e-20	6.26336e-18	TRUE
BV083_516	ADP-ribose_pyrophosphatase	1203.5	1.09961	0.38046	2.8902	0.00385	0.00933269	TRUE
BV083_530	ribonuclease_E	16267.5	1.35879	0.189354	7.17594	7.18147e-13	1.27256e-11	TRUE
BV083_531	outer_membrane_insertion_C-terminal_signal_domain_protein	62.9757	2.51408	0.419405	5.99441	2.04229e-09	2.01052e-08	TRUE
BV083_547	NADH_pyrophosphatase_zinc_ribbon_domain_protein	684.253	1.0202	0.250866	4.0667	4.76834e-05	0.000188605	TRUE
BV083_55	zinc-binding_dehydrogenase_family_protein	221.434	1.01935	0.31034	3.28464	0.00102114	0.00294701	TRUE
BV083_573	yceG-like_family_protein	870.28	1.56973	0.189612	8.27864	1.24594e-16	4.16566e-15	TRUE
BV083_614	D-ribose_utilization	149.842	1.24681	0.28998	4.29966	1.71064e-05	7.52171e-05	TRUE
BV083_617	D-ribose-binding_periplasmic_protein	878.368	-1.05239	0.224976	-4.67779	2.89986e-06	1.50691e-05	TRUE
BV083_622	1%2C4-dihydroxy-2-naphthoate_octaprenyltransferase	673.48	1.21842	0.168261	7.24124	4.44605e-13	8.29305e-12	TRUE
BV083_632	hypothetical_protein	1488.15	1.15059	0.282409	4.07418	4.61776e-05	0.000183468	TRUE
BV083_638	4Fe-4S_dicluster_domain_protein	201.022	2.03275	0.245114	8.29307	1.10366e-16	3.76092e-15	TRUE
BV083_642	ribosomal_protein_S21	5716.23	1.29261	0.178107	7.2575	3.94303e-13	7.67808e-12	TRUE
BV083_643	DNA_primase	3012.32	1.39817	0.143794	9.72343	2.39568e-22	2.23428e-20	TRUE
BV083_65	putative_poly_polymerase_domain_protein	22.1641	1.85459	0.505018	3.67232	0.00024036	0.000822235	TRUE
BV083_657	ribosomal_protein_S18	1547.78	1.10158	0.240566	4.57911	4.66964e-06	2.2985e-05	TRUE
BV083_659	ribosomal_protein_S6	17447.5	1.3055	0.174637	7.47548	7.69234e-14	1.6623e-12	TRUE
BV083_660	translation_initiation_factor_IF-1	460.715	1.58515	0.187971	8.43295	3.37062e-17	1.29842e-15	TRUE
BV083_681	hypothetical_protein	281.037	1.09039	0.318007	3.42883	0.000606184	0.0018268	TRUE
BV083_697	dsrH_like_family_protein	35.4173	1.88476	0.316959	5.94639	2.74125e-09	2.62568e-08	TRUE
BV083_711	carbamate_kinase	6141.01	-1.35996	0.287143	-4.73617	2.17797e-06	1.17306e-05	TRUE
BV083_712	ornithine_carbamoyltransferase	5654.46	-1.31957	0.308161	-4.28209	1.85147e-05	8.04119e-05	TRUE
BV083_713	sugar_phosphatase	2362.57	-1.475	0.164189	-8.98359	2.62081e-19	1.54802e-17	TRUE
BV083_715	crcB-like_family_protein	500.518	-1.68307	0.245083	-6.86732	6.54175e-12	1.035e-10	TRUE
BV083_723	peptide_deformylase	4131.27	1.29921	0.278075	4.67217	2.98028e-06	1.54417e-05	TRUE
BV083_724	methionyl-tRNA_formyltransferase	1954.01	2.0116	0.259877	7.74058	9.89609e-15	2.36971e-13	TRUE
BV083_725	ribosomal_RNA_small_subunit_methyltransferase_B	1552.59	1.18792	0.240765	4.93395	8.05841e-07	4.79178e-06	TRUE
BV083_747	ribosomal_protein_L7/L12	3933.04	1.19208	0.202124	5.89775	3.68489e-09	3.43664e-08	TRUE
BV083_749	putative_aspartate-semialdehyde_dehydrogenase	803.56	1.39121	0.219265	6.34488	2.22593e-10	2.61215e-09	TRUE
BV083_753	molybdopterin_oxidoreductase_family_protein	1853.08	-1.09107	0.245708	-4.44052	8.97416e-06	4.1412e-05	TRUE
BV083_754	tat_(twin-arginine_translocation)_pathway_signal_sequence_domain_protein	2860.88	-2.16103	0.279884	-7.72116	1.15275e-14	2.66539e-13	TRUE
BV083_755	trimethylamine_N-oxide_reductase_III%2C_c-type_cytochrome_subunit	741.779	-1.63293	0.384721	-4.24446	2.19122e-05	9.31461e-05	TRUE
BV083_770	zinc-ribbon_domain_protein	1929.98	-1.02523	0.159235	-6.43846	1.20695e-10	1.51484e-09	TRUE
BV083_773	putative_shikimate_5-dehydrogenase	84.9126	1.70637	0.454143	3.75733	0.000171735	0.000602603	TRUE
BV083_78	anaerobic_ribonucleoside-triphosphate_reductase	1779.29	1.22226	0.275618	4.4346	9.22424e-06	4.24555e-05	TRUE
BV083_785	2-C-methyl-D-erythritol_2%2C4-cyclodiphosphate_synthase	797.344	1.07267	0.208493	5.14487	2.67704e-07	1.73128e-06	TRUE
BV083_786	4-diphosphocytidyl-2C-methyl-D-erythritol_synthetase	1233.09	1.3544	0.138773	9.7598	1.67482e-22	1.74575e-20	TRUE
BV083_787	essential_cell_division_protein_FtsB	282.824	1.29868	0.202548	6.41171	1.43894e-10	1.78308e-09	TRUE
BV083_808	triose-phosphate_isomerase	4603.18	-1.08666	0.11881	-9.14623	5.89556e-20	4.17878e-18	TRUE
BV083_81	cyclophilin_type_peptidyl-prolyl_cis-trans_isomerase/CLD_family_protein	612.284	1.76213	0.181458	9.71099	2.70697e-22	2.39838e-20	TRUE
BV083_813	glycerophosphoryl_diester_phosphodiesterase_family_protein	71.4849	1.0119	0.222882	4.54008	5.62336e-06	2.70043e-05	TRUE
BV083_82	putative_DNase	379.965	1.30834	0.153568	8.51963	1.6007e-17	6.44647e-16	TRUE
BV083_825	hypothetical_protein	20.2515	-1.25347	0.363347	-3.44978	0.000561049	0.00171115	TRUE
BV083_83	hypothetical_protein	69.266	1.34345	0.243895	5.50834	3.62241e-08	2.76677e-07	TRUE
BV083_837	hypothetical_protein	5.62804	3.78834	1.00471	3.77057	0.000162872	0.00057492	TRUE
BV083_842	transcription_termination/antitermination_factor_NusG	7135.97	1.36135	0.149824	9.08633	1.02442e-19	6.72322e-18	TRUE
BV083_846	sirA-like_family_protein	242.215	1.06572	0.246885	4.31666	1.5841e-05	7.03513e-05	TRUE
BV083_849	putative_trk_system_potassium_uptake_protein_TrkH	9.92241	1.95385	0.621967	3.14141	0.00168135	0.00455529	TRUE
BV083_878	L-asparaginase	1853.06	-1.74688	0.295176	-5.91809	3.25702e-09	3.05367e-08	TRUE
BV083_879	transporter%2C_anaerobic_C4-dicarboxylate_uptake_family_protein	7832.79	-1.15112	0.179679	-6.40651	1.48888e-10	1.83215e-09	TRUE
BV083_890	phosphoglycerate_mutase_1_family_protein	4018.87	-1.7723	0.197679	-8.96553	3.08795e-19	1.76511e-17	TRUE
BV083_891	ribosomal_protein_L31	835.736	1.81941	0.229864	7.91515	2.46951e-15	6.5313e-14	TRUE
BV083_911	putative_sugar_ABC_transporter	632.126	-1.15596	0.284653	-4.06096	4.88712e-05	0.000192873	TRUE
BV083_913	branched-chain_amino_acid_transport_system_/_permease_component_family_protein	150.163	-1.14301	0.23817	-4.79914	1.59347e-06	8.86798e-06	TRUE
BV083_930	ribosomal_protein_L24	9073.03	1.04818	0.187534	5.5893	2.27992e-08	1.79556e-07	TRUE
BV083_946	crp-like_helix-turn-helix_domain_protein	377.95	-1.00777	0.201191	-5.00902	5.47072e-07	3.3428e-06	TRUE
BV083_974	fumarate_reductase_membrane_protein	1928.75	-1.13963	0.184275	-6.18441	6.23338e-10	6.86059e-09	TRUE
BV083_975	fumarate_reductase_membrane_protein	4289.3	-1.35421	0.227793	-5.94491	2.76604e-09	2.63517e-08	TRUE
BV083_977	fumarate_reductase%2C_flavoprotein_subunit	23805.9	-1.20867	0.103722	-11.653	2.21557e-31	9.81496e-29	TRUE
BV083_979	histidine_kinase-%2C_DNA_gyrase_B-%2C_and_HSP90-like_ATPase_family_protein	57.3882	2.68405	0.313058	8.57363	1.00269e-17	4.55581e-16	TRUE
BV083_985	putative_cytosine_deaminase	30449.6	-1.02761	0.155065	-6.62699	3.42605e-11	4.70618e-10	TRUE
BV083_99	hypothetical_protein	225.009	-1.03232	0.197385	-5.22996	1.69545e-07	1.169e-06	TRUE

## Sheet: Nthi_cell_vs_Nthi_wo_FDRLFC_deg
ID	attributes	baseMean	log2FoldChange	lfcSE	stat	pvalue	padj	Significant
BV083_10	formate_dehydrogenase_accessory_protein_FdhE	223.784	1.843	0.325429	5.66332	1.48476e-08	7.20821e-08	TRUE
BV083_1000	cell_division_ZapA_family_protein	824.807	-1.19094	0.235829	-5.05004	4.41724e-07	1.70903e-06	TRUE
BV083_1005	conserved_hypothetical_integral_membrane_family_protein	706.008	3.04854	0.271483	11.2292	2.93095e-29	2.36075e-27	TRUE
BV083_1006	pyridoxamine_5'-phosphate_oxidase	1380.57	-1.11394	0.139111	-8.00755	1.17021e-15	1.67226e-14	TRUE
BV083_1007	GTP-binding_protein_TypA/BipA	9813.31	1.82363	0.207384	8.79346	1.45021e-18	3.18704e-17	TRUE
BV083_101	hypothetical_protein	175.258	1.01299	0.340234	2.97733	0.00290771	0.00588853	TRUE
BV083_1010	glycosyl_transferase_2_family_protein	414.257	1.12969	0.191902	5.88679	3.93766e-09	2.0596e-08	TRUE
BV083_1013	glycosyltransferase_52_family_protein	124.203	1.27442	0.349881	3.64243	0.000270077	0.000660105	TRUE
BV083_1017	aminopeptidase_B	7611.61	-1.04111	0.150019	-6.93989	3.92413e-12	3.4254e-11	TRUE
BV083_1020	multidrug_resistance_efflux_transporter_family_protein	1738.01	2.67435	0.26109	10.243	1.27177e-24	6.09075e-23	TRUE
BV083_1021	ribosomal_protein_L27	5959.08	1.30018	0.358067	3.6311	0.000282215	0.000686931	TRUE
BV083_1022	ribosomal_protein_L21	6132.53	1.96137	0.28199	6.95546	3.51423e-12	3.09812e-11	TRUE
BV083_1025	amino_acid_carrier_family_protein	1937.18	1.26077	0.209193	6.02683	1.67203e-09	9.37604e-09	TRUE
BV083_1028	doxX_family_protein	522.004	1.13353	0.210538	5.38399	7.28543e-08	3.1876e-07	TRUE
BV083_1030	phosphoribosylamine--glycine_ligase	13175.4	1.49737	0.158058	9.47352	2.70578e-21	8.71753e-20	TRUE
BV083_1034	hypothetical_protein	112.185	1.5025	0.490694	3.06198	0.00219878	0.00459462	TRUE
BV083_1036	bacterial_regulatory%2C_tetR_family_protein	387.644	1.66789	0.209357	7.96672	1.62942e-15	2.29153e-14	TRUE
BV083_1042	hypothetical_protein	12.5216	-3.93545	1.17315	-3.35461	0.00079476	0.00180553	TRUE
BV083_1043	dihydrofolate_reductase_type_3	1256.09	-1.63201	0.270133	-6.04151	1.5268e-09	8.64372e-09	TRUE
BV083_1051	hypothetical_protein	1020.64	1.62851	0.341518	4.76846	1.85639e-06	6.5398e-06	TRUE
BV083_1053	8-oxo-dGTP_diphosphatase	338.765	1.13083	0.291538	3.87883	0.000104958	0.000273107	TRUE
BV083_1056	ribosomal_protein_S2	21149	1.25882	0.208351	6.04182	1.52388e-09	8.64372e-09	TRUE
BV083_1064	hypothetical_protein	9.29597	-1.4095	0.60799	-2.31829	0.0204335	0.0345497	TRUE
BV083_1066	lipopolysaccharide-assembly_family_protein	885.073	1.36127	0.182275	7.46821	8.1294e-14	9.05994e-13	TRUE
BV083_1067	DNA_polymerase_III%2C_delta_subunit	1328.4	1.02279	0.19028	5.37518	7.65078e-08	3.331e-07	TRUE
BV083_1069	hypothetical_protein	196.987	-2.18627	0.448013	-4.87992	1.0613e-06	3.8696e-06	TRUE
BV083_1072	addiction_module_toxin%2C_RelE/StbE_family_protein	503.538	-2.12986	0.177736	-11.9833	4.34742e-33	4.81477e-31	TRUE
BV083_1075	phage_major_capsid%2C_P2_family_protein	86.3171	1.53881	0.323162	4.76173	1.91941e-06	6.73502e-06	TRUE
BV083_1088	tetratricopeptide_repeat_family_protein	1322.12	1.90787	0.245735	7.76395	8.23266e-15	1.06484e-13	TRUE
BV083_1092	prepilin-type_N-terminal_cleavage/methylation_domain_protein	55.2345	-1.12577	0.265074	-4.24701	2.16646e-05	6.39829e-05	TRUE
BV083_1097	transcriptional_regulator_NrdR	753.98	1.32573	0.252647	5.24736	1.54296e-07	6.49438e-07	TRUE
BV083_1105	ribosomal_protein_L33	2032.9	2.06009	0.320618	6.42538	1.31542e-10	9.06466e-10	TRUE
BV083_1106	ribosomal_protein_L28	7132.4	2.02078	0.274235	7.36879	1.72183e-13	1.81612e-12	TRUE
BV083_1108	phosphopantothenoylcysteine_decarboxylase_/_phosphopantothenate--cysteine_ligase	4693.42	-1.03676	0.146052	-7.09854	1.26082e-12	1.19474e-11	TRUE
BV083_1115	hypothetical_protein	265.762	1.9303	0.382752	5.0432	4.57799e-07	1.76736e-06	TRUE
BV083_1116	purine_nucleoside_phosphoramidase	697.279	1.07331	0.286854	3.74165	0.000182815	0.000454346	TRUE
BV083_1120	ribosomal_protein_S20	8942.5	1.14269	0.207552	5.50559	3.67926e-08	1.67171e-07	TRUE
BV083_1123	o-succinylbenzoate_synthase	2683.05	1.12166	0.166186	6.74939	1.48466e-11	1.19041e-10	TRUE
BV083_1125	acetyl-CoA_carboxylase%2C_biotin_carboxyl_carrier_protein	4463.42	1.26943	0.208344	6.09296	1.10839e-09	6.50353e-09	TRUE
BV083_1126	acetyl-CoA_carboxylase%2C_biotin_carboxylase_subunit	7023.67	1.91866	0.236232	8.12193	4.58818e-16	6.89004e-15	TRUE
BV083_1127	hypothetical_protein	609.863	1.0974	0.311772	3.51986	0.000431769	0.0010187	TRUE
BV083_1129	multidrug_resistance_efflux_transporter_family_protein	2194.63	1.08329	0.198539	5.45632	4.861e-08	2.18068e-07	TRUE
BV083_1132	tRNA_dihydrouridine_synthase	8202.59	2.54124	0.249183	10.1983	2.01761e-24	8.938e-23	TRUE
BV083_1133	fis_transcriptional_dual_regulator	787.429	4.70982	0.434794	10.8323	2.41993e-27	1.53147e-25	TRUE
BV083_1136	putative_6-phosphofructokinase	1165.16	1.62764	0.245931	6.61828	3.63412e-11	2.77572e-10	TRUE
BV083_1137	hypothetical_protein	2275.29	1.15387	0.235074	4.90856	9.17474e-07	3.37997e-06	TRUE
BV083_1139	hypothetical_protein	6.35592	-1.88787	0.6124	-3.08274	0.00205105	0.00433191	TRUE
BV083_1140	2-isopropylmalate_synthase	1065.16	1.69058	0.247168	6.83981	7.92983e-12	6.72328e-11	TRUE
BV083_1141	3-isopropylmalate_dehydrogenase	695.836	1.29511	0.276413	4.68544	2.79365e-06	9.57513e-06	TRUE
BV083_115	hypothetical_protein	23.544	-1.34298	0.330896	-4.05862	4.93638e-05	0.00013732	TRUE
BV083_1152	ribosomal_protein_L34	1417.26	3.04607	0.266339	11.4368	2.73784e-30	2.69525e-28	TRUE
BV083_1153	ribonuclease_P_protein_component	713.842	4.32086	0.322604	13.3937	6.58201e-41	3.88777e-38	TRUE
BV083_1154	hemolytic_domain_protein	117.053	2.86017	0.316162	9.04651	1.47605e-19	3.79067e-18	TRUE
BV083_1155	inner-membrane_protein_insertion_factor	6666.81	2.25644	0.17039	13.2428	4.96686e-40	2.20032e-37	TRUE
BV083_1156	tRNA_modification_GTPase_TrmE	1675.64	1.47656	0.177982	8.29612	1.0757e-16	1.79824e-15	TRUE
BV083_1158	sulfatase_family_protein	479.252	1.73226	0.215228	8.04848	8.38319e-16	1.22769e-14	TRUE
BV083_1161	hypothetical_protein	80.1779	1.46842	0.315623	4.65246	3.28e-06	1.10919e-05	TRUE
BV083_1165	biotin_synthase	4188.6	-1.24808	0.192724	-6.47599	9.41894e-11	6.85382e-10	TRUE
BV083_1167	phosphoserine_phosphatase_SerB	5804.82	-1.65672	0.228195	-7.2601	3.86807e-13	3.89444e-12	TRUE
BV083_1172	hypothetical_protein	59.8422	1.28092	0.273096	4.69037	2.72718e-06	9.36543e-06	TRUE
BV083_1173	putative_uDP-N-acetylglucosamine_acyltransferase	973.185	1.08207	0.406572	2.66146	0.00778027	0.0143015	TRUE
BV083_1175	nitrate_reductase_delta_subunit	140.982	1.16726	0.363165	3.21414	0.00130834	0.00286928	TRUE
BV083_118	putative_exported_domain_protein	3.94392	-1.93206	0.682303	-2.83168	0.00463041	0.00892828	TRUE
BV083_1183	ABC_transporter_family_protein	1929.67	1.42924	0.224005	6.38038	1.76645e-10	1.18119e-09	TRUE
BV083_119	bacterial_conjugation_TrbI-like_family_protein	220.055	-1.18628	0.174887	-6.78314	1.17589e-11	9.51452e-11	TRUE
BV083_1190	lipid-A-disaccharide_synthase	1530.91	1.01895	0.155712	6.54382	5.99673e-11	4.44737e-10	TRUE
BV083_1200	hypothetical_protein	217.051	1.78484	0.31313	5.70001	1.19801e-08	5.89687e-08	TRUE
BV083_1207	CTP_synthase	8254.04	1.29508	0.224686	5.76394	8.21749e-09	4.12504e-08	TRUE
BV083_1210	amino_ABC_transporter%2C_permease%2C_3-TM_region%2C_His/Glu/Gln/Arg/opine_family_domain_protein	829.051	1.40556	0.20493	6.85873	6.94758e-12	5.9188e-11	TRUE
BV083_1221	heme_exporter_protein_CcmB	1478.4	-1.63383	0.220758	-7.40099	1.35171e-13	1.47853e-12	TRUE
BV083_1222	ccmC	2199.85	-1.0708	0.276741	-3.86932	0.000109137	0.000282323	TRUE
BV083_1224	cytochrome_c-type_biogenesis_protein_CcmE	1082.66	-1.32846	0.397946	-3.33829	0.000842948	0.00190039	TRUE
BV083_1227	cytochrome_C_biogenesis_family_protein	561.304	1.00611	0.228717	4.39892	1.0879e-05	3.38797e-05	TRUE
BV083_1234	cysteine_synthase_A	85781.7	-1.05019	0.154559	-6.79477	1.08483e-11	8.89964e-11	TRUE
BV083_1237	periplasmic_binding_protein-like_domain_protein	1384.74	-1.44159	0.195539	-7.37239	1.67593e-13	1.77829e-12	TRUE
BV083_1245	ADP-glyceromanno-heptose_6-epimerase	8587.39	-1.04789	0.134846	-7.77099	7.78744e-15	1.01466e-13	TRUE
BV083_1246	thioredoxin-like_domain_protein	1460.03	-1.15513	0.197097	-5.86075	4.60771e-09	2.38739e-08	TRUE
BV083_1247	deoxyribose-phosphate_aldolase	7490.17	-1.46335	0.22601	-6.47473	9.49837e-11	6.86984e-10	TRUE
BV083_126	hypothetical_protein	4.50629	-1.60245	0.708729	-2.26102	0.023758	0.0397537	TRUE
BV083_1277	PTS_IIA-like_nitrogen-regulatory_protein_PtsN	1589.11	1.19799	0.151124	7.92717	2.24194e-15	3.12812e-14	TRUE
BV083_1282	modulator_of_DNA_gyrase_family_protein	3917.75	-1.01954	0.200669	-5.08073	3.75994e-07	1.47078e-06	TRUE
BV083_1283	hypoxanthine_phosphoribosyltransferase	1688.45	-1.42931	0.209811	-6.81237	9.60036e-12	8.02445e-11	TRUE
BV083_1288	thiol_reductant_ABC_exporter%2C_CydC_subunit	1791.42	1.20631	0.177356	6.80159	1.03472e-11	8.56787e-11	TRUE
BV083_1289	thiol_reductant_ABC_exporter%2C_CydD_subunit	2475.64	1.32216	0.178747	7.39685	1.39458e-13	1.51607e-12	TRUE
BV083_1291	chaperone_and_weak_protein_oxidoreductase	2337.88	1.18635	0.208198	5.69815	1.21112e-08	5.94488e-08	TRUE
BV083_1296	monothiol_glutaredoxin%2C_Grx4_family	1098.83	1.3474	0.253746	5.31004	1.096e-07	4.66854e-07	TRUE
BV083_1304	sprT-like_family_protein	310.424	2.28275	0.24232	9.4204	4.49366e-21	1.39698e-19	TRUE
BV083_1306	yadA-like_family_domain_protein	58.0703	1.30746	0.344782	3.79213	0.000149361	0.000377557	TRUE
BV083_1307	amino_ABC_transporter%2C_permease%2C_3-TM_region%2C_His/Glu/Gln/Arg/opine_family_domain_protein	708.473	1.71255	0.273345	6.26518	3.72401e-10	2.37372e-09	TRUE
BV083_1308	amino_ABC_transporter%2C_permease%2C_3-TM_region%2C_His/Glu/Gln/Arg/opine_family_domain_protein	871.583	1.58453	0.295592	5.36053	8.29792e-08	3.57759e-07	TRUE
BV083_1309	artI	1395.42	2.34297	0.363841	6.43954	1.19835e-10	8.32735e-10	TRUE
BV083_1310	ABC_transporter_family_protein	845.549	2.46331	0.338942	7.26765	3.65796e-13	3.70395e-12	TRUE
BV083_1317	hypothetical_protein	51.5575	-1.38651	0.289042	-4.79691	1.61128e-06	5.72184e-06	TRUE
BV083_1326	succinyl-CoA_synthetase%2C_%26beta_subunit	6537.94	-1.23197	0.195093	-6.31478	2.70548e-10	1.76254e-09	TRUE
BV083_1330	23S_rRNA_pseudouridylate_synthase_B	8249.73	-1.0832	0.201151	-5.385	7.24456e-08	3.17756e-07	TRUE
BV083_1334	phosphate_acetyltransferase	39417.8	1.26274	0.153702	8.21551	2.11258e-16	3.37251e-15	TRUE
BV083_1336	conserved_inner_membrane_protein	896.996	1.43897	0.233956	6.15061	7.71863e-10	4.57439e-09	TRUE
BV083_1343	peptide_chain_release_factor_2	3677.17	1.37085	0.161271	8.50026	1.89162e-17	3.45561e-16	TRUE
BV083_1344	thiol:disulfide_interchange_protein_dsbC	1111.76	2.15749	0.16472	13.0979	3.38347e-39	9.99251e-37	TRUE
BV083_1345	single-stranded-DNA-specific_exonuclease_RecJ	2053.63	2.48303	0.32848	7.55916	4.05676e-14	4.69841e-13	TRUE
BV083_135	hypothetical_protein	39.2972	-1.83473	0.459736	-3.99083	6.58435e-05	0.000178129	TRUE
BV083_1351	fructose-1-6-bisphosphatase_family_protein	4512.58	-1.28879	0.181577	-7.09776	1.26797e-12	1.19513e-11	TRUE
BV083_1352	tRNA_pseudouridine(38-40)_synthase	2035.89	-1.26219	0.099892	-12.6356	1.34435e-36	2.38218e-34	TRUE
BV083_1360	ppc	3055.95	1.58211	0.215306	7.3482	2.00891e-13	2.10638e-12	TRUE
BV083_1370	50S_ribosomal_subunit_protein_L25	2179.81	3.6076	0.364224	9.9049	3.96379e-23	1.59633e-21	TRUE
BV083_1372	hypothetical_protein	970.141	-1.09326	0.207703	-5.26356	1.41296e-07	5.97556e-07	TRUE
BV083_1376	merR_HTH_regulatory_family_protein	196.892	-1.01241	0.24681	-4.10197	4.09656e-05	0.000115775	TRUE
BV083_1378	putative_alanyl-tRNA_synthetase	347.508	1.11656	0.27062	4.12594	3.69229e-05	0.000105528	TRUE
BV083_1382	aspC	5792.95	1.60249	0.265461	6.03664	1.57353e-09	8.85175e-09	TRUE
BV083_1388	riboflavin_synthase%2C_alpha_subunit	1204.88	-1.85707	0.218469	-8.50039	1.88951e-17	3.45561e-16	TRUE
BV083_1391	tyrosine--tRNA_ligase	4414.45	1.1293	0.145482	7.76248	8.32839e-15	1.06941e-13	TRUE
BV083_1399	doxX_family_protein	168.75	-1.05073	0.31345	-3.35216	0.000801823	0.00181924	TRUE
BV083_1400	putative_outer_membrane_lipoprotein_LolB	92.122	1.16219	0.488677	2.37824	0.0173955	0.029869	TRUE
BV083_1404	ABC_3_transport_family_protein	59.2692	1.00729	0.355625	2.83246	0.0046191	0.00891618	TRUE
BV083_1407	hypothetical_protein	69.7601	2.32913	0.371874	6.26322	3.77103e-10	2.39508e-09	TRUE
BV083_1410	adhesin	14025.4	2.26975	0.265716	8.54199	1.3193e-17	2.56901e-16	TRUE
BV083_1425	acetolactate_synthase%2C_large_subunit%2C_biosynthetic_type	27934	-1.03566	0.164403	-6.29953	2.98541e-10	1.92369e-09	TRUE
BV083_1430	outer_membrane_lipoprotein_pcp	3299.05	-2.19725	0.356866	-6.15708	7.40979e-10	4.42093e-09	TRUE
BV083_1439	putative_pyruvate_kinase	154.237	2.01527	0.228174	8.83213	1.02699e-18	2.30357e-17	TRUE
BV083_1441	hypothetical_protein	10.7046	1.82581	0.669932	2.72536	0.00642313	0.0120954	TRUE
BV083_1465	peptidase_S24-like_family_protein	4549.6	-1.43433	0.232812	-6.16087	7.2347e-10	4.34573e-09	TRUE
BV083_1466	sodium:dicarboxylate_symporter_family_protein	4387.71	2.57931	0.293419	8.79051	1.4888e-18	3.21727e-17	TRUE
BV083_1491	ABC_transporter_family_protein	773.166	1.55081	0.195785	7.92099	2.35618e-15	3.26184e-14	TRUE
BV083_15	ribonuclease_III	1435.84	1.19572	0.176175	6.78711	1.14403e-11	9.29921e-11	TRUE
BV083_1503	carbonic_anhydrase_2	884.243	2.69867	0.221965	12.1581	5.19413e-34	6.57428e-32	TRUE
BV083_1508	thiamine-monophosphate_kinase	895.699	2.42755	0.20002	12.1365	6.76502e-34	7.99174e-32	TRUE
BV083_1512	4-hydroxy-tetrahydrodipicolinate_reductase	1285.94	1.03105	0.295314	3.49138	0.00048054	0.00112486	TRUE
BV083_1513	putative_dihydrodipicolinate_reductase	367.392	1.33709	0.232393	5.75356	8.73831e-09	4.37409e-08	TRUE
BV083_1519	5'_nucleotidase%2C_deoxy_family_protein	657.08	-1.05321	0.177362	-5.9382	2.88173e-09	1.56639e-08	TRUE
BV083_1520	sir2_family_protein	2254.88	-1.41074	0.1735	-8.13112	4.25354e-16	6.44211e-15	TRUE
BV083_1523	virulence_RhuM_family_protein	2223.98	-1.41597	0.144351	-9.8092	1.02783e-22	3.95938e-21	TRUE
BV083_1525	sir2_family_protein	465.835	-1.60845	0.228175	-7.04919	1.79967e-12	1.64382e-11	TRUE
BV083_1528	ATPase_associated_with_various_cellular_activities_family_protein	667.14	-1.38915	0.185602	-7.48458	7.17784e-14	8.10136e-13	TRUE
BV083_1529	AAA_domain_protein	295.808	-1.15903	0.210511	-5.50581	3.67484e-08	1.67171e-07	TRUE
BV083_1530	ATPase_associated_with_various_cellular_activities_family_protein	160.777	-1.15025	0.194459	-5.91511	3.31663e-09	1.7702e-08	TRUE
BV083_1531	sulfatase_family_protein	162.579	-1.18461	0.190104	-6.23138	4.62351e-10	2.86463e-09	TRUE
BV083_1532	D-hexose-6-phosphate_mutarotase	1254.36	-1.35185	0.160751	-8.40958	4.11476e-17	7.1484e-16	TRUE
BV083_1540	3-hydroxyacyl-[acyl-carrier-protein]_dehydratase	13540.2	-2.32294	0.228913	-10.1477	3.39334e-24	1.42666e-22	TRUE
BV083_1543	ribosomal_protein_S15	7368.03	2.05015	0.307804	6.66056	2.72795e-11	2.10171e-10	TRUE
BV083_1544	putative_transposase	83.374	1.85349	0.415975	4.45578	8.35888e-06	2.65923e-05	TRUE
BV083_1545	putative_30S_ribosomal_protein_S15	69.7717	1.51059	0.404042	3.73869	0.000184983	0.000459089	TRUE
BV083_1547	transcription_elongation_factor_GreA	865.557	2.03583	0.235926	8.62907	6.18509e-18	1.25977e-16	TRUE
BV083_1549	ribosomal_RNA_large_subunit_methyltransferase_J	1135.11	1.2808	0.194805	6.5748	4.872e-11	3.6427e-10	TRUE
BV083_1555	efflux_transporter%2C_outer_membrane_factor_(OMF)_lipo%2C_NodT_family_protein	1770.34	1.56396	0.229826	6.80497	1.0107e-11	8.4083e-11	TRUE
BV083_1569	GTP_cyclohydrolase_I	1198.93	1.3392	0.187619	7.13789	9.47767e-13	9.27869e-12	TRUE
BV083_1570	ycgL_domain_protein	32.8902	2.60734	0.499097	5.22412	1.74982e-07	7.26156e-07	TRUE
BV083_1581	tRNA_pseudouridine_synthase_C_family_protein	165.236	1.31337	0.229524	5.72215	1.05182e-08	5.22082e-08	TRUE
BV083_1584	cold_shock_domain_protein_CspD	414.714	1.9362	0.374332	5.1724	2.31102e-07	9.37101e-07	TRUE
BV083_1585	cys-tRNAPro_and_Cys-tRNACys_deacylase	864.234	-1.62845	0.17901	-9.09695	9.29018e-20	2.45705e-18	TRUE
BV083_1592	hypothetical_protein	2584.02	1.93882	0.302023	6.41943	1.36786e-10	9.32251e-10	TRUE
BV083_1594	electron_transport_regulator_A	1728.82	-1.37919	0.182632	-7.55176	4.29402e-14	4.94091e-13	TRUE
BV083_1599	antA/AntB_antirepressor_family_protein	2165.72	2.56455	0.31045	8.26077	1.44738e-16	2.37478e-15	TRUE
BV083_1607	ycfA-like_family_protein	7640.49	-1.62042	0.37727	-4.29513	1.74588e-05	5.26603e-05	TRUE
BV083_1608	hypothetical_protein	12964.3	-1.18355	0.22199	-5.33156	9.73727e-08	4.17783e-07	TRUE
BV083_1609	hypothetical_protein	1923.47	-1.25729	0.265016	-4.74421	2.09325e-06	7.30165e-06	TRUE
BV083_1616	putative_uSG1-like_protein	47.9017	2.35428	0.421669	5.58323	2.36086e-08	1.09802e-07	TRUE
BV083_162	hypothetical_protein	5.55855	-1.57538	0.619476	-2.54309	0.0109877	0.0195681	TRUE
BV083_1628	anthranilate_synthase_component_II	457.561	1.35562	0.350055	3.87259	0.000107685	0.000279134	TRUE
BV083_1629	anthranilate_synthase_component_I	1559.38	1.57936	0.36239	4.35819	1.31144e-05	4.02055e-05	TRUE
BV083_163	hypothetical_protein	1720.23	2.93945	0.23167	12.6881	6.8861e-37	1.3558e-34	TRUE
BV083_1631	putative_ferritin-1	2379.98	-1.14622	0.250712	-4.57186	4.83424e-06	1.58635e-05	TRUE
BV083_1645	putative_C32_tRNA_thiolase	698.127	2.61876	0.17969	14.5737	4.12735e-48	7.31366e-45	TRUE
BV083_1646	sulfur_relay%2C_TusE/DsrC/DsvC_family_protein	126.851	2.35391	0.276129	8.52467	1.53244e-17	2.9271e-16	TRUE
BV083_1647	molybdenum-pterin-binding_protein_2	38.8665	3.14685	0.502578	6.26143	3.81464e-10	2.40553e-09	TRUE
BV083_165	hypothetical_protein	401.908	-1.19798	0.26291	-4.55662	5.19845e-06	1.69332e-05	TRUE
BV083_1656	NAD(P)(+)_transhydrogenase_(AB-specific)%2C_alpha_subunit	22389.3	-1.2206	0.0938164	-13.0105	1.06665e-38	2.70014e-36	TRUE
BV083_1658	hypothetical_protein	71.7713	2.29308	0.455194	5.0376	4.71416e-07	1.81597e-06	TRUE
BV083_1664	flagellin_N-methylase_family_protein	66.5411	2.29038	0.32354	7.07911	1.45079e-12	1.33202e-11	TRUE
BV083_1665	glutamine--tRNA_ligase	3469.5	1.90836	0.199797	9.55152	1.27802e-21	4.4405e-20	TRUE
BV083_1667	sodium/proline_symporter	1753.14	1.58002	0.205904	7.67356	1.67285e-14	2.08753e-13	TRUE
BV083_1668	tRNA_(mo5U34)-methyltransferase	573.137	2.02869	0.262138	7.739	1.00202e-14	1.2774e-13	TRUE
BV083_1669	cytidine_deaminase	3601.71	2.50537	0.219399	11.4192	3.35165e-30	3.12585e-28	TRUE
BV083_1673	potA	7178.09	1.7494	0.190511	9.18267	4.20527e-20	1.14642e-18	TRUE
BV083_1674	potB	4221.93	1.33685	0.28286	4.72618	2.28784e-06	7.93355e-06	TRUE
BV083_1685	7-cyano-7-deazaguanine_reductase	741.557	1.10728	0.154999	7.14382	9.07752e-13	8.93631e-12	TRUE
BV083_1686	T-protein	1888.3	1.04498	0.207561	5.03459	4.78879e-07	1.84072e-06	TRUE
BV083_1695	transcription_termination/antitermination_L_factor	6615.96	2.21723	0.257407	8.61371	7.0732e-18	1.42428e-16	TRUE
BV083_1696	ribosome_maturation_protein	2765.5	2.50978	0.375555	6.68285	2.34336e-11	1.82927e-10	TRUE
BV083_1704	tellurite_resistance_protein_TehB	4462.34	-1.1989	0.147204	-8.14449	3.80898e-16	5.86914e-15	TRUE
BV083_1708	hypothetical_protein	1609.79	1.77497	0.174604	10.1657	2.82215e-24	1.21972e-22	TRUE
BV083_1709	hypothetical_protein	43.0075	2.05758	0.396222	5.19299	2.06942e-07	8.46885e-07	TRUE
BV083_1710	DNA_gyrase%2C_A_subunit	14102.2	1.00694	0.156824	6.42084	1.35528e-10	9.27239e-10	TRUE
BV083_1712	hypothetical_protein	665.755	-1.02602	0.171417	-5.98551	2.15712e-09	1.18341e-08	TRUE
BV083_1721	addiction_module_antidote_protein%2C_HigA_family	1901.7	-1.3663	0.303784	-4.49762	6.87184e-06	2.20197e-05	TRUE
BV083_1722	toxin_higB-1	460.032	-1.42301	0.309828	-4.59291	4.37117e-06	1.45051e-05	TRUE
BV083_1723	hypothetical_protein	393.614	1.94455	0.183239	10.6121	2.61757e-26	1.49624e-24	TRUE
BV083_1724	high-affinity_nickel-transport_family_protein	516.674	1.37345	0.21002	6.53962	6.16735e-11	4.55356e-10	TRUE
BV083_1728	maeB	13893.3	-1.38901	0.147331	-9.42784	4.18626e-21	1.32465e-19	TRUE
BV083_1732	putative_gamma-glutamyl_phosphate_reductase	714.116	1.01506	0.260227	3.90068	9.59217e-05	0.000252561	TRUE
BV083_1733	hypothetical_protein	2099.79	-1.10237	0.163966	-6.72315	1.77832e-11	1.40678e-10	TRUE
BV083_1750	hypothetical_protein	588.557	1.14433	0.213294	5.36503	8.09354e-08	3.49799e-07	TRUE
BV083_1751	integration_host_factor%2C_beta_subunit	739.171	1.8832	0.177897	10.5859	3.46275e-26	1.9175e-24	TRUE
BV083_1754	pyridoxal_5'-phosphate_synthase%2C_synthase_subunit_Pdx1	28310	-1.06476	0.110088	-9.67193	3.96832e-22	1.40637e-20	TRUE
BV083_1759	nlpC/P60_family_protein	425.437	1.02947	0.180274	5.71058	1.12595e-08	5.57312e-08	TRUE
BV083_1766	ribonucleoside-diphosphate_reductase%2C_alpha_subunit	7833.61	2.56789	0.17743	14.4727	1.80154e-47	1.59616e-44	TRUE
BV083_1767	nrdB	1806.87	2.12214	0.207734	10.2156	1.68781e-24	7.6687e-23	TRUE
BV083_1773	L%2CD-transpeptidase_catalytic_domain_protein	5254.01	1.03404	0.153683	6.72835	1.71598e-11	1.36355e-10	TRUE
BV083_1783	iron-sulfur_cluster_repair_di-iron_protein	1035.92	-1.31274	0.297012	-4.41983	9.87803e-06	3.10352e-05	TRUE
BV083_1790	integral_membrane%2C_YccS/YhfK_family_protein	1148.86	1.43325	0.155989	9.18812	3.99771e-20	1.10687e-18	TRUE
BV083_1793	electron_transport_complex%2C_RnfABCDGE_type%2C_A_subunit	591.784	1.01382	0.182439	5.55703	2.74399e-08	1.26295e-07	TRUE
BV083_1796	electron_transport_complex%2C_RnfABCDGE_type%2C_D_subunit	355.853	1.19107	0.224406	5.30766	1.11039e-07	4.71848e-07	TRUE
BV083_1797	electron_transport_complex%2C_RnfABCDGE_type%2C_G_subunit	144.201	1.1135	0.236053	4.71715	2.39174e-06	8.24546e-06	TRUE
BV083_1798	electron_transport_complex%2C_RnfABCDGE_type%2C_E_subunit	179.364	1.01975	0.271489	3.75614	0.000172551	0.000432477	TRUE
BV083_180	membrane-bound_lytic_murein_transglycosylase_A	494.187	1.61381	0.166819	9.67402	3.88798e-22	1.40602e-20	TRUE
BV083_1801	molybdate_ABC_transporter%2C_ATP-binding_protein	1554.25	1.71972	0.192792	8.92011	4.65806e-19	1.10054e-17	TRUE
BV083_1802	molybdate_ABC_transporter%2C_permease_protein	1619.72	1.08525	0.202091	5.3701	7.86951e-08	3.41784e-07	TRUE
BV083_1804	molybdenum-pterin_binding_domain_protein	4363.69	-1.82031	0.155398	-11.7139	1.08231e-31	1.12815e-29	TRUE
BV083_1809	glycosyltransferase_52_family_protein	187.682	1.0193	0.287522	3.54512	0.000392427	0.000933397	TRUE
BV083_1816	transporter%2C_betaine/carnitine/choline_transporter_family_protein	5238.03	2.15727	0.363013	5.94268	2.80404e-09	1.52885e-08	TRUE
BV083_1817	sensor_protein_qseC	2037.29	1.29802	0.213638	6.07577	1.23391e-09	7.13117e-09	TRUE
BV083_1818	qseB_transcriptional_activator	1976.38	1.70408	0.271092	6.28597	3.25811e-10	2.0918e-09	TRUE
BV083_1819	hypothetical_protein	4697.74	2.08396	0.374723	5.56135	2.677e-08	1.23533e-07	TRUE
BV083_1831	penicillin-binding_protein_1B	2881.12	1.08981	0.208244	5.23331	1.66502e-07	6.94214e-07	TRUE
BV083_1838	exoribonuclease_II	1144.79	2.76946	0.322848	8.57821	9.6359e-18	1.8972e-16	TRUE
BV083_184	L-alanyl-gamma-D-glutamyl-meso-diaminopimelate_ligase	7118.55	-1.18835	0.0927641	-12.8104	1.43328e-37	3.17471e-35	TRUE
BV083_1841	bacterial_inner_membrane_family_protein	11.3639	1.76753	0.583549	3.02893	0.00245425	0.00506277	TRUE
BV083_1842	hypothetical_protein	5.14028	1.95169	0.870847	2.24114	0.0250169	0.0416244	TRUE
BV083_1856	DNA-directed_RNA_polymerase%2C_omega_subunit	2145.66	1.02949	0.164118	6.27286	3.54467e-10	2.26756e-09	TRUE
BV083_187	CDP-diacylglycerol--glycerol-3-phosphate_3-phosphatidyltransferase	2580.91	-1.41328	0.220404	-6.41224	1.43401e-10	9.73589e-10	TRUE
BV083_192	permease_family_protein	6075.74	2.22539	0.25076	8.87457	7.02049e-19	1.61562e-17	TRUE
BV083_196	asmA-like_C-terminal_region_family_protein	939.467	1.23941	0.158623	7.81356	5.55952e-15	7.40712e-14	TRUE
BV083_208	N-acetylmannosamine_kinase	2607.42	-1.51642	0.238946	-6.34628	2.20578e-10	1.44231e-09	TRUE
BV083_209	N-acetylmannosamine-6-phosphate_2-epimerase	2577.93	-1.43999	0.156275	-9.21444	3.12907e-20	8.80113e-19	TRUE
BV083_216	4'-phosphopantetheinyl_transferase_superfamily_protein	834.679	-1.15165	0.188539	-6.10831	1.00689e-09	5.94734e-09	TRUE
BV083_218	acyl_carrier_protein	3916.32	1.04085	0.243787	4.26953	1.95889e-05	5.83386e-05	TRUE
BV083_221	3-oxoacyl-[acyl-carrier-]_synthase_III_family_protein	9598.16	2.0219	0.232449	8.69824	3.37063e-18	7.02678e-17	TRUE
BV083_222	ribosomal_protein_L32	1630.25	2.47703	0.295694	8.377	5.42934e-17	9.25075e-16	TRUE
BV083_223	hypothetical_protein	16268.2	1.0547	0.189008	5.58021	2.40225e-08	1.11434e-07	TRUE
BV083_224	phosphatidylserine_decarboxylase	546.702	1.31374	0.227821	5.76656	8.09056e-09	4.07286e-08	TRUE
BV083_225	glutathione-disulfide_reductase	10834.5	-1.19436	0.168543	-7.08642	1.37628e-12	1.29036e-11	TRUE
BV083_228	amino_acid_carrier_family_protein	4620.72	1.96719	0.269539	7.29832	2.91378e-13	2.98452e-12	TRUE
BV083_230	formate_transporter_FocA	8058.29	-1.10528	0.140271	-7.87959	3.28461e-15	4.51188e-14	TRUE
BV083_232	pyruvate_formate-lyase_1-activating_enzyme	1272.79	-1.2905	0.164861	-7.8278	4.96471e-15	6.66474e-14	TRUE
BV083_233	putative_23S_rRNA_pseudouridine_synthase_D	1055.13	-1.98127	0.176438	-11.2292	2.92987e-29	2.36075e-27	TRUE
BV083_238	hypothetical_protein	364.295	1.44806	0.303471	4.77168	1.82698e-06	6.44901e-06	TRUE
BV083_248	S-(hydroxymethyl)glutathione_dehydrogenase/class_III_alcohol_dehydrogenase	1377.8	-1.22245	0.107217	-11.4017	4.10171e-30	3.63411e-28	TRUE
BV083_253	gdhA	8568.29	2.32742	0.25764	9.0336	1.66115e-19	4.20508e-18	TRUE
BV083_265	ribosomal_protein_L19	4026.54	1.128	0.317256	3.5555	0.000377261	0.000902168	TRUE
BV083_269	putative_shikimate_kinase	3759.83	-1.02281	0.209174	-4.88978	1.00949e-06	3.69592e-06	TRUE
BV083_27	lipoyl_synthase	1855.24	1.81818	0.194803	9.33343	1.02502e-20	2.9776e-19	TRUE
BV083_272	3-dehydroquinate_synthase	3607.64	1.18813	0.144269	8.23558	1.7869e-16	2.90495e-15	TRUE
BV083_273	DNA_adenine_methylase	814.669	1.45099	0.193502	7.49856	6.4522e-14	7.37632e-13	TRUE
BV083_292	D%2CD-heptose_1%2C7-bisphosphate_phosphatase	287.736	-1.03622	0.383288	-2.70351	0.00686116	0.012771	TRUE
BV083_301	L-fucose_isomerase	438.148	-1.05431	0.151606	-6.95428	3.5437e-12	3.10863e-11	TRUE
BV083_305	H+_symporter_permease	359.507	-1.1863	0.202575	-5.85612	4.73814e-09	2.44781e-08	TRUE
BV083_327	inosine-5'-monophosphate_dehydrogenase	10283.7	2.30513	0.175907	13.1042	3.11502e-39	9.99251e-37	TRUE
BV083_328	guaA_GMP_synthetase	9346.49	2.45899	0.242367	10.1457	3.46198e-24	1.42666e-22	TRUE
BV083_330	asnC_family_protein	314.534	-1.31889	0.204015	-6.46466	1.01525e-10	7.19607e-10	TRUE
BV083_331	na+/H+_antiporter_NhaA	2249.54	1.30492	0.191417	6.81715	9.28623e-12	7.79867e-11	TRUE
BV083_333	branched-chain_amino_acid_transport_system_II_carrier_protein	895.863	2.4461	0.231487	10.5669	4.24348e-26	2.23216e-24	TRUE
BV083_337	tetratricopeptide_repeat_family_protein	6357.87	1.78308	0.282909	6.30268	2.92537e-10	1.89188e-09	TRUE
BV083_338	csdA%2C_DEAD-box_RNA_helicase	6634.04	2.15711	0.348113	6.19659	5.77005e-10	3.5379e-09	TRUE
BV083_34	rRNA_large_subunit_m3Psi_methyltransferase_RlmH	1252.46	1.04765	0.124	8.4488	2.94324e-17	5.32185e-16	TRUE
BV083_346	secD	3757.96	1.14389	0.174805	6.54378	5.99843e-11	4.44737e-10	TRUE
BV083_347	preprotein_translocase%2C_YajC_subunit	757.881	1.65197	0.384631	4.29494	1.74742e-05	5.26603e-05	TRUE
BV083_348	sirA-like_family_protein	45.4483	1.23899	0.30844	4.01696	5.8953e-05	0.00016171	TRUE
BV083_349	hypothetical_protein	268.099	1.52757	0.309435	4.93662	7.94868e-07	2.96527e-06	TRUE
BV083_362	4-hydroxy-tetrahydrodipicolinate_synthase	11529.6	-1.32307	0.205928	-6.42493	1.31933e-10	9.06466e-10	TRUE
BV083_371	heme/hemopexin_transporter_protein_huxB	5770.75	1.12013	0.139102	8.05257	8.1073e-16	1.19718e-14	TRUE
BV083_378	alternative_sigma_factor_RpoH	21902.5	-1.22467	0.24717	-4.95476	7.24202e-07	2.7246e-06	TRUE
BV083_39	rod_shape-determining_protein_MreC	612.699	2.66909	0.254131	10.5028	8.38325e-26	4.12642e-24	TRUE
BV083_390	yihY_family_inner_membrane_domain_protein	1609	-1.42116	0.173792	-8.1774	2.90042e-16	4.58888e-15	TRUE
BV083_391	hypothetical_protein	742.932	-1.12334	0.15741	-7.13636	9.58345e-13	9.3307e-12	TRUE
BV083_392	MOSC_domain_protein	1117.55	-1.46975	0.198807	-7.39285	1.43719e-13	1.54345e-12	TRUE
BV083_394	H+_symporter_family_protein	1598.27	1.27727	0.15017	8.50546	1.8088e-17	3.37388e-16	TRUE
BV083_40	rod_shape-determining_protein_MreD	119.258	2.06799	0.288467	7.16888	7.56133e-13	7.48529e-12	TRUE
BV083_400	mtr_tryptophan_ArAAP_transporter	1502.13	1.12011	0.310438	3.60816	0.000308371	0.000744459	TRUE
BV083_404	heavy-metal-associated_domain_protein	91.7432	-1.30319	0.493423	-2.64113	0.00826302	0.0150484	TRUE
BV083_406	heavy-metal-associated_domain_protein	213.406	-1.14373	0.224003	-5.10589	3.29243e-07	1.30519e-06	TRUE
BV083_409	met_Apo-repressor%2C_MetJ_family_protein	737.071	-1.80386	0.200411	-9.0008	2.24073e-19	5.59236e-18	TRUE
BV083_410	transcription_termination_factor_Rho	20707.7	1.00672	0.123344	8.16195	3.29659e-16	5.12682e-15	TRUE
BV083_414	putative_pilA	52.0034	-1.17056	0.484806	-2.4145	0.0157567	0.0272665	TRUE
BV083_422	pyrroline-5-carboxylate_reductase	4396.31	-1.07886	0.188369	-5.7274	1.01979e-08	5.07605e-08	TRUE
BV083_432	phospholipid_methyltransferase_family_protein	1617.4	1.10008	0.189064	5.81856	5.93577e-09	3.01381e-08	TRUE
BV083_433	tRNA_(cmo5U34)-methyltransferase	869.328	1.897	0.245239	7.7353	1.03162e-14	1.30574e-13	TRUE
BV083_434	antidote-toxin_recognition_MazE_family_protein	350.499	-1.40402	0.3469	-4.04733	5.18059e-05	0.000143662	TRUE
BV083_435	PIN_domain_protein	1139.75	-1.47732	0.194233	-7.60593	2.82869e-14	3.34163e-13	TRUE
BV083_437	ribonuclease_T	992.632	1.18927	0.193275	6.15327	7.59028e-10	4.51341e-09	TRUE
BV083_441	translation_elongation_factor_P	3441.48	2.12255	0.215125	9.86657	5.8119e-23	2.2886e-21	TRUE
BV083_446	23S_rRNA_(uracil-5-)-methyltransferase_RumA	1573.05	1.07587	0.16614	6.4757	9.43754e-11	6.85382e-10	TRUE
BV083_457	tRNA_(guanine-N(7)-)-methyltransferase	1524.9	1.27777	0.209235	6.10689	1.01592e-09	5.98078e-09	TRUE
BV083_458	hypothetical_protein	605.693	1.31753	0.247232	5.32912	9.86919e-08	4.2242e-07	TRUE
BV083_468	hypothetical_protein	66.6316	1.02928	0.389675	2.64139	0.0082566	0.0150484	TRUE
BV083_469	UDP-glucose_4-epimerase	11653.7	-1.14122	0.299179	-3.8145	0.000136457	0.000346842	TRUE
BV083_47	hypothetical_protein	2846.7	-1.23197	0.270038	-4.56223	5.06135e-06	1.6517e-05	TRUE
BV083_48	TFIIB_zinc-binding_family_protein	100.88	1.99132	0.231962	8.58467	9.11008e-18	1.81383e-16	TRUE
BV083_481	23S_rRNA_methyltransferase	810.76	1.47222	0.227452	6.47266	9.62911e-11	6.91e-10	TRUE
BV083_482	type_IV_pilus_biogenesis/stability_protein_PilW	96.3829	1.47193	0.296547	4.96356	6.92112e-07	2.60941e-06	TRUE
BV083_483	helix-turn-helix_domain_protein	2048.44	1.26869	0.195459	6.4908	8.53836e-11	6.278e-10	TRUE
BV083_49	putative_KHG/KDPG_aldolase	1468.95	-1.41642	0.138544	-10.2236	1.5547e-24	7.24982e-23	TRUE
BV083_496	tRNA:Cm32/Um32_methyltransferase	6644.31	-1.1271	0.255402	-4.41305	1.01923e-05	3.19094e-05	TRUE
BV083_506	putative_peptidase	2384.69	-1.20417	0.19229	-6.26226	3.79425e-10	2.40122e-09	TRUE
BV083_510	acyltransferase_family_protein	457.599	1.6168	0.266846	6.05895	1.37015e-09	7.83198e-09	TRUE
BV083_514	cupin_superfamily_protein	6459.34	-1.09708	0.104409	-10.5075	7.97435e-26	4.0373e-24	TRUE
BV083_518	hypothetical_protein	2376.02	-1.05235	0.327645	-3.21185	0.00131882	0.00288869	TRUE
BV083_529	23S_rRNA_pseudouridine_synthase	3409.4	-1.04214	0.16892	-6.16946	6.85216e-10	4.14403e-09	TRUE
BV083_530	ribonuclease_E	16267.5	2.05692	0.23209	8.86258	7.81837e-19	1.77617e-17	TRUE
BV083_531	outer_membrane_insertion_C-terminal_signal_domain_protein	62.9757	3.50673	0.57706	6.07689	1.22534e-09	7.119e-09	TRUE
BV083_536	peptidase_U32_family_protein	2972.21	1.2033	0.240263	5.00826	5.49244e-07	2.08407e-06	TRUE
BV083_538	putative_S-adenosyl-L-methionine-dependent_methyltransferase	492.607	-1.52163	0.189729	-8.02003	1.05718e-15	1.53551e-14	TRUE
BV083_549	comF_family_protein	151.592	-1.21145	0.182231	-6.64789	2.97321e-11	2.28075e-10	TRUE
BV083_559	DNA_topoisomerase_III	1154.97	1.1573	0.157988	7.32528	2.38407e-13	2.47051e-12	TRUE
BV083_573	yceG-like_family_protein	870.28	1.98266	0.232762	8.51797	1.62371e-17	3.06086e-16	TRUE
BV083_575	phosphoribosyl_transferase_domain_protein	1708.69	-1.27504	0.20423	-6.24315	4.28836e-10	2.6757e-09	TRUE
BV083_576	nucleoside_triphosphate_pyrophosphohydrolase	755.777	-1.37039	0.178583	-7.67368	1.67131e-14	2.08753e-13	TRUE
BV083_585	hisD	5482.14	-1.25083	0.386885	-3.23307	0.00122468	0.00270254	TRUE
BV083_589	1-(5-phosphoribosyl)-5-[(5-_phosphoribosylamino)methylideneamino]imidazole-4-_carboxamide_isomerase	2939.61	-1.34875	0.386835	-3.48662	0.00048916	0.00114202	TRUE
BV083_590	imidazole_glycerol_phosphate_synthase%2C_HisF_subunit	2961.37	-1.5305	0.367522	-4.16436	3.12226e-05	9.02553e-05	TRUE
BV083_614	D-ribose_utilization	149.842	2.00809	0.372532	5.39038	7.03072e-08	3.09142e-07	TRUE
BV083_615	heme_ABC_exporter%2C_ATP-binding_protein_CcmA	684.92	1.16294	0.26042	4.46566	7.98232e-06	2.54401e-05	TRUE
BV083_618	ribokinase	1718.36	-1.23094	0.197079	-6.24592	4.21318e-10	2.63808e-09	TRUE
BV083_619	periplasmic_binding_and_sugar_binding_domain_of_LacI_family_protein	752.336	-1.25592	0.214796	-5.84705	5.00371e-09	2.57749e-08	TRUE
BV083_620	hypothetical_protein	182.367	1.52173	0.246724	6.16776	6.92623e-10	4.17458e-09	TRUE
BV083_621	regulator_of_ribonuclease_activity_A	3907.16	-1.54792	0.183368	-8.44161	3.12995e-17	5.54628e-16	TRUE
BV083_622	1%2C4-dihydroxy-2-naphthoate_octaprenyltransferase	673.48	1.24586	0.20509	6.07469	1.24226e-09	7.14702e-09	TRUE
BV083_627	ribosomal_protein_L1	13569.6	1.35374	0.209001	6.47719	9.34481e-11	6.84256e-10	TRUE
BV083_628	ribosomal_protein_L11	12341.7	2.0989	0.215808	9.72577	2.34124e-22	8.82699e-21	TRUE
BV083_632	hypothetical_protein	1488.15	1.45736	0.346597	4.20478	2.61334e-05	7.62905e-05	TRUE
BV083_633	glycosyltransferase_9_family_protein	3863.12	-1.2713	0.163052	-7.79689	6.34501e-15	8.32841e-14	TRUE
BV083_634	hypothetical_protein	567.413	-1.21012	0.177031	-6.83564	8.16385e-12	6.88874e-11	TRUE
BV083_637	ribonuclease_T2_family_protein	4264.23	1.25818	0.191222	6.57967	4.71479e-11	3.54009e-10	TRUE
BV083_638	4Fe-4S_dicluster_domain_protein	201.022	2.19833	0.30931	7.10722	1.18405e-12	1.13413e-11	TRUE
BV083_642	ribosomal_protein_S21	5716.23	1.83491	0.218584	8.39455	4.67673e-17	8.0458e-16	TRUE
BV083_643	DNA_primase	3012.32	1.87286	0.176294	10.6235	2.31711e-26	1.36864e-24	TRUE
BV083_644	sigma70_factor_RNA_polymerase%2C_sigma_70_(sigma_D)_factor	9417.23	1.2326	0.153787	8.01496	1.10177e-15	1.58727e-14	TRUE
BV083_645	hypothetical_protein	6.83823	2.31177	0.862786	2.67942	0.0073749	0.0135987	TRUE
BV083_65	putative_poly_polymerase_domain_protein	22.1641	5.18592	1.12266	4.6193	3.8503e-06	1.29218e-05	TRUE
BV083_650	ureE_urease_accessory%2C_C-terminal_domain_protein	1837.75	-1.00579	0.150887	-6.66588	2.63092e-11	2.0358e-10	TRUE
BV083_656	ribosomal_protein_L9	6971.4	1.80166	0.249247	7.22843	4.88613e-13	4.89165e-12	TRUE
BV083_657	ribosomal_protein_S18	1547.78	2.65087	0.298401	8.88358	6.47412e-19	1.50949e-17	TRUE
BV083_658	putative_primosomal_replication_protein_N	5527.41	2.10726	0.195418	10.7833	4.12628e-27	2.5213e-25	TRUE
BV083_659	ribosomal_protein_S6	17447.5	2.70561	0.214359	12.6218	1.60092e-36	2.57893e-34	TRUE
BV083_66	poly(A)_polymerase_I	1409.13	1.44304	0.19541	7.38467	1.52833e-13	1.63144e-12	TRUE
BV083_660	translation_initiation_factor_IF-1	460.715	2.58522	0.236214	10.9444	7.06693e-28	5.00904e-26	TRUE
BV083_666	bis(5'-nucleosyl)-tetraphosphatase	4029.87	-1.19158	0.186009	-6.40604	1.49345e-10	1.01008e-09	TRUE
BV083_674	putative_aBC-type_sugar_transport_system	978.206	1.01675	0.25799	3.94106	8.11218e-05	0.000215191	TRUE
BV083_675	oligopeptide_transporter%2C_OPT_family	22346.4	1.61279	0.212903	7.57526	3.58418e-14	4.1784e-13	TRUE
BV083_677	heat_shock_protein_Hsp15_involved_in_ribosome_recycling	372.677	-1.17131	0.220994	-5.30021	1.15673e-07	4.90363e-07	TRUE
BV083_679	aspartate--ammonia_ligase	9259.3	3.10041	0.451914	6.86062	6.85599e-12	5.869e-11	TRUE
BV083_680	integrase_core_domain_protein	517.553	-1.65508	0.185365	-8.92877	4.30762e-19	1.04563e-17	TRUE
BV083_686	DNA_gyrase%2C_B_subunit	17847.9	1.07309	0.151143	7.09982	1.24919e-12	1.19009e-11	TRUE
BV083_688	transcription_elongation_factor_GreB	553.254	-1.76854	0.261668	-6.75872	1.39221e-11	1.12136e-10	TRUE
BV083_691	glutathione_S-transferase%2C_N-terminal_domain_protein	46432	-1.29916	0.18251	-7.1183	1.09263e-12	1.058e-11	TRUE
BV083_692	slyX_family_protein	84.9611	1.02679	0.318467	3.22416	0.00126344	0.00278113	TRUE
BV083_694	HTH_domain_protein	827	1.27758	0.310591	4.1134	3.89876e-05	0.000110893	TRUE
BV083_696	sulfur_relay_protein_TusC/DsrF	123.025	1.61322	0.298212	5.40965	6.3147e-08	2.80442e-07	TRUE
BV083_697	dsrH_like_family_protein	35.4173	3.57535	0.504937	7.08078	1.43348e-12	1.32612e-11	TRUE
BV083_698	translation_elongation_factor_Tu	19971.4	1.21724	0.288893	4.21346	2.51491e-05	7.39042e-05	TRUE
BV083_699	translation_elongation_factor_G	74010.7	1.13018	0.221972	5.09154	3.55159e-07	1.39544e-06	TRUE
BV083_700	ribosomal_protein_S7	15405.3	1.85024	0.235787	7.84706	4.25893e-15	5.76094e-14	TRUE
BV083_701	ribosomal_protein_S12	22587.3	1.93984	0.204613	9.48056	2.52921e-21	8.29955e-20	TRUE
BV083_703	cation_diffusion_facilitator_transporter_family_protein	325.328	-2.36035	0.319264	-7.39309	1.43456e-13	1.54345e-12	TRUE
BV083_704	merR_regulatory_family_protein	137.144	-1.11493	0.259832	-4.29097	1.77892e-05	5.35185e-05	TRUE
BV083_706	indole-3-acetyl-aspartic_acid_hydrolase	952.443	1.57997	0.174522	9.05311	1.38948e-19	3.62083e-18	TRUE
BV083_710	citrate_transporter_family_protein	3228.27	-2.03531	0.265947	-7.65307	1.96236e-14	2.39813e-13	TRUE
BV083_711	carbamate_kinase	6141.01	-2.57072	0.35142	-7.31525	2.56909e-13	2.64676e-12	TRUE
BV083_712	ornithine_carbamoyltransferase	5654.46	-2.48906	0.377208	-6.59865	4.14927e-11	3.12873e-10	TRUE
BV083_713	sugar_phosphatase	2362.57	-1.59873	0.20043	-7.97649	1.50552e-15	2.13423e-14	TRUE
BV083_715	crcB-like_family_protein	500.518	-1.55357	0.298515	-5.20433	1.94696e-07	8.00468e-07	TRUE
BV083_716	protein_RecA	47988.8	-1.64849	0.187842	-8.77594	1.69489e-18	3.61848e-17	TRUE
BV083_717	tfoX_C-terminal_domain_protein	717.601	-1.00929	0.207188	-4.8714	1.10812e-06	4.00732e-06	TRUE
BV083_723	peptide_deformylase	4131.27	1.09571	0.340621	3.21679	0.00129634	0.00284649	TRUE
BV083_724	methionyl-tRNA_formyltransferase	1954.01	2.39676	0.319797	7.49463	6.64868e-14	7.55222e-13	TRUE
BV083_725	ribosomal_RNA_small_subunit_methyltransferase_B	1552.59	1.18395	0.295532	4.00616	6.17148e-05	0.000168538	TRUE
BV083_729	RNA_polymerase_sigma_factor_RpoE	31812.4	-1.30235	0.21727	-5.99414	2.04562e-09	1.12573e-08	TRUE
BV083_738	chloride_channel_family_chloride_transporter	337.588	-1.11439	0.15739	-7.08045	1.43688e-12	1.32612e-11	TRUE
BV083_746	50S_ribosomal_protein_L10	9605.69	1.9442	0.261361	7.43875	1.0164e-13	1.12566e-12	TRUE
BV083_747	ribosomal_protein_L7/L12	3933.04	1.85595	0.24806	7.48187	7.32749e-14	8.21792e-13	TRUE
BV083_749	putative_aspartate-semialdehyde_dehydrogenase	803.56	2.55192	0.272174	9.37605	6.84877e-21	2.05695e-19	TRUE
BV083_756	alpha/beta_hydrolase_fold_family_protein	267.366	1.75593	0.229219	7.66049	1.85229e-14	2.27935e-13	TRUE
BV083_760	transcriptional_regulator%2C_LysR_family	4442.1	-1.39301	0.148266	-9.3953	5.7054e-21	1.7431e-19	TRUE
BV083_766	glycosyl_transferase_2_family_protein	2286.76	-1.14285	0.146379	-7.80746	5.83519e-15	7.71638e-14	TRUE
BV083_77	nucleotidyltransferase_substrate_binding%2C_HI0074_family_protein	979.987	-1.19122	0.211573	-5.63029	1.79904e-08	8.56961e-08	TRUE
BV083_770	zinc-ribbon_domain_protein	1929.98	-1.47905	0.193375	-7.64864	2.03111e-14	2.46516e-13	TRUE
BV083_771	yheS	8383.27	-1.27424	0.144916	-8.79295	1.45683e-18	3.18704e-17	TRUE
BV083_776	ABC_transporter_family_protein	1072.44	1.51588	0.186281	8.13759	4.03229e-16	6.15967e-15	TRUE
BV083_78	anaerobic_ribonucleoside-triphosphate_reductase	1779.29	1.81855	0.33873	5.36875	7.92859e-08	3.43508e-07	TRUE
BV083_784	D-tyrosyl-tRNA(Tyr)_deacylase	3215.21	-1.32211	0.314021	-4.21028	2.55056e-05	7.4704e-05	TRUE
BV083_785	2-C-methyl-D-erythritol_2%2C4-cyclodiphosphate_synthase	797.344	1.65652	0.256489	6.45843	1.05797e-10	7.43941e-10	TRUE
BV083_786	4-diphosphocytidyl-2C-methyl-D-erythritol_synthetase	1233.09	2.12927	0.172285	12.359	4.35546e-35	5.93683e-33	TRUE
BV083_787	essential_cell_division_protein_FtsB	282.824	2.43949	0.257007	9.4919	2.26858e-21	7.67512e-20	TRUE
BV083_792	periplasmic_binding_family_protein	1660.56	1.31977	0.278471	4.73936	2.14399e-06	7.4493e-06	TRUE
BV083_796	glycerol-3-phosphate_dehydrogenase%2C_anaerobic%2C_A_subunit	2204.65	-1.64484	0.150842	-10.9044	1.0982e-27	7.20745e-26	TRUE
BV083_807	putative_triosephosphate_isomerase	1998.64	-1.11639	0.11763	-9.49067	2.29561e-21	7.67512e-20	TRUE
BV083_81	cyclophilin_type_peptidyl-prolyl_cis-trans_isomerase/CLD_family_protein	612.284	1.88454	0.223304	8.43937	3.19061e-17	5.59778e-16	TRUE
BV083_811	lysR_substrate_binding_domain_protein	858.836	-1.13484	0.136574	-8.30932	9.6252e-17	1.62437e-15	TRUE
BV083_813	glycerophosphoryl_diester_phosphodiesterase_family_protein	71.4849	1.33407	0.277503	4.80741	1.52895e-06	5.44038e-06	TRUE
BV083_82	putative_DNase	379.965	2.43773	0.197174	12.3634	4.12404e-35	5.93683e-33	TRUE
BV083_824	hypothetical_protein	124.849	2.00393	0.395506	5.06674	4.04677e-07	1.57601e-06	TRUE
BV083_825	hypothetical_protein	20.2515	-1.78024	0.41172	-4.32391	1.53288e-05	4.65114e-05	TRUE
BV083_83	hypothetical_protein	69.266	2.08656	0.307014	6.7963	1.07342e-11	8.84697e-11	TRUE
BV083_831	L-seryl-tRNA_selenium_transferase	1744.82	-1.25333	0.148388	-8.44633	3.00604e-17	5.38052e-16	TRUE
BV083_84	thioredoxin	5608.26	-1.68487	0.226817	-7.42831	1.09994e-13	1.21061e-12	TRUE
BV083_841	preprotein_translocase%2C_SecE_subunit	5877.07	1.36078	0.168898	8.05683	7.82955e-16	1.16588e-14	TRUE
BV083_842	transcription_termination/antitermination_factor_NusG	7135.97	1.63816	0.183612	8.92187	4.58498e-19	1.09792e-17	TRUE
BV083_846	sirA-like_family_protein	242.215	1.20778	0.302489	3.99282	6.52916e-05	0.000176906	TRUE
BV083_849	putative_trk_system_potassium_uptake_protein_TrkH	9.92241	5.77979	1.31965	4.37979	1.18795e-05	3.67375e-05	TRUE
BV083_867	UDP-2%2C3-diacylglucosamine_hydrolase	1906.24	-1.00666	0.16569	-6.07557	1.23548e-09	7.13117e-09	TRUE
BV083_868	hypothetical_protein	36.2111	1.17256	0.349206	3.35777	0.000785731	0.00178731	TRUE
BV083_869	sodium:neurotransmitter_symporter_family_protein	1986.05	1.20627	0.253098	4.76603	1.87896e-06	6.60617e-06	TRUE
BV083_880	NADH_dehydrogenase_II	8534.81	-1.04566	0.13629	-7.67232	1.68916e-14	2.09314e-13	TRUE
BV083_883	diaminopimelate_epimerase	5976.19	1.15996	0.198433	5.84562	5.0468e-09	2.59215e-08	TRUE
BV083_890	phosphoglycerate_mutase_1_family_protein	4018.87	-1.67651	0.241998	-6.9278	4.27444e-12	3.71289e-11	TRUE
BV083_891	ribosomal_protein_L31	835.736	1.66698	0.280882	5.93479	2.9422e-09	1.59437e-08	TRUE
BV083_894	that_protects_iron-sulfur_proteins_against_oxidative_damage	678.277	-1.23319	0.304795	-4.04595	5.21106e-05	0.000144281	TRUE
BV083_899	nicotinamide-nucleotide_adenylyltransferase	4331.51	-1.05113	0.116894	-8.99216	2.42411e-19	5.966e-18	TRUE
BV083_90	cobQ/CobB/MinD/ParA_nucleotide_binding_domain_protein	810.723	1.47903	0.263887	5.60478	2.08525e-08	9.82732e-08	TRUE
BV083_901	3%2C4-dihydroxy-2-butanone_4-phosphate_synthase	7729.44	1.05392	0.209526	5.03003	4.90404e-07	1.88094e-06	TRUE
BV083_902	glycosyltransferase_25_family_protein	1893.63	1.54466	0.176959	8.72889	2.57178e-18	5.42522e-17	TRUE
BV083_909	autoinducer_2-degrading_protein	67.171	-1.08829	0.293236	-3.71131	0.000206192	0.000508875	TRUE
BV083_915	lsrR_transcriptional_repressor	974.459	-1.01511	0.181801	-5.5836	2.35585e-08	1.09802e-07	TRUE
BV083_916	autoinducer_2_kinase_lsrK	2076.46	-1.28176	0.2607	-4.91661	8.80575e-07	3.26439e-06	TRUE
BV083_929	ribosomal_protein_L14	16742	1.35275	0.19929	6.78783	1.13829e-11	9.2952e-11	TRUE
BV083_930	ribosomal_protein_L24	9073.03	1.46212	0.229796	6.36268	1.98259e-10	1.30601e-09	TRUE
BV083_931	ribosomal_L5_family_protein	17407	1.16984	0.279502	4.18546	2.84591e-05	8.28665e-05	TRUE
BV083_932	30S_ribosomal_subunit_protein_S14	8998.8	1.6807	0.263945	6.36759	1.92024e-10	1.26965e-09	TRUE
BV083_933	30S_ribosomal_subunit_protein_S8	9062.86	1.74752	0.250648	6.97199	3.12478e-12	2.78247e-11	TRUE
BV083_935	ribosomal_protein_L18	8244.29	1.72668	0.447347	3.85983	0.000113468	0.00029267	TRUE
BV083_941	30S_ribosomal_protein_S13	27447.6	1.10408	0.157361	7.01622	2.27959e-12	2.05048e-11	TRUE
BV083_945	ribosomal_protein_L17	17626	1.39174	0.327507	4.24951	2.14242e-05	6.33784e-05	TRUE
BV083_947	anaerobic_sulfatase_maturase	415.36	-1.25338	0.209019	-5.99646	2.01667e-09	1.11325e-08	TRUE
BV083_952	molecular_chaperone_Hsp33	558.618	1.00428	0.215747	4.65492	3.24112e-06	1.09814e-05	TRUE
BV083_953	argininosuccinate_lyase	1429.27	1.27682	0.193277	6.60618	3.94373e-11	2.98645e-10	TRUE
BV083_957	response_regulator	2625.88	1.18523	0.315767	3.7535	0.000174385	0.000435839	TRUE
BV083_979	histidine_kinase-%2C_DNA_gyrase_B-%2C_and_HSP90-like_ATPase_family_protein	57.3882	2.17215	0.338085	6.42487	1.3198e-10	9.06466e-10	TRUE
BV083_98	prokaryotic_membrane_lipolipid_attachment_site_family_protein	233.585	-1.83949	0.262243	-7.01444	2.30873e-12	2.06619e-11	TRUE
BV083_985	putative_cytosine_deaminase	30449.6	-1.10646	0.189856	-5.82792	5.61226e-09	2.85774e-08	TRUE
BV083_986	molybdopterin-guanine_dinucleotide_biosynthesis_protein_A	596.097	-1.8752	0.16871	-11.1149	1.06124e-28	8.17618e-27	TRUE
BV083_988	DSBA-like_thioredoxin_domain_protein	20765.1	-1.1846	0.218604	-5.41893	5.99568e-08	2.67616e-07	TRUE
BV083_989	hypothetical_protein	4505.17	-1.2819	0.338281	-3.78944	0.000150985	0.000381118	TRUE
BV083_99	hypothetical_protein	225.009	-1.57296	0.233155	-6.74639	1.51569e-11	1.20982e-10	TRUE
BV083_994	molybdopterin-guanine_dinucleotide_biosynthesis_protein_B	4203.87	-1.41756	0.134162	-10.566	4.28292e-26	2.23216e-24	TRUE
BV083_998	putative_tRNA_(Uracil-5-)-methyltransferase	116.167	1.24831	0.277	4.50653	6.58972e-06	2.1154e-05	TRUE

## Sheet: Nthi_cell_vs_Nthi_apf_FDRLFC_de
ID	attributes	baseMean	log2FoldChange	lfcSE	stat	pvalue	padj	Significant
BV083_10	formate_dehydrogenase_accessory_protein_FdhE	223.784	1.29968	0.255906	5.07876	3.79908e-07	1.81454e-06	TRUE
BV083_1005	conserved_hypothetical_integral_membrane_family_protein	706.008	2.15629	0.214874	10.0352	1.06797e-23	4.40101e-22	TRUE
BV083_1007	GTP-binding_protein_TypA/BipA	9813.31	1.83256	0.169103	10.837	2.29892e-27	1.45489e-25	TRUE
BV083_1010	glycosyl_transferase_2_family_protein	414.257	1.11592	0.152686	7.3086	2.69937e-13	3.16774e-12	TRUE
BV083_1013	glycosyltransferase_52_family_protein	124.203	1.25132	0.277974	4.50158	6.74505e-06	2.51097e-05	TRUE
BV083_1020	multidrug_resistance_efflux_transporter_family_protein	1738.01	2.47081	0.211291	11.6939	1.37004e-31	1.27774e-29	TRUE
BV083_1021	ribosomal_protein_L27	5959.08	1.36961	0.292198	4.68729	2.76851e-06	1.09261e-05	TRUE
BV083_1022	ribosomal_protein_L21	6132.53	1.58679	0.229827	6.90431	5.04482e-12	4.75501e-11	TRUE
BV083_1025	amino_acid_carrier_family_protein	1937.18	1.27559	0.169858	7.50972	5.92545e-14	7.55389e-13	TRUE
BV083_1029	phosphoribosylaminoimidazolecarboxamide_formyltransferase/IMP_cyclohydrolase	21662.7	-1.09686	0.138536	-7.91751	2.42311e-15	3.70151e-14	TRUE
BV083_1036	bacterial_regulatory%2C_tetR_family_protein	387.644	1.37108	0.163865	8.36715	5.90279e-17	1.06732e-15	TRUE
BV083_1037	efflux_transporter%2C_RND_family%2C_MFP_subunit	1423.01	1.21326	0.122117	9.93521	2.92557e-23	1.15029e-21	TRUE
BV083_1066	lipopolysaccharide-assembly_family_protein	885.073	1.0201	0.145654	7.00358	2.49496e-12	2.51197e-11	TRUE
BV083_1069	hypothetical_protein	196.987	-1.26876	0.366472	-3.4621	0.000535974	0.00135484	TRUE
BV083_1071	hypothetical_protein	61.7974	-1.03413	0.233879	-4.42163	9.79588e-06	3.53529e-05	TRUE
BV083_1072	addiction_module_toxin%2C_RelE/StbE_family_protein	503.538	-1.00775	0.145981	-6.90329	5.08109e-12	4.76386e-11	TRUE
BV083_1074	hypothetical_protein	41.208	1.35719	0.367117	3.6969	0.000218251	0.000604282	TRUE
BV083_1075	phage_major_capsid%2C_P2_family_protein	86.3171	1.17398	0.243315	4.82494	1.40046e-06	5.89456e-06	TRUE
BV083_1076	putative_dNA_polymerase_III_subunit_delta	234.778	1.08384	0.154494	7.01539	2.29302e-12	2.33519e-11	TRUE
BV083_1088	tetratricopeptide_repeat_family_protein	1322.12	1.26793	0.198257	6.39538	1.60145e-10	1.27254e-09	TRUE
BV083_1105	ribosomal_protein_L33	2032.9	1.26451	0.260384	4.85631	1.19594e-06	5.13123e-06	TRUE
BV083_1106	ribosomal_protein_L28	7132.4	1.32735	0.223462	5.93992	2.85157e-09	1.95096e-08	TRUE
BV083_1125	acetyl-CoA_carboxylase%2C_biotin_carboxyl_carrier_protein	4463.42	1.15992	0.169635	6.83773	8.04577e-12	7.42557e-11	TRUE
BV083_1126	acetyl-CoA_carboxylase%2C_biotin_carboxylase_subunit	7023.67	1.86666	0.192529	9.69549	3.15117e-22	1.03405e-20	TRUE
BV083_1132	tRNA_dihydrouridine_synthase	8202.59	2.17023	0.202994	10.6911	1.12023e-26	6.84502e-25	TRUE
BV083_1133	fis_transcriptional_dual_regulator	787.429	3.42465	0.340461	10.0589	8.39589e-24	3.71938e-22	TRUE
BV083_1136	putative_6-phosphofructokinase	1165.16	1.31846	0.198819	6.63146	3.32393e-11	2.79147e-10	TRUE
BV083_1139	hypothetical_protein	6.35592	-1.57131	0.493081	-3.18671	0.001439	0.00338184	TRUE
BV083_1140	2-isopropylmalate_synthase	1065.16	1.10918	0.198967	5.57473	2.4792e-08	1.45468e-07	TRUE
BV083_1152	ribosomal_protein_L34	1417.26	1.88756	0.213051	8.85962	8.02864e-19	1.82394e-17	TRUE
BV083_1153	ribonuclease_P_protein_component	713.842	3.11579	0.246604	12.6348	1.35817e-36	2.40667e-34	TRUE
BV083_1154	hemolytic_domain_protein	117.053	3.00288	0.23745	12.6464	1.17181e-36	2.30716e-34	TRUE
BV083_1155	inner-membrane_protein_insertion_factor	6666.81	1.99274	0.138528	14.3851	6.42016e-47	3.79217e-44	TRUE
BV083_1156	tRNA_modification_GTPase_TrmE	1675.64	1.71424	0.144384	11.8728	1.63903e-32	1.81522e-30	TRUE
BV083_1158	sulfatase_family_protein	479.252	1.79583	0.171868	10.4488	1.48326e-25	8.21358e-24	TRUE
BV083_1161	hypothetical_protein	80.1779	1.20314	0.235321	5.11274	3.17519e-07	1.55578e-06	TRUE
BV083_1172	hypothetical_protein	59.8422	1.16217	0.200682	5.79111	6.99213e-09	4.47294e-08	TRUE
BV083_1179	dimethyl_sulfoxide_reductase%2C_chain_A	3194.49	-1.64723	0.306088	-5.38154	7.385e-08	4.05146e-07	TRUE
BV083_118	putative_exported_domain_protein	3.94392	-1.37581	0.553927	-2.48373	0.0130013	0.0239235	TRUE
BV083_1183	ABC_transporter_family_protein	1929.67	1.78489	0.182325	9.78961	1.24774e-22	4.51223e-21	TRUE
BV083_1190	lipid-A-disaccharide_synthase	1530.91	1.1518	0.125992	9.14181	6.14157e-20	1.51151e-18	TRUE
BV083_1198	cytochrome_c552_family_protein	11108.5	-2.00559	0.267538	-7.49645	6.55717e-14	8.2995e-13	TRUE
BV083_1207	CTP_synthase	8254.04	1.50628	0.183304	8.21738	2.08003e-16	3.5103e-15	TRUE
BV083_1210	amino_ABC_transporter%2C_permease%2C_3-TM_region%2C_His/Glu/Gln/Arg/opine_family_domain_protein	829.051	1.28835	0.164954	7.81035	5.70285e-15	8.21581e-14	TRUE
BV083_1220	heme_ABC_exporter%2C_ATP-binding_protein_CcmA	1800.7	-1.18288	0.144739	-8.17247	3.02151e-16	5.00385e-15	TRUE
BV083_1221	heme_exporter_protein_CcmB	1478.4	-1.06427	0.180264	-5.90393	3.54932e-09	2.37336e-08	TRUE
BV083_1222	ccmC	2199.85	-1.02952	0.225758	-4.56027	5.10879e-06	1.92203e-05	TRUE
BV083_1247	deoxyribose-phosphate_aldolase	7490.17	-1.54906	0.184479	-8.39692	4.58324e-17	8.37269e-16	TRUE
BV083_1283	hypoxanthine_phosphoribosyltransferase	1688.45	-1.31533	0.171127	-7.68629	1.51468e-14	2.09689e-13	TRUE
BV083_1304	sprT-like_family_protein	310.424	1.73303	0.185168	9.35922	8.03263e-21	2.33341e-19	TRUE
BV083_1306	yadA-like_family_domain_protein	58.0703	1.50533	0.265218	5.67581	1.38038e-08	8.49314e-08	TRUE
BV083_1307	amino_ABC_transporter%2C_permease%2C_3-TM_region%2C_His/Glu/Gln/Arg/opine_family_domain_protein	708.473	1.24481	0.2196	5.66852	1.44034e-08	8.83142e-08	TRUE
BV083_1308	amino_ABC_transporter%2C_permease%2C_3-TM_region%2C_His/Glu/Gln/Arg/opine_family_domain_protein	871.583	1.13884	0.238948	4.76607	1.87855e-06	7.73294e-06	TRUE
BV083_1309	artI	1395.42	1.50263	0.295091	5.09209	3.54146e-07	1.71461e-06	TRUE
BV083_1310	ABC_transporter_family_protein	845.549	1.6454	0.27364	6.01302	1.82093e-09	1.26043e-08	TRUE
BV083_1322	putative_dNA-dependent_helicase_II	131.961	1.10109	0.205809	5.35005	8.79289e-08	4.73587e-07	TRUE
BV083_1343	peptide_chain_release_factor_2	3677.17	1.18159	0.130901	9.02655	1.77162e-19	4.24231e-18	TRUE
BV083_1344	thiol:disulfide_interchange_protein_dsbC	1111.76	1.90334	0.131042	14.5247	8.45258e-48	7.48898e-45	TRUE
BV083_1345	single-stranded-DNA-specific_exonuclease_RecJ	2053.63	2.35669	0.267049	8.82492	1.09533e-18	2.45687e-17	TRUE
BV083_1346	DSBA-like_thioredoxin_domain_protein	354.161	1.3123	0.193912	6.76749	1.31038e-11	1.18469e-10	TRUE
BV083_1370	50S_ribosomal_subunit_protein_L25	2179.81	2.48077	0.293821	8.44314	3.08936e-17	5.8864e-16	TRUE
BV083_1372	hypothetical_protein	970.141	-1.07902	0.169012	-6.38431	1.72177e-10	1.36204e-09	TRUE
BV083_1407	hypothetical_protein	69.7601	1.08866	0.247487	4.39885	1.08827e-05	3.86455e-05	TRUE
BV083_1410	adhesin	14025.4	1.63223	0.216693	7.53245	4.9796e-14	6.53618e-13	TRUE
BV083_1439	putative_pyruvate_kinase	154.237	1.59612	0.166579	9.58175	9.54144e-22	2.91508e-20	TRUE
BV083_1441	hypothetical_protein	10.7046	1.89902	0.472756	4.01691	5.8966e-05	0.000181402	TRUE
BV083_1466	sodium:dicarboxylate_symporter_family_protein	4387.71	1.61105	0.238625	6.7514	1.46426e-11	1.31044e-10	TRUE
BV083_1491	ABC_transporter_family_protein	773.166	1.07504	0.155398	6.91795	4.5824e-12	4.3892e-11	TRUE
BV083_1495	ATP-dependent_metallopeptidase_HflB_family_protein	9.7815	1.01347	0.381913	2.65366	0.00796243	0.0154709	TRUE
BV083_1503	carbonic_anhydrase_2	884.243	2.31985	0.175856	13.1918	9.78656e-40	2.4774e-37	TRUE
BV083_1508	thiamine-monophosphate_kinase	895.699	2.11497	0.158774	13.3207	1.75552e-40	5.18463e-38	TRUE
BV083_1512	4-hydroxy-tetrahydrodipicolinate_reductase	1285.94	1.02859	0.240302	4.2804	1.86554e-05	6.28467e-05	TRUE
BV083_1513	putative_dihydrodipicolinate_reductase	367.392	1.23767	0.184906	6.6935	2.17897e-11	1.90203e-10	TRUE
BV083_1543	ribosomal_protein_S15	7368.03	1.32741	0.25089	5.2908	1.21783e-07	6.44179e-07	TRUE
BV083_1544	putative_transposase	83.374	1.1365	0.316168	3.59462	0.000324864	0.000865653	TRUE
BV083_1547	transcription_elongation_factor_GreA	865.557	1.60742	0.188916	8.50864	1.75989e-17	3.50396e-16	TRUE
BV083_1549	ribosomal_RNA_large_subunit_methyltransferase_J	1135.11	1.14278	0.157118	7.27338	3.50604e-13	4.03422e-12	TRUE
BV083_1555	efflux_transporter%2C_outer_membrane_factor_(OMF)_lipo%2C_NodT_family_protein	1770.34	1.46827	0.186384	7.87768	3.33527e-15	4.96647e-14	TRUE
BV083_1569	GTP_cyclohydrolase_I	1198.93	1.10285	0.150961	7.30556	2.76119e-13	3.21896e-12	TRUE
BV083_1570	ycgL_domain_protein	32.8902	2.47108	0.355031	6.96019	3.39822e-12	3.32688e-11	TRUE
BV083_1584	cold_shock_domain_protein_CspD	414.714	1.12709	0.299883	3.75842	0.000170988	0.000483239	TRUE
BV083_1585	cys-tRNAPro_and_Cys-tRNACys_deacylase	864.234	-1.49711	0.145813	-10.2673	9.88982e-25	4.86799e-23	TRUE
BV083_159	hypothetical_protein	2.84538	-1.47851	0.646646	-2.28643	0.022229	0.0388459	TRUE
BV083_1592	hypothetical_protein	2584.02	1.14222	0.245377	4.65495	3.24052e-06	1.26202e-05	TRUE
BV083_1594	electron_transport_regulator_A	1728.82	-1.12897	0.148956	-7.57919	3.47718e-14	4.70348e-13	TRUE
BV083_1599	antA/AntB_antirepressor_family_protein	2165.72	1.77263	0.251682	7.04313	1.87964e-12	1.94779e-11	TRUE
BV083_1616	putative_uSG1-like_protein	47.9017	1.40977	0.289509	4.86953	1.11862e-06	4.83462e-06	TRUE
BV083_163	hypothetical_protein	1720.23	2.34966	0.185762	12.6488	1.13561e-36	2.30716e-34	TRUE
BV083_1631	putative_ferritin-1	2379.98	-1.00871	0.204584	-4.93051	8.20167e-07	3.60629e-06	TRUE
BV083_1632	putative_ferritin-1	1647.88	-1.05862	0.268232	-3.94665	7.92525e-05	0.000238026	TRUE
BV083_1645	putative_C32_tRNA_thiolase	698.127	2.38612	0.139555	17.0981	1.53391e-65	2.7181e-62	TRUE
BV083_1646	sulfur_relay%2C_TusE/DsrC/DsvC_family_protein	126.851	2.44864	0.206685	11.8472	2.2238e-32	2.31798e-30	TRUE
BV083_1647	molybdenum-pterin-binding_protein_2	38.8665	2.81401	0.340342	8.26818	1.36023e-16	2.36306e-15	TRUE
BV083_1648	hypothetical_protein	51.8473	-1.56317	0.419852	-3.72315	0.000196754	0.000549052	TRUE
BV083_165	hypothetical_protein	401.908	-1.14357	0.213614	-5.35345	8.62947e-08	4.66202e-07	TRUE
BV083_1664	flagellin_N-methylase_family_protein	66.5411	2.2832	0.231698	9.85421	6.57294e-23	2.42651e-21	TRUE
BV083_1665	glutamine--tRNA_ligase	3469.5	1.46095	0.162057	9.01502	1.96831e-19	4.58927e-18	TRUE
BV083_1667	sodium/proline_symporter	1753.14	1.67936	0.167063	10.0523	8.97792e-24	3.88021e-22	TRUE
BV083_1668	tRNA_(mo5U34)-methyltransferase	573.137	1.79551	0.209666	8.56366	1.09336e-17	2.25283e-16	TRUE
BV083_1669	cytidine_deaminase	3601.71	2.20162	0.177903	12.3754	3.55152e-35	5.72117e-33	TRUE
BV083_1673	potA	7178.09	1.45043	0.155087	9.35239	8.56923e-21	2.43988e-19	TRUE
BV083_1674	potB	4221.93	1.19243	0.23058	5.17142	2.32323e-07	1.17622e-06	TRUE
BV083_1680	lrgA_family_protein	347.365	-1.02156	0.290561	-3.51581	0.000438419	0.00112918	TRUE
BV083_1694	translation_initiation_factor_IF-2	11729	1.02082	0.214632	4.75616	1.97306e-06	8.0559e-06	TRUE
BV083_1695	transcription_termination/antitermination_L_factor	6615.96	2.01654	0.209707	9.61597	6.84619e-22	2.16079e-20	TRUE
BV083_1696	ribosome_maturation_protein	2765.5	2.30917	0.305741	7.5527	4.26316e-14	5.72296e-13	TRUE
BV083_1699	hypothetical_protein	28.415	1.47847	0.275685	5.36289	8.1902e-08	4.45824e-07	TRUE
BV083_1707	hypothetical_protein	240.652	-1.19949	0.192226	-6.23998	4.37629e-10	3.28592e-09	TRUE
BV083_1708	hypothetical_protein	1609.79	1.54291	0.140508	10.9809	4.72196e-28	3.099e-26	TRUE
BV083_1709	hypothetical_protein	43.0075	2.07482	0.289489	7.16719	7.65543e-13	8.27718e-12	TRUE
BV083_1721	addiction_module_antidote_protein%2C_HigA_family	1901.7	-1.26745	0.247908	-5.11256	3.17828e-07	1.55578e-06	TRUE
BV083_1722	toxin_higB-1	460.032	-1.05986	0.252742	-4.19345	2.74742e-05	8.96579e-05	TRUE
BV083_1723	hypothetical_protein	393.614	1.35773	0.139699	9.71897	2.503e-22	8.52944e-21	TRUE
BV083_1724	high-affinity_nickel-transport_family_protein	516.674	1.09366	0.16742	6.53248	6.46913e-11	5.25839e-10	TRUE
BV083_1749	tetratricopeptide_repeat_family_protein	2728.99	1.23487	0.16917	7.2996	2.88622e-13	3.34273e-12	TRUE
BV083_1750	hypothetical_protein	588.557	1.16138	0.17147	6.77309	1.26062e-11	1.14555e-10	TRUE
BV083_1751	integration_host_factor%2C_beta_subunit	739.171	1.43411	0.14025	10.2253	1.52693e-24	7.31275e-23	TRUE
BV083_1766	ribonucleoside-diphosphate_reductase%2C_alpha_subunit	7833.61	1.59895	0.14397	11.1061	1.17148e-28	8.30347e-27	TRUE
BV083_1777	conserved_inner_membrane_protein	3025.12	1.26687	0.236974	5.34602	8.99078e-08	4.82777e-07	TRUE
BV083_1778	hypothetical_protein	3082.16	1.22817	0.144982	8.47116	2.42959e-17	4.73103e-16	TRUE
BV083_1783	iron-sulfur_cluster_repair_di-iron_protein	1035.92	-1.25596	0.242126	-5.18723	2.13448e-07	1.0912e-06	TRUE
BV083_1784	sugar_isomerase%2C_KpsF/GutQ_family_protein	2009.94	-1.12403	0.151563	-7.41625	1.20486e-13	1.48265e-12	TRUE
BV083_1785	hydrolase%2C_HAD_super%2C_subfamily_III_A	600.178	-1.06852	0.175058	-6.10382	1.03562e-09	7.3405e-09	TRUE
BV083_1790	integral_membrane%2C_YccS/YhfK_family_protein	1148.86	1.47653	0.125391	11.7754	5.22713e-32	5.14582e-30	TRUE
BV083_1794	electron_transport_complex%2C_RnfABCDGE_type%2C_B_subunit	670.786	1.06139	0.103903	10.2152	1.69573e-24	7.90744e-23	TRUE
BV083_18	stress-induced_alternate_pyruvate_formate-lyase_subunit	4556.35	-1.1514	0.262385	-4.38821	1.14286e-05	4.01814e-05	TRUE
BV083_180	membrane-bound_lytic_murein_transglycosylase_A	494.187	1.45578	0.130756	11.1335	8.61391e-29	6.35994e-27	TRUE
BV083_1801	molybdate_ABC_transporter%2C_ATP-binding_protein	1554.25	1.335	0.155136	8.60532	7.61013e-18	1.60538e-16	TRUE
BV083_1802	molybdate_ABC_transporter%2C_permease_protein	1619.72	1.20295	0.164058	7.33248	2.25926e-13	2.66894e-12	TRUE
BV083_1804	molybdenum-pterin_binding_domain_protein	4363.69	-1.55983	0.12684	-12.2976	9.33331e-35	1.2722e-32	TRUE
BV083_181	hypothetical_protein	393.75	1.0109	0.126185	8.01128	1.1352e-15	1.78016e-14	TRUE
BV083_1816	transporter%2C_betaine/carnitine/choline_transporter_family_protein	5238.03	2.49231	0.296176	8.41498	3.92965e-17	7.32984e-16	TRUE
BV083_1818	qseB_transcriptional_activator	1976.38	1.54054	0.220174	6.99692	2.61659e-12	2.61955e-11	TRUE
BV083_1838	exoribonuclease_II	1144.79	3.00615	0.26181	11.4822	1.62108e-30	1.36788e-28	TRUE
BV083_1841	bacterial_inner_membrane_family_protein	11.3639	1.21799	0.397984	3.0604	0.0022104	0.00498959	TRUE
BV083_187	CDP-diacylglycerol--glycerol-3-phosphate_3-phosphatidyltransferase	2580.91	-1.44117	0.179819	-8.01455	1.10544e-15	1.74896e-14	TRUE
BV083_221	3-oxoacyl-[acyl-carrier-]_synthase_III_family_protein	9598.16	1.965	0.189558	10.3662	3.53223e-25	1.84091e-23	TRUE
BV083_222	ribosomal_protein_L32	1630.25	1.90667	0.239389	7.96475	1.65558e-15	2.55103e-14	TRUE
BV083_223	hypothetical_protein	16268.2	1.19908	0.154239	7.77414	7.59637e-15	1.08555e-13	TRUE
BV083_224	phosphatidylserine_decarboxylase	546.702	1.03	0.182593	5.64093	1.69131e-08	1.02287e-07	TRUE
BV083_269	putative_shikimate_kinase	3759.83	-1.12784	0.170633	-6.60976	3.84948e-11	3.20248e-10	TRUE
BV083_27	lipoyl_synthase	1855.24	1.45578	0.157385	9.24975	2.25018e-20	5.77872e-19	TRUE
BV083_273	DNA_adenine_methylase	814.669	1.28871	0.155203	8.30338	1.01193e-16	1.77538e-15	TRUE
BV083_275	GTP_cyclohydrolase_II	817.816	1.15997	0.119337	9.72009	2.47568e-22	8.52944e-21	TRUE
BV083_327	inosine-5'-monophosphate_dehydrogenase	10283.7	1.60727	0.143049	11.2358	2.71948e-29	2.09518e-27	TRUE
BV083_328	guaA_GMP_synthetase	9346.49	1.84367	0.197354	9.34196	9.45697e-21	2.57812e-19	TRUE
BV083_331	na+/H+_antiporter_NhaA	2249.54	1.78402	0.155859	11.4464	2.45226e-30	1.97518e-28	TRUE
BV083_333	branched-chain_amino_acid_transport_system_II_carrier_protein	895.863	2.28762	0.18525	12.3489	4.94057e-35	7.29557e-33	TRUE
BV083_337	tetratricopeptide_repeat_family_protein	6357.87	1.90742	0.230743	8.26645	1.38012e-16	2.37435e-15	TRUE
BV083_338	csdA%2C_DEAD-box_RNA_helicase	6634.04	2.09839	0.283939	7.39026	1.46539e-13	1.76644e-12	TRUE
BV083_34	rRNA_large_subunit_m3Psi_methyltransferase_RlmH	1252.46	1.05475	0.0990461	10.6491	1.7614e-26	1.0404e-24	TRUE
BV083_341	putative_dithiobiotin_synthetase	1902.13	-1.0651	0.211996	-5.02414	5.057e-07	2.3155e-06	TRUE
BV083_346	secD	3757.96	1.33088	0.142323	9.35109	8.67452e-21	2.43988e-19	TRUE
BV083_39	rod_shape-determining_protein_MreC	612.699	2.34497	0.201516	11.6367	2.68276e-31	2.37693e-29	TRUE
BV083_394	H+_symporter_family_protein	1598.27	1.0429	0.120746	8.63713	5.76403e-18	1.24559e-16	TRUE
BV083_40	rod_shape-determining_protein_MreD	119.258	1.8392	0.217669	8.44953	2.9247e-17	5.63323e-16	TRUE
BV083_400	mtr_tryptophan_ArAAP_transporter	1502.13	1.01088	0.2528	3.99874	6.36804e-05	0.000194555	TRUE
BV083_404	heavy-metal-associated_domain_protein	91.7432	-1.21498	0.400702	-3.03214	0.0024283	0.00543988	TRUE
BV083_409	met_Apo-repressor%2C_MetJ_family_protein	737.071	-1.64099	0.163339	-10.0465	9.51883e-24	4.01604e-22	TRUE
BV083_433	tRNA_(cmo5U34)-methyltransferase	869.328	1.85878	0.197728	9.40069	5.42088e-21	1.6281e-19	TRUE
BV083_437	ribonuclease_T	992.632	1.09719	0.155921	7.03684	1.96651e-12	2.02597e-11	TRUE
BV083_441	translation_elongation_factor_P	3441.48	1.56979	0.174461	8.99794	2.29989e-19	5.29274e-18	TRUE
BV083_446	23S_rRNA_(uracil-5-)-methyltransferase_RumA	1573.05	1.10349	0.134594	8.19868	2.43033e-16	4.06277e-15	TRUE
BV083_457	tRNA_(guanine-N(7)-)-methyltransferase	1524.9	1.18309	0.169621	6.97489	3.06108e-12	3.0303e-11	TRUE
BV083_460	napD_family_protein	280.19	-1.0789	0.283634	-3.80385	0.000142466	0.000407177	TRUE
BV083_47	hypothetical_protein	2846.7	-1.08904	0.220395	-4.94129	7.76083e-07	3.42948e-06	TRUE
BV083_48	TFIIB_zinc-binding_family_protein	100.88	1.49661	0.155358	9.63332	5.78279e-22	1.86311e-20	TRUE
BV083_481	23S_rRNA_methyltransferase	810.76	1.38225	0.183387	7.53731	4.79762e-14	6.34432e-13	TRUE
BV083_510	acyltransferase_family_protein	457.599	1.16976	0.213519	5.47847	4.29018e-08	2.46026e-07	TRUE
BV083_518	hypothetical_protein	2376.02	-1.28412	0.267336	-4.8034	1.55993e-06	6.51934e-06	TRUE
BV083_530	ribonuclease_E	16267.5	1.88902	0.189323	9.97778	1.90692e-23	7.67967e-22	TRUE
BV083_531	outer_membrane_insertion_C-terminal_signal_domain_protein	62.9757	1.71239	0.391593	4.37287	1.22623e-05	4.28574e-05	TRUE
BV083_538	putative_S-adenosyl-L-methionine-dependent_methyltransferase	492.607	-1.01201	0.154792	-6.53783	6.24182e-11	5.1206e-10	TRUE
BV083_573	yceG-like_family_protein	870.28	1.90167	0.187408	10.1472	3.40856e-24	1.54871e-22	TRUE
BV083_614	D-ribose_utilization	149.842	1.48694	0.288038	5.16229	2.43951e-07	1.22807e-06	TRUE
BV083_620	hypothetical_protein	182.367	1.64672	0.192673	8.54671	1.26647e-17	2.57952e-16	TRUE
BV083_622	1%2C4-dihydroxy-2-naphthoate_octaprenyltransferase	673.48	1.54857	0.165687	9.3464	9.06802e-21	2.51071e-19	TRUE
BV083_627	ribosomal_protein_L1	13569.6	1.12381	0.170466	6.5926	4.32187e-11	3.56203e-10	TRUE
BV083_628	ribosomal_protein_L11	12341.7	1.40361	0.17582	7.98318	1.42606e-15	2.21665e-14	TRUE
BV083_633	glycosyltransferase_9_family_protein	3863.12	-1.02273	0.133042	-7.68725	1.50336e-14	2.09689e-13	TRUE
BV083_637	ribonuclease_T2_family_protein	4264.23	1.17346	0.155598	7.54158	4.64314e-14	6.1862e-13	TRUE
BV083_638	4Fe-4S_dicluster_domain_protein	201.022	1.67757	0.238136	7.04457	1.86034e-12	1.93913e-11	TRUE
BV083_642	ribosomal_protein_S21	5716.23	1.18935	0.177846	6.68752	2.26977e-11	1.97158e-10	TRUE
BV083_643	DNA_primase	3012.32	1.99455	0.143177	13.9307	4.12296e-44	1.82647e-41	TRUE
BV083_645	hypothetical_protein	6.83823	1.21789	0.530117	2.2974	0.0215962	0.0378146	TRUE
BV083_65	putative_poly_polymerase_domain_protein	22.1641	1.97889	0.48917	4.04539	5.22355e-05	0.000162104	TRUE
BV083_656	ribosomal_protein_L9	6971.4	1.35685	0.203065	6.68186	2.35925e-11	2.03931e-10	TRUE
BV083_657	ribosomal_protein_S18	1547.78	1.7832	0.240565	7.41258	1.23865e-13	1.51372e-12	TRUE
BV083_658	putative_primosomal_replication_protein_N	5527.41	1.546	0.158715	9.74073	2.02104e-22	7.16255e-21	TRUE
BV083_659	ribosomal_protein_S6	17447.5	1.67874	0.174607	9.61441	6.95063e-22	2.16079e-20	TRUE
BV083_66	poly(A)_polymerase_I	1409.13	1.32838	0.157983	8.40834	4.15868e-17	7.67623e-16	TRUE
BV083_660	translation_initiation_factor_IF-1	460.715	2.26645	0.185028	12.2492	1.69618e-34	2.14689e-32	TRUE
BV083_665	glycosyltransferase_25_family_protein	40.883	-1.37313	0.378384	-3.62893	0.000284601	0.000766433	TRUE
BV083_680	integrase_core_domain_protein	517.553	-1.10986	0.151335	-7.33384	2.23642e-13	2.65969e-12	TRUE
BV083_688	transcription_elongation_factor_GreB	553.254	-1.55136	0.213434	-7.26857	3.63311e-13	4.15347e-12	TRUE
BV083_697	dsrH_like_family_protein	35.4173	1.21432	0.24869	4.88286	1.04561e-06	4.54122e-06	TRUE
BV083_700	ribosomal_protein_S7	15405.3	1.50652	0.192319	7.83343	4.74749e-15	6.89554e-14	TRUE
BV083_701	ribosomal_protein_S12	22587.3	1.54957	0.166896	9.28463	1.62271e-20	4.35673e-19	TRUE
BV083_710	citrate_transporter_family_protein	3228.27	-1.09597	0.217228	-5.04527	4.52872e-07	2.10224e-06	TRUE
BV083_711	carbamate_kinase	6141.01	-1.87551	0.286963	-6.5357	6.33147e-11	5.17021e-10	TRUE
BV083_712	ornithine_carbamoyltransferase	5654.46	-2.06747	0.308003	-6.71249	1.91325e-11	1.67836e-10	TRUE
BV083_713	sugar_phosphatase	2362.57	-1.18231	0.163609	-7.22644	4.9582e-13	5.52575e-12	TRUE
BV083_715	crcB-like_family_protein	500.518	-1.28201	0.243424	-5.26658	1.38986e-07	7.28646e-07	TRUE
BV083_723	peptide_deformylase	4131.27	1.15856	0.277879	4.16931	3.05526e-05	9.91562e-05	TRUE
BV083_724	methionyl-tRNA_formyltransferase	1954.01	2.20185	0.259677	8.47917	2.26808e-17	4.4656e-16	TRUE
BV083_725	ribosomal_RNA_small_subunit_methyltransferase_B	1552.59	1.10107	0.240352	4.58106	4.62634e-06	1.75543e-05	TRUE
BV083_746	50S_ribosomal_protein_L10	9605.69	1.5884	0.213124	7.45294	9.12805e-14	1.14716e-12	TRUE
BV083_747	ribosomal_protein_L7/L12	3933.04	1.45075	0.201855	7.1871	6.61812e-13	7.30599e-12	TRUE
BV083_749	putative_aspartate-semialdehyde_dehydrogenase	803.56	1.33511	0.216373	6.1704	6.81159e-10	4.96713e-09	TRUE
BV083_754	tat_(twin-arginine_translocation)_pathway_signal_sequence_domain_protein	2860.88	-1.52531	0.280167	-5.4443	5.20084e-08	2.95381e-07	TRUE
BV083_755	trimethylamine_N-oxide_reductase_III%2C_c-type_cytochrome_subunit	741.779	-1.39092	0.385497	-3.60811	0.00030844	0.000825613	TRUE
BV083_756	alpha/beta_hydrolase_fold_family_protein	267.366	1.25462	0.1772	7.08026	1.43886e-12	1.50867e-11	TRUE
BV083_77	nucleotidyltransferase_substrate_binding%2C_HI0074_family_protein	979.987	-1.03638	0.172398	-6.01154	1.83774e-09	1.26711e-08	TRUE
BV083_776	ABC_transporter_family_protein	1072.44	1.47833	0.149746	9.87226	5.4915e-23	2.07041e-21	TRUE
BV083_778	hipA-like_C-terminal_domain_protein	2097.13	-1.01953	0.156931	-6.49666	8.21241e-11	6.55513e-10	TRUE
BV083_781	fructose-1%2C6-bisphosphatase%2C_class_II	7667.88	-1.17197	0.120864	-9.69658	3.11782e-22	1.03405e-20	TRUE
BV083_782	hypothetical_protein	1048.54	-1.04417	0.23873	-4.37387	1.22063e-05	4.27461e-05	TRUE
BV083_784	D-tyrosyl-tRNA(Tyr)_deacylase	3215.21	-1.07611	0.256343	-4.19793	2.6936e-05	8.82268e-05	TRUE
BV083_785	2-C-methyl-D-erythritol_2%2C4-cyclodiphosphate_synthase	797.344	1.73321	0.207397	8.35697	6.4348e-17	1.15176e-15	TRUE
BV083_786	4-diphosphocytidyl-2C-methyl-D-erythritol_synthetase	1233.09	1.84742	0.137356	13.4499	3.08343e-41	1.09277e-38	TRUE
BV083_787	essential_cell_division_protein_FtsB	282.824	2.07348	0.198387	10.4517	1.439e-25	8.21358e-24	TRUE
BV083_81	cyclophilin_type_peptidyl-prolyl_cis-trans_isomerase/CLD_family_protein	612.284	1.96703	0.178794	11.0017	3.74997e-28	2.55575e-26	TRUE
BV083_812	ketol-acid_reductoisomerase	49962.8	-1.26021	0.151136	-8.33829	7.53706e-17	1.33557e-15	TRUE
BV083_82	putative_DNase	379.965	1.76734	0.148191	11.9261	8.65303e-33	1.02221e-30	TRUE
BV083_825	hypothetical_protein	20.2515	-1.39927	0.332673	-4.20612	2.59787e-05	8.52487e-05	TRUE
BV083_83	hypothetical_protein	69.266	1.62573	0.216386	7.5131	5.77446e-14	7.46887e-13	TRUE
BV083_841	preprotein_translocase%2C_SecE_subunit	5877.07	1.01605	0.137407	7.39446	1.41981e-13	1.72322e-12	TRUE
BV083_842	transcription_termination/antitermination_factor_NusG	7135.97	1.35568	0.149503	9.06785	1.21388e-19	2.94657e-18	TRUE
BV083_849	putative_trk_system_potassium_uptake_protein_TrkH	9.92241	1.38423	0.544933	2.54019	0.0110793	0.0207752	TRUE
BV083_868	hypothetical_protein	36.2111	1.32866	0.256356	5.18289	2.18469e-07	1.11243e-06	TRUE
BV083_869	sodium:neurotransmitter_symporter_family_protein	1986.05	1.47721	0.20611	7.16709	7.6606e-13	8.27718e-12	TRUE
BV083_883	diaminopimelate_epimerase	5976.19	1.38876	0.161814	8.58248	9.28469e-18	1.93559e-16	TRUE
BV083_891	ribosomal_protein_L31	835.736	2.3692	0.228812	10.3543	4.00006e-25	2.02517e-23	TRUE
BV083_929	ribosomal_protein_L14	16742	1.40987	0.162603	8.6706	4.29852e-18	9.40368e-17	TRUE
BV083_930	ribosomal_protein_L24	9073.03	1.44554	0.187431	7.71238	1.23494e-14	1.73675e-13	TRUE
BV083_931	ribosomal_L5_family_protein	17407	1.15576	0.228135	5.06613	4.05975e-07	1.92308e-06	TRUE
BV083_932	30S_ribosomal_subunit_protein_S14	8998.8	1.34038	0.215235	6.22752	4.73866e-10	3.52811e-09	TRUE
BV083_933	30S_ribosomal_subunit_protein_S8	9062.86	1.10301	0.2043	5.39897	6.70238e-08	3.71144e-07	TRUE
BV083_947	anaerobic_sulfatase_maturase	415.36	-1.15306	0.169798	-6.7908	1.11512e-11	1.01856e-10	TRUE
BV083_952	molecular_chaperone_Hsp33	558.618	1.04698	0.173648	6.02933	1.64644e-09	1.14653e-08	TRUE
BV083_953	argininosuccinate_lyase	1429.27	1.2364	0.156502	7.90026	2.78322e-15	4.17955e-14	TRUE
BV083_979	histidine_kinase-%2C_DNA_gyrase_B-%2C_and_HSP90-like_ATPase_family_protein	57.3882	1.61209	0.235655	6.84089	7.87016e-12	7.33996e-11	TRUE
BV083_98	prokaryotic_membrane_lipolipid_attachment_site_family_protein	233.585	-1.09444	0.214609	-5.0997	3.40189e-07	1.65155e-06	TRUE
BV083_985	putative_cytosine_deaminase	30449.6	-1.26235	0.154994	-8.1445	3.80846e-16	6.19136e-15	TRUE
BV083_99	hypothetical_protein	225.009	-1.01244	0.190277	-5.32089	1.03262e-07	5.47846e-07	TRUE
