# Supplementary material for: Host-pathogen interaction profiling of nontypeable Haemophilus influenzae and Moraxella catarrhalis coinfection of bronchial epithelial cells
Source: mSphere. 2025 Jun 10;10(7):e00242-25. doi: 10.1128/msphere.00242-25 (PMC12306180; doi:10.1128/msphere.00242-25)
Supplement: Table S3 — Differentially expressed gene lists for all Mcat comparisons (Fig. 3B). [file msphere.00242-25-s0004.xlsx]

## Sheet: 83_Mcatgenes_cell_vs apfORwo
Locus_tag	Annotation
AABM16_00005	chromosomal_replication_initiator_protein_DnaA
AABM16_00220	4-hydroxy-tetrahydrodipicolinate_reductase
AABM16_00565	Sec-independent_protein_translocase_subunit_TatA
AABM16_00585	nitric-oxide_reductase_large_subunit
AABM16_00700	8-amino-7-oxononanoate_synthase
AABM16_00725	CoA_pyrophosphatase
AABM16_01015	elongation_factor_Tu
AABM16_01040	hypothetical_protein
AABM16_01105	WYL_domain-containing_protein
AABM16_01155	transcription_termination/antitermination_protein_NusG
AABM16_01305	alkyl_hydroperoxide_reductase_subunit_C
AABM16_01345	hypothetical_protein
AABM16_01400	HAD_hydrolase_family_protein
AABM16_01440	FAD-linked_oxidase_C-terminal_domain-containing_protein
AABM16_01630	trimeric_intracellular_cation_channel_family_protein
AABM16_01975	elongation_factor_P
AABM16_02105	hypothetical_protein
AABM16_02120	3-oxoacyl-ACP_reductase
AABM16_02165	HIT_domain-containing_protein
AABM16_02230	YfhL_family_4Fe-4S_dicluster_ferredoxin
AABM16_02390	site-specific_DNA-methyltransferase
AABM16_02505	sodium-dependent_transporter
AABM16_02515	cytochrome_ubiquinol_oxidase_subunit_I
AABM16_02590	DnaA/Hda_family_protein
AABM16_02625	50S_ribosomal_protein_L33
AABM16_02660	hypothetical_protein
AABM16_02690	2-C-methyl-D-erythritol_2%2C4-cyclodiphosphate_synthase
AABM16_02765	hypothetical_protein
AABM16_03055	UDP-2%2C3-diacylglucosamine_diphosphatase
AABM16_03125	CidA/LrgA_family_protein
AABM16_03130	LrgB_family_protein
AABM16_03320	ferredoxin--NADP_reductase
AABM16_03350	low_molecular_weight_protein-tyrosine-phosphatase
AABM16_03355	S4_domain-containing_protein
AABM16_03380	30S_ribosomal_protein_S12_methylthiotransferase_RimO
AABM16_03425	Crp/Fnr_family_transcriptional_regulator
AABM16_03500	molybdenum_cofactor_guanylyltransferase
AABM16_03675	IclR_family_transcriptional_regulator_C-terminal_domain-containing_protein
AABM16_03680	helix-turn-helix_domain-containing_protein
AABM16_04130	fumarylacetoacetate_hydrolase_family_protein
AABM16_04330	uracil-DNA_glycosylase_family_protein
AABM16_04370	hypothetical_protein
AABM16_04415	hypothetical_protein
AABM16_04480	phage_antirepressor_Ant
AABM16_04485	hypothetical_protein
AABM16_04490	hypothetical_protein
AABM16_04855	ATP-dependent_Clp_protease_adaptor_ClpS
AABM16_04915	hypothetical_protein
AABM16_05040	type_I_glutamate--ammonia_ligase
AABM16_05190	hypothetical_protein
AABM16_05195	hypothetical_protein
AABM16_05270	hypothetical_protein
AABM16_05370	phage_tail_assembly_chaperone_family_protein%2C_TAC
AABM16_05420	terminase_TerL_endonuclease_subunit
AABM16_05430	HNH_endonuclease_signature_motif_containing_protein
AABM16_05555	MFS_transporter
AABM16_05565	DASS_family_sodium-coupled_anion_symporter
AABM16_05585	inorganic_diphosphatase
AABM16_05630	lipid-A-disaccharide_synthase
AABM16_05760	DUF3360_domain-containing_protein
AABM16_06140	carbon_starvation_protein_A
AABM16_06230	porin
AABM16_06390	YajQ_family_cyclic_di-GMP-binding_protein
AABM16_06510	stringent_starvation_protein_B
AABM16_06595	4'-phosphopantetheinyl_transferase_superfamily_protein
AABM16_06605	hypothetical_protein
AABM16_06640	AMP-binding_protein
AABM16_06885	type_4a_pilus_biogenesis_protein_PilO
AABM16_06960	translation_initiation_factor_IF-3
AABM16_07060	enoyl-CoA_hydratase/isomerase_family_protein
AABM16_07360	30S_ribosomal_protein_S13
AABM16_07365	50S_ribosomal_protein_L36
AABM16_07575	RDD_family_protein
AABM16_07635	isocitrate_lyase
AABM16_07660	DUF3987_domain-containing_protein
AABM16_07665	hypothetical_protein
AABM16_07705	type_II_toxin-antitoxin_system_VapC_family_toxin
AABM16_07800	DUF302_domain-containing_protein
AABM16_08060	oxygen-insensitive_NADPH_nitroreductase
AABM16_08130	ABC_transporter_substrate-binding_protein
AABM16_08200	thioredoxin
AABM16_08695	imidazoleglycerol-phosphate_dehydratase_HisB
AABM16_08935	50S_ribosomal_protein_L34

## Sheet: Mix_cell_vs_Mix_wo_FDRLFC_degen
ID	attributes	baseMean	log2FoldChange	lfcSE	stat	pvalue	padj	Significant
AABM16_00005	chromosomal_replication_initiator_protein_DnaA	2801.76	1.81728	0.177034	10.2651	1.01169e-24	1.01106e-22	TRUE
AABM16_00015	DNA_replication_and_repair_protein_RecF	1517.93	1.1197	0.163739	6.83835	8.01106e-12	8.42742e-11	TRUE
AABM16_00035	septal_ring_lytic_transglycosylase_RlpA_family_protein	1026.85	1.16912	0.20207	5.7857	7.22093e-09	4.71276e-08	TRUE
AABM16_00085	hydroxymethylbilane_synthase	3991.23	-1.03686	0.143736	-7.21363	5.44815e-13	7.50999e-12	TRUE
AABM16_00150	thioesterase_family_protein	5797.29	-1.06409	0.132375	-8.03849	9.09487e-16	2.30836e-14	TRUE
AABM16_00180	nitrate_ABC_transporter_permease	622.473	-1.35397	0.582526	-2.3243	0.0201095	0.037045	TRUE
AABM16_00220	4-hydroxy-tetrahydrodipicolinate_reductase	6752.25	-1.65593	0.175503	-9.43531	3.89835e-21	1.83337e-19	TRUE
AABM16_00230	bile_acid:sodium_symporter_family_protein	422.663	-1.17882	0.318426	-3.70204	0.000213876	0.000606362	TRUE
AABM16_00350	transporter	3125.03	-1.12136	0.282703	-3.96658	7.29117e-05	0.000226339	TRUE
AABM16_00355	prolyl_oligopeptidase_family_serine_peptidase	4631.64	-1.00525	0.193032	-5.20768	1.9122e-07	9.64545e-07	TRUE
AABM16_00400	fatty_acid_oxidation_complex_subunit_alpha_FadB	10712.8	-1.66594	0.228756	-7.2826	3.27436e-13	4.93933e-12	TRUE
AABM16_00405	acetyl-CoA_C-acyltransferase_FadA	6445.3	-1.18493	0.23187	-5.11033	3.21593e-07	1.54423e-06	TRUE
AABM16_00410	hypothetical_protein	5.31182	3.83015	1.26274	3.03321	0.0024197	0.00555906	TRUE
AABM16_00535	tRNA-dihydrouridine_synthase_family_protein	457.351	1.49816	0.276211	5.42398	5.82873e-08	3.25879e-07	TRUE
AABM16_00540	UvrD-helicase_domain-containing_protein	1034.03	1.74898	0.237227	7.37259	1.6735e-13	2.59799e-12	TRUE
AABM16_00545	UTRA_domain-containing_protein	220.611	1.5295	0.267684	5.71384	1.10452e-08	7.0645e-08	TRUE
AABM16_00565	Sec-independent_protein_translocase_subunit_TatA	3044.75	-1.69719	0.217163	-7.81528	5.48409e-15	1.18501e-13	TRUE
AABM16_00585	nitric-oxide_reductase_large_subunit	28645.1	-1.10105	0.260293	-4.23006	2.33628e-05	7.93144e-05	TRUE
AABM16_00645	DEAD/DEAH_box_helicase	26197.1	1.41514	0.569983	2.48278	0.013036	0.025114	TRUE
AABM16_00655	hypothetical_protein	167.225	-1.15452	0.397003	-2.90809	0.00363643	0.00799814	TRUE
AABM16_00700	8-amino-7-oxononanoate_synthase	935.646	1.2524	0.150192	8.3387	7.51119e-17	2.26611e-15	TRUE
AABM16_00725	CoA_pyrophosphatase	2032.28	-1.32241	0.142251	-9.29632	1.45389e-20	6.28318e-19	TRUE
AABM16_00785	methionine_ABC_transporter_ATP-binding_protein_MetN	2171	1.01027	0.177605	5.68829	1.28321e-08	8.11008e-08	TRUE
AABM16_00825	4-(cytidine_5'-diphospho)-2-C-methyl-D-erythritol_kinase	599.824	1.06756	0.28499	3.74595	0.000179712	0.000516833	TRUE
AABM16_00845	electron_transfer_flavoprotein-ubiquinone_oxidoreductase	5540.95	-1.13279	0.165087	-6.86179	6.80047e-12	7.34727e-11	TRUE
AABM16_00860	hypothetical_protein	566.661	1.868	0.574066	3.25398	0.00113799	0.00279088	TRUE
AABM16_00905	aminotransferase_class_V-fold_PLP-dependent_enzyme	5435.19	-1.01922	0.204458	-4.985	6.19608e-07	2.84699e-06	TRUE
AABM16_00910	aminoacyl-histidine_dipeptidase	12483.8	-1.32048	0.140115	-9.42427	4.33099e-21	1.97864e-19	TRUE
AABM16_00915	dienelactone_hydrolase_family_protein	7033.09	-1.29229	0.161581	-7.99781	1.26651e-15	3.11561e-14	TRUE
AABM16_00970	surface_lipoprotein_assembly_modifier	13067.7	1.25933	0.252266	4.99207	5.97354e-07	2.7606e-06	TRUE
AABM16_00985	anthranilate_synthase_component_I_family_protein	667.133	1.16711	0.170267	6.85458	7.15247e-12	7.6757e-11	TRUE
AABM16_00990	beta-ketoacyl_synthase_N-terminal-like_domain-containing_protein	9723.41	-1.0038	0.188138	-5.33544	9.53157e-08	5.11442e-07	TRUE
AABM16_01000	30S_ribosomal_protein_S12	15284.7	1.00734	0.180414	5.58348	2.35747e-08	1.41714e-07	TRUE
AABM16_01015	elongation_factor_Tu	793.742	2.12165	0.380323	5.57854	2.42543e-08	1.45253e-07	TRUE
AABM16_01030	hypothetical_protein	344.659	-1.23004	0.416825	-2.95097	0.00316774	0.00706446	TRUE
AABM16_01040	hypothetical_protein	1423.82	-1.04635	0.142417	-7.34706	2.02618e-13	3.11526e-12	TRUE
AABM16_01095	hypothetical_protein	135.306	-1.3629	0.2119	-6.4318	1.26103e-10	1.1079e-09	TRUE
AABM16_01105	WYL_domain-containing_protein	33.4442	-1.4621	0.314361	-4.65102	3.30301e-06	1.32701e-05	TRUE
AABM16_01140	elongation_factor_Tu	2191.11	1.68302	0.389887	4.31669	1.58384e-05	5.56608e-05	TRUE
AABM16_01150	preprotein_translocase_subunit_SecE	5247.4	1.44138	0.146666	9.82764	8.56002e-23	5.26441e-21	TRUE
AABM16_01155	transcription_termination/antitermination_protein_NusG	3596.16	1.21087	0.152737	7.92782	2.23027e-15	5.09458e-14	TRUE
AABM16_01160	50S_ribosomal_protein_L11	11932.2	1.17435	0.201175	5.83748	5.29967e-09	3.60603e-08	TRUE
AABM16_01190	phosphoglycerate_dehydrogenase	12980.3	-1.2556	0.167327	-7.50384	6.19748e-14	1.04313e-12	TRUE
AABM16_01220	sulfite_exporter_TauE/SafE_family_protein	4818.11	-1.07336	0.184521	-5.81701	5.99095e-09	4.02501e-08	TRUE
AABM16_01225	ligase	402.398	2.33111	0.284404	8.1965	2.47497e-16	6.82324e-15	TRUE
AABM16_01305	alkyl_hydroperoxide_reductase_subunit_C	47669.2	-1.88054	0.197692	-9.51248	1.86178e-21	9.02116e-20	TRUE
AABM16_01345	hypothetical_protein	39.1189	1.39302	0.502952	2.76968	0.00561113	0.0118474	TRUE
AABM16_01395	HAD-IIB_family_hydrolase	122.831	1.08133	0.260746	4.14706	3.36775e-05	0.000111723	TRUE
AABM16_01400	HAD_hydrolase_family_protein	17.0506	2.23533	0.575685	3.8829	0.000103218	0.000309654	TRUE
AABM16_01430	regulatory_protein_RecX	1670.09	1.75324	0.172733	10.15	3.31356e-24	2.78862e-22	TRUE
AABM16_01440	FAD-linked_oxidase_C-terminal_domain-containing_protein	11135.9	-1.50472	0.192204	-7.8288	4.92553e-15	1.07889e-13	TRUE
AABM16_01575	DUF2628_domain-containing_protein	3180.21	-1.249	0.184243	-6.77911	1.20915e-11	1.21599e-10	TRUE
AABM16_01585	primosomal_protein_N'	1865.46	1.56126	0.171644	9.09589	9.38175e-20	3.65888e-18	TRUE
AABM16_01630	trimeric_intracellular_cation_channel_family_protein	130.615	2.01495	0.246462	8.1755	2.94651e-16	7.98555e-15	TRUE
AABM16_01635	7-carboxy-7-deazaguanine_synthase_QueE	271.133	1.70341	0.236015	7.21739	5.29958e-13	7.43336e-12	TRUE
AABM16_01675	tRNA_glutamyl-Q(34)_synthetase_GluQRS	788.938	3.14207	0.296224	10.6071	2.76281e-26	3.15553e-24	TRUE
AABM16_01680	RNA_polymerase-binding_protein_DksA	2274.87	2.66255	0.179868	14.8028	1.40495e-49	2.24651e-46	TRUE
AABM16_01685	metallophosphoesterase	417.485	1.87193	0.215068	8.70387	3.20754e-18	1.19276e-16	TRUE
AABM16_01695	metal_ABC_transporter_ATP-binding_protein	1211.36	1.14465	0.124603	9.18635	4.06403e-20	1.66625e-18	TRUE
AABM16_01745	hypothetical_protein	1980.25	1.22572	0.228269	5.36965	7.88911e-08	4.29925e-07	TRUE
AABM16_01820	arginase_family_protein	1770.44	-1.07178	0.262294	-4.08618	4.38534e-05	0.00014166	TRUE
AABM16_01835	electron_transfer_flavoprotein_subunit_beta/FixA_family_protein	25545.5	-1.25181	0.125556	-9.97017	2.05887e-23	1.37172e-21	TRUE
AABM16_01840	FAD-binding_protein	29431.3	-1.31357	0.109303	-12.0178	2.8667e-33	7.63975e-31	TRUE
AABM16_01845	RNA_methyltransferase	801.929	1.10554	0.157218	7.03189	2.03751e-12	2.43133e-11	TRUE
AABM16_01950	YecA_family_protein	2968.08	-1.15233	0.173739	-6.63253	3.29983e-11	3.17858e-10	TRUE
AABM16_01975	elongation_factor_P	12981.6	-1.46865	0.153371	-9.57581	1.01066e-21	5.21303e-20	TRUE
AABM16_01995	hypothetical_protein	917.217	1.27859	0.147742	8.65426	4.96134e-18	1.68791e-16	TRUE
AABM16_02000	YhbY_family_RNA-binding_protein	1007.41	1.10289	0.231069	4.77299	1.81511e-06	7.61774e-06	TRUE
AABM16_02005	RlmE_family_RNA_methyltransferase	2324.93	1.24993	0.346774	3.60446	0.000312799	0.000850621	TRUE
AABM16_02055	sulfite_exporter_TauE/SafE_family_protein	5428.26	-1.03912	0.188028	-5.52641	3.26858e-08	1.92149e-07	TRUE
AABM16_02060	cbb3-type_cytochrome_oxidase_assembly_protein_CcoS	107.756	1.42833	0.497165	2.87294	0.00406673	0.00883519	TRUE
AABM16_02080	APC_family_permease	8133.31	1.19643	0.175776	6.80654	9.99727e-12	1.03133e-10	TRUE
AABM16_02105	hypothetical_protein	2843.45	1.874	0.226714	8.26593	1.38616e-16	3.91896e-15	TRUE
AABM16_02120	3-oxoacyl-ACP_reductase	18510	-1.10555	0.115948	-9.53492	1.50006e-21	7.49563e-20	TRUE
AABM16_02150	BCCT_family_transporter	2436.44	-1.29296	0.184485	-7.00849	2.409e-12	2.83235e-11	TRUE
AABM16_02165	HIT_domain-containing_protein	16240.9	-1.92917	0.191468	-10.0757	7.07643e-24	5.38819e-22	TRUE
AABM16_02230	YfhL_family_4Fe-4S_dicluster_ferredoxin	132.811	2.10239	0.298605	7.0407	1.91275e-12	2.31703e-11	TRUE
AABM16_02315	solute_carrier_family_23_protein	3701.95	-1.04582	0.1728	-6.05219	1.42886e-09	1.05288e-08	TRUE
AABM16_02320	alanine/glycine:cation_symporter_family_protein	1570.05	1.09967	0.187671	5.85957	4.64073e-09	3.21235e-08	TRUE
AABM16_02325	protein_disulfide_oxidoreductase	359.956	1.29162	0.229577	5.62611	1.84322e-08	1.13795e-07	TRUE
AABM16_02380	DpnI_domain-containing_protein	535.901	1.07153	0.349472	3.06613	0.00216851	0.0050399	TRUE
AABM16_02390	site-specific_DNA-methyltransferase	275.668	1.23263	0.195969	6.2899	3.1767e-10	2.65944e-09	TRUE
AABM16_02455	UMP_kinase	7555.7	-1.17155	0.170046	-6.88962	5.59424e-12	6.1691e-11	TRUE
AABM16_02505	sodium-dependent_transporter	18859.1	-1.34997	0.134596	-10.0298	1.12773e-23	7.84015e-22	TRUE
AABM16_02515	cytochrome_ubiquinol_oxidase_subunit_I	7528.58	-1.01921	0.13413	-7.59863	2.99289e-14	5.37711e-13	TRUE
AABM16_02540	alanine/glycine:cation_symporter_family_protein	76075.1	-1.81172	0.23222	-7.80176	6.10511e-15	1.30161e-13	TRUE
AABM16_02565	NADH:flavin_oxidoreductase/NADH_oxidase	2311.16	-1.12768	0.258654	-4.35981	1.30174e-05	4.62553e-05	TRUE
AABM16_02575	50S_ribosomal_protein_L21	6300.39	1.10068	0.175405	6.27508	3.49446e-10	2.8857e-09	TRUE
AABM16_02590	DnaA/Hda_family_protein	1710.64	1.19675	0.129224	9.26108	2.02376e-20	8.51576e-19	TRUE
AABM16_02620	glutaminyl-peptide_cyclotransferase	1011.93	2.99196	0.246006	12.1622	4.94238e-34	1.58057e-31	TRUE
AABM16_02625	50S_ribosomal_protein_L33	545.432	1.91111	0.309316	6.17849	6.47162e-10	5.17406e-09	TRUE
AABM16_02660	hypothetical_protein	330.632	1.63725	0.237916	6.88164	5.91672e-12	6.43594e-11	TRUE
AABM16_02670	hypothetical_protein	1431.4	-1.3792	0.276446	-4.98903	6.06847e-07	2.7964e-06	TRUE
AABM16_02690	2-C-methyl-D-erythritol_2%2C4-cyclodiphosphate_synthase	3449.66	-1.10374	0.151732	-7.27429	3.48242e-13	5.15592e-12	TRUE
AABM16_02730	ISC_system_2Fe-2S_type_ferredoxin	727.812	1.06318	0.220574	4.82005	1.43521e-06	6.13609e-06	TRUE
AABM16_02745	iron-sulfur_cluster_assembly_protein_IscA	1512.23	-1.32658	0.195112	-6.79907	1.05295e-11	1.0724e-10	TRUE
AABM16_02765	hypothetical_protein	76.2443	1.7172	0.395138	4.34581	1.3876e-05	4.90877e-05	TRUE
AABM16_02775	HU_family_DNA-binding_protein	35.9845	1.97908	0.880445	2.24781	0.024588	0.0445258	TRUE
AABM16_03010	mechanosensitive_ion_channel_family_protein	1552.25	1.6633	0.133168	12.4903	8.43766e-36	3.37295e-33	TRUE
AABM16_03055	UDP-2%2C3-diacylglucosamine_diphosphatase	449.877	2.31285	0.278439	8.30647	9.85871e-17	2.91927e-15	TRUE
AABM16_03095	HAD-IB_family_hydrolase	3147.86	1.09401	0.213607	5.12158	3.02982e-07	1.47704e-06	TRUE
AABM16_03105	acetyl-CoA_hydrolase/transferase_family_protein	37738	-1.21995	0.1606	-7.59622	3.049e-14	5.41706e-13	TRUE
AABM16_03125	CidA/LrgA_family_protein	3536.34	-2.46709	0.221259	-11.1502	7.14246e-29	1.14208e-26	TRUE
AABM16_03130	LrgB_family_protein	1969.81	-1.78954	0.17593	-10.1719	2.64609e-24	2.48888e-22	TRUE
AABM16_03260	sulfite_exporter_TauE/SafE_family_protein	587.99	1.31521	0.165065	7.96785	1.61457e-15	3.85329e-14	TRUE
AABM16_03315	glutathione_peroxidase	14791.2	-1.35882	0.24631	-5.51669	3.45439e-08	2.0113e-07	TRUE
AABM16_03320	ferredoxin--NADP_reductase	7086.31	-1.59525	0.162648	-9.80799	1.04023e-22	6.16045e-21	TRUE
AABM16_03340	YdcF_family_protein	483.99	1.2391	0.203577	6.08661	1.15324e-09	8.9084e-09	TRUE
AABM16_03345	UDP-N-acetylmuramate_dehydrogenase	883.975	1.64311	0.189212	8.68392	3.82344e-18	1.3586e-16	TRUE
AABM16_03350	low_molecular_weight_protein-tyrosine-phosphatase	293.945	1.07863	0.208351	5.17697	2.25523e-07	1.1234e-06	TRUE
AABM16_03355	S4_domain-containing_protein	278.234	1.02429	0.185211	5.53039	3.19527e-08	1.88533e-07	TRUE
AABM16_03380	30S_ribosomal_protein_S12_methylthiotransferase_RimO	1476.9	1.47205	0.19774	7.44437	9.74097e-14	1.58937e-12	TRUE
AABM16_03425	Crp/Fnr_family_transcriptional_regulator	75.181	2.53347	0.468658	5.4058	6.45195e-08	3.59466e-07	TRUE
AABM16_03440	nitrate_reductase_subunit_beta	1419.01	4.06103	0.535904	7.5779	3.51205e-14	6.17117e-13	TRUE
AABM16_03445	nitrate_reductase_molybdenum_cofactor_assembly_chaperone	604.431	3.74438	0.512245	7.30974	2.67652e-13	4.07596e-12	TRUE
AABM16_03450	respiratory_nitrate_reductase_subunit_gamma	584.972	3.48416	0.535312	6.50865	7.58271e-11	6.85015e-10	TRUE
AABM16_03455	peptidylprolyl_isomerase	459.84	1.26576	0.352596	3.58984	0.000330878	0.000893705	TRUE
AABM16_03465	ATP-binding_cassette_domain-containing_protein	208.581	1.37054	0.24803	5.5257	3.28167e-08	1.92212e-07	TRUE
AABM16_03475	molybdate_ABC_transporter_substrate-binding_protein	469.312	1.8706	0.323864	5.77588	7.6553e-09	4.97595e-08	TRUE
AABM16_03480	TOBE_domain-containing_protein	222.413	1.71915	0.305196	5.63293	1.77175e-08	1.10665e-07	TRUE
AABM16_03485	molybdenum_cofactor_biosynthesis_protein_MoaE	219.704	1.48298	0.253825	5.84255	5.1409e-09	3.51295e-08	TRUE
AABM16_03490	MoaD/ThiS_family_protein	98.1746	1.96642	0.380432	5.16891	2.3546e-07	1.16564e-06	TRUE
AABM16_03500	molybdenum_cofactor_guanylyltransferase	297.71	2.51543	0.300278	8.377	5.42935e-17	1.66953e-15	TRUE
AABM16_03505	molybdenum_cofactor_biosynthesis_protein_B	676.09	1.18815	0.263827	4.50353	6.68338e-06	2.54446e-05	TRUE
AABM16_03515	GTP_3'%2C8-cyclase_MoaA	638.406	1.67891	0.261939	6.40956	1.45937e-10	1.27516e-09	TRUE
AABM16_03565	barstar_family_protein	375.611	-1.23339	0.196564	-6.27479	3.50109e-10	2.8857e-09	TRUE
AABM16_03660	type_1_glutamine_amidotransferase_domain-containing_protein	22594.6	-1.08029	0.163717	-6.59852	4.15275e-11	3.88319e-10	TRUE
AABM16_03675	IclR_family_transcriptional_regulator_C-terminal_domain-containing_protein	72.297	2.35594	0.355562	6.62597	3.44965e-11	3.28333e-10	TRUE
AABM16_03680	helix-turn-helix_domain-containing_protein	67.1887	2.2758	0.432101	5.26682	1.38805e-07	7.15967e-07	TRUE
AABM16_03710	quinolinate_synthase_NadA	1801.86	-2.9291	0.263283	-11.1253	9.45097e-29	1.37383e-26	TRUE
AABM16_03715	L-aspartate_oxidase	2515.75	-2.45485	0.284147	-8.63938	5.65177e-18	1.88275e-16	TRUE
AABM16_03790	endonuclease_III	598.237	1.03549	0.195665	5.29217	1.20874e-07	6.29569e-07	TRUE
AABM16_03840	alpha-hydroxy_acid_oxidase	10880.7	-1.128	0.136479	-8.265	1.397e-16	3.91896e-15	TRUE
AABM16_03845	L-lactate_permease	27254.1	-1.54211	0.189898	-8.12074	4.63347e-16	1.23482e-14	TRUE
AABM16_03930	TIGR00730_family_Rossman_fold_protein	822.208	1.21247	0.149413	8.11485	4.86381e-16	1.25439e-14	TRUE
AABM16_03960	SMC-Scp_complex_subunit_ScpB	657.311	1.12176	0.210308	5.33389	9.6133e-08	5.14102e-07	TRUE
AABM16_04010	outer_membrane_protein_transport_protein	54068.9	-1.55611	0.220059	-7.07134	1.53448e-12	1.89438e-11	TRUE
AABM16_04075	MarC_family_protein	2282.58	-1.05255	0.187793	-5.60483	2.08463e-08	1.26262e-07	TRUE
AABM16_04110	SAM-dependent_methyltransferase	542.988	1.01641	0.25383	4.0043	6.22013e-05	0.000195402	TRUE
AABM16_04130	fumarylacetoacetate_hydrolase_family_protein	1851.8	1.12324	0.158856	7.07083	1.54014e-12	1.89438e-11	TRUE
AABM16_04140	rubredoxin	260.707	1.49445	0.326487	4.57736	4.70875e-06	1.85451e-05	TRUE
AABM16_04180	glutathione-dependent_disulfide-bond_oxidoreductase	5641.59	-1.04405	0.174424	-5.9857	2.15466e-09	1.55194e-08	TRUE
AABM16_04275	YoaK_family_protein	987.422	-1.38915	0.195199	-7.11659	1.10627e-12	1.44994e-11	TRUE
AABM16_04285	pitrilysin_family_protein	28024.7	-1.09594	0.161092	-6.80322	1.02307e-11	1.04865e-10	TRUE
AABM16_04330	uracil-DNA_glycosylase_family_protein	89.2224	2.03827	0.265229	7.68494	1.53071e-14	3.05951e-13	TRUE
AABM16_04365	hypothetical_protein	811.534	1.92714	0.174283	11.0576	2.01474e-28	2.47813e-26	TRUE
AABM16_04370	hypothetical_protein	36.4408	3.87644	0.581218	6.66952	2.56645e-11	2.53318e-10	TRUE
AABM16_04375	DUF4393_domain-containing_protein	514.279	1.37833	0.299346	4.60445	4.13557e-06	1.64089e-05	TRUE
AABM16_04380	S24_family_peptidase	386.097	1.87955	0.308952	6.08363	1.17489e-09	8.94593e-09	TRUE
AABM16_04405	major_capsid_protein	8.68356	-1.33604	0.603434	-2.21407	0.0268243	0.0481699	TRUE
AABM16_04415	hypothetical_protein	25.2873	-1.36318	0.397794	-3.42685	0.000610637	0.00159284	TRUE
AABM16_04420	glutamate_5-kinase	21.6807	-1.31052	0.425135	-3.0826	0.002052	0.00478302	TRUE
AABM16_04465	hypothetical_protein	7.54147	-1.42923	0.572277	-2.49745	0.0125091	0.0243039	TRUE
AABM16_04480	phage_antirepressor_Ant	157.16	1.77951	0.276149	6.44403	1.16346e-10	1.03354e-09	TRUE
AABM16_04485	hypothetical_protein	20.6697	1.41244	0.48175	2.9319	0.00336895	0.00746115	TRUE
AABM16_04490	hypothetical_protein	5.41149	2.43782	0.973432	2.50436	0.0122674	0.0238632	TRUE
AABM16_04500	C40_family_peptidase	11.272	1.70287	0.592529	2.8739	0.00405432	0.00882021	TRUE
AABM16_04600	type_II_toxin-antitoxin_system_HicB_family_antitoxin	159.586	1.2815	0.358989	3.56975	0.000357323	0.000963507	TRUE
AABM16_04620	radical_SAM_family_heme_chaperone_HemW	2199.29	1.60772	0.226134	7.10959	1.1639e-12	1.51308e-11	TRUE
AABM16_04810	alanine_racemase	1424.36	1.03952	0.158318	6.566	5.16833e-11	4.74951e-10	TRUE
AABM16_04825	bacterioferritin	708.267	1.56382	0.551382	2.83618	0.00456567	0.00986554	TRUE
AABM16_04835	L-serine_ammonia-lyase	3901.12	-1.01254	0.176053	-5.75132	8.85519e-09	5.73257e-08	TRUE
AABM16_04855	ATP-dependent_Clp_protease_adaptor_ClpS	229.63	1.86097	0.239446	7.77198	7.72693e-15	1.62571e-13	TRUE
AABM16_04915	hypothetical_protein	13.5018	1.22064	0.504596	2.41904	0.0155614	0.0296222	TRUE
AABM16_04990	hypothetical_protein	8014.7	-1.03836	0.25634	-4.0507	5.10651e-05	0.000163633	TRUE
AABM16_05005	enoyl-ACP_reductase	16826.6	-1.07797	0.237663	-4.53571	5.74104e-06	2.21737e-05	TRUE
AABM16_05010	GTP_cyclohydrolase_I_FolE	1106.37	1.81102	0.163487	11.0774	1.61466e-28	2.15154e-26	TRUE
AABM16_05040	type_I_glutamate--ammonia_ligase	31123.5	-1.57175	0.139924	-11.2329	2.81068e-29	4.99365e-27	TRUE
AABM16_05110	phosphoenolpyruvate_synthase	33405.9	-1.46429	0.206663	-7.08539	1.38655e-12	1.76166e-11	TRUE
AABM16_05190	hypothetical_protein	337.476	1.40904	0.330745	4.26021	2.04238e-05	7.03828e-05	TRUE
AABM16_05195	hypothetical_protein	664.804	2.3011	0.307497	7.48332	7.24673e-14	1.20703e-12	TRUE
AABM16_05200	restriction_endonuclease	5372.94	1.07141	0.235148	4.55633	5.20558e-06	2.01543e-05	TRUE
AABM16_05210	peptide-methionine_(R)-S-oxide_reductase_MsrB	4473.21	-1.56631	0.22902	-6.83919	7.96445e-12	8.42742e-11	TRUE
AABM16_05250	oxidoreductase-like_domain-containing_protein	26.0713	1.43728	0.480755	2.98963	0.00279315	0.00631719	TRUE
AABM16_05270	hypothetical_protein	324.428	-1.00888	0.197565	-5.10656	3.28082e-07	1.57067e-06	TRUE
AABM16_05275	TusE/DsrC/DsvC_family_sulfur_relay_protein	166.014	1.19103	0.242999	4.90135	9.51793e-07	4.19261e-06	TRUE
AABM16_05345	DUF4376_domain-containing_protein	22.9004	2.07773	0.565174	3.67627	0.000236671	0.000662762	TRUE
AABM16_05370	phage_tail_assembly_chaperone_family_protein%2C_TAC	10.6478	3.49988	0.957858	3.65386	0.000258329	0.000718378	TRUE
AABM16_05375	phage_tail_tube_protein	35.764	1.61155	0.391867	4.1125	3.91403e-05	0.000127725	TRUE
AABM16_05385	hypothetical_protein	7964.77	-1.81168	0.249036	-7.27478	3.46988e-13	5.15592e-12	TRUE
AABM16_05420	terminase_TerL_endonuclease_subunit	136.613	1.57062	0.265763	5.90984	3.42434e-09	2.40154e-08	TRUE
AABM16_05430	HNH_endonuclease_signature_motif_containing_protein	53.5742	2.00538	0.458375	4.37497	1.21448e-05	4.32506e-05	TRUE
AABM16_05505	DUF669_domain-containing_protein	32.9644	1.08221	0.396217	2.73137	0.0063072	0.0130977	TRUE
AABM16_05525	hypothetical_protein	22.6156	1.36258	0.494549	2.7552	0.00586561	0.0123247	TRUE
AABM16_05555	MFS_transporter	11047.6	-1.204	0.19302	-6.23769	4.44088e-10	3.60455e-09	TRUE
AABM16_05565	DASS_family_sodium-coupled_anion_symporter	8560.74	-1.18533	0.190794	-6.21259	5.21175e-10	4.20889e-09	TRUE
AABM16_05585	inorganic_diphosphatase	11342.9	-1.55316	0.16506	-9.40966	4.97763e-21	2.2109e-19	TRUE
AABM16_05605	monofunctional_biosynthetic_peptidoglycan_transglycosylase	2539.61	-1.06292	0.183586	-5.78976	7.0489e-09	4.61934e-08	TRUE
AABM16_05630	lipid-A-disaccharide_synthase	653.607	1.42817	0.170383	8.38214	5.19752e-17	1.62957e-15	TRUE
AABM16_05635	ribonuclease_HII	180.439	1.30887	0.27672	4.72992	2.24604e-06	9.28016e-06	TRUE
AABM16_05710	DNA-3-methyladenine_glycosylase_I	526.18	1.54519	0.262408	5.8885	3.8971e-09	2.72116e-08	TRUE
AABM16_05730	potassium/proton_antiporter	6957.76	-1.00763	0.181475	-5.55246	2.81683e-08	1.68064e-07	TRUE
AABM16_05740	lysophospholipid_acyltransferase_family_protein	2529.03	1.25965	0.177985	7.07725	1.47038e-12	1.85129e-11	TRUE
AABM16_05745	glycosyltransferase	908.402	1.44161	0.243904	5.91056	3.40941e-09	2.40154e-08	TRUE
AABM16_05760	DUF3360_domain-containing_protein	37169	-2.33914	0.184431	-12.683	7.3448e-37	5.02491e-34	TRUE
AABM16_05810	hypothetical_protein	423.53	1.07997	0.170123	6.34814	2.17933e-10	1.8635e-09	TRUE
AABM16_05815	D-Ala-D-Ala_carboxypeptidase_family_metallohydrolase	518.317	1.10919	0.234543	4.72913	2.25482e-06	9.29243e-06	TRUE
AABM16_05855	GNAT_family_N-acetyltransferase	1747.41	-1.3939	0.182229	-7.64917	2.02281e-14	3.89696e-13	TRUE
AABM16_05860	glyceraldehyde-3-phosphate_dehydrogenase	27753.2	-1.29497	0.133118	-9.72804	2.28958e-22	1.26243e-20	TRUE
AABM16_05950	translation_initiation_factor_IF-1	1832.42	1.12252	0.182657	6.14553	7.96991e-10	6.27778e-09	TRUE
AABM16_05955	alpha/beta_fold_hydrolase	1626.54	1.99629	0.201719	9.89636	4.31711e-23	2.76122e-21	TRUE
AABM16_06065	dUTP_diphosphatase	2727.46	1.72449	0.191916	8.98569	2.57111e-19	9.78859e-18	TRUE
AABM16_06070	acetylglutamate_kinase	813.605	1.667	0.485561	3.43314	0.000596639	0.00156142	TRUE
AABM16_06100	30S_ribosomal_protein_S18	2196.18	1.46079	0.275256	5.30704	1.1142e-07	5.82226e-07	TRUE
AABM16_06105	30S_ribosomal_protein_S6	11240.5	1.25207	0.157065	7.97164	1.56579e-15	3.79349e-14	TRUE
AABM16_06140	carbon_starvation_protein_A	14986.8	-1.12166	0.130404	-8.60144	7.8719e-18	2.56881e-16	TRUE
AABM16_06150	DUF4212_domain-containing_protein	1382.34	-1.29671	0.506791	-2.55867	0.0105074	0.0207424	TRUE
AABM16_06170	tRNA_preQ1(34)_S-adenosylmethionine_ribosyltransferase-isomerase_QueA	1116.69	1.21541	0.192158	6.32506	2.53131e-10	2.14157e-09	TRUE
AABM16_06195	ArsC/Spx/MgsR_family_protein	1562.47	-1.29925	0.2112	-6.15173	7.66422e-10	6.06687e-09	TRUE
AABM16_06230	porin	2732.44	-1.36991	0.295733	-4.63223	3.61741e-06	1.44969e-05	TRUE
AABM16_06245	peptide_ABC_transporter_substrate-binding_protein	15744.9	-1.38627	0.195983	-7.07343	1.51155e-12	1.88826e-11	TRUE
AABM16_06300	2-C-methyl-D-erythritol_4-phosphate_cytidylyltransferase	537.693	1.04156	0.287439	3.62358	0.000290554	0.000801028	TRUE
AABM16_06360	FixH_family_protein	800.098	1.17466	0.212937	5.51645	3.45908e-08	2.0113e-07	TRUE
AABM16_06390	YajQ_family_cyclic_di-GMP-binding_protein	588.032	1.48925	0.242991	6.12881	8.85371e-10	6.93975e-09	TRUE
AABM16_06445	DUF493_domain-containing_protein	327.226	1.00308	0.264865	3.78715	0.000152384	0.000444638	TRUE
AABM16_06450	exonuclease_SbcCD_subunit_D_C-terminal_domain-containing_protein	1514.96	1.15186	0.251421	4.58139	4.61892e-06	1.82362e-05	TRUE
AABM16_06455	AAA_family_ATPase	1735.82	1.43548	0.26135	5.49255	3.96173e-08	2.26243e-07	TRUE
AABM16_06475	NF038104_family_lipoprotein	814.51	1.62142	0.276592	5.86212	4.57003e-09	3.17717e-08	TRUE
AABM16_06480	50S_ribosomal_protein_L13	12593.1	1.82091	0.234571	7.76272	8.31273e-15	1.72624e-13	TRUE
AABM16_06505	glutathione_S-transferase_N-terminal_domain-containing_protein	1224.61	1.12143	0.199235	5.6287	1.81571e-08	1.1297e-07	TRUE
AABM16_06510	stringent_starvation_protein_B	1085.72	1.03921	0.244686	4.24711	2.16547e-05	7.41453e-05	TRUE
AABM16_06520	ATP-dependent_chaperone_ClpB	23086	-1.06097	0.35007	-3.03074	0.00243955	0.00559661	TRUE
AABM16_06565	SGNH_family_hydrolase	406.602	1.02342	0.198406	5.15822	2.49312e-07	1.2304e-06	TRUE
AABM16_06580	3-deoxy-D-manno-octulosonic_acid_transferase	1194.44	1.11839	0.236417	4.7306	2.23861e-06	9.27342e-06	TRUE
AABM16_06595	4'-phosphopantetheinyl_transferase_superfamily_protein	244.571	2.42555	0.306545	7.91253	2.5221e-15	5.68005e-14	TRUE
AABM16_06605	hypothetical_protein	162.886	2.21821	0.309568	7.1655	7.75035e-13	1.05921e-11	TRUE
AABM16_06610	prepilin-type_N-terminal_cleavage/methylation_domain-containing_protein	546.082	1.08187	0.266987	4.05215	5.0748e-05	0.000162944	TRUE
AABM16_06620	competence_protein_ComF	730.8	1.3842	0.200292	6.91092	4.81532e-12	5.34701e-11	TRUE
AABM16_06640	AMP-binding_protein	27606.4	-1.17688	0.122379	-9.61674	6.79523e-22	3.62186e-20	TRUE
AABM16_06680	c-type_cytochrome	811.944	1.09177	0.154092	7.08523	1.38818e-12	1.76166e-11	TRUE
AABM16_06800	acetyl-CoA_carboxylase%2C_carboxyltransferase_subunit_beta	11383.2	-1.1879	0.154373	-7.69499	1.41508e-14	2.8642e-13	TRUE
AABM16_06820	proline--tRNA_ligase	9815.62	-1.03146	0.138741	-7.43444	1.05014e-13	1.69613e-12	TRUE
AABM16_06875	type_IV_pilus_secretin_PilQ	612.241	1.63568	0.279246	5.85748	4.69956e-09	3.23459e-08	TRUE
AABM16_06885	type_4a_pilus_biogenesis_protein_PilO	354.423	1.29181	0.240313	5.37552	7.63611e-08	4.21039e-07	TRUE
AABM16_06940	polymorphic_toxin-type_HINT_domain-containing_protein	95.6056	1.49726	0.228627	6.54892	5.79561e-11	5.26544e-10	TRUE
AABM16_06960	translation_initiation_factor_IF-3	15184.7	1.31934	0.181424	7.27209	3.53962e-13	5.19253e-12	TRUE
AABM16_06975	1-(5-phosphoribosyl)-5-[(5-_phosphoribosylamino)methylideneamino]imidazole-4-_carboxamide_isomerase	2723.9	-1.13605	0.161383	-7.03945	1.93002e-12	2.32038e-11	TRUE
AABM16_07045	pseudouridine_synthase	2351.04	1.92933	0.152355	12.6634	9.42761e-37	5.02491e-34	TRUE
AABM16_07060	enoyl-CoA_hydratase/isomerase_family_protein	5346.77	-1.3319	0.18688	-7.12704	1.02549e-12	1.36646e-11	TRUE
AABM16_07095	diaminopimelate_epimerase	9535.13	-1.0169	0.168885	-6.02123	1.731e-09	1.26387e-08	TRUE
AABM16_07130	prolipoprotein_diacylglyceryl_transferase	5425.76	-1.04234	0.114238	-9.12425	7.22345e-20	2.88757e-18	TRUE
AABM16_07135	chaperonin_GroEL	45704.1	-1.21282	0.309092	-3.92381	8.71599e-05	0.000266479	TRUE
AABM16_07235	hypothetical_protein	25393.6	-1.54459	0.208343	-7.41372	1.22809e-13	1.96371e-12	TRUE
AABM16_07300	peptidoglycan-binding_protein_LysM	61525.5	-1.83422	0.290424	-6.31565	2.69036e-10	2.26415e-09	TRUE
AABM16_07305	acyl_carrier_protein	18234.7	-1.30373	0.25376	-5.13766	2.78184e-07	1.36866e-06	TRUE
AABM16_07320	50S_ribosomal_protein_L32	4285.15	1.96447	0.265047	7.41178	1.24619e-13	1.97293e-12	TRUE
AABM16_07360	30S_ribosomal_protein_S13	6785.37	1.41621	0.276916	5.11421	3.15052e-07	1.51738e-06	TRUE
AABM16_07365	50S_ribosomal_protein_L36	121.307	2.47944	0.466372	5.31644	1.05818e-07	5.64011e-07	TRUE
AABM16_07380	50S_ribosomal_protein_L30	1667.73	1.67225	0.674245	2.48018	0.0131315	0.0252674	TRUE
AABM16_07475	30S_ribosomal_protein_S10	7866.18	1.28586	0.296463	4.33733	1.44227e-05	5.09093e-05	TRUE
AABM16_07550	30S_ribosomal_protein_S21	6974.7	2.40247	0.238804	10.0604	8.26675e-24	6.00843e-22	TRUE
AABM16_07555	sodium/proline_symporter_PutP	31403.6	-1.13489	0.164044	-6.91817	4.57525e-12	5.11596e-11	TRUE
AABM16_07560	50S_ribosomal_protein_L25/general_stress_protein_Ctc	7982	1.41883	0.184998	7.66946	1.72718e-14	3.40958e-13	TRUE
AABM16_07565	aminoacyl-tRNA_hydrolase	483.187	2.32591	0.198891	11.6944	1.36184e-31	2.72199e-29	TRUE
AABM16_07575	RDD_family_protein	3971.18	1.43306	0.138092	10.3776	3.13658e-25	3.34359e-23	TRUE
AABM16_07610	acetyl-CoA_carboxylase_carboxyltransferase_subunit_alpha	13207.9	-1.32019	0.241011	-5.4777	4.3089e-08	2.44324e-07	TRUE
AABM16_07630	malate_synthase_G	4298.84	-1.69786	0.317714	-5.34399	9.09237e-08	4.89519e-07	TRUE
AABM16_07635	isocitrate_lyase	10840	-2.41776	0.529096	-4.5696	4.88645e-06	1.91037e-05	TRUE
AABM16_07660	DUF3987_domain-containing_protein	452.409	1.00687	0.177039	5.68728	1.2908e-08	8.12595e-08	TRUE
AABM16_07665	hypothetical_protein	11.2149	2.93226	0.891888	3.28769	0.00101012	0.00248872	TRUE
AABM16_07670	hypothetical_protein	17.9217	1.81225	0.570511	3.17654	0.00149044	0.00355172	TRUE
AABM16_07675	hypothetical_protein	98.9841	1.08737	0.386151	2.81593	0.00486359	0.0104388	TRUE
AABM16_07705	type_II_toxin-antitoxin_system_VapC_family_toxin	572.193	-1.35714	0.227132	-5.97511	2.29934e-09	1.64872e-08	TRUE
AABM16_07800	DUF302_domain-containing_protein	5642.6	1.22292	0.159647	7.66015	1.85713e-14	3.62141e-13	TRUE
AABM16_07840	hypothetical_protein	5605.44	1.02537	0.1642	6.24466	4.24719e-10	3.46493e-09	TRUE
AABM16_07845	PepSY_domain-containing_protein	7722.54	1.49651	0.300905	4.97337	6.57976e-07	2.98893e-06	TRUE
AABM16_07965	translational_GTPase_TypA	12457.7	1.03139	0.243098	4.2427	2.20844e-05	7.52943e-05	TRUE
AABM16_08060	oxygen-insensitive_NADPH_nitroreductase	3944.99	-1.64358	0.139444	-11.7866	4.57387e-32	1.0448e-29	TRUE
AABM16_08070	hypothetical_protein	594.54	1.08552	0.372809	2.91172	0.00359442	0.00791664	TRUE
AABM16_08130	ABC_transporter_substrate-binding_protein	233.781	1.03128	0.301967	3.4152	0.000637353	0.00165175	TRUE
AABM16_08155	phosphate_ABC_transporter_ATP-binding_protein_PstB	1521.85	1.01451	0.266526	3.80642	0.000140992	0.000415188	TRUE
AABM16_08200	thioredoxin	11477.1	-1.42532	0.278164	-5.12402	2.99091e-07	1.46253e-06	TRUE
AABM16_08205	transcription_termination_factor_Rho	3235.11	1.8909	0.260152	7.26845	3.63633e-13	5.28117e-12	TRUE
AABM16_08215	Ohr_family_peroxiredoxin	13469	-1.36522	0.366708	-3.7229	0.000196948	0.000562358	TRUE
AABM16_08315	ribosome_maturation_factor_RimP	6762.73	1.82702	0.300697	6.07596	1.23248e-09	9.2949e-09	TRUE
AABM16_08360	cell_division_protein_FtsL	1317.2	1.39936	0.175901	7.95537	1.78604e-15	4.19981e-14	TRUE
AABM16_08385	metal-dependent_hydrolase	197.199	2.83715	0.28945	9.80187	1.10519e-22	6.31145e-21	TRUE
AABM16_08480	hypothetical_protein	64.4067	1.11495	0.336126	3.31706	0.000909713	0.00226932	TRUE
AABM16_08515	DUF1615_domain-containing_protein	2960.9	1.03917	0.119867	8.66939	4.34453e-18	1.5102e-16	TRUE
AABM16_08520	LPS_export_ABC_transporter_permease_LptG	3609.71	1.90666	0.267909	7.11683	1.10435e-12	1.44994e-11	TRUE
AABM16_08525	LPS_export_ABC_transporter_permease_LptF	6781.69	1.61909	0.285402	5.673	1.40317e-08	8.79869e-08	TRUE
AABM16_08540	LysR_family_transcriptional_regulator	2561.09	1.21567	0.287759	4.2246	2.39369e-05	8.10915e-05	TRUE
AABM16_08610	2-amino-4-hydroxy-6-_hydroxymethyldihydropteridine_diphosphokinase	847.306	1.3131	0.224194	5.85699	4.71332e-09	3.23459e-08	TRUE
AABM16_08620	ComEA_family_DNA-binding_protein	195.961	1.49136	0.214853	6.9413	3.88513e-12	4.40591e-11	TRUE
AABM16_08665	sulfurtransferase_TusA	330.314	1.16454	0.248238	4.69122	2.71581e-06	1.10498e-05	TRUE
AABM16_08690	peptide_deformylase	1986.56	1.00426	0.221497	4.53399	5.78811e-06	2.23017e-05	TRUE
AABM16_08695	imidazoleglycerol-phosphate_dehydratase_HisB	1467.56	-1.12839	0.170234	-6.62847	3.39188e-11	3.24767e-10	TRUE
AABM16_08710	YqiA/YcfP_family_alpha/beta_fold_hydrolase	118.851	1.29285	0.213933	6.04322	1.51066e-09	1.10805e-08	TRUE
AABM16_08715	hypothetical_protein	507.824	1.02452	0.211861	4.83582	1.32599e-06	5.71498e-06	TRUE
AABM16_08755	hypothetical_protein	343.222	1.30774	0.342127	3.82236	0.000132179	0.000391389	TRUE
AABM16_08765	ATP-binding_cassette_domain-containing_protein	13662.2	1.29486	0.180928	7.15679	8.25854e-13	1.11285e-11	TRUE
AABM16_08770	metal_ABC_transporter_permease	4563.07	1.4373	0.242256	5.93298	2.97487e-09	2.11414e-08	TRUE
AABM16_08820	aminotransferase_class_III-fold_pyridoxal_phosphate-dependent_enzyme	3115.61	-1.00202	0.141363	-7.08827	1.35803e-12	1.7512e-11	TRUE
AABM16_08855	type_IV_secretion_protein_Rhs	714.185	-1.03071	0.135123	-7.62788	2.38644e-14	4.43711e-13	TRUE
AABM16_08875	L-threonylcarbamoyladenylate_synthase	407.483	1.10288	0.147848	7.4596	8.67874e-14	1.43065e-12	TRUE
AABM16_08925	membrane_protein_insertion_efficiency_factor_YidD	147.114	2.13291	0.24525	8.69687	3.41154e-18	1.23979e-16	TRUE
AABM16_08930	ribonuclease_P_protein_component	450.222	1.43034	0.180129	7.94065	2.01121e-15	4.66075e-14	TRUE
AABM16_08935	50S_ribosomal_protein_L34	2664.16	2.03436	0.412696	4.92944	8.24656e-07	3.6527e-06	TRUE

## Sheet: Mix_wo_vs_Mcat_wo_FDRLFC_degene
ID	attributes	baseMean	log2FoldChange	lfcSE	stat	pvalue	padj	Significant
AABM16_00105	molecular_chaperone_DnaK	48513.4	-1.01584	0.319087	-3.18358	0.00145466	0.00383196	TRUE
AABM16_00175	ABC_transporter_ATP-binding_protein	372.918	2.95472	0.670522	4.4066	1.05006e-05	5.21445e-05	TRUE
AABM16_00180	nitrate_ABC_transporter_permease	622.473	2.8792	0.675369	4.26314	2.0157e-05	9.26179e-05	TRUE
AABM16_00185	CmpA/NrtA_family_ABC_transporter_substrate-binding_protein	1317.46	3.30416	0.683422	4.83473	1.3333e-06	8.16835e-06	TRUE
AABM16_00190	FAD-dependent_oxidoreductase	2341.65	2.85384	0.578135	4.93628	7.96276e-07	5.21822e-06	TRUE
AABM16_00195	acyl-CoA_dehydrogenase_family_protein	3679.99	3.13916	0.415645	7.55251	4.26943e-14	1.45756e-12	TRUE
AABM16_00200	carboxymuconolactone_decarboxylase_family_protein	6927.48	-1.44764	0.361721	-4.00208	6.27875e-05	0.000240761	TRUE
AABM16_00225	PLP-dependent_transferase	363.747	-1.51356	0.370549	-4.08464	4.41455e-05	0.000180997	TRUE
AABM16_00230	bile_acid:sodium_symporter_family_protein	422.663	-1.27496	0.362794	-3.51429	0.000440938	0.00136905	TRUE
AABM16_00255	TraR/DksA_family_transcriptional_regulator	1441.83	-1.59488	0.307268	-5.19053	2.09691e-07	1.612e-06	TRUE
AABM16_00260	pseudouridine_synthase	2102.76	-1.02087	0.232404	-4.39264	1.11983e-05	5.54366e-05	TRUE
AABM16_00345	hypothetical_protein	1910.46	-1.43347	0.558797	-2.56527	0.0103094	0.0222167	TRUE
AABM16_00350	transporter	3125.03	-1.35808	0.325812	-4.16829	3.06893e-05	0.000133348	TRUE
AABM16_00355	prolyl_oligopeptidase_family_serine_peptidase	4631.64	-1.47009	0.22231	-6.61279	3.77146e-11	7.7315e-10	TRUE
AABM16_00400	fatty_acid_oxidation_complex_subunit_alpha_FadB	10712.8	-1.54479	0.263777	-5.85642	4.72951e-09	5.64365e-08	TRUE
AABM16_00405	acetyl-CoA_C-acyltransferase_FadA	6445.3	-1.23796	0.267385	-4.62987	3.65903e-06	2.06742e-05	TRUE
AABM16_00415	patatin-like_phospholipase_family_protein	63.3682	1.3273	0.327377	4.05434	5.02767e-05	0.00020048	TRUE
AABM16_00425	phosphoadenylyl-sulfate_reductase	760.921	4.24208	0.603126	7.03348	2.01443e-12	5.33296e-11	TRUE
AABM16_00430	sulfate_adenylyltransferase_subunit_CysD	1531.01	3.7362	0.731454	5.10791	3.25747e-07	2.32531e-06	TRUE
AABM16_00435	GTP-binding_protein	1059.5	3.02052	0.782461	3.86028	0.000113257	0.000411588	TRUE
AABM16_00480	A24_family_peptidase	476.588	1.42618	0.28539	4.99731	5.81364e-07	3.87334e-06	TRUE
AABM16_00485	type_II_secretion_system_F_family_protein	1034.02	1.07122	0.19322	5.54402	2.95599e-08	2.65541e-07	TRUE
AABM16_00495	multidrug_effflux_MFS_transporter	1757.4	1.13468	0.164643	6.89178	5.51004e-12	1.25865e-10	TRUE
AABM16_00510	amino-acid_N-acetyltransferase	5514.14	-1.0275	0.183058	-5.61298	1.98873e-08	1.90418e-07	TRUE
AABM16_00535	tRNA-dihydrouridine_synthase_family_protein	457.351	2.2098	0.343951	6.42476	1.32077e-10	2.48461e-09	TRUE
AABM16_00540	UvrD-helicase_domain-containing_protein	1034.03	2.84515	0.298819	9.52131	1.71001e-21	2.48574e-19	TRUE
AABM16_00600	formylglycine-generating_enzyme_family_protein	2216.85	-1.01339	0.339656	-2.98358	0.00284897	0.00703009	TRUE
AABM16_00605	SCO_family_protein	5132.03	-1.22501	0.310262	-3.9483	7.87075e-05	0.00029823	TRUE
AABM16_00610	phenylalanine--tRNA_ligase_subunit_alpha	2895.82	1.0911	0.169752	6.42765	1.2959e-10	2.46683e-09	TRUE
AABM16_00625	type_B_50S_ribosomal_protein_L31	8204.15	1.40534	0.23443	5.99471	2.03848e-09	2.78593e-08	TRUE
AABM16_00645	DEAD/DEAH_box_helicase	26197.1	2.58084	0.658442	3.91962	8.86885e-05	0.000331755	TRUE
AABM16_00790	ATP-binding_protein	1904.8	1.22258	0.27334	4.47273	7.7227e-06	4.00929e-05	TRUE
AABM16_00810	ribose-phosphate_pyrophosphokinase	10282.2	-1.08928	0.160573	-6.78367	1.17165e-11	2.56639e-10	TRUE
AABM16_00845	electron_transfer_flavoprotein-ubiquinone_oxidoreductase	5540.95	-1.33507	0.190013	-7.02617	2.12276e-12	5.47467e-11	TRUE
AABM16_00875	carboxy-S-adenosyl-L-methionine_synthase_CmoA	1024.09	1.82134	0.221917	8.20727	2.26276e-16	1.24764e-14	TRUE
AABM16_00880	tRNA_5-methoxyuridine(34)/uridine_5-oxyacetic_acid(34)_synthase_CmoB	923.047	1.30014	0.27376	4.7492	2.04219e-06	1.20497e-05	TRUE
AABM16_00905	aminotransferase_class_V-fold_PLP-dependent_enzyme	5435.19	-1.06699	0.235658	-4.52768	5.96347e-06	3.15748e-05	TRUE
AABM16_00910	aminoacyl-histidine_dipeptidase	12483.8	-1.07006	0.161496	-6.62592	3.45081e-11	7.16604e-10	TRUE
AABM16_00915	dienelactone_hydrolase_family_protein	7033.09	-1.19674	0.186092	-6.4309	1.26848e-10	2.44373e-09	TRUE
AABM16_00955	apolipoprotein_N-acyltransferase	5743.4	1.24652	0.286628	4.34892	1.36812e-05	6.64933e-05	TRUE
AABM16_00970	surface_lipoprotein_assembly_modifier	13067.7	1.79572	0.291996	6.14983	7.7568e-10	1.17011e-08	TRUE
AABM16_00985	anthranilate_synthase_component_I_family_protein	667.133	2.42205	0.224817	10.7734	4.59603e-27	1.83726e-24	TRUE
AABM16_01020	thioredoxin-disulfide_reductase	3170.93	-1.11635	0.27462	-4.06508	4.80159e-05	0.000192908	TRUE
AABM16_01030	hypothetical_protein	344.659	1.1842	0.482765	2.45295	0.014169	0.029616	TRUE
AABM16_01150	preprotein_translocase_subunit_SecE	5247.4	1.56708	0.172334	9.09332	9.60624e-20	1.09717e-17	TRUE
AABM16_01225	ligase	402.398	1.52613	0.357942	4.26362	2.01139e-05	9.26179e-05	TRUE
AABM16_01250	chromosome_segregation_protein_SMC	2745.25	1.74213	0.227555	7.65586	1.9202e-14	7.14045e-13	TRUE
AABM16_01310	DUF465_domain-containing_protein	2607.68	-1.08931	0.365802	-2.97787	0.0029026	0.0071404	TRUE
AABM16_01430	regulatory_protein_RecX	1670.09	2.54544	0.216882	11.7365	8.28547e-32	4.41615e-29	TRUE
AABM16_01530	type_IV_pilus_twitching_motility_protein_PilT	647.289	1.11035	0.256858	4.3228	1.5406e-05	7.37552e-05	TRUE
AABM16_01570	tRNA_(guanosine(46)-N7)-methyltransferase_TrmB	1893.73	1.99565	0.189553	10.5282	6.40806e-26	2.0493e-23	TRUE
AABM16_01585	primosomal_protein_N'	1865.46	1.94016	0.207303	9.35906	8.04489e-21	1.07198e-18	TRUE
AABM16_01595	RidA_family_protein	3442.13	-1.1537	0.307485	-3.75205	0.000175397	0.000605777	TRUE
AABM16_01600	hypothetical_protein	610.998	-1.38468	0.359061	-3.8564	0.000115071	0.000417231	TRUE
AABM16_01605	HD_domain-containing_protein	4995.35	-1.20916	0.213484	-5.66394	1.47938e-08	1.4602e-07	TRUE
AABM16_01635	7-carboxy-7-deazaguanine_synthase_QueE	271.133	1.41193	0.305631	4.61971	3.84274e-06	2.15598e-05	TRUE
AABM16_01645	DNA_methyltransferase	1599.5	2.1934	0.253067	8.66726	4.42654e-18	3.37049e-16	TRUE
AABM16_01670	porin_family_protein	9873.48	-1.36077	0.324117	-4.19837	2.68837e-05	0.000118749	TRUE
AABM16_01675	tRNA_glutamyl-Q(34)_synthetase_GluQRS	788.938	2.35794	0.382144	6.17029	6.81628e-10	1.048e-08	TRUE
AABM16_01680	RNA_polymerase-binding_protein_DksA	2274.87	1.54801	0.217021	7.133	9.82057e-13	2.75493e-11	TRUE
AABM16_01685	metallophosphoesterase	417.485	1.66596	0.275907	6.03814	1.55904e-09	2.18676e-08	TRUE
AABM16_01690	metal_ABC_transporter_permease	726.114	1.09075	0.204064	5.34514	9.0348e-08	7.37074e-07	TRUE
AABM16_01765	ATP-binding_protein	3563.93	1.40929	0.248601	5.66888	1.43732e-08	1.43136e-07	TRUE
AABM16_01775	30S_ribosomal_protein_S16	5532.95	1.26453	0.195384	6.47202	9.67005e-11	1.9328e-09	TRUE
AABM16_01780	ribosome_maturation_factor_RimM	8088.6	1.96393	0.348077	5.64222	1.67868e-08	1.64676e-07	TRUE
AABM16_01785	tRNA_(guanosine(37)-N1)-methyltransferase_TrmD	6204.24	2.06839	0.350478	5.90163	3.59938e-09	4.60432e-08	TRUE
AABM16_01795	pilin	3126.34	1.31572	0.287229	4.58073	4.63359e-06	2.5201e-05	TRUE
AABM16_01810	histidine_ammonia-lyase	28598.7	-1.87161	0.229209	-8.16551	3.20082e-16	1.70604e-14	TRUE
AABM16_01815	formimidoylglutamase	3153.3	-1.86138	0.316602	-5.87924	4.12161e-09	5.10887e-08	TRUE
AABM16_01820	arginase_family_protein	1770.44	-1.68883	0.30147	-5.60198	2.11916e-08	2.01699e-07	TRUE
AABM16_01825	imidazolonepropionase	9214.59	-1.79925	0.204378	-8.80351	1.32602e-18	1.17795e-16	TRUE
AABM16_01830	DMT_family_transporter	627.109	2.72501	0.351693	7.74825	9.3167e-15	3.72435e-13	TRUE
AABM16_01835	electron_transfer_flavoprotein_subunit_beta/FixA_family_protein	25545.5	-1.00629	0.144826	-6.94825	3.69835e-12	9.24009e-11	TRUE
AABM16_01910	tRNA_pseudouridine(65)_synthase_TruC	3136.09	1.44887	0.285586	5.07332	3.90931e-07	2.71782e-06	TRUE
AABM16_01980	UDP-3-O-acyl-N-acetylglucosamine_deacetylase	1114.46	-1.2668	0.216288	-5.85702	4.71259e-09	5.64365e-08	TRUE
AABM16_02035	C13_family_peptidase	303.671	1.21051	0.201034	6.02141	1.72906e-09	2.40415e-08	TRUE
AABM16_02040	NADP-specific_glutamate_dehydrogenase	24533.1	-1.20836	0.365393	-3.307	0.000943012	0.00265939	TRUE
AABM16_02050	S-formylglutathione_hydrolase	3741.83	1.2191	0.191761	6.3574	2.05196e-10	3.72851e-09	TRUE
AABM16_02055	sulfite_exporter_TauE/SafE_family_protein	5428.26	-1.36814	0.216552	-6.31784	2.65239e-10	4.60998e-09	TRUE
AABM16_02080	APC_family_permease	8133.31	1.68391	0.20443	8.23712	1.7641e-16	1.04474e-14	TRUE
AABM16_02085	pteridine_reductase	515.952	-1.15675	0.245503	-4.71175	2.45601e-06	1.42288e-05	TRUE
AABM16_02160	hypothetical_protein	792.309	1.24219	0.243057	5.11072	3.20931e-07	2.3012e-06	TRUE
AABM16_02190	efflux_RND_transporter_periplasmic_adaptor_subunit	14828.4	1.02629	0.200227	5.12565	2.96508e-07	2.14532e-06	TRUE
AABM16_02195	efflux_RND_transporter_permease_subunit	24112.8	1.1313	0.21596	5.23846	1.61925e-07	1.26302e-06	TRUE
AABM16_02255	DsbC_family_protein	3308.28	-1.08549	0.259261	-4.18687	2.82823e-05	0.000124582	TRUE
AABM16_02355	DUF4105_domain-containing_protein	3246.16	-1.0054	0.165709	-6.06724	1.3013e-09	1.87457e-08	TRUE
AABM16_02380	DpnI_domain-containing_protein	535.901	1.47024	0.411614	3.5719	0.000354402	0.00112886	TRUE
AABM16_02415	nitrilase-related_carbon-nitrogen_hydrolase	3362.56	-1.06384	0.264605	-4.02048	5.80797e-05	0.00022596	TRUE
AABM16_02540	alanine/glycine:cation_symporter_family_protein	76075.1	-1.84958	0.268088	-6.89915	5.23148e-12	1.21234e-10	TRUE
AABM16_02560	NAD(P)H-dependent_oxidoreductase	1142.42	-1.39079	0.27877	-4.98904	6.06805e-07	4.02606e-06	TRUE
AABM16_02565	NADH:flavin_oxidoreductase/NADH_oxidase	2311.16	-1.71793	0.297493	-5.77469	7.70941e-09	8.62052e-08	TRUE
AABM16_02620	glutaminyl-peptide_cyclotransferase	1011.93	2.02945	0.312294	6.49851	8.11191e-11	1.64189e-09	TRUE
AABM16_02635	HopJ_type_III_effector_protein	8386.58	-1.04175	0.190018	-5.48239	4.19628e-08	3.66659e-07	TRUE
AABM16_02670	hypothetical_protein	1431.4	-1.2798	0.317191	-4.03478	5.46525e-05	0.00021419	TRUE
AABM16_02685	tRNA_2-thiouridine(34)_synthase_MnmA	2139.28	-1.06709	0.262376	-4.06702	4.76176e-05	0.00019179	TRUE
AABM16_02695	cysteine_hydrolase_family_protein	1273.81	-1.20812	0.353982	-3.41295	0.000642649	0.00189244	TRUE
AABM16_02740	Fe-S_protein_assembly_co-chaperone_HscB	4425.36	-1.2056	0.320897	-3.75695	0.000171998	0.000599182	TRUE
AABM16_02745	iron-sulfur_cluster_assembly_protein_IscA	1512.23	-1.19169	0.223459	-5.33292	9.66482e-08	7.8447e-07	TRUE
AABM16_02750	Fe-S_cluster_assembly_scaffold_IscU	1771.38	-1.05045	0.342911	-3.06332	0.00218896	0.00556463	TRUE
AABM16_02965	superoxide_dismutase_[Mn]	29593.7	-2.00596	0.252528	-7.94353	1.96505e-15	9.52158e-14	TRUE
AABM16_02980	neutral_zinc_metallopeptidase	3027.86	-1.05085	0.292515	-3.59247	0.000327558	0.00104963	TRUE
AABM16_03040	DUF2062_domain-containing_protein	705.781	1.20514	0.28643	4.20746	2.5826e-05	0.00011503	TRUE
AABM16_03050	YceI_family_protein	8025.21	-1.11057	0.301523	-3.68321	0.000230318	0.000759339	TRUE
AABM16_03095	HAD-IB_family_hydrolase	3147.86	1.24793	0.248608	5.01968	5.17571e-07	3.49197e-06	TRUE
AABM16_03160	bifunctional_peptide-methionine_(S)-S-oxide_reductase_MsrA/peptide-methionine_(R)-S-oxide_reductase_MsrB	105673	-2.00773	0.242313	-8.28568	1.17434e-16	7.22217e-15	TRUE
AABM16_03170	lactoferrin/transferrin_family_TonB-dependent_receptor	50734.9	-1.06809	0.206677	-5.16795	2.36678e-07	1.80214e-06	TRUE
AABM16_03180	surface_lipoprotein_assembly_modifier	6404.79	-1.07352	0.327807	-3.27485	0.00105718	0.00290951	TRUE
AABM16_03210	alpha/beta_hydrolase	1616.27	-1.10358	0.38842	-2.84121	0.00449434	0.0106941	TRUE
AABM16_03315	glutathione_peroxidase	14791.2	-1.17538	0.284232	-4.13529	3.54512e-05	0.000151865	TRUE
AABM16_03340	YdcF_family_protein	483.99	1.54151	0.251686	6.12472	9.08414e-10	1.33262e-08	TRUE
AABM16_03345	UDP-N-acetylmuramate_dehydrogenase	883.975	1.23996	0.229543	5.40185	6.59578e-08	5.58024e-07	TRUE
AABM16_03360	DNA_cytosine_methyltransferase	856.981	1.17072	0.22712	5.15463	2.54138e-07	1.89638e-06	TRUE
AABM16_03375	YebC/PmpR_family_DNA-binding_transcriptional_regulator	3486.6	1.07091	0.173018	6.18958	6.03234e-10	9.45658e-09	TRUE
AABM16_03430	carbonate_dehydratase	108.79	-1.69825	0.452621	-3.75203	0.000175406	0.000605777	TRUE
AABM16_03440	nitrate_reductase_subunit_beta	1419.01	-2.03691	0.618046	-3.29572	0.000981685	0.00274426	TRUE
AABM16_03445	nitrate_reductase_molybdenum_cofactor_assembly_chaperone	604.431	-1.54101	0.590881	-2.60798	0.00910773	0.0199224	TRUE
AABM16_03450	respiratory_nitrate_reductase_subunit_gamma	584.972	-1.90778	0.616859	-3.09274	0.0019832	0.0051065	TRUE
AABM16_03455	peptidylprolyl_isomerase	459.84	-1.44081	0.405791	-3.55061	0.000384344	0.00120977	TRUE
AABM16_03460	gephyrin-like_molybdotransferase_Glp	1143.88	-1.30951	0.294019	-4.45385	8.43447e-06	4.29514e-05	TRUE
AABM16_03525	type_IV_pili_methyl-accepting_chemotaxis_transducer_N-terminal_domain-containing_protein	2847.49	-1.41994	0.258558	-5.49177	3.97931e-08	3.49611e-07	TRUE
AABM16_03530	nitrate/nitrite_transporter	1097.18	-1.2191	0.405345	-3.00756	0.00263354	0.00656946	TRUE
AABM16_03535	NarK_family_nitrate/nitrite_MFS_transporter	1711.95	-1.01336	0.369712	-2.74093	0.00612655	0.0140752	TRUE
AABM16_03600	hypothetical_protein	9.71767	3.00392	1.13799	2.63968	0.00829851	0.018404	TRUE
AABM16_03610	hypothetical_protein	2256.78	-1.11292	0.212216	-5.24428	1.56891e-07	1.2358e-06	TRUE
AABM16_03660	type_1_glutamine_amidotransferase_domain-containing_protein	22594.6	-1.05415	0.188931	-5.57954	2.41154e-08	2.255e-07	TRUE
AABM16_03690	divalent_metal_cation_transporter	1958.93	-1.12971	0.306504	-3.6858	0.00022799	0.000753214	TRUE
AABM16_03710	quinolinate_synthase_NadA	1801.86	1.75064	0.303791	5.76267	8.27941e-09	9.00597e-08	TRUE
AABM16_03715	L-aspartate_oxidase	2515.75	1.93253	0.328383	5.88498	3.98097e-09	5.05204e-08	TRUE
AABM16_03745	Na+/H+_antiporter_NhaC_family_protein	348.484	1.29417	0.250596	5.16439	2.4123e-07	1.82809e-06	TRUE
AABM16_03760	ATP_phosphoribosyltransferase_regulatory_subunit	10935.3	1.02583	0.1453	7.06006	1.66435e-12	4.51067e-11	TRUE
AABM16_03785	biliverdin-producing_heme_oxygenase	2406.1	-1.64198	0.41144	-3.99082	6.5844e-05	0.000251877	TRUE
AABM16_03790	endonuclease_III	598.237	1.47731	0.238385	6.19717	5.74869e-10	9.10114e-09	TRUE
AABM16_03925	acetyl-CoA_carboxylase_biotin_carboxyl_carrier_protein	7031.83	-1.10334	0.193916	-5.68977	1.27213e-08	1.28743e-07	TRUE
AABM16_03950	class_1a_ribonucleoside-diphosphate_reductase_subunit_alpha	2936.94	3.04948	0.257509	11.8422	2.36035e-32	1.8871e-29	TRUE
AABM16_03955	23S_rRNA_pseudouridine(2605)_synthase_RluB	1890.19	1.53134	0.252287	6.06983	1.28042e-09	1.86127e-08	TRUE
AABM16_03960	SMC-Scp_complex_subunit_ScpB	657.311	1.00279	0.250026	4.01075	6.0527e-05	0.000234341	TRUE
AABM16_04010	outer_membrane_protein_transport_protein	54068.9	-1.76067	0.254031	-6.93092	4.18116e-12	1.02856e-10	TRUE
AABM16_04025	beta-ketoacyl-ACP_synthase_III	11206.2	-1.46154	0.19133	-7.63882	2.19217e-14	7.96656e-13	TRUE
AABM16_04055	HU_family_DNA-binding_protein	2212.28	1.39185	0.43854	3.17382	0.00150445	0.00394364	TRUE
AABM16_04060	lipopolysaccharide_assembly_protein_LapA_domain-containing_protein	1222.77	1.1621	0.299878	3.87526	0.00010651	0.000391516	TRUE
AABM16_04110	SAM-dependent_methyltransferase	542.988	1.80773	0.307618	5.87652	4.18975e-09	5.15339e-08	TRUE
AABM16_04115	TIGR03862_family_flavoprotein	695.885	2.2438	0.394095	5.69356	1.24421e-08	1.26719e-07	TRUE
AABM16_04155	EamA_family_transporter_RarD	2118	1.45585	0.268201	5.42819	5.6928e-08	4.89397e-07	TRUE
AABM16_04170	pyruvate_dehydrogenase_(acetyl-transferring)%2C_homodimeric_type	97257.2	-1.38283	0.159458	-8.67205	4.24398e-18	3.37049e-16	TRUE
AABM16_04175	2-oxo_acid_dehydrogenase_subunit_E2	43155.8	-1.14564	0.200847	-5.70406	1.16989e-08	1.21471e-07	TRUE
AABM16_04190	sulfate_ABC_transporter_substrate-binding_protein	3866.42	3.605	0.407542	8.84572	9.09379e-19	9.08811e-17	TRUE
AABM16_04205	2Fe-2S_iron-sulfur_cluster-binding_protein	690.26	1.34895	0.243119	5.54854	2.88068e-08	2.61716e-07	TRUE
AABM16_04275	YoaK_family_protein	987.422	-1.28227	0.222	-5.77598	7.65045e-09	8.61484e-08	TRUE
AABM16_04355	polyphosphate_kinase_2	4236.83	-1.63483	0.337747	-4.84039	1.29587e-06	8.0314e-06	TRUE
AABM16_04365	hypothetical_protein	811.534	1.00433	0.214606	4.67986	2.87068e-06	1.64524e-05	TRUE
AABM16_04375	DUF4393_domain-containing_protein	514.279	1.27173	0.356652	3.56574	0.000362837	0.00114886	TRUE
AABM16_04380	S24_family_peptidase	386.097	1.95547	0.387031	5.05248	4.36115e-07	2.99291e-06	TRUE
AABM16_04460	hypothetical_protein	29.0061	-1.20548	0.403683	-2.98621	0.0028246	0.00698072	TRUE
AABM16_04470	hypothetical_protein	8055.43	-1.21854	0.191728	-6.35557	2.07651e-10	3.73072e-09	TRUE
AABM16_04515	hypothetical_protein	80.9827	1.57103	0.426693	3.68188	0.000231523	0.000761738	TRUE
AABM16_04600	type_II_toxin-antitoxin_system_HicB_family_antitoxin	159.586	1.16076	0.440312	2.63622	0.00838355	0.0185412	TRUE
AABM16_04620	radical_SAM_family_heme_chaperone_HemW	2199.29	1.15327	0.26447	4.36068	1.2966e-05	6.35826e-05	TRUE
AABM16_04635	sulfate_ABC_transporter_permease_subunit_CysT	2990.21	3.76583	0.611509	6.15826	7.35485e-10	1.12004e-08	TRUE
AABM16_04640	sulfate_ABC_transporter_permease_subunit_CysW	1274.02	3.02761	0.614973	4.92316	8.51568e-07	5.51278e-06	TRUE
AABM16_04645	ATP-binding_cassette_domain-containing_protein	1011.84	3.46456	0.706867	4.90129	9.52097e-07	6.11407e-06	TRUE
AABM16_04675	preprotein_translocase_subunit_YajC	2920.4	1.20087	0.191853	6.25933	3.86631e-10	6.43983e-09	TRUE
AABM16_04680	protein_translocase_subunit_SecD	11036.1	1.17425	0.256778	4.57303	4.80714e-06	2.59683e-05	TRUE
AABM16_04685	protein_translocase_subunit_SecF	3819.84	1.10828	0.271197	4.08665	4.37649e-05	0.000179898	TRUE
AABM16_04720	hypothetical_protein	479.457	1.01364	0.20877	4.8553	1.20204e-06	7.56718e-06	TRUE
AABM16_04770	Holliday_junction_branch_migration_protein_RuvA	4082.91	1.03235	0.180031	5.73426	9.79393e-09	1.04403e-07	TRUE
AABM16_04830	(2Fe-2S)-binding_protein	2601.49	-1.4122	0.41181	-3.42925	0.000605261	0.00180899	TRUE
AABM16_04835	L-serine_ammonia-lyase	3901.12	-1.31003	0.202539	-6.46807	9.92648e-11	1.93797e-09	TRUE
AABM16_04865	cation-translocating_P-type_ATPase	8241	-1.3261	0.313471	-4.23037	2.33311e-05	0.000105088	TRUE
AABM16_04965	ATP-binding_cassette_domain-containing_protein	6117.42	1.08042	0.266539	4.05353	5.04515e-05	0.000200677	TRUE
AABM16_04970	thiol_reductant_ABC_exporter_subunit_CydD	8758.42	1.49756	0.23593	6.34746	2.18895e-10	3.88903e-09	TRUE
AABM16_05010	GTP_cyclohydrolase_I_FolE	1106.37	1.75728	0.205772	8.53994	1.34289e-17	9.76037e-16	TRUE
AABM16_05090	type_II_3-dehydroquinate_dehydratase	2493.18	1.52103	0.166442	9.13848	6.33385e-20	7.79063e-18	TRUE
AABM16_05105	mechanosensitive_ion_channel_family_protein	2608.01	1.33892	0.359048	3.72909	0.000192173	0.00065519	TRUE
AABM16_05110	phosphoenolpyruvate_synthase	33405.9	-1.27794	0.238546	-5.35723	8.45081e-08	6.96538e-07	TRUE
AABM16_05125	M15_family_metallopeptidase	446.874	2.72758	0.328666	8.29894	1.05042e-16	6.71852e-15	TRUE
AABM16_05170	SirB2_family_protein	799.658	1.59781	0.301815	5.29401	1.19663e-07	9.48588e-07	TRUE
AABM16_05175	transcription_elongation_factor_GreA	1260.67	1.20193	0.285393	4.21147	2.5371e-05	0.000113319	TRUE
AABM16_05205	glutamine-hydrolyzing_carbamoyl-phosphate_synthase_small_subunit	17021.3	-1.02677	0.208438	-4.92601	8.39252e-07	5.45514e-06	TRUE
AABM16_05215	aminotransferase_class_I/II-fold_pyridoxal_phosphate-dependent_enzyme	5207.71	-1.04805	0.255784	-4.09741	4.17792e-05	0.000173971	TRUE
AABM16_05255	branched-chain_amino_acid_transaminase	10999.4	-1.00949	0.144338	-6.99391	2.67335e-12	6.78522e-11	TRUE
AABM16_05290	hypothetical_protein	483.113	-2.06463	0.430803	-4.7925	1.64713e-06	9.82746e-06	TRUE
AABM16_05335	hypothetical_protein	20.1514	1.33717	0.510946	2.61705	0.00886928	0.0195075	TRUE
AABM16_05375	phage_tail_tube_protein	35.764	2.73945	0.766294	3.57493	0.000350316	0.00111807	TRUE
AABM16_05385	hypothetical_protein	7964.77	-1.23269	0.2871	-4.29358	1.75815e-05	8.24995e-05	TRUE
AABM16_05405	phage_major_capsid_protein	10.8812	-1.5163	0.619334	-2.44827	0.0143545	0.0299256	TRUE
AABM16_05525	hypothetical_protein	22.6156	-2.19774	0.535804	-4.10176	4.10013e-05	0.000171626	TRUE
AABM16_05615	polyprenyl_synthetase_family_protein	4170.65	1.60007	0.211872	7.55206	4.28427e-14	1.45756e-12	TRUE
AABM16_05635	ribonuclease_HII	180.439	1.39638	0.351823	3.96897	7.21854e-05	0.00027482	TRUE
AABM16_05710	DNA-3-methyladenine_glycosylase_I	526.18	2.40032	0.332684	7.21501	5.39284e-13	1.59688e-11	TRUE
AABM16_05740	lysophospholipid_acyltransferase_family_protein	2529.03	1.7298	0.210517	8.21693	2.08775e-16	1.19226e-14	TRUE
AABM16_05745	glycosyltransferase	908.402	2.03255	0.294565	6.90018	5.19384e-12	1.21234e-10	TRUE
AABM16_05855	GNAT_family_N-acetyltransferase	1747.41	-1.20196	0.208554	-5.76333	8.24717e-09	9.00597e-08	TRUE
AABM16_05870	hemin_uptake_protein_HemP	28630.7	-1.36861	0.570045	-2.40087	0.0163559	0.0334439	TRUE
AABM16_05895	alpha/beta_hydrolase	2598.71	-1.46296	0.324207	-4.51243	6.40894e-06	3.38214e-05	TRUE
AABM16_05900	adenylate_kinase	9363.14	-1.0865	0.226622	-4.79431	1.63233e-06	9.77564e-06	TRUE
AABM16_05935	aspartate-semialdehyde_dehydrogenase	8165.7	1.69053	0.192945	8.76171	1.92313e-18	1.61847e-16	TRUE
AABM16_05955	alpha/beta_fold_hydrolase	1626.54	2.52489	0.250293	10.0877	6.26065e-24	1.11231e-21	TRUE
AABM16_06020	LrgB_family_protein	957.115	1.26096	0.260646	4.83785	1.31253e-06	8.07205e-06	TRUE
AABM16_06040	UvrD-helicase_domain-containing_protein	2738.72	1.09893	0.136613	8.04411	8.68734e-16	4.34096e-14	TRUE
AABM16_06065	dUTP_diphosphatase	2727.46	1.80242	0.227096	7.93681	2.07446e-15	9.75607e-14	TRUE
AABM16_06070	acetylglutamate_kinase	813.605	2.10132	0.568999	3.69301	0.000221611	0.000736707	TRUE
AABM16_06075	rhomboid_family_intramembrane_serine_protease	3286.79	1.88302	0.340542	5.52949	3.21164e-08	2.85301e-07	TRUE
AABM16_06080	ion_transporter	5718.39	1.30962	0.291874	4.48694	7.22547e-06	3.76337e-05	TRUE
AABM16_06170	tRNA_preQ1(34)_S-adenosylmethionine_ribosyltransferase-isomerase_QueA	1116.69	1.8243	0.232777	7.83713	4.60967e-15	1.99213e-13	TRUE
AABM16_06185	hypothetical_protein	171.999	1.08327	0.284647	3.80566	0.000141427	0.000501423	TRUE
AABM16_06195	ArsC/Spx/MgsR_family_protein	1562.47	-1.24759	0.241834	-5.15887	2.48441e-07	1.87385e-06	TRUE
AABM16_06260	oligopeptide_ABC_transporter_permease_OppC	3259.56	1.08452	0.225888	4.80114	1.57769e-06	9.51969e-06	TRUE
AABM16_06265	ABC_transporter_permease	5999.56	1.26276	0.217861	5.79619	6.78394e-09	7.91789e-08	TRUE
AABM16_06300	2-C-methyl-D-erythritol_4-phosphate_cytidylyltransferase	537.693	2.09483	0.34812	6.01755	1.77073e-09	2.44086e-08	TRUE
AABM16_06325	cytochrome-c_oxidase%2C_cbb3-type_subunit_III	25380.1	-1.0394	0.187305	-5.54926	2.86881e-08	2.61716e-07	TRUE
AABM16_06335	cytochrome-c_oxidase%2C_cbb3-type_subunit_II	9112.51	-1.17914	0.174506	-6.75704	1.40843e-11	3.04336e-10	TRUE
AABM16_06340	cytochrome-c_oxidase%2C_cbb3-type_subunit_I	44345.8	-1.15411	0.159465	-7.23738	4.57447e-13	1.38011e-11	TRUE
AABM16_06385	ribonuclease_T	1507.61	1.2044	0.192394	6.26006	3.84835e-10	6.43983e-09	TRUE
AABM16_06480	50S_ribosomal_protein_L13	12593.1	1.8071	0.272111	6.64102	3.11511e-11	6.55403e-10	TRUE
AABM16_06485	30S_ribosomal_protein_S9	9155.79	1.75471	0.303734	5.77711	7.5993e-09	8.61484e-08	TRUE
AABM16_06520	ATP-dependent_chaperone_ClpB	23086	-1.65483	0.404142	-4.09468	4.22746e-05	0.000175122	TRUE
AABM16_06535	ABC_transporter_substrate-binding_protein	14775.6	-1.77136	0.315329	-5.61749	1.93756e-08	1.86636e-07	TRUE
AABM16_06580	3-deoxy-D-manno-octulosonic_acid_transferase	1194.44	1.55952	0.279696	5.57575	2.46463e-08	2.29125e-07	TRUE
AABM16_06610	prepilin-type_N-terminal_cleavage/methylation_domain-containing_protein	546.082	1.30024	0.316956	4.10227	4.09119e-05	0.000171626	TRUE
AABM16_06650	bifunctional_phosphopantothenoylcysteine_decarboxylase/phosphopantothenate--cysteine_ligase_CoaBC	2712.16	1.26166	0.234885	5.37138	7.81385e-08	6.50747e-07	TRUE
AABM16_06675	c-type_cytochrome	9560.09	-1.36255	0.17431	-7.8168	5.41818e-15	2.22145e-13	TRUE
AABM16_06685	cysteine--tRNA_ligase	6154.35	1.65992	0.236049	7.0321	2.03446e-12	5.33296e-11	TRUE
AABM16_06765	cytochrome_c	1958.96	-1.25301	0.181515	-6.9031	5.08791e-12	1.21234e-10	TRUE
AABM16_06840	c-type_cytochrome	4722.83	-1.31648	0.223771	-5.88314	4.02549e-09	5.06831e-08	TRUE
AABM16_06850	lactoylglutathione_lyase	9193.25	-1.30736	0.148092	-8.82803	1.06537e-18	1.00208e-16	TRUE
AABM16_06875	type_IV_pilus_secretin_PilQ	612.241	1.55248	0.336516	4.6134	3.96133e-06	2.19936e-05	TRUE
AABM16_06880	pilus_assembly_protein_PilP	398.758	1.54865	0.322348	4.80427	1.55314e-06	9.40707e-06	TRUE
AABM16_06910	DUF2789_domain-containing_protein	2601.42	1.6791	0.444047	3.78136	0.000155976	0.00054757	TRUE
AABM16_06940	polymorphic_toxin-type_HINT_domain-containing_protein	95.6056	1.48986	0.341706	4.36006	1.30028e-05	6.35826e-05	TRUE
AABM16_06975	1-(5-phosphoribosyl)-5-[(5-_phosphoribosylamino)methylideneamino]imidazole-4-_carboxamide_isomerase	2723.9	1.19647	0.186993	6.39847	1.56943e-10	2.91804e-09	TRUE
AABM16_07010	catalase	5920.44	-1.14843	0.216343	-5.30837	1.10612e-07	8.88789e-07	TRUE
AABM16_07015	AbgT_family_transporter	4130.31	1.64267	0.372724	4.40721	1.04711e-05	5.21445e-05	TRUE
AABM16_07045	pseudouridine_synthase	2351.04	2.3747	0.188999	12.5647	3.30279e-36	5.28116e-33	TRUE
AABM16_07170	WG_repeat-containing_protein	5279.79	-1.04739	0.173033	-6.05314	1.42048e-09	2.02799e-08	TRUE
AABM16_07190	NADPH-dependent_2%2C4-dienoyl-CoA_reductase	1319.01	-1.3242	0.282448	-4.68829	2.755e-06	1.58462e-05	TRUE
AABM16_07235	hypothetical_protein	25393.6	-1.41158	0.240436	-5.87092	4.33379e-09	5.2498e-08	TRUE
AABM16_07255	MATE_family_efflux_transporter	2617.29	1.11079	0.275852	4.02675	5.65522e-05	0.000221093	TRUE
AABM16_07270	cold-shock_protein	14662.8	1.16415	0.410049	2.83905	0.00452477	0.0107505	TRUE
AABM16_07300	peptidoglycan-binding_protein_LysM	61525.5	-1.17981	0.335312	-3.51854	0.000433924	0.00134989	TRUE
AABM16_07320	50S_ribosomal_protein_L32	4285.15	1.20571	0.30789	3.91604	9.0016e-05	0.000335514	TRUE
AABM16_07335	Sua5/YciO/YrdC/YwlC_family_protein	291.345	-1.34171	0.311643	-4.30528	1.66772e-05	7.91302e-05	TRUE
AABM16_07370	preprotein_translocase_subunit_SecY	24090.5	1.72385	0.271684	6.34505	2.22352e-10	3.90705e-09	TRUE
AABM16_07375	50S_ribosomal_protein_L15	13162.8	1.62473	0.321527	5.05316	4.3457e-07	2.99291e-06	TRUE
AABM16_07385	30S_ribosomal_protein_S5	14789.3	1.61626	0.273717	5.90486	3.52945e-09	4.55128e-08	TRUE
AABM16_07390	50S_ribosomal_protein_L18	13214.5	1.48975	0.258497	5.7631	8.25809e-09	9.00597e-08	TRUE
AABM16_07425	30S_ribosomal_protein_S17	3065.97	1.10906	0.468396	2.36779	0.0178948	0.03622	TRUE
AABM16_07430	50S_ribosomal_protein_L29	264.471	1.10237	0.492838	2.23678	0.0253007	0.0489188	TRUE
AABM16_07435	50S_ribosomal_protein_L16	7476.58	1.30508	0.310268	4.20629	2.59595e-05	0.000115303	TRUE
AABM16_07440	30S_ribosomal_protein_S3	13754.8	1.45492	0.285966	5.08773	3.62373e-07	2.55258e-06	TRUE
AABM16_07445	50S_ribosomal_protein_L22	2986.78	1.69207	0.332756	5.08502	3.67595e-07	2.578e-06	TRUE
AABM16_07450	30S_ribosomal_protein_S19	3433.92	1.63519	0.326423	5.00942	5.45942e-07	3.6679e-06	TRUE
AABM16_07455	50S_ribosomal_protein_L2	23270.4	1.76393	0.315648	5.5883	2.29309e-08	2.15685e-07	TRUE
AABM16_07460	50S_ribosomal_protein_L23	3431.46	1.7602	0.321794	5.46998	4.50098e-08	3.91145e-07	TRUE
AABM16_07465	50S_ribosomal_protein_L4	21791.3	1.83386	0.32635	5.61931	1.9172e-08	1.85879e-07	TRUE
AABM16_07470	50S_ribosomal_protein_L3	29253.1	1.97753	0.322238	6.13688	8.41601e-10	1.24604e-08	TRUE
AABM16_07475	30S_ribosomal_protein_S10	7866.18	2.046	0.343744	5.95211	2.64709e-09	3.55688e-08	TRUE
AABM16_07515	c-type_cytochrome	8412.98	-2.01598	0.311691	-6.46789	9.93831e-11	1.93797e-09	TRUE
AABM16_07520	OmpA_family_protein	9734.61	-1.21259	0.262615	-4.61736	3.88648e-06	2.17289e-05	TRUE
AABM16_07550	30S_ribosomal_protein_S21	6974.7	2.04801	0.278846	7.34459	2.06386e-13	6.34636e-12	TRUE
AABM16_07565	aminoacyl-tRNA_hydrolase	483.187	3.18181	0.332766	9.56172	1.1582e-21	1.85197e-19	TRUE
AABM16_07590	hydroxymethylpyrimidine/phosphomethylpyrimidine_kinase	2771.97	-1.02741	0.274725	-3.73979	0.000184177	0.000631971	TRUE
AABM16_07630	malate_synthase_G	4298.84	2.81503	0.36766	7.65661	1.90906e-14	7.14045e-13	TRUE
AABM16_07695	(p)ppGpp_synthetase	525.429	-1.3166	0.335927	-3.91932	8.88001e-05	0.000331755	TRUE
AABM16_07740	PspC_domain-containing_protein	6216.07	-1.08694	0.379679	-2.86277	0.00419949	0.0100826	TRUE
AABM16_07780	Fe-S_biogenesis_protein_NfuA	5102.71	-1.10628	0.247603	-4.46795	7.89736e-06	4.07351e-05	TRUE
AABM16_07840	hypothetical_protein	5605.44	1.94763	0.192045	10.1415	3.61364e-24	8.25458e-22	TRUE
AABM16_07845	PepSY_domain-containing_protein	7722.54	3.55465	0.351656	10.1083	5.07496e-24	1.01436e-21	TRUE
AABM16_07850	HNH_endonuclease	57.4603	1.22174	0.454969	2.68534	0.0072457	0.0162495	TRUE
AABM16_07855	OmpA_family_protein	119.712	1.05265	0.298752	3.52349	0.000425909	0.00132754	TRUE
AABM16_07910	DNA_polymerase_I	4466.89	1.43944	0.161726	8.90049	5.56012e-19	5.92709e-17	TRUE
AABM16_07920	hypothetical_protein	865.794	1.28935	0.187664	6.87053	6.3965e-12	1.42056e-10	TRUE
AABM16_07940	transporter_substrate-binding_domain-containing_protein	7544.25	-1.12831	0.190621	-5.91912	3.23668e-09	4.24217e-08	TRUE
AABM16_07945	transporter_substrate-binding_domain-containing_protein	7991.61	-1.24628	0.224359	-5.55486	2.77829e-08	2.55315e-07	TRUE
AABM16_07965	translational_GTPase_TypA	12457.7	1.38704	0.281204	4.93249	8.11859e-07	5.29862e-06	TRUE
AABM16_08055	pantetheine-phosphate_adenylyltransferase	2041.44	1.26356	0.311572	4.05545	5.00385e-05	0.000200029	TRUE
AABM16_08070	hypothetical_protein	594.54	-1.00504	0.430093	-2.33678	0.0194504	0.0387795	TRUE
AABM16_08160	phosphate_ABC_transporter_permease_PstA	2256.52	1.02281	0.269622	3.79349	0.000148547	0.000524341	TRUE
AABM16_08165	phosphate_ABC_transporter_permease_subunit_PstC	2478.67	1.58489	0.319972	4.95322	7.29959e-07	4.82316e-06	TRUE
AABM16_08170	phosphate_ABC_transporter_substrate-binding_protein_PstS	6588.16	1.87349	0.294585	6.35975	2.02084e-10	3.71416e-09	TRUE
AABM16_08175	M48_family_metallopeptidase	4989.15	-1.15393	0.153214	-7.53154	5.01436e-14	1.67041e-12	TRUE
AABM16_08190	sulfur_transferase_domain-containing_protein	2530.09	1.13704	0.213859	5.31678	1.05621e-07	8.52973e-07	TRUE
AABM16_08195	RluA_family_pseudouridine_synthase	366.781	1.51722	0.181932	8.33952	7.45936e-17	4.9698e-15	TRUE
AABM16_08205	transcription_termination_factor_Rho	3235.11	3.25377	0.311531	10.4444	1.55363e-25	4.14042e-23	TRUE
AABM16_08210	hypothetical_protein	14297.2	1.01591	0.337259	3.01224	0.00259325	0.00649938	TRUE
AABM16_08215	Ohr_family_peroxiredoxin	13469	-2.55787	0.423179	-6.04442	1.49949e-09	2.12184e-08	TRUE
AABM16_08305	translation_initiation_factor_IF-2	23729.8	1.14449	0.317797	3.60133	0.000316592	0.00101653	TRUE
AABM16_08310	transcription_termination_factor_NusA	16546.1	1.68019	0.353202	4.75703	1.96459e-06	1.16347e-05	TRUE
AABM16_08315	ribosome_maturation_factor_RimP	6762.73	1.9932	0.349164	5.70849	1.13981e-08	1.19905e-07	TRUE
AABM16_08345	Mur_ligase_family_protein	3884.42	1.43157	0.258302	5.54222	2.9866e-08	2.66792e-07	TRUE
AABM16_08350	UDP-N-acetylmuramoyl-L-alanyl-D-glutamate--2%2C_6-diaminopimelate_ligase	3433.16	1.16681	0.205628	5.67434	1.39221e-08	1.4001e-07	TRUE
AABM16_08360	cell_division_protein_FtsL	1317.2	1.5183	0.211566	7.17649	7.15223e-13	2.07935e-11	TRUE
AABM16_08365	16S_rRNA_(cytosine(1402)-N(4))-methyltransferase_RsmH	5659.39	1.31585	0.227699	5.7789	7.51919e-09	8.58799e-08	TRUE
AABM16_08385	metal-dependent_hydrolase	197.199	2.13146	0.451266	4.72329	2.32063e-06	1.34934e-05	TRUE
AABM16_08445	Eco57I_restriction-modification_methylase_domain-containing_protein	1361.2	1.41963	0.228319	6.21774	5.04359e-10	8.14617e-09	TRUE
AABM16_08450	GIY-YIG_nuclease_family_protein	3159.31	1.07288	0.238404	4.50025	6.78739e-06	3.57008e-05	TRUE
AABM16_08470	surface-adhesin_E_family_protein	2292.06	-1.54487	0.291103	-5.30695	1.11474e-07	8.91238e-07	TRUE
AABM16_08475	hypothetical_protein	604.176	-1.36828	0.335687	-4.07606	4.58048e-05	0.000185423	TRUE
AABM16_08520	LPS_export_ABC_transporter_permease_LptG	3609.71	1.60339	0.312208	5.13563	2.81198e-07	2.06896e-06	TRUE
AABM16_08525	LPS_export_ABC_transporter_permease_LptF	6781.69	2.05355	0.331294	6.19858	5.69732e-10	9.10114e-09	TRUE
AABM16_08590	restriction_endonuclease_subunit_S	381.746	1.1943	0.338381	3.52944	0.000416442	0.00130057	TRUE
AABM16_08595	RNase_adapter_RapZ	634.041	1.3626	0.337396	4.03856	5.37806e-05	0.000211995	TRUE
AABM16_08600	pantoate--beta-alanine_ligase	1197.93	1.73229	0.299531	5.78335	7.32278e-09	8.48487e-08	TRUE
AABM16_08605	3-methyl-2-oxobutanoate_hydroxymethyltransferase	1791.63	1.74813	0.322165	5.4262	5.75659e-08	4.92235e-07	TRUE
AABM16_08610	2-amino-4-hydroxy-6-_hydroxymethyldihydropteridine_diphosphokinase	847.306	2.00381	0.272489	7.35374	1.92736e-13	6.04285e-12	TRUE
AABM16_08615	polynucleotide_adenylyltransferase_PcnB	7319.54	1.584	0.206256	7.67978	1.59362e-14	6.21513e-13	TRUE
AABM16_08620	ComEA_family_DNA-binding_protein	195.961	1.06843	0.277108	3.85566	0.000115419	0.000417546	TRUE
AABM16_08680	YqgE/AlgH_family_protein	767.072	1.10368	0.210553	5.24179	1.5903e-07	1.24652e-06	TRUE
AABM16_08765	ATP-binding_cassette_domain-containing_protein	13662.2	1.30336	0.209605	6.21818	5.0294e-10	8.14617e-09	TRUE
AABM16_08770	metal_ABC_transporter_permease	4563.07	1.74181	0.281985	6.17696	6.53481e-10	1.01448e-08	TRUE
AABM16_08775	metal_ABC_transporter_permease	5364.92	2.12706	0.463379	4.59033	4.42545e-06	2.42339e-05	TRUE
AABM16_08790	hypothetical_protein	17.7733	1.71925	0.751906	2.28653	0.0222235	0.0437089	TRUE
AABM16_08800	restriction_endonuclease_PLD_domain-containing_protein	1221.47	1.0099	0.211787	4.76848	1.8562e-06	1.10337e-05	TRUE
AABM16_08875	L-threonylcarbamoyladenylate_synthase	407.483	1.44587	0.193975	7.45392	9.06055e-14	2.89756e-12	TRUE
AABM16_08925	membrane_protein_insertion_efficiency_factor_YidD	147.114	1.10212	0.344045	3.20343	0.00135802	0.00362516	TRUE
AABM16_08930	ribonuclease_P_protein_component	450.222	1.19311	0.228522	5.221	1.77959e-07	1.38135e-06	TRUE

## Sheet: Mcat_cell_vs_Mcat_apf_FDRLFC_de
ID	attributes	baseMean	log2FoldChange	lfcSE	stat	pvalue	padj	Significant
AABM16_00005	chromosomal_replication_initiator_protein_DnaA	2801.76	1.99952	0.200626	9.9664	2.13832e-23	5.69863e-21	TRUE
AABM16_00015	DNA_replication_and_repair_protein_RecF	1517.93	1.26927	0.183761	6.90721	4.94274e-12	6.1267e-11	TRUE
AABM16_00035	septal_ring_lytic_transglycosylase_RlpA_family_protein	1026.85	1.87839	0.227119	8.27049	1.33406e-16	3.95031e-15	TRUE
AABM16_00045	type_III_PLP-dependent_enzyme	7731.06	-1.08116	0.128612	-8.40637	4.22882e-17	1.46997e-15	TRUE
AABM16_00085	hydroxymethylbilane_synthase	3991.23	-1.21235	0.16455	-7.36769	1.73612e-13	2.74857e-12	TRUE
AABM16_00105	molecular_chaperone_DnaK	48513.4	-1.38531	0.319038	-4.34216	1.41091e-05	4.96926e-05	TRUE
AABM16_00110	nucleotide_exchange_factor_GrpE	4254.48	-1.17005	0.320043	-3.65592	0.000256257	0.000696862	TRUE
AABM16_00170	iron-sulfur_cluster_insertion_protein_ErpA	1243.92	-1.05491	0.220434	-4.78561	1.70467e-06	7.04332e-06	TRUE
AABM16_00175	ABC_transporter_ATP-binding_protein	372.918	1.77809	0.666488	2.66785	0.00763385	0.0147422	TRUE
AABM16_00190	FAD-dependent_oxidoreductase	2341.65	1.36493	0.577563	2.36325	0.0181154	0.0320425	TRUE
AABM16_00220	4-hydroxy-tetrahydrodipicolinate_reductase	6752.25	-1.37816	0.201944	-6.82449	8.82378e-12	1.04513e-10	TRUE
AABM16_00230	bile_acid:sodium_symporter_family_protein	422.663	-1.4647	0.357372	-4.09854	4.15773e-05	0.000132699	TRUE
AABM16_00240	thioredoxin_fold_domain-containing_protein	2085.27	1.37629	0.161585	8.51743	1.6313e-17	6.06615e-16	TRUE
AABM16_00255	TraR/DksA_family_transcriptional_regulator	1441.83	-1.25601	0.305813	-4.1071	4.00653e-05	0.000128643	TRUE
AABM16_00265	hypothetical_protein	138.201	1.00774	0.333218	3.02428	0.00249223	0.00538523	TRUE
AABM16_00270	serine/threonine_transporter_SstT	6591.41	-1.19146	0.205259	-5.80469	6.44853e-09	4.2259e-08	TRUE
AABM16_00280	two-component_system_response_regulator_OmpR	19455.9	-1.21838	0.189489	-6.4298	1.27776e-10	1.23827e-09	TRUE
AABM16_00335	hypothetical_protein	1183.05	-1.79972	0.285085	-6.31293	2.73795e-10	2.40548e-09	TRUE
AABM16_00360	YheV_family_putative_metal-binding_protein	338.065	1.35353	0.35372	3.82657	0.000129944	0.000376413	TRUE
AABM16_00400	fatty_acid_oxidation_complex_subunit_alpha_FadB	10712.8	-1.71038	0.263567	-6.48934	8.62152e-11	8.67032e-10	TRUE
AABM16_00405	acetyl-CoA_C-acyltransferase_FadA	6445.3	-1.03247	0.267067	-3.86597	0.00011065	0.000324047	TRUE
AABM16_00410	hypothetical_protein	5.31182	2.5982	0.690783	3.76124	0.000169076	0.0004785	TRUE
AABM16_00415	patatin-like_phospholipase_family_protein	63.3682	1.16179	0.19536	5.94692	2.73231e-09	1.97691e-08	TRUE
AABM16_00440	ATP-dependent_DNA_helicase_RecG	6559.75	-1.09199	0.18287	-5.97139	2.35243e-09	1.73342e-08	TRUE
AABM16_00460	hypothetical_protein	230.644	1.32795	0.22619	5.87093	4.33361e-09	2.9362e-08	TRUE
AABM16_00485	type_II_secretion_system_F_family_protein	1034.02	1.0867	0.183567	5.91993	3.22082e-09	2.24895e-08	TRUE
AABM16_00530	Dyp-type_peroxidase	1069.68	1.11215	0.175469	6.33813	2.32577e-10	2.14688e-09	TRUE
AABM16_00535	tRNA-dihydrouridine_synthase_family_protein	457.351	2.4333	0.312753	7.78028	7.2365e-15	1.54282e-13	TRUE
AABM16_00540	UvrD-helicase_domain-containing_protein	1034.03	2.1403	0.269418	7.94414	1.95535e-15	4.88532e-14	TRUE
AABM16_00545	UTRA_domain-containing_protein	220.611	1.37479	0.284149	4.83827	1.30977e-06	5.4969e-06	TRUE
AABM16_00565	Sec-independent_protein_translocase_subunit_TatA	3044.75	-2.3438	0.24932	-9.40077	5.41644e-21	5.09464e-19	TRUE
AABM16_00585	nitric-oxide_reductase_large_subunit	28645.1	-1.5003	0.300449	-4.99351	5.9291e-07	2.70104e-06	TRUE
AABM16_00595	copper-containing_nitrite_reductase	11498	-2.09648	0.263319	-7.96173	1.69652e-15	4.30592e-14	TRUE
AABM16_00645	DEAD/DEAH_box_helicase	26197.1	2.77691	0.658111	4.21952	2.44819e-05	8.13858e-05	TRUE
AABM16_00700	8-amino-7-oxononanoate_synthase	935.646	1.31146	0.165696	7.91486	2.47527e-15	6.08915e-14	TRUE
AABM16_00725	CoA_pyrophosphatase	2032.28	-1.32591	0.161176	-8.22648	1.92794e-16	5.60504e-15	TRUE
AABM16_00765	heme_exporter_protein_CcmD	579.76	-1.21923	0.221814	-5.49661	3.87159e-08	2.11379e-07	TRUE
AABM16_00785	methionine_ABC_transporter_ATP-binding_protein_MetN	2171	1.05275	0.202371	5.20207	1.97078e-07	9.52048e-07	TRUE
AABM16_00790	ATP-binding_protein	1904.8	1.56237	0.270064	5.78518	7.24362e-09	4.72757e-08	TRUE
AABM16_00825	4-(cytidine_5'-diphospho)-2-C-methyl-D-erythritol_kinase	599.824	1.39566	0.323812	4.31009	1.63189e-05	5.64805e-05	TRUE
AABM16_00845	electron_transfer_flavoprotein-ubiquinone_oxidoreductase	5540.95	-1.32213	0.189457	-6.97856	2.98213e-12	3.81475e-11	TRUE
AABM16_00915	dienelactone_hydrolase_family_protein	7033.09	-1.18533	0.18567	-6.38408	1.72426e-10	1.62182e-09	TRUE
AABM16_00925	CBS_domain-containing_protein	5258.56	-1.28524	0.219568	-5.85351	4.81295e-09	3.22004e-08	TRUE
AABM16_00970	surface_lipoprotein_assembly_modifier	13067.7	1.7091	0.291016	5.87287	4.28316e-09	2.91437e-08	TRUE
AABM16_00975	hypothetical_protein	1412.12	1.11368	0.25857	4.30708	1.65426e-05	5.70078e-05	TRUE
AABM16_00985	anthranilate_synthase_component_I_family_protein	667.133	1.19918	0.188509	6.36142	1.99898e-10	1.85836e-09	TRUE
AABM16_01000	30S_ribosomal_protein_S12	15284.7	1.00744	0.207911	4.84552	1.26283e-06	5.32788e-06	TRUE
AABM16_01015	elongation_factor_Tu	793.742	1.58857	0.433616	3.66354	0.000248758	0.000678778	TRUE
AABM16_01040	hypothetical_protein	1423.82	-1.21656	0.160449	-7.58225	3.39611e-14	6.24182e-13	TRUE
AABM16_01050	endolytic_transglycosylase_MltG	6600.14	-1.25261	0.198824	-6.30009	2.97471e-10	2.54361e-09	TRUE
AABM16_01060	4-hydroxy-tetrahydrodipicolinate_synthase	18218	-1.1549	0.186722	-6.18513	6.20527e-10	4.912e-09	TRUE
AABM16_01085	hypothetical_protein	122.841	-1.01271	0.274667	-3.68706	0.000226864	0.00063088	TRUE
AABM16_01105	WYL_domain-containing_protein	33.4442	-1.6415	0.299191	-5.48648	4.10028e-08	2.22249e-07	TRUE
AABM16_01110	DeoR_family_transcriptional_regulator	33.0746	-1.27097	0.329517	-3.85706	0.00011476	0.000334857	TRUE
AABM16_01140	elongation_factor_Tu	2191.11	1.76513	0.448916	3.93199	8.42455e-05	0.000252736	TRUE
AABM16_01150	preprotein_translocase_subunit_SecE	5247.4	1.57692	0.167697	9.40341	5.28227e-21	5.09464e-19	TRUE
AABM16_01155	transcription_termination/antitermination_protein_NusG	3596.16	1.35421	0.174261	7.77117	7.77648e-15	1.63613e-13	TRUE
AABM16_01160	50S_ribosomal_protein_L11	11932.2	1.3286	0.231761	5.73264	9.88787e-09	6.24929e-08	TRUE
AABM16_01225	ligase	402.398	1.59231	0.31028	5.13185	2.86901e-07	1.35726e-06	TRUE
AABM16_01240	OsmC_family_protein	2297.89	-1.55171	0.232415	-6.67645	2.44799e-11	2.68105e-10	TRUE
AABM16_01255	30S_ribosomal_protein_S2	16352.6	1.03643	0.206514	5.0187	5.20223e-07	2.38348e-06	TRUE
AABM16_01265	orotate_phosphoribosyltransferase	3163.82	-1.28099	0.286877	-4.46531	7.99518e-06	2.93892e-05	TRUE
AABM16_01270	glutathione_synthase	5435.65	-1.03838	0.191595	-5.41968	5.97071e-08	3.20375e-07	TRUE
AABM16_01305	alkyl_hydroperoxide_reductase_subunit_C	47669.2	-1.78429	0.228202	-7.81891	5.32841e-15	1.16714e-13	TRUE
AABM16_01310	DUF465_domain-containing_protein	2607.68	-1.73344	0.365084	-4.74805	2.05389e-06	8.29335e-06	TRUE
AABM16_01315	alkyl_hydroperoxide_reductase_subunit_F	3710.06	-1.23922	0.216337	-5.72818	1.01512e-08	6.36537e-08	TRUE
AABM16_01345	hypothetical_protein	39.1189	2.0284	0.52858	3.83744	0.000124323	0.00036144	TRUE
AABM16_01355	2OG-Fe(II)_oxygenase	1170.12	-1.5428	0.23325	-6.61437	3.73125e-11	3.97751e-10	TRUE
AABM16_01400	HAD_hydrolase_family_protein	17.0506	1.75061	0.443352	3.94858	7.86166e-05	0.000237633	TRUE
AABM16_01430	regulatory_protein_RecX	1670.09	1.51145	0.195163	7.74458	9.58997e-15	1.96594e-13	TRUE
AABM16_01440	FAD-linked_oxidase_C-terminal_domain-containing_protein	11135.9	-1.70338	0.221492	-7.69047	1.46593e-14	2.90622e-13	TRUE
AABM16_01530	type_IV_pilus_twitching_motility_protein_PilT	647.289	1.9403	0.247972	7.82466	5.09016e-15	1.14636e-13	TRUE
AABM16_01545	hypothetical_protein	605.59	-1.034	0.170609	-6.06064	1.35581e-09	1.02262e-08	TRUE
AABM16_01575	DUF2628_domain-containing_protein	3180.21	-1.48978	0.211406	-7.04703	1.82774e-12	2.41534e-11	TRUE
AABM16_01585	primosomal_protein_N'	1865.46	1.5212	0.194554	7.81893	5.32744e-15	1.16714e-13	TRUE
AABM16_01630	trimeric_intracellular_cation_channel_family_protein	130.615	1.84479	0.229628	8.03384	9.44721e-16	2.47641e-14	TRUE
AABM16_01635	7-carboxy-7-deazaguanine_synthase_QueE	271.133	1.32503	0.249715	5.30616	1.11962e-07	5.64753e-07	TRUE
AABM16_01670	porin_family_protein	9873.48	1.22008	0.323928	3.76651	0.000165548	0.000471857	TRUE
AABM16_01675	tRNA_glutamyl-Q(34)_synthetase_GluQRS	788.938	3.24882	0.331105	9.81206	9.99068e-23	1.59751e-20	TRUE
AABM16_01680	RNA_polymerase-binding_protein_DksA	2274.87	2.92912	0.203327	14.406	4.74581e-47	3.79428e-44	TRUE
AABM16_01685	metallophosphoesterase	417.485	1.73181	0.234909	7.37228	1.67734e-13	2.70916e-12	TRUE
AABM16_01745	hypothetical_protein	1980.25	1.22018	0.260772	4.67909	2.88155e-06	1.1238e-05	TRUE
AABM16_01785	tRNA_(guanosine(37)-N1)-methyltransferase_TrmD	6204.24	1.23476	0.348888	3.53913	0.000401443	0.00104716	TRUE
AABM16_01795	pilin	3126.34	1.10958	0.285077	3.89221	9.9334e-05	0.000293054	TRUE
AABM16_01815	formimidoylglutamase	3153.3	1.53661	0.315297	4.87355	1.09612e-06	4.68635e-06	TRUE
AABM16_01845	RNA_methyltransferase	801.929	1.0267	0.173525	5.91676	3.2835e-09	2.28275e-08	TRUE
AABM16_01875	EF-P_lysine_aminoacylase_EpmA	1842.72	1.79028	0.247871	7.22264	5.09893e-13	7.27963e-12	TRUE
AABM16_01880	4-phosphoerythronate_dehydrogenase	3558.64	1.47851	0.161122	9.17638	4.45808e-20	3.24021e-18	TRUE
AABM16_01920	autotransporter_domain-containing_protein	11545.1	1.32891	0.310771	4.27616	1.90142e-05	6.42783e-05	TRUE
AABM16_01945	hypothetical_protein	1519.49	-1.33922	0.205138	-6.52837	6.64893e-11	6.77174e-10	TRUE
AABM16_01950	YecA_family_protein	2968.08	-1.03261	0.199129	-5.18565	2.15257e-07	1.03674e-06	TRUE
AABM16_01975	elongation_factor_P	12981.6	-1.15289	0.176742	-6.52304	6.88961e-11	6.97245e-10	TRUE
AABM16_01995	hypothetical_protein	917.217	1.04889	0.162476	6.45568	1.07738e-10	1.06341e-09	TRUE
AABM16_02025	molecular_chaperone_HtpG	9739.35	-1.41111	0.404945	-3.4847	0.000492683	0.00125671	TRUE
AABM16_02050	S-formylglutathione_hydrolase	3741.83	1.04142	0.187974	5.54022	3.02089e-08	1.68895e-07	TRUE
AABM16_02055	sulfite_exporter_TauE/SafE_family_protein	5428.26	-1.5553	0.216022	-7.19974	6.03296e-13	8.38844e-12	TRUE
AABM16_02060	cbb3-type_cytochrome_oxidase_assembly_protein_CcoS	107.756	2.37244	0.560122	4.23558	2.2796e-05	7.62568e-05	TRUE
AABM16_02080	APC_family_permease	8133.31	1.25377	0.202242	6.19935	5.66951e-10	4.53277e-09	TRUE
AABM16_02105	hypothetical_protein	2843.45	2.66233	0.259849	10.2457	1.23776e-24	3.95836e-22	TRUE
AABM16_02120	3-oxoacyl-ACP_reductase	18510	-1.22029	0.133432	-9.1454	5.94113e-20	3.79994e-18	TRUE
AABM16_02150	BCCT_family_transporter	2436.44	-1.49429	0.211019	-7.08133	1.42781e-12	1.90255e-11	TRUE
AABM16_02155	AI-2E_family_transporter	4334.66	-1.34013	0.122261	-10.9612	5.86966e-28	2.34639e-25	TRUE
AABM16_02165	HIT_domain-containing_protein	16240.9	-1.984	0.220769	-8.98678	2.54575e-19	1.40367e-17	TRUE
AABM16_02230	YfhL_family_4Fe-4S_dicluster_ferredoxin	132.811	1.27435	0.302129	4.2179	2.4659e-05	8.18043e-05	TRUE
AABM16_02240	16S_rRNA_(cytidine(1402)-2'-O)-methyltransferase	1632	1.24342	0.186137	6.6801	2.38782e-11	2.63319e-10	TRUE
AABM16_02300	MFS_transporter	1004.8	-1.78275	0.355019	-5.02155	5.12565e-07	2.35515e-06	TRUE
AABM16_02305	carboxymuconolactone_decarboxylase_family_protein	103.317	-1.05572	0.305808	-3.45223	0.000555964	0.00140219	TRUE
AABM16_02325	protein_disulfide_oxidoreductase	359.956	1.00584	0.251547	3.99864	6.37074e-05	0.000194777	TRUE
AABM16_02350	1%2C6-anhydro-N-acetylmuramyl-L-alanine_amidase_AmpD	903.441	-1.06304	0.248394	-4.27964	1.87197e-05	6.34171e-05	TRUE
AABM16_02355	DUF4105_domain-containing_protein	3246.16	-1.03066	0.164342	-6.27146	3.57683e-10	3.00534e-09	TRUE
AABM16_02390	site-specific_DNA-methyltransferase	275.668	1.60269	0.206442	7.76339	8.26903e-15	1.71717e-13	TRUE
AABM16_02420	sulfur_carrier_protein_ThiS	640.215	1.36936	0.309896	4.41879	9.9257e-06	3.60709e-05	TRUE
AABM16_02455	UMP_kinase	7555.7	-1.30315	0.195701	-6.65889	2.75899e-11	2.98082e-10	TRUE
AABM16_02475	1-deoxy-D-xylulose-5-phosphate_reductoisomerase	1722.31	1.43801	0.217545	6.61017	3.83868e-11	4.06494e-10	TRUE
AABM16_02505	sodium-dependent_transporter	18859.1	-1.15588	0.155098	-7.45262	9.15057e-14	1.54018e-12	TRUE
AABM16_02515	cytochrome_ubiquinol_oxidase_subunit_I	7528.58	-1.28611	0.153955	-8.35379	6.61072e-17	2.15725e-15	TRUE
AABM16_02520	cytochrome_d_ubiquinol_oxidase_subunit_II	4309.34	-1.11033	0.191108	-5.80995	6.24912e-09	4.11208e-08	TRUE
AABM16_02525	cytochrome_bd-I_oxidase_subunit_CydX	582.724	-1.17862	0.192125	-6.13467	8.5337e-10	6.59197e-09	TRUE
AABM16_02540	alanine/glycine:cation_symporter_family_protein	76075.1	-1.93181	0.268071	-7.20633	5.74811e-13	8.11196e-12	TRUE
AABM16_02560	NAD(P)H-dependent_oxidoreductase	1142.42	-1.3202	0.276181	-4.7802	1.7512e-06	7.18086e-06	TRUE
AABM16_02565	NADH:flavin_oxidoreductase/NADH_oxidase	2311.16	-1.36415	0.296506	-4.60074	4.21e-06	1.61048e-05	TRUE
AABM16_02580	50S_ribosomal_protein_L27	2719.48	1.08246	0.193939	5.58144	2.38536e-08	1.37201e-07	TRUE
AABM16_02590	DnaA/Hda_family_protein	1710.64	1.15255	0.144434	7.97978	1.46598e-15	3.78081e-14	TRUE
AABM16_02620	glutaminyl-peptide_cyclotransferase	1011.93	2.61586	0.273416	9.56734	1.09688e-21	1.16928e-19	TRUE
AABM16_02625	50S_ribosomal_protein_L33	545.432	2.02664	0.346134	5.85507	4.76823e-09	3.20353e-08	TRUE
AABM16_02660	hypothetical_protein	330.632	1.57383	0.258851	6.08006	1.20136e-09	9.14748e-09	TRUE
AABM16_02670	hypothetical_protein	1431.4	-2.81227	0.315736	-8.90703	5.24201e-19	2.70386e-17	TRUE
AABM16_02675	adenylosuccinate_lyase	3923.16	1.5601	0.310147	5.03021	4.89939e-07	2.2642e-06	TRUE
AABM16_02690	2-C-methyl-D-erythritol_2%2C4-cyclodiphosphate_synthase	3449.66	-1.43443	0.173308	-8.27678	1.26555e-16	3.81813e-15	TRUE
AABM16_02725	hypothetical_protein	864.341	-1.77454	0.398586	-4.45208	8.50416e-06	3.09753e-05	TRUE
AABM16_02730	ISC_system_2Fe-2S_type_ferredoxin	727.812	1.53674	0.249115	6.1688	6.88113e-10	5.42016e-09	TRUE
AABM16_02745	iron-sulfur_cluster_assembly_protein_IscA	1512.23	-1.35417	0.221934	-6.10169	1.0495e-09	8.02941e-09	TRUE
AABM16_02750	Fe-S_cluster_assembly_scaffold_IscU	1771.38	1.28334	0.341136	3.76197	0.000168581	0.000477946	TRUE
AABM16_02765	hypothetical_protein	76.2443	1.98097	0.41218	4.80608	1.53918e-06	6.40925e-06	TRUE
AABM16_02920	hypothetical_protein	22.2264	1.59472	0.491001	3.24789	0.00116263	0.00272187	TRUE
AABM16_02960	bifunctional_demethylmenaquinone_methyltransferase/2-methoxy-6-polyprenyl-1%2C4-benzoquinol_methylase_UbiE	8218.53	-1.31067	0.190989	-6.86257	6.76341e-12	8.13135e-11	TRUE
AABM16_02995	divalent_metal_cation_transporter	1716.17	-1.73547	0.244724	-7.09154	1.32632e-12	1.79728e-11	TRUE
AABM16_03040	DUF2062_domain-containing_protein	705.781	1.58133	0.275682	5.73607	9.68982e-09	6.14842e-08	TRUE
AABM16_03055	UDP-2%2C3-diacylglucosamine_diphosphatase	449.877	2.1597	0.307083	7.03297	2.02183e-12	2.64992e-11	TRUE
AABM16_03080	succinate_dehydrogenase_assembly_factor_2	610.385	1.02034	0.178732	5.70881	1.13768e-08	6.99675e-08	TRUE
AABM16_03125	CidA/LrgA_family_protein	3536.34	-2.23564	0.254267	-8.7925	1.46273e-18	6.68261e-17	TRUE
AABM16_03130	LrgB_family_protein	1969.81	-1.76247	0.20084	-8.77548	1.7017e-18	7.55838e-17	TRUE
AABM16_03135	lytic_transglycosylase_domain-containing_protein	1416.18	1.61291	0.140768	11.4579	2.14713e-30	1.14442e-27	TRUE
AABM16_03140	protease_HtpX	8478.34	-1.11064	0.234428	-4.73768	2.16179e-06	8.64721e-06	TRUE
AABM16_03220	pyridoxamine_5'-phosphate_oxidase	8337.16	-1.03816	0.139966	-7.41718	1.19643e-13	1.97227e-12	TRUE
AABM16_03225	outer_membrane_lipoprotein_chaperone_LolA	6203.94	1.64642	0.202924	8.11348	4.91905e-16	1.37992e-14	TRUE
AABM16_03240	NADH-quinone_oxidoreductase_subunit_B_family_protein	2919.21	1.06318	0.312157	3.40591	0.000659429	0.00163731	TRUE
AABM16_03245	NADH-quinone_oxidoreductase_subunit_C/D	2836.08	1.05103	0.280653	3.74492	0.000180448	0.000508882	TRUE
AABM16_03260	sulfite_exporter_TauE/SafE_family_protein	587.99	1.23321	0.177643	6.94209	3.86344e-12	4.86428e-11	TRUE
AABM16_03315	glutathione_peroxidase	14791.2	-1.7814	0.284074	-6.27089	3.58987e-10	3.00534e-09	TRUE
AABM16_03320	ferredoxin--NADP_reductase	7086.31	-1.58887	0.187074	-8.49325	2.00946e-17	7.30255e-16	TRUE
AABM16_03340	YdcF_family_protein	483.99	1.46601	0.226321	6.47758	9.32062e-11	9.3148e-10	TRUE
AABM16_03345	UDP-N-acetylmuramate_dehydrogenase	883.975	1.76376	0.210382	8.38362	5.13222e-17	1.74605e-15	TRUE
AABM16_03350	low_molecular_weight_protein-tyrosine-phosphatase	293.945	1.61117	0.227052	7.09606	1.28365e-12	1.75433e-11	TRUE
AABM16_03355	S4_domain-containing_protein	278.234	1.16884	0.19701	5.93289	2.97657e-09	2.10599e-08	TRUE
AABM16_03380	30S_ribosomal_protein_S12_methylthiotransferase_RimO	1476.9	1.88822	0.223288	8.45647	2.75598e-17	9.79292e-16	TRUE
AABM16_03410	tRNA_uracil_4-sulfurtransferase_ThiI	2354.56	-1.20837	0.216383	-5.58437	2.34552e-08	1.35397e-07	TRUE
AABM16_03425	Crp/Fnr_family_transcriptional_regulator	75.181	1.51356	0.469547	3.22346	0.00126652	0.00294356	TRUE
AABM16_03430	carbonate_dehydratase	108.79	-1.75554	0.433375	-4.05087	5.10279e-05	0.000159363	TRUE
AABM16_03455	peptidylprolyl_isomerase	459.84	-1.19681	0.398089	-3.00638	0.00264382	0.00566685	TRUE
AABM16_03460	gephyrin-like_molybdotransferase_Glp	1143.88	-1.33575	0.291033	-4.58969	4.439e-06	1.69402e-05	TRUE
AABM16_03475	molybdate_ABC_transporter_substrate-binding_protein	469.312	1.75904	0.365786	4.80895	1.51726e-06	6.33447e-06	TRUE
AABM16_03480	TOBE_domain-containing_protein	222.413	1.50223	0.336939	4.45847	8.2548e-06	3.02739e-05	TRUE
AABM16_03500	molybdenum_cofactor_guanylyltransferase	297.71	1.37503	0.322594	4.26244	2.02209e-05	6.77847e-05	TRUE
AABM16_03565	barstar_family_protein	375.611	-1.07374	0.216255	-4.96516	6.86459e-07	3.06605e-06	TRUE
AABM16_03590	DUF637_domain-containing_protein	260.221	-1.06962	0.272611	-3.9236	8.72354e-05	0.000260728	TRUE
AABM16_03600	hypothetical_protein	9.71767	1.45346	0.414037	3.51046	0.000447328	0.00115182	TRUE
AABM16_03620	type_II_toxin-antitoxin_system_RelB/DinJ_family_antitoxin	3120.34	-1.03672	0.232057	-4.46754	7.91258e-06	2.91526e-05	TRUE
AABM16_03650	hypothetical_protein	636.068	-1.05668	0.186762	-5.6579	1.53237e-08	9.177e-08	TRUE
AABM16_03675	IclR_family_transcriptional_regulator_C-terminal_domain-containing_protein	72.297	2.05363	0.328539	6.25081	4.08335e-10	3.35892e-09	TRUE
AABM16_03680	helix-turn-helix_domain-containing_protein	67.1887	2.20183	0.449931	4.89371	9.89521e-07	4.26481e-06	TRUE
AABM16_03690	divalent_metal_cation_transporter	1958.93	-1.50539	0.305059	-4.93476	8.02475e-07	3.53487e-06	TRUE
AABM16_03730	biopolymer_transporter_ExbD	18318.5	-1.20792	0.292018	-4.13647	3.52686e-05	0.00011439	TRUE
AABM16_03740	endopeptidase_La	14612	-1.10672	0.303742	-3.64361	0.000268843	0.000727376	TRUE
AABM16_03785	biliverdin-producing_heme_oxygenase	2406.1	-1.0744	0.4101	-2.61986	0.0087966	0.016725	TRUE
AABM16_03790	endonuclease_III	598.237	1.11561	0.218816	5.09841	3.42514e-07	1.6014e-06	TRUE
AABM16_03840	alpha-hydroxy_acid_oxidase	10880.7	-1.11307	0.157011	-7.0891	1.34989e-12	1.81384e-11	TRUE
AABM16_03955	23S_rRNA_pseudouridine(2605)_synthase_RluB	1890.19	1.35457	0.245966	5.50717	3.64656e-08	2.00373e-07	TRUE
AABM16_03960	SMC-Scp_complex_subunit_ScpB	657.311	1.97713	0.237347	8.3301	8.07727e-17	2.58311e-15	TRUE
AABM16_03965	ScpA_family_protein	1389.23	1.0695	0.21454	4.98508	6.19374e-07	2.81358e-06	TRUE
AABM16_03975	indole-3-glycerol_phosphate_synthase_TrpC	2209.03	1.11078	0.125276	8.86662	7.53974e-19	3.69834e-17	TRUE
AABM16_04010	outer_membrane_protein_transport_protein	54068.9	-1.64192	0.253999	-6.46427	1.01786e-10	1.01091e-09	TRUE
AABM16_04075	MarC_family_protein	2282.58	-1.20247	0.215147	-5.58907	2.28286e-08	1.33222e-07	TRUE
AABM16_04095	RnfABCDGE_type_electron_transport_complex_subunit_B	1523.15	1.17411	0.245865	4.7754	1.79353e-06	7.33468e-06	TRUE
AABM16_04115	TIGR03862_family_flavoprotein	695.885	1.27126	0.382751	3.32137	0.000895772	0.00216039	TRUE
AABM16_04130	fumarylacetoacetate_hydrolase_family_protein	1851.8	1.38355	0.180253	7.67559	1.64664e-14	3.17226e-13	TRUE
AABM16_04190	sulfate_ABC_transporter_substrate-binding_protein	3866.42	1.3245	0.406915	3.25497	0.00113402	0.00266845	TRUE
AABM16_04210	hypothetical_protein	5165.55	1.11303	0.23705	4.69535	2.66153e-06	1.04822e-05	TRUE
AABM16_04260	lipopolysaccharide_transport_periplasmic_protein_LptA	1056.16	1.38767	0.219286	6.32812	2.48159e-10	2.22925e-09	TRUE
AABM16_04275	YoaK_family_protein	987.422	-2.05434	0.219553	-9.35691	8.21049e-21	6.90977e-19	TRUE
AABM16_04295	signal_recognition_particle-docking_protein_FtsY	7257.06	-1.27015	0.174897	-7.26228	3.80625e-13	5.58366e-12	TRUE
AABM16_04300	methylated-DNA--[protein]-cysteine_S-methyltransferase	1149.56	1.05844	0.243861	4.34034	1.4226e-05	4.99941e-05	TRUE
AABM16_04330	uracil-DNA_glycosylase_family_protein	89.2224	1.26075	0.229692	5.48887	4.0452e-08	2.20009e-07	TRUE
AABM16_04355	polyphosphate_kinase_2	4236.83	-1.91588	0.337212	-5.68152	1.33504e-08	8.02528e-08	TRUE
AABM16_04365	hypothetical_protein	811.534	1.6579	0.188233	8.80769	1.2775e-18	6.008e-17	TRUE
AABM16_04370	hypothetical_protein	36.4408	3.27019	0.351453	9.30479	1.34263e-20	1.07343e-18	TRUE
AABM16_04375	DUF4393_domain-containing_protein	514.279	2.01831	0.337788	5.97506	2.30001e-09	1.70264e-08	TRUE
AABM16_04380	S24_family_peptidase	386.097	2.21278	0.344755	6.41841	1.377e-10	1.31061e-09	TRUE
AABM16_04415	hypothetical_protein	25.2873	-1.44253	0.362706	-3.97713	6.97528e-05	0.000211641	TRUE
AABM16_04420	glutamate_5-kinase	21.6807	-1.11136	0.38601	-2.87909	0.0039883	0.00812903	TRUE
AABM16_04450	hypothetical_protein	1.9973	3.52767	1.38128	2.55391	0.010652	0.0199211	TRUE
AABM16_04470	hypothetical_protein	8055.43	-1.3894	0.191298	-7.26304	3.78491e-13	5.58366e-12	TRUE
AABM16_04480	phage_antirepressor_Ant	157.16	1.73837	0.287463	6.0473	1.47291e-09	1.10572e-08	TRUE
AABM16_04485	hypothetical_protein	20.6697	2.0106	0.462835	4.34409	1.39856e-05	4.93664e-05	TRUE
AABM16_04490	hypothetical_protein	5.41149	2.90974	0.709747	4.09968	4.13715e-05	0.000132306	TRUE
AABM16_04505	type_II_toxin-antitoxin_system_HicB_family_antitoxin	97.1959	1.52811	0.342897	4.45647	8.33202e-06	3.04872e-05	TRUE
AABM16_04555	cell_envelope_integrity_protein_TolA	617.173	1.00967	0.313196	3.22377	0.00126514	0.00294356	TRUE
AABM16_04565	hypothetical_protein	180.929	1.07142	0.245393	4.36616	1.2645e-05	4.50318e-05	TRUE
AABM16_04590	hypothetical_protein	173.045	2.26443	0.351649	6.43947	1.19895e-10	1.16898e-09	TRUE
AABM16_04600	type_II_toxin-antitoxin_system_HicB_family_antitoxin	159.586	3.04653	0.396867	7.67647	1.63538e-14	3.17226e-13	TRUE
AABM16_04605	hypothetical_protein	20.7066	2.84621	0.550632	5.16898	2.35375e-07	1.13022e-06	TRUE
AABM16_04620	radical_SAM_family_heme_chaperone_HemW	2199.29	1.90489	0.258717	7.36284	1.80038e-13	2.82236e-12	TRUE
AABM16_04655	phosphoenolpyruvate_carboxykinase_(GTP)	5243.04	1.69608	0.202562	8.37313	5.61067e-17	1.86905e-15	TRUE
AABM16_04680	protein_translocase_subunit_SecD	11036.1	1.0106	0.256181	3.94486	7.98457e-05	0.000240893	TRUE
AABM16_04765	LysR_family_transcriptional_regulator	2919.75	-1.16123	0.159825	-7.26567	3.71191e-13	5.54705e-12	TRUE
AABM16_04780	lipoprotein	6887.53	1.01359	0.177181	5.72067	1.06106e-08	6.60172e-08	TRUE
AABM16_04790	symmetrical_bis(5'-nucleosyl)-tetraphosphatase	1366.62	1.49766	0.180646	8.29058	1.12698e-16	3.46545e-15	TRUE
AABM16_04810	alanine_racemase	1424.36	1.13706	0.178217	6.38021	1.76849e-10	1.65369e-09	TRUE
AABM16_04830	(2Fe-2S)-binding_protein	2601.49	-1.28119	0.411043	-3.11693	0.00182744	0.00410405	TRUE
AABM16_04855	ATP-dependent_Clp_protease_adaptor_ClpS	229.63	1.47827	0.251937	5.86762	4.42105e-09	2.98281e-08	TRUE
AABM16_04865	cation-translocating_P-type_ATPase	8241	-1.67159	0.313165	-5.33774	9.4114e-08	4.83885e-07	TRUE
AABM16_04890	CHC2_zinc_finger_domain-containing_protein	1329.82	1.41754	0.157013	9.02815	1.74596e-19	1.034e-17	TRUE
AABM16_04915	hypothetical_protein	13.5018	1.28654	0.377831	3.40505	0.00066151	0.00163993	TRUE
AABM16_04920	30S_ribosomal_protein_S20	4941.21	1.00502	0.263973	3.80727	0.000140511	0.000405556	TRUE
AABM16_04940	hypothetical_protein	2.24522	2.75191	1.00321	2.7431	0.0060862	0.0120593	TRUE
AABM16_05010	GTP_cyclohydrolase_I_FolE	1106.37	1.67413	0.180515	9.27423	1.78907e-20	1.36225e-18	TRUE
AABM16_05040	type_I_glutamate--ammonia_ligase	31123.5	-1.54411	0.161312	-9.57223	1.04622e-21	1.16928e-19	TRUE
AABM16_05045	DUF4149_domain-containing_protein	508.316	-1.03845	0.180519	-5.75256	8.78998e-09	5.65115e-08	TRUE
AABM16_05070	glycosyltransferase_family_4_protein	2876.87	-1.21993	0.206475	-5.90835	3.45556e-09	2.38165e-08	TRUE
AABM16_05110	phosphoenolpyruvate_synthase	33405.9	-1.24129	0.238485	-5.20489	1.94112e-07	9.40559e-07	TRUE
AABM16_05125	M15_family_metallopeptidase	446.874	1.36852	0.29442	4.64817	3.34894e-06	1.2966e-05	TRUE
AABM16_05175	transcription_elongation_factor_GreA	1260.67	1.28266	0.280077	4.57967	4.65711e-06	1.76882e-05	TRUE
AABM16_05185	isoprenylcysteine_carboxyl_methyltransferase_family_protein	2947.14	1.0357	0.281775	3.67564	0.000237252	0.000650714	TRUE
AABM16_05190	hypothetical_protein	337.476	1.22923	0.370747	3.31554	0.00091466	0.00219931	TRUE
AABM16_05195	hypothetical_protein	664.804	2.3334	0.346668	6.73093	1.68579e-11	1.91176e-10	TRUE
AABM16_05210	peptide-methionine_(R)-S-oxide_reductase_MsrB	4473.21	-1.80434	0.263697	-6.84246	7.78464e-12	9.28928e-11	TRUE
AABM16_05240	DUF475_domain-containing_protein	6868.27	-1.41307	0.346938	-4.07297	4.64171e-05	0.000146392	TRUE
AABM16_05270	hypothetical_protein	324.428	-1.35327	0.214294	-6.315	2.7017e-10	2.38675e-09	TRUE
AABM16_05310	type_II_toxin-antitoxin_system_HicA_family_toxin	57.4236	1.53477	0.642131	2.39012	0.0168428	0.0300241	TRUE
AABM16_05315	type_II_toxin-antitoxin_system_HicB_family_antitoxin	1460.61	-1.32239	0.230344	-5.74093	9.41571e-09	5.99829e-08	TRUE
AABM16_05325	hypothetical_protein	211.853	1.38975	0.303908	4.57293	4.80945e-06	1.82235e-05	TRUE
AABM16_05365	DUF4035_domain-containing_protein	5.06314	2.42837	0.887042	2.7376	0.00618895	0.0122477	TRUE
AABM16_05370	phage_tail_assembly_chaperone_family_protein%2C_TAC	10.6478	2.15556	0.605273	3.56131	0.000369009	0.000975282	TRUE
AABM16_05375	phage_tail_tube_protein	35.764	1.66487	0.361044	4.61128	4.00203e-06	1.53459e-05	TRUE
AABM16_05385	hypothetical_protein	7964.77	-2.68848	0.286877	-9.37156	7.14714e-21	6.34905e-19	TRUE
AABM16_05390	HK97-gp10_family_putative_phage_morphogenesis_protein	19.1737	-1.55234	0.536463	-2.89366	0.00380778	0.00779316	TRUE
AABM16_05405	phage_major_capsid_protein	10.8812	-1.03282	0.469378	-2.2004	0.0277787	0.046904	TRUE
AABM16_05420	terminase_TerL_endonuclease_subunit	136.613	1.47359	0.263808	5.58586	2.32546e-08	1.34725e-07	TRUE
AABM16_05425	phage_terminase_small_subunit_P27_family	105.964	1.16535	0.281508	4.13967	3.47806e-05	0.000113037	TRUE
AABM16_05430	HNH_endonuclease_signature_motif_containing_protein	53.5742	2.01491	0.467671	4.3084	1.64438e-05	5.67898e-05	TRUE
AABM16_05495	hypothetical_protein	17.8644	1.41231	0.577261	2.44657	0.0144225	0.0261469	TRUE
AABM16_05555	MFS_transporter	11047.6	-1.04398	0.222474	-4.69259	2.69772e-06	1.05987e-05	TRUE
AABM16_05565	DASS_family_sodium-coupled_anion_symporter	8560.74	-1.58684	0.219641	-7.22473	5.02115e-13	7.23316e-12	TRUE
AABM16_05585	inorganic_diphosphatase	11342.9	-1.70437	0.190117	-8.96486	3.10681e-19	1.65593e-17	TRUE
AABM16_05625	Smr/MutS_family_protein	1816.43	1.11079	0.193909	5.72838	1.01392e-08	6.36537e-08	TRUE
AABM16_05630	lipid-A-disaccharide_synthase	653.607	1.78343	0.185648	9.60652	7.5043e-22	9.23029e-20	TRUE
AABM16_05635	ribonuclease_HII	180.439	1.87617	0.299258	6.2694	3.62433e-10	3.01839e-09	TRUE
AABM16_05700	TrmH_family_RNA_methyltransferase	1316.29	1.58109	0.254369	6.21572	5.10902e-10	4.12831e-09	TRUE
AABM16_05710	DNA-3-methyladenine_glycosylase_I	526.18	2.11532	0.29522	7.16524	7.76511e-13	1.07038e-11	TRUE
AABM16_05725	protease_SohB	4675.41	-1.12648	0.228843	-4.92253	8.5434e-07	3.73248e-06	TRUE
AABM16_05730	potassium/proton_antiporter	6957.76	-1.17304	0.208815	-5.61759	1.93635e-08	1.1553e-07	TRUE
AABM16_05740	lysophospholipid_acyltransferase_family_protein	2529.03	1.66027	0.203228	8.16951	3.09645e-16	8.84148e-15	TRUE
AABM16_05745	glycosyltransferase	908.402	2.13466	0.277592	7.68993	1.4722e-14	2.90622e-13	TRUE
AABM16_05760	DUF3360_domain-containing_protein	37169	-1.25809	0.212857	-5.91048	3.4111e-09	2.36119e-08	TRUE
AABM16_05765	DNA_gyrase_inhibitor_YacG	87.8273	1.75009	0.390959	4.4764	7.59129e-06	2.81635e-05	TRUE
AABM16_05770	hypothetical_protein	79.4797	1.61188	0.414096	3.89253	9.92042e-05	0.000293054	TRUE
AABM16_05815	D-Ala-D-Ala_carboxypeptidase_family_metallohydrolase	518.317	1.27695	0.260608	4.8999	9.58874e-07	4.14389e-06	TRUE
AABM16_05825	ABC_transporter_ATP-binding_protein	1008.83	1.12703	0.189564	5.94538	2.75816e-09	1.98021e-08	TRUE
AABM16_05855	GNAT_family_N-acetyltransferase	1747.41	-1.30027	0.207201	-6.27544	3.48657e-10	2.94975e-09	TRUE
AABM16_05860	glyceraldehyde-3-phosphate_dehydrogenase	27753.2	-1.20138	0.153493	-7.82693	4.99924e-15	1.14197e-13	TRUE
AABM16_05890	hypothetical_protein	3659.85	1.61605	0.233307	6.9267	4.30757e-12	5.3811e-11	TRUE
AABM16_05955	alpha/beta_fold_hydrolase	1626.54	2.27179	0.228784	9.92984	3.08754e-23	6.38345e-21	TRUE
AABM16_05960	porin	52425.4	-1.65961	0.205769	-8.06541	7.29877e-16	1.97809e-14	TRUE
AABM16_06065	dUTP_diphosphatase	2727.46	1.60044	0.219266	7.29908	2.89751e-13	4.45492e-12	TRUE
AABM16_06070	acetylglutamate_kinase	813.605	1.63831	0.55799	2.93609	0.00332379	0.00695646	TRUE
AABM16_06095	50S_ribosomal_protein_L9	7278.01	1.05569	0.204691	5.15745	2.50338e-07	1.19848e-06	TRUE
AABM16_06100	30S_ribosomal_protein_S18	2196.18	1.75074	0.315454	5.5499	2.85827e-08	1.61847e-07	TRUE
AABM16_06105	30S_ribosomal_protein_S6	11240.5	1.1322	0.18062	6.26844	3.64683e-10	3.02139e-09	TRUE
AABM16_06135	aminomethyl-transferring_glycine_dehydrogenase	19222.6	1.11286	0.199765	5.57082	2.53547e-08	1.44794e-07	TRUE
AABM16_06140	carbon_starvation_protein_A	14986.8	-1.29737	0.1501	-8.64337	5.45806e-18	2.12864e-16	TRUE
AABM16_06145	TonB-dependent_hemoglobin/transferrin/lactoferrin_family_receptor	14117.5	-1.34088	0.229377	-5.84574	5.04328e-09	3.34614e-08	TRUE
AABM16_06170	tRNA_preQ1(34)_S-adenosylmethionine_ribosyltransferase-isomerase_QueA	1116.69	1.17196	0.217015	5.40038	6.64994e-08	3.52095e-07	TRUE
AABM16_06190	phosphatase_PAP2_family_protein	57.9855	1.4284	0.267292	5.34395	9.09435e-08	4.70611e-07	TRUE
AABM16_06195	ArsC/Spx/MgsR_family_protein	1562.47	-2.08144	0.240076	-8.66991	4.32474e-18	1.77314e-16	TRUE
AABM16_06205	hypothetical_protein	733.801	1.27583	0.175802	7.2572	3.95196e-13	5.74471e-12	TRUE
AABM16_06230	porin	2732.44	-1.79573	0.340357	-5.27602	1.32023e-07	6.57646e-07	TRUE
AABM16_06240	MliC_family_protein	15702.8	1.87425	0.273092	6.86306	6.73989e-12	8.13135e-11	TRUE
AABM16_06255	ABC_transporter_ATP-binding_protein	2289.19	1.04076	0.219664	4.73798	2.15856e-06	8.64721e-06	TRUE
AABM16_06300	2-C-methyl-D-erythritol_4-phosphate_cytidylyltransferase	537.693	1.24903	0.326026	3.83108	0.000127584	0.000370248	TRUE
AABM16_06340	cytochrome-c_oxidase%2C_cbb3-type_subunit_I	44345.8	-1.00498	0.159375	-6.30577	2.86769e-10	2.47861e-09	TRUE
AABM16_06360	FixH_family_protein	800.098	1.19224	0.240019	4.96728	6.78989e-07	3.04119e-06	TRUE
AABM16_06390	YajQ_family_cyclic_di-GMP-binding_protein	588.032	1.44591	0.271925	5.31731	1.05311e-07	5.36283e-07	TRUE
AABM16_06440	cytochrome_c_biogenesis_protein_CcsA	2603.24	-1.22343	0.166569	-7.34489	2.05928e-13	3.19688e-12	TRUE
AABM16_06475	NF038104_family_lipoprotein	814.51	1.3197	0.312944	4.21706	2.47513e-05	8.19406e-05	TRUE
AABM16_06480	50S_ribosomal_protein_L13	12593.1	1.70286	0.270286	6.30021	2.97239e-10	2.54361e-09	TRUE
AABM16_06505	glutathione_S-transferase_N-terminal_domain-containing_protein	1224.61	1.29026	0.225784	5.71457	1.0998e-08	6.78991e-08	TRUE
AABM16_06510	stringent_starvation_protein_B	1085.72	1.79982	0.280058	6.42659	1.30499e-10	1.24951e-09	TRUE
AABM16_06520	ATP-dependent_chaperone_ClpB	23086	-2.37534	0.404075	-5.87847	4.14084e-09	2.82957e-08	TRUE
AABM16_06530	ABC_transporter_permease	8090.43	-1.14256	0.234758	-4.86699	1.13309e-06	4.83148e-06	TRUE
AABM16_06535	ABC_transporter_substrate-binding_protein	14775.6	-1.06095	0.315128	-3.36672	0.000760687	0.00186842	TRUE
AABM16_06565	SGNH_family_hydrolase	406.602	1.29216	0.218255	5.92041	3.21131e-09	2.24895e-08	TRUE
AABM16_06570	GDSL-type_esterase/lipase_family_protein	715.521	1.04926	0.230202	4.55798	5.16487e-06	1.93864e-05	TRUE
AABM16_06580	3-deoxy-D-manno-octulosonic_acid_transferase	1194.44	1.50792	0.269093	5.6037	2.09823e-08	1.24262e-07	TRUE
AABM16_06595	4'-phosphopantetheinyl_transferase_superfamily_protein	244.571	1.11694	0.326513	3.4208	0.000624378	0.00156241	TRUE
AABM16_06605	hypothetical_protein	162.886	2.31471	0.332344	6.96481	3.28855e-12	4.17332e-11	TRUE
AABM16_06620	competence_protein_ComF	730.8	1.35862	0.223506	6.07869	1.21166e-09	9.18223e-09	TRUE
AABM16_06630	hypothetical_protein	875.245	-1.11855	0.186734	-5.99008	2.09737e-09	1.55986e-08	TRUE
AABM16_06640	AMP-binding_protein	27606.4	-1.03927	0.141042	-7.36857	1.72474e-13	2.74857e-12	TRUE
AABM16_06660	MliC_family_protein	84056.3	1.52941	0.354532	4.31388	1.60412e-05	5.56396e-05	TRUE
AABM16_06775	enoyl-CoA_hydratase-related_protein	3886.28	-1.10844	0.201661	-5.49653	3.87331e-08	2.11379e-07	TRUE
AABM16_06785	NnrS_family_protein	9457.75	-1.33022	0.199132	-6.68013	2.3873e-11	2.63319e-10	TRUE
AABM16_06820	proline--tRNA_ligase	9815.62	-1.20109	0.159579	-7.52662	5.20715e-14	9.25136e-13	TRUE
AABM16_06850	lactoylglutathione_lyase	9193.25	-1.19275	0.147627	-8.07944	6.50628e-16	1.79371e-14	TRUE
AABM16_06875	type_IV_pilus_secretin_PilQ	612.241	2.34206	0.315102	7.43271	1.06392e-13	1.77209e-12	TRUE
AABM16_06880	pilus_assembly_protein_PilP	398.758	1.46897	0.298828	4.91577	8.84349e-07	3.85306e-06	TRUE
AABM16_06885	type_4a_pilus_biogenesis_protein_PilO	354.423	1.95704	0.265056	7.3835	1.54176e-13	2.51559e-12	TRUE
AABM16_06940	polymorphic_toxin-type_HINT_domain-containing_protein	95.6056	1.33173	0.210819	6.31694	2.66791e-10	2.37177e-09	TRUE
AABM16_06960	translation_initiation_factor_IF-3	15184.7	1.41591	0.209121	6.77077	1.28095e-11	1.48424e-10	TRUE
AABM16_06965	GNAT_family_N-acetyltransferase	527.087	-1.72511	0.263547	-6.54573	5.92052e-11	6.10768e-10	TRUE
AABM16_07045	pseudouridine_synthase	2351.04	2.57849	0.172931	14.9106	2.8135e-50	4.49879e-47	TRUE
AABM16_07055	rhomboid_family_intramembrane_serine_protease	2248.65	-1.05235	0.133647	-7.87411	3.43188e-15	8.10799e-14	TRUE
AABM16_07060	enoyl-CoA_hydratase/isomerase_family_protein	5346.77	-1.6725	0.214758	-7.78782	6.81745e-15	1.47312e-13	TRUE
AABM16_07135	chaperonin_GroEL	45704.1	-1.5998	0.356862	-4.48296	7.36151e-06	2.73746e-05	TRUE
AABM16_07140	co-chaperone_GroES	2737.28	-1.07965	0.365826	-2.95125	0.00316489	0.00665001	TRUE
AABM16_07170	WG_repeat-containing_protein	5279.79	-1.28473	0.17218	-7.46155	8.55079e-14	1.45454e-12	TRUE
AABM16_07235	hypothetical_protein	25393.6	-2.19147	0.240375	-9.11688	7.73186e-20	4.75509e-18	TRUE
AABM16_07240	P-II_family_nitrogen_regulator	1139.28	-1.08798	0.296779	-3.66595	0.000246423	0.00067471	TRUE
AABM16_07270	cold-shock_protein	14662.8	1.9635	0.409734	4.79213	1.65019e-06	6.85365e-06	TRUE
AABM16_07300	peptidoglycan-binding_protein_LysM	61525.5	-1.85015	0.335293	-5.518	3.42889e-08	1.90375e-07	TRUE
AABM16_07305	acyl_carrier_protein	18234.7	-1.28203	0.292876	-4.37737	1.20118e-05	4.29684e-05	TRUE
AABM16_07320	50S_ribosomal_protein_L32	4285.15	2.13853	0.304846	7.01512	2.29754e-12	2.9868e-11	TRUE
AABM16_07340	50S_ribosomal_protein_L17	5140.97	1.42752	0.259199	5.50741	3.64153e-08	2.00373e-07	TRUE
AABM16_07350	30S_ribosomal_protein_S4	22854.2	1.08743	0.226976	4.79093	1.66012e-06	6.87702e-06	TRUE
AABM16_07355	30S_ribosomal_protein_S11	11580.7	1.22246	0.212515	5.75237	8.80011e-09	5.65115e-08	TRUE
AABM16_07360	30S_ribosomal_protein_S13	6785.37	1.98365	0.319139	6.21563	5.11198e-10	4.12831e-09	TRUE
AABM16_07365	50S_ribosomal_protein_L36	121.307	2.63162	0.489779	5.37307	7.74077e-08	4.05819e-07	TRUE
AABM16_07385	30S_ribosomal_protein_S5	14789.3	1.01915	0.27299	3.73328	0.000189003	0.000532071	TRUE
AABM16_07390	50S_ribosomal_protein_L18	13214.5	1.13119	0.257633	4.3907	1.12988e-05	4.05995e-05	TRUE
AABM16_07405	30S_ribosomal_protein_S14	3325.06	1.24091	0.30256	4.10136	4.10734e-05	0.000131616	TRUE
AABM16_07425	30S_ribosomal_protein_S17	3065.97	2.26897	0.46638	4.86507	1.14418e-06	4.8658e-06	TRUE
AABM16_07430	50S_ribosomal_protein_L29	264.471	1.99674	0.474892	4.20462	2.61522e-05	8.63997e-05	TRUE
AABM16_07445	50S_ribosomal_protein_L22	2986.78	1.37505	0.329739	4.17013	3.04432e-05	9.97512e-05	TRUE
AABM16_07450	30S_ribosomal_protein_S19	3433.92	1.39906	0.323728	4.32172	1.54819e-05	5.39338e-05	TRUE
AABM16_07460	50S_ribosomal_protein_L23	3431.46	1.10544	0.319068	3.4646	0.000531016	0.00134777	TRUE
AABM16_07475	30S_ribosomal_protein_S10	7866.18	2.35921	0.34183	6.90169	5.13876e-12	6.32068e-11	TRUE
AABM16_07550	30S_ribosomal_protein_S21	6974.7	2.66664	0.274778	9.70471	2.87897e-22	4.18498e-20	TRUE
AABM16_07555	sodium/proline_symporter_PutP	31403.6	-1.18313	0.189291	-6.25032	4.09625e-10	3.35892e-09	TRUE
AABM16_07560	50S_ribosomal_protein_L25/general_stress_protein_Ctc	7982	1.17943	0.212649	5.54639	2.91629e-08	1.64195e-07	TRUE
AABM16_07565	aminoacyl-tRNA_hydrolase	483.187	2.06356	0.209401	9.85458	6.54916e-23	1.16357e-20	TRUE
AABM16_07575	RDD_family_protein	3971.18	1.55856	0.15701	9.92647	3.19372e-23	6.38345e-21	TRUE
AABM16_07605	tRNA_lysidine(34)_synthetase_TilS	918.989	1.07499	0.199656	5.3842	7.27675e-08	3.82748e-07	TRUE
AABM16_07625	Rne/Rng_family_ribonuclease	14290.1	1.18736	0.222824	5.32868	9.89274e-08	5.05383e-07	TRUE
AABM16_07635	isocitrate_lyase	10840	-1.77544	0.610834	-2.90658	0.00365405	0.00751006	TRUE
AABM16_07650	leucyl/phenylalanyl-tRNA--protein_transferase	789.159	-1.22475	0.314577	-3.89334	9.8872e-05	0.000292771	TRUE
AABM16_07660	DUF3987_domain-containing_protein	452.409	1.45702	0.191413	7.61189	2.70107e-14	5.0812e-13	TRUE
AABM16_07665	hypothetical_protein	11.2149	1.58265	0.603218	2.62367	0.00869871	0.0165586	TRUE
AABM16_07675	hypothetical_protein	98.9841	1.33177	0.421444	3.16002	0.00157757	0.00359849	TRUE
AABM16_07695	(p)ppGpp_synthetase	525.429	-1.06744	0.330586	-3.22892	0.00124257	0.00289632	TRUE
AABM16_07700	hypothetical_protein	178.401	-1.30226	0.302736	-4.30162	1.69554e-05	5.83047e-05	TRUE
AABM16_07705	type_II_toxin-antitoxin_system_VapC_family_toxin	572.193	-1.89735	0.254221	-7.4634	8.43155e-14	1.44968e-12	TRUE
AABM16_07715	hypothetical_protein	28.1914	-1.09526	0.351865	-3.11272	0.00185374	0.00415144	TRUE
AABM16_07740	PspC_domain-containing_protein	6216.07	-1.6398	0.37929	-4.32334	1.53683e-05	5.3655e-05	TRUE
AABM16_07750	nicotinamide_riboside_transporter_PnuC	4295.77	-1.31639	0.243452	-5.40721	6.40141e-08	3.40061e-07	TRUE
AABM16_07770	universal_stress_protein	2140.17	-1.16937	0.227054	-5.15016	2.60263e-07	1.24227e-06	TRUE
AABM16_07780	Fe-S_biogenesis_protein_NfuA	5102.71	-1.21598	0.246908	-4.92483	8.44357e-07	3.69898e-06	TRUE
AABM16_07800	DUF302_domain-containing_protein	5642.6	1.59079	0.183351	8.6762	4.0921e-18	1.72191e-16	TRUE
AABM16_07805	rhodanese-like_domain-containing_protein	2924.23	1.75443	0.241337	7.26963	3.60482e-13	5.46452e-12	TRUE
AABM16_07830	hypothetical_protein	3305.19	-1.12906	0.307066	-3.67694	0.000236052	0.000648534	TRUE
AABM16_07845	PepSY_domain-containing_protein	7722.54	1.2439	0.347095	3.58374	0.000338709	0.000904165	TRUE
AABM16_07850	HNH_endonuclease	57.4603	1.16477	0.374663	3.10885	0.00187817	0.00420027	TRUE
AABM16_07860	hypothetical_protein	253.028	1.22335	0.230852	5.29927	1.16266e-07	5.84622e-07	TRUE
AABM16_07950	ABC_transporter_permease_subunit	2036.03	1.1241	0.135559	8.29231	1.11067e-16	3.46545e-15	TRUE
AABM16_07960	bifunctional_UDP-N-acetylglucosamine_diphosphorylase/glucosamine-1-phosphate_N-acetyltransferase_GlmU	2236.33	1.10999	0.201484	5.50907	3.60741e-08	1.99593e-07	TRUE
AABM16_08060	oxygen-insensitive_NADPH_nitroreductase	3944.99	-1.38146	0.159627	-8.65433	4.95826e-18	1.98206e-16	TRUE
AABM16_08065	SsrA-binding_protein_SmpB	1510.05	-1.2247	0.191195	-6.40552	1.49854e-10	1.41785e-09	TRUE
AABM16_08070	hypothetical_protein	594.54	1.17325	0.425147	2.75964	0.00578654	0.011537	TRUE
AABM16_08130	ABC_transporter_substrate-binding_protein	233.781	1.5744	0.331543	4.7487	2.04729e-06	8.28762e-06	TRUE
AABM16_08175	M48_family_metallopeptidase	4989.15	-1.22545	0.152258	-8.0485	8.38143e-16	2.23365e-14	TRUE
AABM16_08200	thioredoxin	11477.1	-2.03384	0.320925	-6.33744	2.33619e-10	2.14688e-09	TRUE
AABM16_08205	transcription_termination_factor_Rho	3235.11	1.99047	0.29883	6.66088	2.72199e-11	2.96086e-10	TRUE
AABM16_08210	hypothetical_protein	14297.2	1.76006	0.336821	5.2255	1.73682e-07	8.49288e-07	TRUE
AABM16_08215	Ohr_family_peroxiredoxin	13469	-1.98796	0.423046	-4.69916	2.6124e-06	1.03141e-05	TRUE
AABM16_08265	23S_rRNA_(pseudouridine(1915)-N(3))-methyltransferase_RlmH	697.785	-1.28018	0.163426	-7.8334	4.74837e-15	1.10038e-13	TRUE
AABM16_08310	transcription_termination_factor_NusA	16546.1	1.41942	0.352656	4.02493	5.69929e-05	0.00017593	TRUE
AABM16_08315	ribosome_maturation_factor_RimP	6762.73	1.80963	0.346457	5.22326	1.75804e-07	8.57046e-07	TRUE
AABM16_08360	cell_division_protein_FtsL	1317.2	1.50871	0.198495	7.60074	2.94443e-14	5.47459e-13	TRUE
AABM16_08385	metal-dependent_hydrolase	197.199	2.52003	0.284259	8.86526	7.6326e-19	3.69834e-17	TRUE
AABM16_08430	thiamine-phosphate_kinase	2319.29	1.56236	0.208117	7.50712	6.04444e-14	1.06209e-12	TRUE
AABM16_08465	UDP-glucose_4-epimerase_GalE	3281.2	-1.27043	0.204914	-6.1998	5.65362e-10	4.53277e-09	TRUE
AABM16_08470	surface-adhesin_E_family_protein	2292.06	-2.17457	0.289951	-7.49979	6.39206e-14	1.11097e-12	TRUE
AABM16_08475	hypothetical_protein	604.176	-2.09506	0.330722	-6.33482	2.37616e-10	2.15879e-09	TRUE
AABM16_08485	hypothetical_protein	102.615	-1.47791	0.4159	-3.55352	0.000380112	0.00099967	TRUE
AABM16_08515	DUF1615_domain-containing_protein	2960.9	1.21593	0.135143	8.99739	2.31139e-19	1.31997e-17	TRUE
AABM16_08520	LPS_export_ABC_transporter_permease_LptG	3609.71	1.60763	0.307914	5.22105	1.77915e-07	8.64702e-07	TRUE
AABM16_08540	LysR_family_transcriptional_regulator	2561.09	1.37947	0.330977	4.16787	3.07466e-05	0.000100539	TRUE
AABM16_08580	tetratricopeptide_repeat_protein	209.154	1.32223	0.257879	5.12732	2.93892e-07	1.38216e-06	TRUE
AABM16_08585	hypothetical_protein	12.1068	2.79891	0.565764	4.94713	7.53141e-07	3.3452e-06	TRUE
AABM16_08590	restriction_endonuclease_subunit_S	381.746	1.04458	0.321524	3.24884	0.00115875	0.00271679	TRUE
AABM16_08595	RNase_adapter_RapZ	634.041	1.9041	0.32696	5.82363	5.75835e-09	3.8048e-08	TRUE
AABM16_08600	pantoate--beta-alanine_ligase	1197.93	1.38719	0.292786	4.7379	2.15947e-06	8.64721e-06	TRUE
AABM16_08605	3-methyl-2-oxobutanoate_hydroxymethyltransferase	1791.63	1.30265	0.318191	4.09393	4.2412e-05	0.000134825	TRUE
AABM16_08610	2-amino-4-hydroxy-6-_hydroxymethyldihydropteridine_diphosphokinase	847.306	1.6719	0.254164	6.57804	4.76696e-11	4.98194e-10	TRUE
AABM16_08620	ComEA_family_DNA-binding_protein	195.961	1.96914	0.22606	8.71069	3.02023e-18	1.30523e-16	TRUE
AABM16_08630	cysteine_synthase_A	22363.6	-1.02221	0.166193	-6.15072	7.71317e-10	6.01627e-09	TRUE
AABM16_08660	site-specific_tyrosine_recombinase_XerD	1126.45	1.19431	0.151687	7.87352	3.44805e-15	8.10799e-14	TRUE
AABM16_08665	sulfurtransferase_TusA	330.314	1.52049	0.274288	5.54339	2.96663e-08	1.66443e-07	TRUE
AABM16_08695	imidazoleglycerol-phosphate_dehydratase_HisB	1467.56	-1.01496	0.193371	-5.24879	1.53103e-07	7.53268e-07	TRUE
AABM16_08750	hypothetical_protein	974.692	1.05854	0.214162	4.9427	7.70485e-07	3.40333e-06	TRUE
AABM16_08755	hypothetical_protein	343.222	1.45505	0.384926	3.78008	0.000156775	0.000449253	TRUE
AABM16_08765	ATP-binding_cassette_domain-containing_protein	13662.2	1.1859	0.208429	5.68968	1.27277e-08	7.73824e-08	TRUE
AABM16_08770	metal_ABC_transporter_permease	4563.07	1.36283	0.278676	4.89039	1.00638e-06	4.32581e-06	TRUE
AABM16_08775	metal_ABC_transporter_permease	5364.92	1.44002	0.462076	3.1164	0.00183073	0.00410566	TRUE
AABM16_08815	hemerythrin_domain-containing_protein	873.711	1.49622	0.245117	6.10412	1.03372e-09	7.9467e-09	TRUE
AABM16_08855	type_IV_secretion_protein_Rhs	714.185	-1.35491	0.147864	-9.16321	5.03765e-20	3.50226e-18	TRUE
AABM16_08875	L-threonylcarbamoyladenylate_synthase	407.483	1.3398	0.156521	8.5599	1.12964e-17	4.30072e-16	TRUE
AABM16_08925	membrane_protein_insertion_efficiency_factor_YidD	147.114	2.14323	0.2225	9.63249	5.82995e-22	7.76841e-20	TRUE
AABM16_08930	ribonuclease_P_protein_component	450.222	1.4549	0.190099	7.6534	1.95739e-14	3.72603e-13	TRUE
AABM16_08935	50S_ribosomal_protein_L34	2664.16	1.93057	0.475314	4.06166	4.8725e-05	0.000152767	TRUE

## Sheet: Mcat_cell_vs_Mcat_wo_FDRLFC_deg
ID	attributes	baseMean	log2FoldChange	lfcSE	stat	pvalue	padj	Significant
AABM16_00005	chromosomal_replication_initiator_protein_DnaA	2801.76	2.89324	0.203203	14.2382	5.31036e-46	3.14491e-44	TRUE
AABM16_00015	DNA_replication_and_repair_protein_RecF	1517.93	1.88906	0.187129	10.095	5.81484e-24	5.73946e-23	TRUE
AABM16_00035	septal_ring_lytic_transglycosylase_RlpA_family_protein	1026.85	2.96948	0.234359	12.6706	8.60114e-37	2.54689e-35	TRUE
AABM16_00045	type_III_PLP-dependent_enzyme	7731.06	-1.12354	0.128921	-8.71497	2.90843e-18	1.73529e-17	TRUE
AABM16_00060	RidA_family_protein	2316.27	-1.2702	0.160875	-7.89556	2.89005e-15	1.35519e-14	TRUE
AABM16_00065	D-amino_acid_dehydrogenase	6099.91	-1.29188	0.160768	-8.03568	9.30585e-16	4.53978e-15	TRUE
AABM16_00075	ABC_transporter_ATP-binding_protein	5538.25	1.1286	0.148404	7.60496	2.84994e-14	1.23833e-13	TRUE
AABM16_00080	argininosuccinate_lyase	5198.97	-1.03211	0.138567	-7.44842	9.44622e-14	3.92325e-13	TRUE
AABM16_00085	hydroxymethylbilane_synthase	3991.23	-1.59992	0.164869	-9.70418	2.89386e-22	2.47449e-21	TRUE
AABM16_00105	molecular_chaperone_DnaK	48513.4	-1.86061	0.31905	-5.83171	5.48616e-09	1.55263e-08	TRUE
AABM16_00115	type_I-F_CRISPR-associated_endonuclease_Cas1f	6984.23	-1.47234	0.240549	-6.12078	9.31207e-10	2.74723e-09	TRUE
AABM16_00130	type_I-F_CRISPR-associated_protein_Csy2	6481.43	-1.34523	0.17014	-7.90663	2.6444e-15	1.24364e-14	TRUE
AABM16_00150	thioesterase_family_protein	5797.29	-1.1875	0.152125	-7.80607	5.89999e-15	2.70317e-14	TRUE
AABM16_00200	carboxymuconolactone_decarboxylase_family_protein	6927.48	-1.22111	0.361362	-3.37921	0.000726955	0.00123923	TRUE
AABM16_00220	4-hydroxy-tetrahydrodipicolinate_reductase	6752.25	-2.14863	0.202045	-10.6344	2.06043e-26	2.40484e-25	TRUE
AABM16_00225	PLP-dependent_transferase	363.747	-1.5105	0.364494	-4.14409	3.41163e-05	6.78508e-05	TRUE
AABM16_00230	bile_acid:sodium_symporter_family_protein	422.663	-1.88079	0.358522	-5.24595	1.55483e-07	3.84261e-07	TRUE
AABM16_00240	thioredoxin_fold_domain-containing_protein	2085.27	1.10257	0.163045	6.76236	1.35764e-11	4.8028e-11	TRUE
AABM16_00250	YigZ_family_protein	403.844	-1.23303	0.173758	-7.09622	1.28213e-12	5.00031e-12	TRUE
AABM16_00255	TraR/DksA_family_transcriptional_regulator	1441.83	-2.49493	0.305927	-8.15533	3.48216e-16	1.78461e-15	TRUE
AABM16_00260	pseudouridine_synthase	2102.76	-1.25636	0.230975	-5.43936	5.34714e-08	1.39026e-07	TRUE
AABM16_00265	hypothetical_protein	138.201	1.4119	0.354894	3.97837	6.93902e-05	0.000133842	TRUE
AABM16_00275	GTP-binding_protein	4366.5	1.27063	0.149605	8.49323	2.00972e-17	1.13956e-16	TRUE
AABM16_00280	two-component_system_response_regulator_OmpR	19455.9	-1.71006	0.189541	-9.02214	1.84446e-19	1.22377e-18	TRUE
AABM16_00285	Tex_family_protein	12781	-1.22587	0.161349	-7.59758	3.01711e-14	1.30388e-13	TRUE
AABM16_00335	hypothetical_protein	1183.05	-1.3768	0.286473	-4.80603	1.5396e-06	3.46735e-06	TRUE
AABM16_00345	hypothetical_protein	1910.46	-2.0944	0.55813	-3.75253	0.00017506	0.000321379	TRUE
AABM16_00350	transporter	3125.03	-2.54885	0.325356	-7.83403	4.72466e-15	2.18345e-14	TRUE
AABM16_00355	prolyl_oligopeptidase_family_serine_peptidase	4631.64	-2.53694	0.22184	-11.4359	2.7676e-30	4.47009e-29	TRUE
AABM16_00365	M3_family_metallopeptidase	6981.61	-1.06122	0.223862	-4.74051	2.13178e-06	4.76745e-06	TRUE
AABM16_00400	fatty_acid_oxidation_complex_subunit_alpha_FadB	10712.8	-2.67935	0.263596	-10.1646	2.85257e-24	2.85078e-23	TRUE
AABM16_00405	acetyl-CoA_C-acyltransferase_FadA	6445.3	-2.18154	0.267105	-8.16735	3.15244e-16	1.62605e-15	TRUE
AABM16_00415	patatin-like_phospholipase_family_protein	63.3682	1.97698	0.291175	6.78966	1.12399e-11	4.00824e-11	TRUE
AABM16_00420	patatin-like_phospholipase_family_protein	45.3574	1.17306	0.333848	3.51377	0.0004418	0.000772909	TRUE
AABM16_00440	ATP-dependent_DNA_helicase_RecG	6559.75	-1.18936	0.183098	-6.49575	8.2621e-11	2.71833e-10	TRUE
AABM16_00460	hypothetical_protein	230.644	1.44624	0.240016	6.02561	1.68477e-09	4.86273e-09	TRUE
AABM16_00480	A24_family_peptidase	476.588	1.25513	0.28177	4.45444	8.41124e-06	1.76968e-05	TRUE
AABM16_00485	type_II_secretion_system_F_family_protein	1034.02	1.74548	0.18962	9.20518	3.41084e-20	2.41324e-19	TRUE
AABM16_00495	multidrug_effflux_MFS_transporter	1757.4	1.3746	0.162378	8.46545	2.5516e-17	1.43663e-16	TRUE
AABM16_00510	amino-acid_N-acetyltransferase	5514.14	-1.59143	0.182509	-8.71978	2.78748e-18	1.67563e-17	TRUE
AABM16_00530	Dyp-type_peroxidase	1069.68	1.54234	0.180501	8.54473	1.28838e-17	7.43728e-17	TRUE
AABM16_00535	tRNA-dihydrouridine_synthase_family_protein	457.351	3.73011	0.337636	11.0477	2.24846e-28	2.99608e-27	TRUE
AABM16_00540	UvrD-helicase_domain-containing_protein	1034.03	4.61252	0.294957	15.6379	4.01468e-55	4.58534e-53	TRUE
AABM16_00545	UTRA_domain-containing_protein	220.611	1.94507	0.300485	6.47309	9.60199e-11	3.11432e-10	TRUE
AABM16_00555	twin-arginine_translocase_subunit_TatC	1725.35	1.25051	0.227492	5.49692	3.86476e-08	1.01976e-07	TRUE
AABM16_00565	Sec-independent_protein_translocase_subunit_TatA	3044.75	-2.28984	0.249684	-9.17093	4.6895e-20	3.24611e-19	TRUE
AABM16_00585	nitric-oxide_reductase_large_subunit	28645.1	-1.94612	0.300473	-6.47684	9.3661e-11	3.05641e-10	TRUE
AABM16_00590	Rrf2_family_transcriptional_regulator	341.348	1.85465	0.232077	7.99152	1.33282e-15	6.39996e-15	TRUE
AABM16_00595	copper-containing_nitrite_reductase	11498	-1.7691	0.263431	-6.71561	1.87275e-11	6.50984e-11	TRUE
AABM16_00600	formylglycine-generating_enzyme_family_protein	2216.85	-1.2557	0.338626	-3.70823	0.000208716	0.000379246	TRUE
AABM16_00605	SCO_family_protein	5132.03	-1.44791	0.309839	-4.67311	2.96668e-06	6.4805e-06	TRUE
AABM16_00610	phenylalanine--tRNA_ligase_subunit_alpha	2895.82	1.56652	0.168344	9.30548	1.33391e-20	9.87467e-20	TRUE
AABM16_00625	type_B_50S_ribosomal_protein_L31	8204.15	1.54117	0.234132	6.58246	4.62715e-11	1.54464e-10	TRUE
AABM16_00645	DEAD/DEAH_box_helicase	26197.1	4.34282	0.658387	6.59615	4.21974e-11	1.41454e-10	TRUE
AABM16_00675	ATP-binding_protein	1331.18	-1.10364	0.136929	-8.06	7.62968e-16	3.80058e-15	TRUE
AABM16_00695	adenosylmethionine--8-amino-7-oxononanoate_transaminase	1758.03	1.79699	0.120337	14.9329	2.01249e-50	1.53237e-48	TRUE
AABM16_00700	8-amino-7-oxononanoate_synthase	935.646	2.30012	0.175498	13.1063	3.03036e-39	1.10126e-37	TRUE
AABM16_00725	CoA_pyrophosphatase	2032.28	-1.88154	0.161683	-11.6372	2.66475e-31	4.68234e-30	TRUE
AABM16_00730	ribosome_silencing_factor	2875.21	1.00906	0.159085	6.34288	2.2551e-10	7.11225e-10	TRUE
AABM16_00765	heme_exporter_protein_CcmD	579.76	-1.36666	0.223811	-6.10632	1.01956e-09	2.99684e-09	TRUE
AABM16_00770	cytochrome_c_maturation_protein_CcmE	2368.33	-1.69167	0.201761	-8.38451	5.09364e-17	2.83788e-16	TRUE
AABM16_00780	methionine_ABC_transporter_permease	1364.65	1.05849	0.208835	5.06853	4.00903e-07	9.65427e-07	TRUE
AABM16_00785	methionine_ABC_transporter_ATP-binding_protein_MetN	2171	1.88033	0.205086	9.16852	4.79562e-20	3.30526e-19	TRUE
AABM16_00790	ATP-binding_protein	1904.8	2.16275	0.272159	7.94665	1.91621e-15	9.09203e-15	TRUE
AABM16_00810	ribose-phosphate_pyrophosphokinase	10282.2	-1.55557	0.16021	-9.70952	2.74617e-22	2.36082e-21	TRUE
AABM16_00825	4-(cytidine_5'-diphospho)-2-C-methyl-D-erythritol_kinase	599.824	1.3862	0.327665	4.23054	2.33131e-05	4.67725e-05	TRUE
AABM16_00845	electron_transfer_flavoprotein-ubiquinone_oxidoreductase	5540.95	-2.33848	0.189535	-12.338	5.65527e-35	1.41293e-33	TRUE
AABM16_00865	lytic_murein_transglycosylase	14062.6	-1.18378	0.132908	-8.90675	5.25517e-19	3.36121e-18	TRUE
AABM16_00870	peptide-methionine_(S)-S-oxide_reductase_MsrA	3778.95	-1.04154	0.156644	-6.6491	2.94892e-11	1.00326e-10	TRUE
AABM16_00875	carboxy-S-adenosyl-L-methionine_synthase_CmoA	1024.09	1.48641	0.219884	6.75997	1.38017e-11	4.87173e-11	TRUE
AABM16_00880	tRNA_5-methoxyuridine(34)/uridine_5-oxyacetic_acid(34)_synthase_CmoB	923.047	1.32403	0.271794	4.87146	1.10778e-06	2.5487e-06	TRUE
AABM16_00905	aminotransferase_class_V-fold_PLP-dependent_enzyme	5435.19	-1.61885	0.235211	-6.88254	5.87935e-12	2.15128e-11	TRUE
AABM16_00910	aminoacyl-histidine_dipeptidase	12483.8	-1.92035	0.161269	-11.9078	1.07813e-32	2.15491e-31	TRUE
AABM16_00915	dienelactone_hydrolase_family_protein	7033.09	-2.15883	0.185737	-11.623	3.14728e-31	5.47011e-30	TRUE
AABM16_00930	folate-binding_Fe/S_cluster_repair_protein	1411.04	-1.13064	0.178363	-6.33898	2.31291e-10	7.25165e-10	TRUE
AABM16_00955	apolipoprotein_N-acyltransferase	5743.4	1.42833	0.286302	4.98888	6.07289e-07	1.42802e-06	TRUE
AABM16_00970	surface_lipoprotein_assembly_modifier	13067.7	3.01294	0.291743	10.3274	5.29775e-25	5.50072e-24	TRUE
AABM16_00975	hypothetical_protein	1412.12	1.2601	0.26078	4.83204	1.35142e-06	3.05646e-06	TRUE
AABM16_00985	anthranilate_synthase_component_I_family_protein	667.133	3.50728	0.218986	16.016	9.87962e-58	1.31646e-55	TRUE
AABM16_00990	beta-ketoacyl_synthase_N-terminal-like_domain-containing_protein	9723.41	-1.51482	0.216958	-6.98207	2.90865e-12	1.09177e-11	TRUE
AABM16_01015	elongation_factor_Tu	793.742	1.29568	0.4353	2.97651	0.00291549	0.0046806	TRUE
AABM16_01020	thioredoxin-disulfide_reductase	3170.93	-1.45011	0.273863	-5.29502	1.19006e-07	2.96864e-07	TRUE
AABM16_01025	acyl-CoA_dehydrogenase_C-terminal_domain-containing_protein	8081.73	-1.36155	0.196345	-6.93444	4.07826e-12	1.50952e-11	TRUE
AABM16_01040	hypothetical_protein	1423.82	-1.79016	0.16124	-11.1025	1.22015e-28	1.66754e-27	TRUE
AABM16_01050	endolytic_transglycosylase_MltG	6600.14	-1.32514	0.199031	-6.65797	2.77636e-11	9.46567e-11	TRUE
AABM16_01060	4-hydroxy-tetrahydrodipicolinate_synthase	18218	-1.40669	0.186789	-7.53093	5.03815e-14	2.14255e-13	TRUE
AABM16_01085	hypothetical_protein	122.841	-1.61008	0.2804	-5.74209	9.35143e-09	2.57809e-08	TRUE
AABM16_01090	hypothetical_protein	78.5019	-1.45862	0.243095	-6.00021	1.97065e-09	5.6674e-09	TRUE
AABM16_01095	hypothetical_protein	135.306	-1.7658	0.228937	-7.71303	1.22864e-14	5.42704e-14	TRUE
AABM16_01100	AAA_family_ATPase	143.729	-1.18837	0.350755	-3.38804	0.000703943	0.00120257	TRUE
AABM16_01105	WYL_domain-containing_protein	33.4442	-2.086	0.320038	-6.51798	7.12607e-11	2.35913e-10	TRUE
AABM16_01110	DeoR_family_transcriptional_regulator	33.0746	-1.25627	0.363718	-3.45396	0.000552424	0.000954947	TRUE
AABM16_01150	preprotein_translocase_subunit_SecE	5247.4	3.39254	0.171022	19.8369	1.42993e-87	1.14323e-84	TRUE
AABM16_01155	transcription_termination/antitermination_protein_NusG	3596.16	2.3645	0.17652	13.395	6.46451e-41	2.58419e-39	TRUE
AABM16_01160	50S_ribosomal_protein_L11	11932.2	2.11793	0.232193	9.12142	7.41496e-20	5.04224e-19	TRUE
AABM16_01165	50S_ribosomal_protein_L1	16907.7	1.3274	0.234455	5.66164	1.49936e-08	4.09127e-08	TRUE
AABM16_01170	50S_ribosomal_protein_L10	24408.9	1.78884	0.246165	7.26684	3.67991e-13	1.48966e-12	TRUE
AABM16_01175	50S_ribosomal_protein_L7/L12	6125.55	1.87957	0.204859	9.17497	4.51686e-20	3.15391e-19	TRUE
AABM16_01190	phosphoglycerate_dehydrogenase	12980.3	-1.31943	0.192926	-6.83906	7.97164e-12	2.86442e-11	TRUE
AABM16_01200	beta-N-acetylhexosaminidase	2051.03	-1.05505	0.131914	-7.99803	1.2643e-15	6.12612e-15	TRUE
AABM16_01220	sulfite_exporter_TauE/SafE_family_protein	4818.11	-1.12097	0.21258	-5.27317	1.34085e-07	3.3344e-07	TRUE
AABM16_01225	ligase	402.398	4.06913	0.344933	11.7968	4.05205e-32	7.80631e-31	TRUE
AABM16_01240	OsmC_family_protein	2297.89	-1.66538	0.232904	-7.15048	8.64728e-13	3.3973e-12	TRUE
AABM16_01250	chromosome_segregation_protein_SMC	2745.25	2.64278	0.226293	11.6786	1.64019e-31	3.01455e-30	TRUE
AABM16_01255	30S_ribosomal_protein_S2	16352.6	1.38423	0.206747	6.69527	2.1527e-11	7.41847e-11	TRUE
AABM16_01265	orotate_phosphoribosyltransferase	3163.82	-1.4354	0.28716	-4.9986	5.77484e-07	1.36233e-06	TRUE
AABM16_01270	glutathione_synthase	5435.65	-1.22448	0.191847	-6.38258	1.74126e-10	5.58887e-10	TRUE
AABM16_01300	hydrogen_peroxide-inducible_genes_activator	2238.33	-1.0999	0.268231	-4.10057	4.12137e-05	8.14595e-05	TRUE
AABM16_01305	alkyl_hydroperoxide_reductase_subunit_C	47669.2	-2.47137	0.228216	-10.8291	2.50634e-27	3.05927e-26	TRUE
AABM16_01310	DUF465_domain-containing_protein	2607.68	-2.12709	0.365268	-5.82336	5.7675e-09	1.62363e-08	TRUE
AABM16_01315	alkyl_hydroperoxide_reductase_subunit_F	3710.06	-2.08271	0.216497	-9.62003	6.58092e-22	5.56767e-21	TRUE
AABM16_01335	Fe(3+)_ABC_transporter_substrate-binding_protein	93854.8	-1.34866	0.248968	-5.41702	6.06006e-08	1.56543e-07	TRUE
AABM16_01345	hypothetical_protein	39.1189	3.07552	0.615283	4.99854	5.77649e-07	1.36233e-06	TRUE
AABM16_01355	2OG-Fe(II)_oxygenase	1170.12	-1.13412	0.234698	-4.83224	1.35006e-06	3.05646e-06	TRUE
AABM16_01395	HAD-IIB_family_hydrolase	122.831	1.87927	0.298841	6.28853	3.20485e-10	9.90483e-10	TRUE
AABM16_01400	HAD_hydrolase_family_protein	17.0506	1.05794	0.499606	2.11756	0.0342125	0.0471196	TRUE
AABM16_01410	cell_division_protein_FtsQ/DivIB	3595.4	1.7568	0.21071	8.33755	7.58471e-17	4.16768e-16	TRUE
AABM16_01415	cell_division_protein_FtsA	5399.81	1.49734	0.274456	5.45566	4.87904e-08	1.27308e-07	TRUE
AABM16_01430	regulatory_protein_RecX	1670.09	4.08774	0.213516	19.1449	1.06836e-81	4.27075e-79	TRUE
AABM16_01440	FAD-linked_oxidase_C-terminal_domain-containing_protein	11135.9	-2.42795	0.221545	-10.9592	6.00327e-28	7.74132e-27	TRUE
AABM16_01465	2%2C3%2C4%2C5-tetrahydropyridine-2%2C6-dicarboxylate_N-succinyltransferase	12412.9	-1.68027	0.13506	-12.4409	1.5673e-35	4.10837e-34	TRUE
AABM16_01480	ferrochelatase	4761.92	-1.1846	0.131046	-9.03954	1.57338e-19	1.05265e-18	TRUE
AABM16_01490	hypothetical_protein	606.994	1.14429	0.174283	6.56568	5.1796e-11	1.71829e-10	TRUE
AABM16_01500	tRNA_(adenosine(37)-N6)-threonylcarbamoyltransferase_complex_transferase_subunit_TsaD	5313.72	-1.0386	0.141436	-7.34327	2.08442e-13	8.56809e-13	TRUE
AABM16_01530	type_IV_pilus_twitching_motility_protein_PilT	647.289	1.70815	0.253038	6.75054	1.47291e-11	5.17624e-11	TRUE
AABM16_01555	hypothetical_protein	2867.43	-1.04222	0.221997	-4.69475	2.66929e-06	5.8953e-06	TRUE
AABM16_01565	riboflavin_biosynthesis_protein_RibF	1993.58	1.69355	0.206149	8.21515	2.11893e-16	1.12191e-15	TRUE
AABM16_01570	tRNA_(guanosine(46)-N7)-methyltransferase_TrmB	1893.73	2.22105	0.187791	11.8272	2.82293e-32	5.50472e-31	TRUE
AABM16_01575	DUF2628_domain-containing_protein	3180.21	-1.98897	0.211672	-9.39646	5.64281e-21	4.33791e-20	TRUE
AABM16_01580	TraX_family_protein	1197.48	-1.10632	0.283549	-3.90169	9.55222e-05	0.000180971	TRUE
AABM16_01585	primosomal_protein_N'	1865.46	3.57426	0.204415	17.4853	1.85558e-68	3.70884e-66	TRUE
AABM16_01590	Dyp-type_peroxidase	1645.74	1.33389	0.181942	7.33143	2.27705e-13	9.31201e-13	TRUE
AABM16_01595	RidA_family_protein	3442.13	-1.50096	0.306867	-4.89125	1.00199e-06	2.30862e-06	TRUE
AABM16_01600	hypothetical_protein	610.998	-1.5341	0.355529	-4.31498	1.59615e-05	3.24457e-05	TRUE
AABM16_01605	HD_domain-containing_protein	4995.35	-1.74021	0.212946	-8.17205	3.03191e-16	1.56894e-15	TRUE
AABM16_01630	trimeric_intracellular_cation_channel_family_protein	130.615	3.16939	0.296744	10.6806	1.25521e-26	1.4758e-25	TRUE
AABM16_01635	7-carboxy-7-deazaguanine_synthase_QueE	271.133	3.21126	0.289671	11.0859	1.46863e-28	1.99012e-27	TRUE
AABM16_01645	DNA_methyltransferase	1599.5	2.34082	0.2517	9.30003	1.40405e-20	1.02985e-19	TRUE
AABM16_01675	tRNA_glutamyl-Q(34)_synthetase_GluQRS	788.938	5.60276	0.3731	15.0168	5.70218e-51	4.79884e-49	TRUE
AABM16_01680	RNA_polymerase-binding_protein_DksA	2274.87	4.17703	0.21296	19.6142	1.16943e-85	6.23305e-83	TRUE
AABM16_01685	metallophosphoesterase	417.485	3.29873	0.265296	12.4341	1.70571e-35	4.39907e-34	TRUE
AABM16_01690	metal_ABC_transporter_permease	726.114	2.02218	0.198555	10.1845	2.32641e-24	2.33958e-23	TRUE
AABM16_01695	metal_ABC_transporter_ATP-binding_protein	1211.36	1.86143	0.143367	12.9837	1.5141e-38	5.15115e-37	TRUE
AABM16_01710	ATP_synthase_subunit_I	260.558	1.16148	0.212111	5.4758	4.35547e-08	1.14546e-07	TRUE
AABM16_01715	F0F1_ATP_synthase_subunit_A	17045.3	1.17657	0.169439	6.94389	3.81438e-12	1.41512e-11	TRUE
AABM16_01745	hypothetical_protein	1980.25	1.35787	0.262143	5.17989	2.22017e-07	5.41993e-07	TRUE
AABM16_01765	ATP-binding_protein	3563.93	1.77418	0.24782	7.15915	8.11763e-13	3.20496e-12	TRUE
AABM16_01775	30S_ribosomal_protein_S16	5532.95	1.9268	0.194655	9.89856	4.22307e-23	3.77245e-22	TRUE
AABM16_01780	ribosome_maturation_factor_RimM	8088.6	2.75124	0.347834	7.90965	2.58122e-15	1.21751e-14	TRUE
AABM16_01785	tRNA_(guanosine(37)-N1)-methyltransferase_TrmD	6204.24	3.1447	0.350139	8.98129	2.676e-19	1.7465e-18	TRUE
AABM16_01795	pilin	3126.34	1.69347	0.286503	5.91083	3.40384e-09	9.71918e-09	TRUE
AABM16_01800	bifunctional_aconitate_hydratase_2/2-methylisocitrate_dehydratase	38115.4	-1.09387	0.19641	-5.56935	2.55686e-08	6.82541e-08	TRUE
AABM16_01820	arginase_family_protein	1770.44	-1.35065	0.300127	-4.50027	6.78664e-06	1.43353e-05	TRUE
AABM16_01830	DMT_family_transporter	627.109	3.00717	0.348909	8.61877	6.76793e-18	3.96407e-17	TRUE
AABM16_01835	electron_transfer_flavoprotein_subunit_beta/FixA_family_protein	25545.5	-1.73435	0.144696	-11.9862	4.1968e-33	8.60345e-32	TRUE
AABM16_01840	FAD-binding_protein	29431.3	-1.46938	0.125968	-11.6647	1.93064e-31	3.50806e-30	TRUE
AABM16_01845	RNA_methyltransferase	801.929	1.63095	0.181094	9.00611	2.13503e-19	1.4049e-18	TRUE
AABM16_01850	class_1_fructose-bisphosphatase	3240.54	-1.04462	0.155625	-6.71241	1.91433e-11	6.63993e-11	TRUE
AABM16_01860	tetratricopeptide_repeat_protein	7535.25	-1.16253	0.122614	-9.48119	2.51392e-21	1.98998e-20	TRUE
AABM16_01875	EF-P_lysine_aminoacylase_EpmA	1842.72	1.81036	0.249855	7.24564	4.30399e-13	1.73352e-12	TRUE
AABM16_01880	4-phosphoerythronate_dehydrogenase	3558.64	1.5168	0.162366	9.34188	9.46397e-21	7.13816e-20	TRUE
AABM16_01890	YaiI/YqxD_family_protein	1089.03	1.53761	0.152538	10.0802	6.75808e-24	6.58913e-23	TRUE
AABM16_01900	5-(carboxyamino)imidazole_ribonucleotide_mutase	3626.02	1.18363	0.370644	3.19344	0.00140588	0.002349	TRUE
AABM16_01910	tRNA_pseudouridine(65)_synthase_TruC	3136.09	1.61972	0.284955	5.68413	1.31482e-08	3.59385e-08	TRUE
AABM16_01945	hypothetical_protein	1519.49	-1.44016	0.205953	-6.99264	2.69754e-12	1.01491e-11	TRUE
AABM16_01950	YecA_family_protein	2968.08	-2.06356	0.199275	-10.3553	3.9579e-25	4.19118e-24	TRUE
AABM16_01975	elongation_factor_P	12981.6	-1.27475	0.176874	-7.20709	5.71595e-13	2.27358e-12	TRUE
AABM16_01980	UDP-3-O-acyl-N-acetylglucosamine_deacetylase	1114.46	-1.10114	0.213271	-5.16311	2.42876e-07	5.9201e-07	TRUE
AABM16_01995	hypothetical_protein	917.217	2.08312	0.172816	12.054	1.84717e-33	3.88636e-32	TRUE
AABM16_02005	RlmE_family_RNA_methyltransferase	2324.93	1.48688	0.40017	3.71563	0.000202699	0.000369152	TRUE
AABM16_02015	lysophospholipid_acyltransferase_family_protein	3240.68	-1.94453	0.237808	-8.1769	2.91244e-16	1.51201e-15	TRUE
AABM16_02025	molecular_chaperone_HtpG	9739.35	-2.00583	0.404989	-4.95281	7.31494e-07	1.70504e-06	TRUE
AABM16_02035	C13_family_peptidase	303.671	1.63191	0.191063	8.5412	1.32835e-17	7.61299e-17	TRUE
AABM16_02040	NADP-specific_glutamate_dehydrogenase	24533.1	-1.40092	0.36532	-3.83477	0.000125682	0.000234848	TRUE
AABM16_02045	S-(hydroxymethyl)glutathione_dehydrogenase/class_III_alcohol_dehydrogenase	8490.51	1.27917	0.232531	5.50106	3.77508e-08	9.97745e-08	TRUE
AABM16_02050	S-formylglutathione_hydrolase	3741.83	2.45825	0.190483	12.9054	4.19764e-38	1.3698e-36	TRUE
AABM16_02055	sulfite_exporter_TauE/SafE_family_protein	5428.26	-2.49573	0.216105	-11.5487	7.49381e-31	1.24819e-29	TRUE
AABM16_02070	fatty_acid_desaturase	83497.8	-1.86626	0.124867	-14.946	1.65384e-50	1.32224e-48	TRUE
AABM16_02080	APC_family_permease	8133.31	3.01461	0.203849	14.7884	1.74023e-49	1.20984e-47	TRUE
AABM16_02090	tRNA_nucleotidyltransferase	1385.66	-1.2331	0.194967	-6.32468	2.53755e-10	7.92489e-10	TRUE
AABM16_02105	hypothetical_protein	2843.45	3.16495	0.262485	12.0577	1.76753e-33	3.76838e-32	TRUE
AABM16_02115	acetyl-CoA_C-acetyltransferase	8651.48	-1.0317	0.206485	-4.99648	5.83854e-07	1.37494e-06	TRUE
AABM16_02120	3-oxoacyl-ACP_reductase	18510	-1.49318	0.133524	-11.1829	4.94708e-29	7.00033e-28	TRUE
AABM16_02125	MaoC/PaaZ_C-terminal_domain-containing_protein	7336.05	-1.05997	0.156511	-6.77249	1.26589e-11	4.48815e-11	TRUE
AABM16_02145	dihydroxy-acid_dehydratase	15242.4	-1.37701	0.139652	-9.86035	6.18309e-23	5.40261e-22	TRUE
AABM16_02150	BCCT_family_transporter	2436.44	-1.70044	0.21144	-8.04222	8.82253e-16	4.34069e-15	TRUE
AABM16_02155	AI-2E_family_transporter	4334.66	-1.65573	0.12267	-13.4974	1.61888e-41	6.99619e-40	TRUE
AABM16_02160	hypothetical_protein	792.309	1.74379	0.239479	7.28158	3.29927e-13	1.33897e-12	TRUE
AABM16_02165	HIT_domain-containing_protein	16240.9	-2.46426	0.220816	-11.1598	6.41518e-29	8.99814e-28	TRUE
AABM16_02210	FAD-binding_oxidoreductase	6438.85	-1.40877	0.121	-11.6427	2.49873e-31	4.48929e-30	TRUE
AABM16_02230	YfhL_family_4Fe-4S_dicluster_ferredoxin	132.811	1.1391	0.318242	3.57935	0.000344456	0.000610627	TRUE
AABM16_02240	16S_rRNA_(cytidine(1402)-2'-O)-methyltransferase	1632	1.56133	0.188852	8.26749	1.3681e-16	7.36562e-16	TRUE
AABM16_02255	DsbC_family_protein	3308.28	-1.02645	0.258385	-3.97255	7.11082e-05	0.000136661	TRUE
AABM16_02305	carboxymuconolactone_decarboxylase_family_protein	103.317	-1.03073	0.315321	-3.26882	0.00107996	0.00181774	TRUE
AABM16_02310	HEXXH_motif-containing_putative_peptide_modification_protein	52.6505	1.18101	0.356994	3.30821	0.000938955	0.00159046	TRUE
AABM16_02315	solute_carrier_family_23_protein	3701.95	-1.53932	0.198665	-7.74834	9.3105e-15	4.14693e-14	TRUE
AABM16_02345	murein_biosynthesis_integral_membrane_protein_MurJ	3993.53	1.09169	0.231861	4.7084	2.49669e-06	5.52937e-06	TRUE
AABM16_02350	1%2C6-anhydro-N-acetylmuramyl-L-alanine_amidase_AmpD	903.441	-1.58848	0.249271	-6.37249	1.85978e-10	5.93571e-10	TRUE
AABM16_02355	DUF4105_domain-containing_protein	3246.16	-1.63009	0.164648	-9.90045	4.14387e-23	3.7225e-22	TRUE
AABM16_02360	nucleoside-diphosphate_sugar_epimerase	610.278	-1.22978	0.227402	-5.40798	6.37386e-08	1.63855e-07	TRUE
AABM16_02365	DASS_family_sodium-coupled_anion_symporter	16331.3	-1.30612	0.104743	-12.4697	1.09233e-35	2.91105e-34	TRUE
AABM16_02380	DpnI_domain-containing_protein	535.901	2.24398	0.407861	5.50183	3.75873e-08	9.95067e-08	TRUE
AABM16_02385	DpnD/PcfM_family_protein	6.85411	3.91743	1.30958	2.99137	0.00277729	0.00448122	TRUE
AABM16_02390	site-specific_DNA-methyltransferase	275.668	2.37578	0.230044	10.3275	5.29272e-25	5.50072e-24	TRUE
AABM16_02415	nitrilase-related_carbon-nitrogen_hydrolase	3362.56	-1.38183	0.263901	-5.23615	1.63963e-07	4.03971e-07	TRUE
AABM16_02455	UMP_kinase	7555.7	-2.19503	0.195772	-11.2122	3.55265e-29	5.07204e-28	TRUE
AABM16_02465	polyprenyl_diphosphate_synthase	2921.03	1.07624	0.16973	6.3409	2.28421e-10	7.18988e-10	TRUE
AABM16_02470	phosphatidate_cytidylyltransferase	2394.58	1.16911	0.207719	5.62832	1.81969e-08	4.90672e-08	TRUE
AABM16_02475	1-deoxy-D-xylulose-5-phosphate_reductoisomerase	1722.31	1.70878	0.219911	7.77031	7.82949e-15	3.53654e-14	TRUE
AABM16_02505	sodium-dependent_transporter	18859.1	-2.1168	0.155134	-13.645	2.162e-42	1.04759e-40	TRUE
AABM16_02515	cytochrome_ubiquinol_oxidase_subunit_I	7528.58	-1.52268	0.154162	-9.87715	5.22986e-23	4.59481e-22	TRUE
AABM16_02520	cytochrome_d_ubiquinol_oxidase_subunit_II	4309.34	-1.40538	0.191393	-7.34292	2.08979e-13	8.56812e-13	TRUE
AABM16_02525	cytochrome_bd-I_oxidase_subunit_CydX	582.724	-1.2363	0.194755	-6.34801	2.18115e-10	6.8926e-10	TRUE
AABM16_02540	alanine/glycine:cation_symporter_family_protein	76075.1	-3.59143	0.268071	-13.3973	6.26893e-41	2.57026e-39	TRUE
AABM16_02560	NAD(P)H-dependent_oxidoreductase	1142.42	-1.8783	0.276649	-6.78946	1.12552e-11	4.00824e-11	TRUE
AABM16_02565	NADH:flavin_oxidoreductase/NADH_oxidase	2311.16	-2.49009	0.296594	-8.39564	4.63378e-17	2.5907e-16	TRUE
AABM16_02570	LysR_family_transcriptional_regulator	2000.56	1.40561	0.159454	8.81515	1.1953e-18	7.35108e-18	TRUE
AABM16_02575	50S_ribosomal_protein_L21	6300.39	2.19854	0.202522	10.8558	1.87175e-27	2.3201e-26	TRUE
AABM16_02580	50S_ribosomal_protein_L27	2719.48	1.80972	0.195823	9.24164	2.42754e-20	1.74035e-19	TRUE
AABM16_02590	DnaA/Hda_family_protein	1710.64	1.79506	0.148787	12.0646	1.62402e-33	3.5092e-32	TRUE
AABM16_02600	phosphoribosylformylglycinamidine_cyclo-ligase	10490.4	-1.16985	0.103609	-11.2911	1.4521e-29	2.17001e-28	TRUE
AABM16_02620	glutaminyl-peptide_cyclotransferase	1011.93	5.10388	0.304052	16.7862	3.07826e-63	4.92214e-61	TRUE
AABM16_02625	50S_ribosomal_protein_L33	545.432	1.98077	0.349976	5.65974	1.51598e-08	4.12255e-08	TRUE
AABM16_02630	50S_ribosomal_protein_L28	8111.79	1.23489	0.225642	5.47279	4.43009e-08	1.16317e-07	TRUE
AABM16_02660	hypothetical_protein	330.632	2.56214	0.278701	9.19314	3.81523e-20	2.68747e-19	TRUE
AABM16_02670	hypothetical_protein	1431.4	-2.93523	0.316196	-9.28293	1.64887e-20	1.2039e-19	TRUE
AABM16_02675	adenylosuccinate_lyase	3923.16	1.79894	0.310875	5.7867	7.17815e-09	1.99268e-08	TRUE
AABM16_02690	2-C-methyl-D-erythritol_2%2C4-cyclodiphosphate_synthase	3449.66	-1.71153	0.173664	-9.85545	6.49263e-23	5.64224e-22	TRUE
AABM16_02705	hypothetical_protein	437.248	-1.01291	0.248485	-4.07635	4.57484e-05	9.01994e-05	TRUE
AABM16_02725	hypothetical_protein	864.341	-1.58753	0.399399	-3.9748	7.04371e-05	0.000135534	TRUE
AABM16_02745	iron-sulfur_cluster_assembly_protein_IscA	1512.23	-2.30432	0.222195	-10.3707	3.36966e-25	3.6406e-24	TRUE
AABM16_02765	hypothetical_protein	76.2443	1.3641	0.427893	3.18794	0.00143288	0.00239162	TRUE
AABM16_02790	YadA-like_family_protein	10050	-1.08851	0.381363	-2.85427	0.00431357	0.00678878	TRUE
AABM16_02915	penicillin-binding_protein_1B	3460.9	1.27586	0.187102	6.81909	9.162e-12	3.28476e-11	TRUE
AABM16_02920	hypothetical_protein	22.2264	1.21202	0.541928	2.2365	0.0253193	0.0355449	TRUE
AABM16_02930	Bax_inhibitor-1/YccA_family_protein	11447.8	-1.23511	0.195678	-6.31195	2.75548e-10	8.57201e-10	TRUE
AABM16_02950	AarF/UbiB_family_protein	2890.43	1.23894	0.159489	7.76816	7.96335e-15	3.58687e-14	TRUE
AABM16_02960	bifunctional_demethylmenaquinone_methyltransferase/2-methoxy-6-polyprenyl-1%2C4-benzoquinol_methylase_UbiE	8218.53	-1.60102	0.191126	-8.3768	5.43845e-17	3.01947e-16	TRUE
AABM16_02965	superoxide_dismutase_[Mn]	29593.7	-2.27869	0.252421	-9.02734	1.75902e-19	1.17195e-18	TRUE
AABM16_02980	neutral_zinc_metallopeptidase	3027.86	-1.26699	0.291801	-4.34195	1.41223e-05	2.89506e-05	TRUE
AABM16_02985	carboxylesterase	3151.24	-1.01122	0.156386	-6.46616	1.00526e-10	3.25388e-10	TRUE
AABM16_03010	mechanosensitive_ion_channel_family_protein	1552.25	1.99373	0.153709	12.9708	1.79145e-38	5.96777e-37	TRUE
AABM16_03040	DUF2062_domain-containing_protein	705.781	2.11007	0.282529	7.46849	8.11189e-14	3.40444e-13	TRUE
AABM16_03050	YceI_family_protein	8025.21	-1.6885	0.301254	-5.60491	2.08358e-08	5.60883e-08	TRUE
AABM16_03055	UDP-2%2C3-diacylglucosamine_diphosphatase	449.877	3.01259	0.322	9.35588	8.29052e-21	6.28272e-20	TRUE
AABM16_03060	peptidylprolyl_isomerase	7918.92	-1.09281	0.289892	-3.76972	0.000163434	0.000301419	TRUE
AABM16_03075	type_I_glyceraldehyde-3-phosphate_dehydrogenase	1868.48	1.32984	0.143462	9.26961	1.86822e-20	1.35171e-19	TRUE
AABM16_03095	HAD-IB_family_hydrolase	3147.86	1.98442	0.247499	8.01791	1.07556e-15	5.22741e-15	TRUE
AABM16_03105	acetyl-CoA_hydrolase/transferase_family_protein	37738	-1.76476	0.185355	-9.52097	1.71563e-21	1.39254e-20	TRUE
AABM16_03125	CidA/LrgA_family_protein	3536.34	-2.20574	0.254555	-8.66509	4.51148e-18	2.65215e-17	TRUE
AABM16_03130	LrgB_family_protein	1969.81	-1.62019	0.201627	-8.0356	9.31237e-16	4.53978e-15	TRUE
AABM16_03135	lytic_transglycosylase_domain-containing_protein	1416.18	2.0369	0.144694	14.0774	5.23298e-45	2.88536e-43	TRUE
AABM16_03140	protease_HtpX	8478.34	-1.28763	0.234555	-5.48968	4.02673e-08	1.06075e-07	TRUE
AABM16_03155	16S_rRNA_(uracil(1498)-N(3))-methyltransferase	1556.7	1.13744	0.127783	8.90129	5.52008e-19	3.51658e-18	TRUE
AABM16_03160	bifunctional_peptide-methionine_(S)-S-oxide_reductase_MsrA/peptide-methionine_(R)-S-oxide_reductase_MsrB	105673	-2.30557	0.242282	-9.51605	1.79887e-21	1.45272e-20	TRUE
AABM16_03170	lactoferrin/transferrin_family_TonB-dependent_receptor	50734.9	-1.92349	0.206625	-9.30908	1.28943e-20	9.58977e-20	TRUE
AABM16_03175	PepSY_domain-containing_protein	32424.4	1.16822	0.291159	4.01231	6.01281e-05	0.000117107	TRUE
AABM16_03185	transferrin-binding_protein-like_solute_binding_protein	113792	-1.27512	0.178546	-7.1417	9.21828e-13	3.61275e-12	TRUE
AABM16_03190	mechanosensitive_ion_channel_family_protein	3717	-1.18342	0.155857	-7.59296	3.12678e-14	1.34763e-13	TRUE
AABM16_03220	pyridoxamine_5'-phosphate_oxidase	8337.16	-1.48131	0.14014	-10.5703	4.09353e-26	4.64224e-25	TRUE
AABM16_03260	sulfite_exporter_TauE/SafE_family_protein	587.99	2.4109	0.192637	12.5153	6.15752e-36	1.69756e-34	TRUE
AABM16_03315	glutathione_peroxidase	14791.2	-2.30449	0.284111	-8.11123	5.01082e-16	2.51959e-15	TRUE
AABM16_03320	ferredoxin--NADP_reductase	7086.31	-2.36641	0.187163	-12.6436	1.21337e-36	3.5276e-35	TRUE
AABM16_03340	YdcF_family_protein	483.99	2.63634	0.244471	10.7838	4.1036e-27	4.89676e-26	TRUE
AABM16_03345	UDP-N-acetylmuramate_dehydrogenase	883.975	3.16678	0.223168	14.1901	1.05514e-45	6.02563e-44	TRUE
AABM16_03350	low_molecular_weight_protein-tyrosine-phosphatase	293.945	1.89723	0.242372	7.82776	4.96625e-15	2.28848e-14	TRUE
AABM16_03355	S4_domain-containing_protein	278.234	1.54126	0.213772	7.20981	5.60315e-13	2.23428e-12	TRUE
AABM16_03360	DNA_cytosine_methyltransferase	856.981	1.69555	0.22352	7.5857	3.30708e-14	1.42151e-13	TRUE
AABM16_03365	NgoPII_family_restriction_endonuclease	573.12	1.36544	0.219341	6.22518	4.80997e-10	1.4539e-09	TRUE
AABM16_03375	YebC/PmpR_family_DNA-binding_transcriptional_regulator	3486.6	1.15385	0.17211	6.70412	2.02628e-11	7.01304e-11	TRUE
AABM16_03380	30S_ribosomal_protein_S12_methylthiotransferase_RimO	1476.9	2.56921	0.226749	11.3306	9.25364e-30	1.3959e-28	TRUE
AABM16_03410	tRNA_uracil_4-sulfurtransferase_ThiI	2354.56	-1.22144	0.216951	-5.63003	1.80175e-08	4.87478e-08	TRUE
AABM16_03425	Crp/Fnr_family_transcriptional_regulator	75.181	2.89214	0.534296	5.41298	6.19827e-08	1.59598e-07	TRUE
AABM16_03430	carbonate_dehydratase	108.79	-2.32171	0.436417	-5.31993	1.03806e-07	2.61395e-07	TRUE
AABM16_03455	peptidylprolyl_isomerase	459.84	-1.69716	0.399449	-4.24875	2.14964e-05	4.33451e-05	TRUE
AABM16_03460	gephyrin-like_molybdotransferase_Glp	1143.88	-1.78373	0.291631	-6.1164	9.5714e-10	2.81854e-09	TRUE
AABM16_03465	ATP-binding_cassette_domain-containing_protein	208.581	1.05141	0.277072	3.79472	0.000147812	0.000275148	TRUE
AABM16_03500	molybdenum_cofactor_guanylyltransferase	297.71	1.65465	0.332887	4.9706	6.67476e-07	1.56266e-06	TRUE
AABM16_03525	type_IV_pili_methyl-accepting_chemotaxis_transducer_N-terminal_domain-containing_protein	2847.49	-1.39411	0.257409	-5.41592	6.09736e-08	1.57253e-07	TRUE
AABM16_03530	nitrate/nitrite_transporter	1097.18	-1.42348	0.403465	-3.52815	0.000418477	0.000733711	TRUE
AABM16_03535	NarK_family_nitrate/nitrite_MFS_transporter	1711.95	-1.04039	0.368343	-2.82451	0.00473536	0.00740884	TRUE
AABM16_03560	toxin_C-terminal_domain-containing_protein	1125.17	-1.0154	0.189348	-5.36264	8.20124e-08	2.08486e-07	TRUE
AABM16_03565	barstar_family_protein	375.611	-1.62838	0.218503	-7.45241	9.16535e-14	3.81651e-13	TRUE
AABM16_03590	DUF637_domain-containing_protein	260.221	-1.20032	0.277316	-4.32834	1.50241e-05	3.07206e-05	TRUE
AABM16_03600	hypothetical_protein	9.71767	4.3543	1.07778	4.04006	5.34381e-05	0.000104844	TRUE
AABM16_03610	hypothetical_protein	2256.78	-1.6875	0.21101	-7.99725	1.27231e-15	6.1463e-15	TRUE
AABM16_03620	type_II_toxin-antitoxin_system_RelB/DinJ_family_antitoxin	3120.34	-1.55124	0.232358	-6.67609	2.45409e-11	8.40275e-11	TRUE
AABM16_03625	DUF637_domain-containing_protein	1402.91	-1.24824	0.317856	-3.92705	8.59944e-05	0.000163892	TRUE
AABM16_03630	hypothetical_protein	1091.42	-1.39004	0.286432	-4.85296	1.21634e-06	2.77055e-06	TRUE
AABM16_03650	hypothetical_protein	636.068	-1.03018	0.189674	-5.4313	5.59449e-08	1.44985e-07	TRUE
AABM16_03660	type_1_glutamine_amidotransferase_domain-containing_protein	22594.6	-1.81071	0.188823	-9.58946	8.85461e-22	7.37423e-21	TRUE
AABM16_03675	IclR_family_transcriptional_regulator_C-terminal_domain-containing_protein	72.297	3.14375	0.412123	7.62819	2.38071e-14	1.0401e-13	TRUE
AABM16_03680	helix-turn-helix_domain-containing_protein	67.1887	2.73038	0.521577	5.23485	1.65119e-07	4.0599e-07	TRUE
AABM16_03690	divalent_metal_cation_transporter	1958.93	-1.8619	0.305404	-6.09652	1.08405e-09	3.17472e-09	TRUE
AABM16_03730	biopolymer_transporter_ExbD	18318.5	-1.42249	0.292065	-4.87045	1.11346e-06	2.55807e-06	TRUE
AABM16_03735	septation_protein_IspZ	1169.72	-1.53075	0.290849	-5.26306	1.41675e-07	3.51222e-07	TRUE
AABM16_03740	endopeptidase_La	14612	-1.61401	0.303785	-5.31299	1.07843e-07	2.71133e-07	TRUE
AABM16_03760	ATP_phosphoribosyltransferase_regulatory_subunit	10935.3	1.69415	0.144831	11.6974	1.31402e-31	2.44316e-30	TRUE
AABM16_03785	biliverdin-producing_heme_oxygenase	2406.1	-1.59416	0.410299	-3.88537	0.000102173	0.000193084	TRUE
AABM16_03790	endonuclease_III	598.237	2.28174	0.232668	9.80683	1.05227e-22	9.09505e-22	TRUE
AABM16_03795	ATP-binding_protein	2507.9	1.19579	0.13473	8.87545	6.9654e-19	4.40224e-18	TRUE
AABM16_03840	alpha-hydroxy_acid_oxidase	10880.7	-1.89977	0.157088	-12.0937	1.1403e-33	2.53242e-32	TRUE
AABM16_03845	L-lactate_permease	27254.1	-2.08164	0.21917	-9.49786	2.14238e-21	1.71283e-20	TRUE
AABM16_03880	alpha/beta_fold_hydrolase	2706.71	-1.09948	0.187175	-5.8741	4.25159e-09	1.20751e-08	TRUE
AABM16_03895	NAD(P)H-dependent_glycerol-3-phosphate_dehydrogenase	9408.07	-1.1794	0.197577	-5.96934	2.3821e-09	6.83837e-09	TRUE
AABM16_03920	acetyl-CoA_carboxylase_biotin_carboxylase_subunit	21611.4	-1.1867	0.158288	-7.49708	6.52553e-14	2.7604e-13	TRUE
AABM16_03925	acetyl-CoA_carboxylase_biotin_carboxyl_carrier_protein	7031.83	-1.22248	0.193506	-6.31752	2.65786e-10	8.28444e-10	TRUE
AABM16_03930	TIGR00730_family_Rossman_fold_protein	822.208	1.52232	0.172029	8.84922	8.81345e-19	5.50496e-18	TRUE
AABM16_03935	HRDC_domain-containing_protein	2683.32	1.51616	0.152836	9.92017	3.40161e-23	3.07298e-22	TRUE
AABM16_03945	YbaB/EbfC_family_nucleoid-associated_protein	1695.58	-1.07333	0.227309	-4.7219	2.33649e-06	5.20341e-06	TRUE
AABM16_03950	class_1a_ribonucleoside-diphosphate_reductase_subunit_alpha	2936.94	3.67019	0.256638	14.3011	2.15526e-46	1.32548e-44	TRUE
AABM16_03955	23S_rRNA_pseudouridine(2605)_synthase_RluB	1890.19	2.85988	0.250457	11.4186	3.37508e-30	5.39675e-29	TRUE
AABM16_03960	SMC-Scp_complex_subunit_ScpB	657.311	2.22152	0.244769	9.07596	1.12682e-19	7.57055e-19	TRUE
AABM16_03965	ScpA_family_protein	1389.23	1.4776	0.217664	6.78843	1.13363e-11	4.02818e-11	TRUE
AABM16_04000	ATP-binding_cassette_domain-containing_protein	5878.92	1.48626	0.134618	11.0406	2.43469e-28	3.21742e-27	TRUE
AABM16_04010	outer_membrane_protein_transport_protein	54068.9	-3.18972	0.253999	-12.558	3.59286e-36	1.02589e-34	TRUE
AABM16_04025	beta-ketoacyl-ACP_synthase_III	11206.2	-2.1686	0.191101	-11.3479	7.59361e-30	1.1564e-28	TRUE
AABM16_04040	tRNA_adenosine(34)_deaminase_TadA	922.385	1.19539	0.219879	5.43656	5.43188e-08	1.41e-07	TRUE
AABM16_04045	(d)CMP_kinase	1471.93	1.2154	0.169857	7.15546	8.33954e-13	3.28446e-12	TRUE
AABM16_04055	HU_family_DNA-binding_protein	2212.28	2.16448	0.437729	4.94478	7.62281e-07	1.77164e-06	TRUE
AABM16_04060	lipopolysaccharide_assembly_protein_LapA_domain-containing_protein	1222.77	2.40799	0.297472	8.09485	5.73363e-16	2.86502e-15	TRUE
AABM16_04075	MarC_family_protein	2282.58	-1.68179	0.215529	-7.80308	6.04162e-15	2.76016e-14	TRUE
AABM16_04105	DNA_polymerase_III_subunit_epsilon	4976.45	-1.03609	0.0948735	-10.9207	9.17437e-28	1.16427e-26	TRUE
AABM16_04110	SAM-dependent_methyltransferase	542.988	2.85276	0.302511	9.43025	4.09121e-21	3.16031e-20	TRUE
AABM16_04115	TIGR03862_family_flavoprotein	695.885	2.72724	0.391927	6.95855	3.43799e-12	1.28143e-11	TRUE
AABM16_04125	phosphoribosylamine--glycine_ligase	17683	-1.15752	0.133056	-8.69949	3.33374e-18	1.98165e-17	TRUE
AABM16_04130	fumarylacetoacetate_hydrolase_family_protein	1851.8	1.1572	0.181963	6.35955	2.02349e-10	6.41975e-10	TRUE
AABM16_04140	rubredoxin	260.707	1.98716	0.369439	5.37885	7.4964e-08	1.91176e-07	TRUE
AABM16_04155	EamA_family_transporter_RarD	2118	1.52679	0.267269	5.71255	1.11293e-08	3.05244e-08	TRUE
AABM16_04170	pyruvate_dehydrogenase_(acetyl-transferring)%2C_homodimeric_type	97257.2	-1.47314	0.15941	-9.24118	2.43802e-20	1.74035e-19	TRUE
AABM16_04180	glutathione-dependent_disulfide-bond_oxidoreductase	5641.59	-1.66689	0.200614	-8.30896	9.65421e-17	5.25071e-16	TRUE
AABM16_04205	2Fe-2S_iron-sulfur_cluster-binding_protein	690.26	1.64536	0.23858	6.89648	5.33075e-12	1.95951e-11	TRUE
AABM16_04210	hypothetical_protein	5165.55	1.07334	0.237527	4.51882	6.21853e-06	1.32403e-05	TRUE
AABM16_04215	carboxynorspermidine_decarboxylase	2441.65	-1.08832	0.132253	-8.22901	1.88762e-16	1.00947e-15	TRUE
AABM16_04245	KpsF/GutQ_family_sugar-phosphate_isomerase	5328.55	1.4421	0.0993055	14.5219	8.80532e-48	5.86655e-46	TRUE
AABM16_04260	lipopolysaccharide_transport_periplasmic_protein_LptA	1056.16	1.18102	0.221955	5.321	1.03199e-07	2.60276e-07	TRUE
AABM16_04270	bifunctional_proline_dehydrogenase/L-glutamate_gamma-semialdehyde_dehydrogenase_PutA	52928	1.34454	0.16817	7.99511	1.29453e-15	6.2348e-15	TRUE
AABM16_04275	YoaK_family_protein	987.422	-2.75438	0.220113	-12.5135	6.29915e-36	1.70718e-34	TRUE
AABM16_04280	pitrilysin_family_protein	30636.1	-1.33635	0.217414	-6.14655	7.91871e-10	2.34917e-09	TRUE
AABM16_04285	pitrilysin_family_protein	28024.7	-1.59189	0.185872	-8.56444	1.08599e-17	6.29166e-17	TRUE
AABM16_04290	PhoX_family_phosphatase	664.981	2.05766	0.290046	7.09424	1.30065e-12	5.06018e-12	TRUE
AABM16_04295	signal_recognition_particle-docking_protein_FtsY	7257.06	-1.3822	0.175098	-7.89389	2.92909e-15	1.36948e-14	TRUE
AABM16_04300	methylated-DNA--[protein]-cysteine_S-methyltransferase	1149.56	1.53211	0.24712	6.19987	5.65104e-10	1.6985e-09	TRUE
AABM16_04330	uracil-DNA_glycosylase_family_protein	89.2224	2.04114	0.290194	7.0337	2.01131e-12	7.67561e-12	TRUE
AABM16_04355	polyphosphate_kinase_2	4236.83	-2.75029	0.337291	-8.15403	3.51983e-16	1.79815e-15	TRUE
AABM16_04365	hypothetical_protein	811.534	3.43883	0.205121	16.7649	4.40787e-63	6.40744e-61	TRUE
AABM16_04370	hypothetical_protein	36.4408	6.56282	1.06043	6.18885	6.0605e-10	1.81474e-09	TRUE
AABM16_04375	DUF4393_domain-containing_protein	514.279	3.32498	0.350338	9.49079	2.29294e-21	1.82409e-20	TRUE
AABM16_04380	S24_family_peptidase	386.097	4.23531	0.377566	11.2174	3.34959e-29	4.82522e-28	TRUE
AABM16_04415	hypothetical_protein	25.2873	-1.67305	0.385594	-4.33889	1.43204e-05	2.93192e-05	TRUE
AABM16_04420	glutamate_5-kinase	21.6807	-1.39619	0.411369	-3.39401	0.000688767	0.00117916	TRUE
AABM16_04455	phage_tail_tube_protein	163.867	-1.10047	0.216831	-5.07523	3.87019e-07	9.33399e-07	TRUE
AABM16_04460	hypothetical_protein	29.0061	-1.23008	0.333834	-3.68472	0.000228958	0.000414613	TRUE
AABM16_04465	hypothetical_protein	7.54147	-1.15847	0.534064	-2.16916	0.0300703	0.0417382	TRUE
AABM16_04470	hypothetical_protein	8055.43	-2.21903	0.191377	-11.5951	4.36261e-31	7.50088e-30	TRUE
AABM16_04480	phage_antirepressor_Ant	157.16	1.61728	0.303231	5.3335	9.63384e-08	2.43742e-07	TRUE
AABM16_04485	hypothetical_protein	20.6697	1.39025	0.511038	2.72044	0.00651948	0.00999487	TRUE
AABM16_04490	hypothetical_protein	5.41149	5.33289	1.29692	4.11196	3.92308e-05	7.77325e-05	TRUE
AABM16_04495	phage_minor_tail_protein_L	8.12724	1.85566	0.83058	2.23418	0.0254714	0.035727	TRUE
AABM16_04500	C40_family_peptidase	11.272	1.15765	0.509201	2.27346	0.0229984	0.0324289	TRUE
AABM16_04505	type_II_toxin-antitoxin_system_HicB_family_antitoxin	97.1959	1.87212	0.375591	4.98447	6.21312e-07	1.45671e-06	TRUE
AABM16_04515	hypothetical_protein	80.9827	1.261	0.412859	3.0543	0.00225586	0.0036695	TRUE
AABM16_04560	PD40_domain-containing_protein	1392.19	-1.13412	0.186078	-6.09486	1.09536e-09	3.20197e-09	TRUE
AABM16_04575	thiamine_phosphate_synthase	788.468	1.60408	0.233113	6.8811	5.93912e-12	2.16819e-11	TRUE
AABM16_04590	hypothetical_protein	173.045	1.94552	0.361522	5.38147	7.38817e-08	1.89019e-07	TRUE
AABM16_04600	type_II_toxin-antitoxin_system_HicB_family_antitoxin	159.586	3.47528	0.42382	8.19989	2.40608e-16	1.26557e-15	TRUE
AABM16_04605	hypothetical_protein	20.7066	2.67538	0.618315	4.32688	1.51236e-05	3.08452e-05	TRUE
AABM16_04615	entericidin_A/B_family_lipoprotein	1275.84	-1.08031	0.427585	-2.52655	0.0115189	0.0169446	TRUE
AABM16_04620	radical_SAM_family_heme_chaperone_HemW	2199.29	2.85961	0.262371	10.8991	1.16378e-27	1.46526e-26	TRUE
AABM16_04625	DEAD/DEAH_box_helicase	6341.59	1.02087	0.108138	9.44043	3.71264e-21	2.89586e-20	TRUE
AABM16_04635	sulfate_ABC_transporter_permease_subunit_CysT	2990.21	-1.45556	0.612275	-2.37729	0.0174403	0.0250107	TRUE
AABM16_04640	sulfate_ABC_transporter_permease_subunit_CysW	1274.02	-1.57994	0.616009	-2.5648	0.0103235	0.0153265	TRUE
AABM16_04655	phosphoenolpyruvate_carboxykinase_(GTP)	5243.04	1.50855	0.203037	7.42992	1.0866e-13	4.4896e-13	TRUE
AABM16_04670	CNNM_domain-containing_protein	3804.64	1.65698	0.159995	10.3565	3.91135e-25	4.1695e-24	TRUE
AABM16_04675	preprotein_translocase_subunit_YajC	2920.4	1.39625	0.190806	7.31766	2.52332e-13	1.02928e-12	TRUE
AABM16_04680	protein_translocase_subunit_SecD	11036.1	1.72851	0.256564	6.73714	1.61539e-11	5.65209e-11	TRUE
AABM16_04685	protein_translocase_subunit_SecF	3819.84	1.29442	0.270716	4.78147	1.74021e-06	3.90814e-06	TRUE
AABM16_04695	Na+/H+_antiporter_NhaC_family_protein	3236.35	-1.15128	0.146377	-7.86517	3.68599e-15	1.70838e-14	TRUE
AABM16_04720	hypothetical_protein	479.457	1.51383	0.202278	7.48389	7.21517e-14	3.04408e-13	TRUE
AABM16_04725	DNA_polymerase_III_subunit_gamma/tau	5631.67	1.45527	0.167837	8.67075	4.29293e-18	2.53299e-17	TRUE
AABM16_04765	LysR_family_transcriptional_regulator	2919.75	-1.24007	0.160413	-7.73045	1.07166e-14	4.74676e-14	TRUE
AABM16_04770	Holliday_junction_branch_migration_protein_RuvA	4082.91	1.45732	0.179253	8.12998	4.29371e-16	2.17267e-15	TRUE
AABM16_04790	symmetrical_bis(5'-nucleosyl)-tetraphosphatase	1366.62	1.77592	0.184515	9.62479	6.28342e-22	5.34425e-21	TRUE
AABM16_04805	replicative_DNA_helicase	2239.83	1.46872	0.123801	11.8635	1.83146e-32	3.61544e-31	TRUE
AABM16_04810	alanine_racemase	1424.36	2.03788	0.183387	11.1124	1.09142e-28	1.50447e-27	TRUE
AABM16_04820	bacterioferritin	647.911	-1.17227	0.265341	-4.41796	9.96347e-06	2.07443e-05	TRUE
AABM16_04830	(2Fe-2S)-binding_protein	2601.49	-1.99551	0.411169	-4.85327	1.21443e-06	2.77055e-06	TRUE
AABM16_04835	L-serine_ammonia-lyase	3901.12	-1.67886	0.201789	-8.31988	8.8055e-17	4.81359e-16	TRUE
AABM16_04845	bifunctional_methylenetetrahydrofolate_dehydrogenase/methenyltetrahydrofolate_cyclohydrolase_FolD	11146.8	-1.35143	0.13338	-10.1322	3.97665e-24	3.94948e-23	TRUE
AABM16_04850	AAA_family_ATPase	2646.9	1.06096	0.22976	4.61771	3.88007e-06	8.3841e-06	TRUE
AABM16_04855	ATP-dependent_Clp_protease_adaptor_ClpS	229.63	2.09991	0.276377	7.598	3.00749e-14	1.30325e-13	TRUE
AABM16_04865	cation-translocating_P-type_ATPase	8241	-2.08166	0.313229	-6.64579	3.01593e-11	1.02388e-10	TRUE
AABM16_04880	23S_rRNA_pseudouridine(1911/1915/1917)_synthase_RluD	6162.07	-1.26198	0.1709	-7.38431	1.5325e-13	6.31565e-13	TRUE
AABM16_04890	CHC2_zinc_finger_domain-containing_protein	1329.82	1.04923	0.159033	6.59757	4.17959e-11	1.40402e-10	TRUE
AABM16_04900	glutathione_S-transferase	910.655	1.43209	0.151354	9.46183	3.02586e-21	2.37174e-20	TRUE
AABM16_04910	NAD-dependent_epimerase/dehydratase_family_protein	2356.89	-1.25668	0.151526	-8.2935	1.09967e-16	5.96061e-16	TRUE
AABM16_04915	hypothetical_protein	13.5018	2.07033	0.546077	3.79129	0.00014987	0.000278653	TRUE
AABM16_04940	hypothetical_protein	2.24522	3.49388	1.42936	2.44437	0.0145106	0.0210932	TRUE
AABM16_04970	thiol_reductant_ABC_exporter_subunit_CydD	8758.42	1.49696	0.235674	6.35183	2.12774e-10	6.73715e-10	TRUE
AABM16_05005	enoyl-ACP_reductase	16826.6	-1.08741	0.274326	-3.96392	7.3728e-05	0.000141526	TRUE
AABM16_05010	GTP_cyclohydrolase_I_FolE	1106.37	3.74477	0.199581	18.7631	1.51175e-78	4.02881e-76	TRUE
AABM16_05015	phospholipase_D_family_protein	2899.57	1.07018	0.15588	6.86537	6.6318e-12	2.39915e-11	TRUE
AABM16_05020	MFS_transporter	4229.54	-1.88795	0.174012	-10.8496	2.00351e-27	2.46432e-26	TRUE
AABM16_05030	lysine_exporter_LysO_family_protein	658.494	1.1667	0.187176	6.23314	4.57177e-10	1.38978e-09	TRUE
AABM16_05040	type_I_glutamate--ammonia_ligase	31123.5	-1.98558	0.161345	-12.3064	8.36306e-35	2.02614e-33	TRUE
AABM16_05045	DUF4149_domain-containing_protein	508.316	-1.86456	0.181885	-10.2513	1.1671e-24	1.19627e-23	TRUE
AABM16_05055	glycosyltransferase_family_2_protein	2312.63	1.51759	0.190757	7.95562	1.78235e-15	8.53288e-15	TRUE
AABM16_05070	glycosyltransferase_family_4_protein	2876.87	-1.39052	0.206886	-6.72118	1.80262e-11	6.27972e-11	TRUE
AABM16_05090	type_II_3-dehydroquinate_dehydratase	2493.18	1.33871	0.165123	8.10736	5.17333e-16	2.59315e-15	TRUE
AABM16_05110	phosphoenolpyruvate_synthase	33405.9	-2.38987	0.238493	-10.0207	1.23585e-23	1.18108e-22	TRUE
AABM16_05125	M15_family_metallopeptidase	446.874	3.58115	0.323982	11.0535	2.10729e-28	2.83156e-27	TRUE
AABM16_05170	SirB2_family_protein	799.658	2.84882	0.298716	9.53689	1.47182e-21	1.20073e-20	TRUE
AABM16_05175	transcription_elongation_factor_GreA	1260.67	2.32363	0.283539	8.1951	2.5038e-16	1.31265e-15	TRUE
AABM16_05190	hypothetical_protein	337.476	1.71439	0.37793	4.53627	5.72589e-06	1.22402e-05	TRUE
AABM16_05195	hypothetical_protein	664.804	2.15246	0.350461	6.14179	8.15989e-10	2.41624e-09	TRUE
AABM16_05210	peptide-methionine_(R)-S-oxide_reductase_MsrB	4473.21	-2.62921	0.263792	-9.96701	2.12539e-23	1.95316e-22	TRUE
AABM16_05215	aminotransferase_class_I/II-fold_pyridoxal_phosphate-dependent_enzyme	5207.71	-1.43897	0.255379	-5.63463	1.75436e-08	4.75463e-08	TRUE
AABM16_05240	DUF475_domain-containing_protein	6868.27	-1.51028	0.347052	-4.35173	1.35064e-05	2.78309e-05	TRUE
AABM16_05250	oxidoreductase-like_domain-containing_protein	26.0713	2.68566	0.625063	4.29663	1.73413e-05	3.50998e-05	TRUE
AABM16_05255	branched-chain_amino_acid_transaminase	10999.4	-1.98338	0.144056	-13.7681	3.96368e-43	2.04449e-41	TRUE
AABM16_05270	hypothetical_protein	324.428	-1.06695	0.219529	-4.86017	1.17286e-06	2.68683e-06	TRUE
AABM16_05285	integrase_family_protein	318.616	1.1431	0.244173	4.68151	2.84763e-06	6.27185e-06	TRUE
AABM16_05290	hypothetical_protein	483.113	-1.96213	0.42653	-4.60023	4.22034e-06	9.10705e-06	TRUE
AABM16_05315	type_II_toxin-antitoxin_system_HicB_family_antitoxin	1460.61	-1.08261	0.231373	-4.67908	2.88166e-06	6.32067e-06	TRUE
AABM16_05335	hypothetical_protein	20.1514	1.24309	0.46496	2.67354	0.00750553	0.0114299	TRUE
AABM16_05345	DUF4376_domain-containing_protein	22.9004	1.2964	0.545792	2.37526	0.0175367	0.025104	TRUE
AABM16_05365	DUF4035_domain-containing_protein	5.06314	3.64798	1.28524	2.83836	0.00453461	0.00712264	TRUE
AABM16_05370	phage_tail_assembly_chaperone_family_protein%2C_TAC	10.6478	4.16779	1.15475	3.60928	0.000307053	0.000547356	TRUE
AABM16_05375	phage_tail_tube_protein	35.764	4.22565	0.722635	5.84756	4.98844e-09	1.41428e-08	TRUE
AABM16_05385	hypothetical_protein	7964.77	-3.02126	0.286949	-10.5289	6.35739e-26	7.15878e-25	TRUE
AABM16_05390	HK97-gp10_family_putative_phage_morphogenesis_protein	19.1737	-1.2261	0.57121	-2.14649	0.0318336	0.0440328	TRUE
AABM16_05405	phage_major_capsid_protein	10.8812	-1.71937	0.496115	-3.46566	0.000528935	0.000916325	TRUE
AABM16_05420	terminase_TerL_endonuclease_subunit	136.613	2.70755	0.306335	8.83855	9.69695e-19	6.03324e-18	TRUE
AABM16_05425	phage_terminase_small_subunit_P27_family	105.964	1.81283	0.311068	5.82776	5.61765e-09	1.58424e-08	TRUE
AABM16_05430	HNH_endonuclease_signature_motif_containing_protein	53.5742	3.1915	0.551343	5.78859	7.09777e-09	1.9738e-08	TRUE
AABM16_05455	DUF1376_domain-containing_protein	12.0263	-1.85869	0.497401	-3.73681	0.00018637	0.000340967	TRUE
AABM16_05485	DNA_cytosine_methyltransferase	1975.75	-1.0229	0.124671	-8.2048	2.30981e-16	1.21894e-15	TRUE
AABM16_05525	hypothetical_protein	22.6156	-1.53593	0.405626	-3.78657	0.000152742	0.000283664	TRUE
AABM16_05535	DUF3482_domain-containing_protein	422.391	-1.38361	0.275668	-5.01911	5.19116e-07	1.23338e-06	TRUE
AABM16_05555	MFS_transporter	11047.6	-1.95803	0.222522	-8.79926	1.37716e-18	8.40487e-18	TRUE
AABM16_05565	DASS_family_sodium-coupled_anion_symporter	8560.74	-1.71561	0.219777	-7.80612	5.89764e-15	2.70317e-14	TRUE
AABM16_05585	inorganic_diphosphatase	11342.9	-2.17057	0.190203	-11.4119	3.64744e-30	5.7179e-29	TRUE
AABM16_05615	polyprenyl_synthetase_family_protein	4170.65	2.23211	0.211036	10.5769	3.81376e-26	4.35586e-25	TRUE
AABM16_05625	Smr/MutS_family_protein	1816.43	1.24045	0.195763	6.33646	2.35099e-10	7.35663e-10	TRUE
AABM16_05630	lipid-A-disaccharide_synthase	653.607	2.67063	0.197768	13.5038	1.48446e-41	6.59345e-40	TRUE
AABM16_05635	ribonuclease_HII	180.439	2.96326	0.335745	8.82593	1.08557e-18	6.72804e-18	TRUE
AABM16_05645	outer_membrane_protein_assembly_factor_BamB	12833.9	-1.06241	0.171681	-6.18829	6.08209e-10	1.8178e-09	TRUE
AABM16_05690	hypothetical_protein	31.6536	1.06746	0.412507	2.58773	0.00966112	0.014424	TRUE
AABM16_05695	DNA_polymerase_III_subunit_alpha	11205.1	1.46647	0.158481	9.25329	2.17697e-20	1.568e-19	TRUE
AABM16_05700	TrmH_family_RNA_methyltransferase	1316.29	2.04915	0.257682	7.95226	1.83138e-15	8.7154e-15	TRUE
AABM16_05705	serine_O-acetyltransferase	1692.2	1.43783	0.209029	6.87861	6.04383e-12	2.20139e-11	TRUE
AABM16_05710	DNA-3-methyladenine_glycosylase_I	526.18	4.15932	0.326218	12.7501	3.11347e-37	9.57391e-36	TRUE
AABM16_05725	protease_SohB	4675.41	-1.01254	0.22913	-4.41906	9.91303e-06	2.06661e-05	TRUE
AABM16_05730	potassium/proton_antiporter	6957.76	-1.81178	0.208915	-8.67233	4.23353e-18	2.50719e-17	TRUE
AABM16_05740	lysophospholipid_acyltransferase_family_protein	2529.03	3.20545	0.208609	15.3658	2.77534e-53	2.7736e-51	TRUE
AABM16_05745	glycosyltransferase	908.402	3.52916	0.290764	12.1375	6.68144e-34	1.57112e-32	TRUE
AABM16_05760	DUF3360_domain-containing_protein	37169	-2.76384	0.212858	-12.9844	1.4994e-38	5.15115e-37	TRUE
AABM16_05765	DNA_gyrase_inhibitor_YacG	87.8273	1.02852	0.402581	2.55482	0.0106242	0.0157151	TRUE
AABM16_05780	threonine/serine_exporter_family_protein	463.784	-1.17405	0.329283	-3.56548	0.000363194	0.00064242	TRUE
AABM16_05810	hypothetical_protein	423.53	1.93266	0.194815	9.92048	3.39112e-23	3.07298e-22	TRUE
AABM16_05815	D-Ala-D-Ala_carboxypeptidase_family_metallohydrolase	518.317	1.12087	0.264579	4.23642	2.27111e-05	4.56793e-05	TRUE
AABM16_05820	septal_ring_lytic_transglycosylase_RlpA_family_protein	4048.32	-1.10121	0.275334	-3.99956	6.34594e-05	0.000123445	TRUE
AABM16_05825	ABC_transporter_ATP-binding_protein	1008.83	1.94487	0.195546	9.94583	2.62984e-23	2.40292e-22	TRUE
AABM16_05835	ABC_transporter_permease	1913.48	1.53467	0.219379	6.99553	2.64251e-12	9.9655e-12	TRUE
AABM16_05855	GNAT_family_N-acetyltransferase	1747.41	-2.43289	0.207387	-11.7312	8.82388e-32	1.67969e-30	TRUE
AABM16_05860	glyceraldehyde-3-phosphate_dehydrogenase	27753.2	-1.86059	0.153529	-12.1188	8.39565e-34	1.93854e-32	TRUE
AABM16_05865	NUDIX_domain-containing_protein	317.218	1.21643	0.257969	4.71543	2.41197e-06	5.34915e-06	TRUE
AABM16_05870	hemin_uptake_protein_HemP	28630.7	-2.50106	0.570017	-4.3877	1.14557e-05	2.36969e-05	TRUE
AABM16_05890	hypothetical_protein	3659.85	1.17423	0.233801	5.02235	5.10424e-07	1.21635e-06	TRUE
AABM16_05895	alpha/beta_hydrolase	2598.71	-1.48014	0.323172	-4.58005	4.64868e-06	9.99092e-06	TRUE
AABM16_05900	adenylate_kinase	9363.14	-1.13145	0.226282	-5.00015	5.72856e-07	1.35502e-06	TRUE
AABM16_05915	DsbE_family_thiol:disulfide_interchange_protein	1742.17	-1.19639	0.211369	-5.6602	1.51195e-08	4.11858e-08	TRUE
AABM16_05935	aspartate-semialdehyde_dehydrogenase	8165.7	1.73081	0.192605	8.98631	2.55667e-19	1.67545e-18	TRUE
AABM16_05950	translation_initiation_factor_IF-1	1832.42	1.75986	0.211008	8.34022	7.41522e-17	4.0886e-16	TRUE
AABM16_05955	alpha/beta_fold_hydrolase	1626.54	4.65371	0.246818	18.8548	2.68385e-79	8.58294e-77	TRUE
AABM16_05960	porin	52425.4	-1.96909	0.205789	-9.56847	1.085e-21	8.98922e-21	TRUE
AABM16_06040	UvrD-helicase_domain-containing_protein	2738.72	1.2022	0.134971	8.90714	5.23659e-19	3.36121e-18	TRUE
AABM16_06065	dUTP_diphosphatase	2727.46	3.42926	0.225147	15.2312	2.19432e-52	2.06395e-50	TRUE
AABM16_06070	acetylglutamate_kinase	813.605	3.60459	0.566675	6.36095	2.00507e-10	6.37399e-10	TRUE
AABM16_06075	rhomboid_family_intramembrane_serine_protease	3286.79	1.78202	0.340131	5.23922	1.61256e-07	3.97915e-07	TRUE
AABM16_06080	ion_transporter	5718.39	1.61929	0.291478	5.55545	2.76894e-08	7.36696e-08	TRUE
AABM16_06090	DUF4377_domain-containing_protein	12828.5	1.32748	0.162883	8.1499	3.64221e-16	1.85474e-15	TRUE
AABM16_06095	50S_ribosomal_protein_L9	7278.01	1.43103	0.205184	6.97437	3.07241e-12	1.15053e-11	TRUE
AABM16_06100	30S_ribosomal_protein_S18	2196.18	2.22559	0.31705	7.01968	2.22381e-12	8.40633e-12	TRUE
AABM16_06105	30S_ribosomal_protein_S6	11240.5	2.18041	0.181279	12.0279	2.53478e-33	5.26378e-32	TRUE
AABM16_06135	aminomethyl-transferring_glycine_dehydrogenase	19222.6	1.05157	0.199935	5.25955	1.44407e-07	3.57441e-07	TRUE
AABM16_06140	carbon_starvation_protein_A	14986.8	-1.92585	0.15017	-12.8245	1.19611e-37	3.82515e-36	TRUE
AABM16_06170	tRNA_preQ1(34)_S-adenosylmethionine_ribosyltransferase-isomerase_QueA	1116.69	3.01287	0.229006	13.1563	1.56608e-39	5.9623e-38	TRUE
AABM16_06180	phosphoethanolamine--lipid_A_transferase	2468	1.26268	0.169082	7.46786	8.15077e-14	3.4118e-13	TRUE
AABM16_06185	hypothetical_protein	171.999	1.93435	0.269066	7.18912	6.52087e-13	2.58731e-12	TRUE
AABM16_06190	phosphatase_PAP2_family_protein	57.9855	1.29164	0.301317	4.28664	1.81396e-05	3.6669e-05	TRUE
AABM16_06195	ArsC/Spx/MgsR_family_protein	1562.47	-2.52474	0.240513	-10.4973	8.88652e-26	9.93675e-25	TRUE
AABM16_06205	hypothetical_protein	733.801	1.59419	0.182803	8.7208	2.76242e-18	1.66683e-17	TRUE
AABM16_06230	porin	2732.44	-1.42495	0.340789	-4.18133	2.8981e-05	5.78535e-05	TRUE
AABM16_06240	MliC_family_protein	15702.8	1.77966	0.273265	6.51258	7.38692e-11	2.44043e-10	TRUE
AABM16_06245	peptide_ABC_transporter_substrate-binding_protein	15744.9	-1.76179	0.226119	-7.79141	6.62667e-15	3.01882e-14	TRUE
AABM16_06275	DUF4298_domain-containing_protein	667.32	-1.04621	0.240446	-4.35112	1.35444e-05	2.78733e-05	TRUE
AABM16_06300	2-C-methyl-D-erythritol_4-phosphate_cytidylyltransferase	537.693	3.28205	0.343587	9.5523	1.2685e-21	1.04017e-20	TRUE
AABM16_06325	cytochrome-c_oxidase%2C_cbb3-type_subunit_III	25380.1	-2.02379	0.187215	-10.81	3.08693e-27	3.73939e-26	TRUE
AABM16_06335	cytochrome-c_oxidase%2C_cbb3-type_subunit_II	9112.51	-1.6724	0.174136	-9.60398	7.69194e-22	6.47337e-21	TRUE
AABM16_06340	cytochrome-c_oxidase%2C_cbb3-type_subunit_I	44345.8	-1.92359	0.15939	-12.0685	1.55013e-33	3.39542e-32	TRUE
AABM16_06355	cytochrome_c_oxidase_accessory_protein_CcoG	6339.18	-1.15013	0.16192	-7.10306	1.22023e-12	4.77051e-12	TRUE
AABM16_06375	argininosuccinate_synthase	6382.01	-1.03264	0.128139	-8.05875	7.70768e-16	3.82751e-15	TRUE
AABM16_06380	dihydroorotase	3708.41	1.38611	0.196505	7.05384	1.74045e-12	6.68985e-12	TRUE
AABM16_06385	ribonuclease_T	1507.61	1.9664	0.189655	10.3683	3.45556e-25	3.70835e-24	TRUE
AABM16_06390	YajQ_family_cyclic_di-GMP-binding_protein	588.032	2.31676	0.281172	8.23967	1.7269e-16	9.26614e-16	TRUE
AABM16_06420	class_I_SAM-dependent_methyltransferase	826.794	1.30299	0.152972	8.51784	1.6256e-17	9.28335e-17	TRUE
AABM16_06440	cytochrome_c_biogenesis_protein_CcsA	2603.24	-1.43513	0.167113	-8.58776	8.86786e-18	5.15626e-17	TRUE
AABM16_06450	exonuclease_SbcCD_subunit_D_C-terminal_domain-containing_protein	1514.96	1.04117	0.289633	3.59478	0.000324664	0.00057682	TRUE
AABM16_06475	NF038104_family_lipoprotein	814.51	1.67992	0.316656	5.30517	1.12566e-07	2.81679e-07	TRUE
AABM16_06480	50S_ribosomal_protein_L13	12593.1	4.13018	0.271658	15.2036	3.34774e-52	2.97391e-50	TRUE
AABM16_06485	30S_ribosomal_protein_S9	9155.79	3.15978	0.303396	10.4147	2.1245e-25	2.32676e-24	TRUE
AABM16_06490	ubiquinol-cytochrome_c_reductase_iron-sulfur_subunit	15851.4	-1.03186	0.21775	-4.73875	2.15043e-06	4.80243e-06	TRUE
AABM16_06505	glutathione_S-transferase_N-terminal_domain-containing_protein	1224.61	1.82762	0.229759	7.95453	1.79813e-15	8.58271e-15	TRUE
AABM16_06510	stringent_starvation_protein_B	1085.72	1.86589	0.283487	6.58193	4.64372e-11	1.54694e-10	TRUE
AABM16_06520	ATP-dependent_chaperone_ClpB	23086	-3.02394	0.404087	-7.48338	7.2434e-14	3.04794e-13	TRUE
AABM16_06535	ABC_transporter_substrate-binding_protein	14775.6	-2.08406	0.315147	-6.61297	3.76694e-11	1.27075e-10	TRUE
AABM16_06540	ABC_transporter_substrate-binding_protein	3692.75	1.02962	0.166023	6.20165	5.5876e-10	1.68259e-09	TRUE
AABM16_06560	hypothetical_protein	195.325	1.25817	0.188149	6.68707	2.27677e-11	7.81235e-11	TRUE
AABM16_06565	SGNH_family_hydrolase	406.602	1.17827	0.225515	5.22481	1.74337e-07	4.27553e-07	TRUE
AABM16_06570	GDSL-type_esterase/lipase_family_protein	715.521	1.25536	0.234721	5.34832	8.87762e-08	2.25322e-07	TRUE
AABM16_06580	3-deoxy-D-manno-octulosonic_acid_transferase	1194.44	3.22066	0.276692	11.6398	2.58481e-31	4.59235e-30	TRUE
AABM16_06590	peptidoglycan-associated_lipoprotein_Pal	4212.92	-1.24364	0.227488	-5.46683	4.58153e-08	1.20096e-07	TRUE
AABM16_06595	4'-phosphopantetheinyl_transferase_superfamily_protein	244.571	1.92218	0.345955	5.55616	2.75772e-08	7.34931e-08	TRUE
AABM16_06605	hypothetical_protein	162.886	2.24979	0.354889	6.33942	2.30629e-10	7.24512e-10	TRUE
AABM16_06610	prepilin-type_N-terminal_cleavage/methylation_domain-containing_protein	546.082	1.95943	0.312319	6.27383	3.5228e-10	1.08326e-09	TRUE
AABM16_06620	competence_protein_ComF	730.8	1.91953	0.230722	8.31968	8.8204e-17	4.81359e-16	TRUE
AABM16_06635	ribonuclease_PH	2104.99	-1.11471	0.138368	-8.0561	7.87643e-16	3.8992e-15	TRUE
AABM16_06640	AMP-binding_protein	27606.4	-1.75165	0.14108	-12.416	2.14052e-35	5.43285e-34	TRUE
AABM16_06650	bifunctional_phosphopantothenoylcysteine_decarboxylase/phosphopantothenate--cysteine_ligase_CoaBC	2712.16	2.30741	0.233556	9.87947	5.11011e-23	4.5144e-22	TRUE
AABM16_06675	c-type_cytochrome	9560.09	-1.34842	0.173834	-7.75691	8.70255e-15	3.89786e-14	TRUE
AABM16_06680	c-type_cytochrome	811.944	1.94473	0.178475	10.8964	1.19943e-27	1.49835e-26	TRUE
AABM16_06685	cysteine--tRNA_ligase	6154.35	1.92192	0.235624	8.15669	3.44324e-16	1.77034e-15	TRUE
AABM16_06700	thiazole_synthase	6009.36	-1.1579	0.23223	-4.986	6.16417e-07	1.44736e-06	TRUE
AABM16_06720	rhodanese-like_domain-containing_protein	1745.02	-1.16303	0.181312	-6.41451	1.41276e-10	4.55443e-10	TRUE
AABM16_06755	GTP_cyclohydrolase_II	687.343	1.17402	0.22305	5.26351	1.41335e-07	3.50922e-07	TRUE
AABM16_06765	cytochrome_c	1958.96	-1.3469	0.179518	-7.5029	6.24205e-14	2.64749e-13	TRUE
AABM16_06785	NnrS_family_protein	9457.75	-1.56827	0.19926	-7.87048	3.53273e-15	1.6421e-14	TRUE
AABM16_06800	acetyl-CoA_carboxylase%2C_carboxyltransferase_subunit_beta	11383.2	-1.57039	0.177981	-8.82332	1.11116e-18	6.86003e-18	TRUE
AABM16_06820	proline--tRNA_ligase	9815.62	-1.9982	0.159658	-12.5155	6.14037e-36	1.69756e-34	TRUE
AABM16_06835	ABC_transporter_ATP-binding_protein	1558.71	1.02864	0.107257	9.59046	8.76942e-22	7.34152e-21	TRUE
AABM16_06840	c-type_cytochrome	4722.83	-1.57787	0.223107	-7.07227	1.52421e-12	5.90125e-12	TRUE
AABM16_06850	lactoylglutathione_lyase	9193.25	-2.1421	0.147696	-14.5035	1.15202e-47	7.36829e-46	TRUE
AABM16_06875	type_IV_pilus_secretin_PilQ	612.241	3.70618	0.330282	11.2213	3.20662e-29	4.66127e-28	TRUE
AABM16_06880	pilus_assembly_protein_PilP	398.758	2.94047	0.31569	9.31444	1.22601e-20	9.16069e-20	TRUE
AABM16_06885	type_4a_pilus_biogenesis_protein_PilO	354.423	2.67133	0.280823	9.51249	1.86147e-21	1.49572e-20	TRUE
AABM16_06890	pilus_assembly_protein_PilM	3037.08	1.5242	0.282734	5.39093	7.00952e-08	1.79619e-07	TRUE
AABM16_06905	malate_dehydrogenase	19680.7	-1.29343	0.276357	-4.68027	2.86496e-06	6.29712e-06	TRUE
AABM16_06910	DUF2789_domain-containing_protein	2601.42	1.20241	0.443634	2.71037	0.00672089	0.0102839	TRUE
AABM16_06940	polymorphic_toxin-type_HINT_domain-containing_protein	95.6056	2.76199	0.308914	8.94095	3.85856e-19	2.49791e-18	TRUE
AABM16_06955	ABC_transporter_ATP-binding_protein	322.861	1.61379	0.264596	6.09907	1.06691e-09	3.13024e-09	TRUE
AABM16_06960	translation_initiation_factor_IF-3	15184.7	2.11057	0.209558	10.0716	7.3804e-24	7.15228e-23	TRUE
AABM16_06965	GNAT_family_N-acetyltransferase	527.087	-1.82734	0.265319	-6.88733	5.68503e-12	2.08494e-11	TRUE
AABM16_07000	NADH:ubiquinone_reductase_(Na(+)-transporting)_subunit_E	5447.08	-1.14957	0.163534	-7.0295	2.07271e-12	7.89109e-12	TRUE
AABM16_07005	NADH:ubiquinone_reductase_(Na(+)-transporting)_subunit_F	9112.23	-1.21791	0.0897187	-13.5748	5.6528e-42	2.65848e-40	TRUE
AABM16_07010	catalase	5920.44	-1.98159	0.215962	-9.17562	4.49001e-20	3.14892e-19	TRUE
AABM16_07020	flavin_reductase_family_protein	658.612	1.62233	0.159179	10.1918	2.15713e-24	2.18307e-23	TRUE
AABM16_07025	methionine_synthase	3880.08	1.38305	0.22947	6.02717	1.66858e-09	4.82471e-09	TRUE
AABM16_07030	DUF1852_domain-containing_protein	4146.53	1.0739	0.167907	6.3958	1.5971e-10	5.13835e-10	TRUE
AABM16_07035	peptidylprolyl_isomerase	16059.7	-1.15566	0.170977	-6.75916	1.38799e-11	4.88852e-11	TRUE
AABM16_07045	pseudouridine_synthase	2351.04	4.26483	0.186081	22.9192	2.98899e-116	4.7794e-113	TRUE
AABM16_07055	rhomboid_family_intramembrane_serine_protease	2248.65	-1.25152	0.134571	-9.30005	1.40385e-20	1.02985e-19	TRUE
AABM16_07060	enoyl-CoA_hydratase/isomerase_family_protein	5346.77	-2.02759	0.214921	-9.43408	3.9443e-21	3.06162e-20	TRUE
AABM16_07070	type_B_50S_ribosomal_protein_L36	2617.3	1.01728	0.321051	3.16861	0.00153171	0.00254331	TRUE
AABM16_07090	diaminopimelate_decarboxylase	2037.12	-1.00005	0.226767	-4.41002	1.0336e-05	2.14362e-05	TRUE
AABM16_07095	diaminopimelate_epimerase	9535.13	-1.60044	0.194519	-8.22768	1.90876e-16	1.01737e-15	TRUE
AABM16_07100	tyrosine_recombinase_XerC	2574.1	1.0396	0.265097	3.92159	8.79666e-05	0.000167451	TRUE
AABM16_07105	5-demethoxyubiquinol-8_5-hydroxylase_UbiM	7321.78	-1.01772	0.148205	-6.86699	6.55716e-12	2.37753e-11	TRUE
AABM16_07130	prolipoprotein_diacylglyceryl_transferase	5425.76	-1.5163	0.131132	-11.5631	6.33612e-31	1.06647e-29	TRUE
AABM16_07135	chaperonin_GroEL	45704.1	-2.70175	0.356867	-7.57073	3.71121e-14	1.58669e-13	TRUE
AABM16_07140	co-chaperone_GroES	2737.28	-1.48671	0.36606	-4.06137	4.87856e-05	9.58331e-05	TRUE
AABM16_07155	NAD(P)H:quinone_oxidoreductase	1863.89	-1.13349	0.11064	-10.2448	1.24825e-24	1.2713e-23	TRUE
AABM16_07170	WG_repeat-containing_protein	5279.79	-1.78125	0.17238	-10.3333	4.98337e-25	5.24237e-24	TRUE
AABM16_07190	NADPH-dependent_2%2C4-dienoyl-CoA_reductase	1319.01	-1.61828	0.280798	-5.76314	8.2563e-09	2.28405e-08	TRUE
AABM16_07205	D-2-hydroxyacid_dehydrogenase	3256.61	-1.60618	0.232777	-6.90007	5.19768e-12	1.915e-11	TRUE
AABM16_07235	hypothetical_protein	25393.6	-3.25913	0.240386	-13.5579	7.11644e-42	3.2512e-40	TRUE
AABM16_07240	P-II_family_nitrogen_regulator	1139.28	-1.40743	0.297468	-4.73138	2.22998e-06	4.97313e-06	TRUE
AABM16_07245	UDP-N-acetylmuramoyl-L-alanine--D-glutamate_ligase	9170.07	-1.05618	0.181207	-5.82859	5.58991e-09	1.5792e-08	TRUE
AABM16_07255	MATE_family_efflux_transporter	2617.29	1.465	0.274978	5.3277	9.94628e-08	2.5125e-07	TRUE
AABM16_07270	cold-shock_protein	14662.8	2.14581	0.409924	5.23466	1.6529e-07	4.0599e-07	TRUE
AABM16_07290	acetolactate_synthase_3_large_subunit	13364.5	1.42315	0.132746	10.7208	8.12756e-27	9.62664e-26	TRUE
AABM16_07300	peptidoglycan-binding_protein_LysM	61525.5	-2.84628	0.335297	-8.48885	2.087e-17	1.17919e-16	TRUE
AABM16_07305	acyl_carrier_protein	18234.7	-2.2666	0.292894	-7.73862	1.00498e-14	4.46379e-14	TRUE
AABM16_07310	3-oxoacyl-ACP_reductase_FabG	9665.83	-1.23995	0.31374	-3.95214	7.74539e-05	0.0001485	TRUE
AABM16_07320	50S_ribosomal_protein_L32	4285.15	3.15581	0.306801	10.2862	8.13445e-25	8.39161e-24	TRUE
AABM16_07325	YceD_family_protein	1430.24	-1.20206	0.184798	-6.50474	7.78298e-11	2.56598e-10	TRUE
AABM16_07335	Sua5/YciO/YrdC/YwlC_family_protein	291.345	-1.0935	0.301803	-3.62322	0.000290963	0.000522167	TRUE
AABM16_07340	50S_ribosomal_protein_L17	5140.97	1.76682	0.259803	6.8006	1.04186e-11	3.72693e-11	TRUE
AABM16_07345	DNA-directed_RNA_polymerase_subunit_alpha	28747.3	1.56625	0.171757	9.119	7.58233e-20	5.11567e-19	TRUE
AABM16_07350	30S_ribosomal_protein_S4	22854.2	1.82758	0.227168	8.04506	8.62036e-16	4.2543e-15	TRUE
AABM16_07355	30S_ribosomal_protein_S11	11580.7	1.88888	0.212935	8.8707	7.26888e-19	4.57596e-18	TRUE
AABM16_07360	30S_ribosomal_protein_S13	6785.37	2.37818	0.319711	7.43853	1.01811e-13	4.21751e-13	TRUE
AABM16_07365	50S_ribosomal_protein_L36	121.307	4.12433	0.540212	7.63466	2.26423e-14	9.9192e-14	TRUE
AABM16_07370	preprotein_translocase_subunit_SecY	24090.5	3.11348	0.271545	11.4658	1.95941e-30	3.19705e-29	TRUE
AABM16_07375	50S_ribosomal_protein_L15	13162.8	2.27573	0.321377	7.08119	1.42927e-12	5.54708e-12	TRUE
AABM16_07380	50S_ribosomal_protein_L30	1667.73	2.43329	0.779919	3.11993	0.00180895	0.00297277	TRUE
AABM16_07385	30S_ribosomal_protein_S5	14789.3	2.76053	0.273518	10.0927	5.95139e-24	5.83821e-23	TRUE
AABM16_07390	50S_ribosomal_protein_L18	13214.5	2.78525	0.258243	10.7854	4.03438e-27	4.85035e-26	TRUE
AABM16_07405	30S_ribosomal_protein_S14	3325.06	1.49984	0.303344	4.94435	7.63973e-07	1.77299e-06	TRUE
AABM16_07410	50S_ribosomal_protein_L5	14769.2	1.11803	0.179452	6.23027	4.65641e-10	1.41015e-09	TRUE
AABM16_07415	50S_ribosomal_protein_L24	4598.15	1.28854	0.19349	6.65948	2.74802e-11	9.38906e-11	TRUE
AABM16_07420	50S_ribosomal_protein_L14	13378.3	1.17006	0.150694	7.7645	8.19701e-15	3.68175e-14	TRUE
AABM16_07425	30S_ribosomal_protein_S17	3065.97	2.98247	0.467621	6.37797	1.79451e-10	5.73883e-10	TRUE
AABM16_07430	50S_ribosomal_protein_L29	264.471	2.57592	0.485943	5.30088	1.15245e-07	2.87932e-07	TRUE
AABM16_07435	50S_ribosomal_protein_L16	7476.58	1.88376	0.310003	6.07658	1.22772e-09	3.57583e-09	TRUE
AABM16_07440	30S_ribosomal_protein_S3	13754.8	2.36357	0.285784	8.27051	1.33392e-16	7.20587e-16	TRUE
AABM16_07445	50S_ribosomal_protein_L22	2986.78	2.98977	0.331952	9.00665	2.12456e-19	1.40379e-18	TRUE
AABM16_07450	30S_ribosomal_protein_S19	3433.92	3.03624	0.325682	9.32271	1.13407e-20	8.51354e-20	TRUE
AABM16_07455	50S_ribosomal_protein_L2	23270.4	2.75843	0.315555	8.74151	2.30022e-18	1.3932e-17	TRUE
AABM16_07460	50S_ribosomal_protein_L23	3431.46	2.97764	0.321104	9.27312	1.80785e-20	1.31398e-19	TRUE
AABM16_07465	50S_ribosomal_protein_L4	21791.3	2.65189	0.326262	8.1281	4.36067e-16	2.1996e-15	TRUE
AABM16_07470	50S_ribosomal_protein_L3	29253.1	2.83942	0.322169	8.81346	1.21343e-18	7.43399e-18	TRUE
AABM16_07475	30S_ribosomal_protein_S10	7866.18	4.16014	0.343315	12.1175	8.52785e-34	1.93854e-32	TRUE
AABM16_07500	class_A_beta-lactamase_BRO-1	1695.05	-1.04061	0.14945	-6.96292	3.33286e-12	1.24515e-11	TRUE
AABM16_07515	c-type_cytochrome	8412.98	-2.0865	0.311351	-6.70146	2.06343e-11	7.12619e-11	TRUE
AABM16_07520	OmpA_family_protein	9734.61	-1.98068	0.262433	-7.54736	4.44166e-14	1.89392e-13	TRUE
AABM16_07550	30S_ribosomal_protein_S21	6974.7	4.44621	0.277932	15.9975	1.33062e-57	1.63666e-55	TRUE
AABM16_07555	sodium/proline_symporter_PutP	31403.6	-1.68156	0.189326	-8.88182	6.5778e-19	4.17377e-18	TRUE
AABM16_07560	50S_ribosomal_protein_L25/general_stress_protein_Ctc	7982	2.26409	0.213499	10.6047	2.83388e-26	3.2836e-25	TRUE
AABM16_07565	aminoacyl-tRNA_hydrolase	483.187	5.72984	0.321487	17.8229	4.69274e-71	1.07195e-68	TRUE
AABM16_07575	RDD_family_protein	3971.18	2.47055	0.159246	15.5141	2.78547e-54	2.96931e-52	TRUE
AABM16_07590	hydroxymethylpyrimidine/phosphomethylpyrimidine_kinase	2771.97	-1.72453	0.273969	-6.29462	3.08147e-10	9.54897e-10	TRUE
AABM16_07595	YggT_family_protein	1599.09	-1.41476	0.196951	-7.18331	6.80425e-13	2.69307e-12	TRUE
AABM16_07605	tRNA_lysidine(34)_synthetase_TilS	918.989	1.23487	0.20315	6.07863	1.21216e-09	3.53695e-09	TRUE
AABM16_07610	acetyl-CoA_carboxylase_carboxyltransferase_subunit_alpha	13207.9	-2.37602	0.278162	-8.54187	1.32067e-17	7.59624e-17	TRUE
AABM16_07625	Rne/Rng_family_ribonuclease	14290.1	1.17883	0.222997	5.28631	1.2481e-07	3.10857e-07	TRUE
AABM16_07635	isocitrate_lyase	10840	-1.67099	0.610896	-2.73531	0.00623208	0.00958182	TRUE
AABM16_07640	chorismate_lyase	565.318	1.01918	0.254862	3.99897	6.36175e-05	0.000123602	TRUE
AABM16_07660	DUF3987_domain-containing_protein	452.409	2.02282	0.202697	9.97949	1.8742e-23	1.73228e-22	TRUE
AABM16_07665	hypothetical_protein	11.2149	2.45453	0.76786	3.19659	0.00139064	0.00232597	TRUE
AABM16_07670	hypothetical_protein	17.9217	3.08074	0.64351	4.7874	1.6896e-06	3.79982e-06	TRUE
AABM16_07675	hypothetical_protein	98.9841	1.78177	0.44766	3.9802	6.88581e-05	0.000132976	TRUE
AABM16_07690	hypothetical_protein	253.909	-1.06198	0.350164	-3.0328	0.00242296	0.0039373	TRUE
AABM16_07695	(p)ppGpp_synthetase	525.429	-1.64361	0.331564	-4.95714	7.15374e-07	1.6699e-06	TRUE
AABM16_07700	hypothetical_protein	178.401	-1.654	0.306604	-5.39457	6.86878e-08	1.76295e-07	TRUE
AABM16_07705	type_II_toxin-antitoxin_system_VapC_family_toxin	572.193	-2.22694	0.255504	-8.71587	2.88539e-18	1.72799e-17	TRUE
AABM16_07710	hypothetical_protein	238.179	-1.59919	0.359123	-4.45305	8.46589e-06	1.77418e-05	TRUE
AABM16_07740	PspC_domain-containing_protein	6216.07	-1.77223	0.379392	-4.67123	2.99408e-06	6.53142e-06	TRUE
AABM16_07750	nicotinamide_riboside_transporter_PnuC	4295.77	-1.64466	0.243696	-6.74882	1.4905e-11	5.22656e-11	TRUE
AABM16_07770	universal_stress_protein	2140.17	-1.60438	0.227468	-7.05323	1.74813e-12	6.70325e-12	TRUE
AABM16_07775	adenosine_kinase	3447.87	-1.14069	0.146728	-7.77416	7.59492e-15	3.44031e-14	TRUE
AABM16_07780	Fe-S_biogenesis_protein_NfuA	5102.71	-1.5427	0.24707	-6.24399	4.26558e-10	1.30414e-09	TRUE
AABM16_07785	bifunctional_nicotinamide-nucleotide_adenylyltransferase/Nudix_hydroxylase	1407.8	-1.35194	0.173532	-7.79071	6.6635e-15	3.02697e-14	TRUE
AABM16_07800	DUF302_domain-containing_protein	5642.6	1.93298	0.184423	10.4813	1.05311e-25	1.16939e-24	TRUE
AABM16_07805	rhodanese-like_domain-containing_protein	2924.23	1.70978	0.242492	7.05085	1.77827e-12	6.80251e-12	TRUE
AABM16_07825	energy-dependent_translational_throttle_protein_EttA	12758.7	-1.00278	0.109942	-9.12102	7.44195e-20	5.04224e-19	TRUE
AABM16_07840	hypothetical_protein	5605.44	2.1579	0.191322	11.2789	1.66758e-29	2.46894e-28	TRUE
AABM16_07845	PepSY_domain-containing_protein	7722.54	4.02851	0.351285	11.4679	1.91207e-30	3.15195e-29	TRUE
AABM16_07850	HNH_endonuclease	57.4603	1.98071	0.428724	4.62002	3.83708e-06	8.30243e-06	TRUE
AABM16_07860	hypothetical_protein	253.028	1.74631	0.248566	7.02553	2.13252e-12	8.09952e-12	TRUE
AABM16_07870	DUF4407_domain-containing_protein	1224.78	1.02603	0.226801	4.52391	6.07079e-06	1.29602e-05	TRUE
AABM16_07890	putative_RNA_methyltransferase	968.175	1.26424	0.148537	8.51123	1.72096e-17	9.79294e-17	TRUE
AABM16_07910	DNA_polymerase_I	4466.89	1.86248	0.160736	11.5872	4.78384e-31	8.13762e-30	TRUE
AABM16_07920	hypothetical_protein	865.794	1.67917	0.183755	9.13808	6.35705e-20	4.34399e-19	TRUE
AABM16_07925	DNA_translocase_FtsK_4TM_domain-containing_protein	8037.76	1.50271	0.149966	10.0203	1.24091e-23	1.18108e-22	TRUE
AABM16_07935	transporter_substrate-binding_domain-containing_protein	10019.2	-1.08965	0.118248	-9.21501	3.11254e-20	2.21198e-19	TRUE
AABM16_07945	transporter_substrate-binding_domain-containing_protein	7991.61	-1.04497	0.223936	-4.66638	3.06555e-06	6.66914e-06	TRUE
AABM16_07950	ABC_transporter_permease_subunit	2036.03	1.58985	0.139268	11.4157	3.48907e-30	5.52379e-29	TRUE
AABM16_07965	translational_GTPase_TypA	12457.7	2.51381	0.280947	8.94763	3.63195e-19	2.36077e-18	TRUE
AABM16_08050	YfhL_family_4Fe-4S_dicluster_ferredoxin	747.94	1.74531	0.158408	11.0179	3.13454e-28	4.1083e-27	TRUE
AABM16_08060	oxygen-insensitive_NADPH_nitroreductase	3944.99	-1.81987	0.159951	-11.3776	5.40483e-30	8.30993e-29	TRUE
AABM16_08065	SsrA-binding_protein_SmpB	1510.05	-1.27273	0.192172	-6.62284	3.52369e-11	1.1912e-10	TRUE
AABM16_08130	ABC_transporter_substrate-binding_protein	233.781	2.50725	0.347195	7.22144	5.14404e-13	2.05633e-12	TRUE
AABM16_08155	phosphate_ABC_transporter_ATP-binding_protein_PstB	1521.85	3.19728	0.307547	10.396	2.5843e-25	2.81109e-24	TRUE
AABM16_08160	phosphate_ABC_transporter_permease_PstA	2256.52	2.83502	0.267611	10.5938	3.18304e-26	3.66165e-25	TRUE
AABM16_08165	phosphate_ABC_transporter_permease_subunit_PstC	2478.67	3.79254	0.318243	11.9171	9.63659e-33	1.95049e-31	TRUE
AABM16_08170	phosphate_ABC_transporter_substrate-binding_protein_PstS	6588.16	3.90832	0.293926	13.2969	2.41208e-40	9.40713e-39	TRUE
AABM16_08175	M48_family_metallopeptidase	4989.15	-1.85625	0.152454	-12.1759	4.17998e-34	9.97581e-33	TRUE
AABM16_08190	sulfur_transferase_domain-containing_protein	2530.09	-1.24057	0.213723	-5.80457	6.45315e-09	1.80711e-08	TRUE
AABM16_08195	RluA_family_pseudouridine_synthase	366.781	2.33219	0.170488	13.6795	1.34674e-42	6.72948e-41	TRUE
AABM16_08200	thioredoxin	11477.1	-2.16087	0.320987	-6.73196	1.6739e-11	5.84403e-11	TRUE
AABM16_08205	transcription_termination_factor_Rho	3235.11	5.272	0.310222	16.9943	9.05116e-65	1.60809e-62	TRUE
AABM16_08210	hypothetical_protein	14297.2	2.07398	0.337078	6.15281	7.61207e-10	2.2624e-09	TRUE
AABM16_08215	Ohr_family_peroxiredoxin	13469	-3.70457	0.423043	-8.75697	2.00575e-18	1.21946e-17	TRUE
AABM16_08225	histidinol-phosphate_transaminase	2155.02	1.20593	0.207424	5.81384	6.10571e-09	1.71582e-08	TRUE
AABM16_08265	23S_rRNA_(pseudouridine(1915)-N(3))-methyltransferase_RlmH	697.785	-1.64982	0.165318	-9.97973	1.86979e-23	1.73228e-22	TRUE
AABM16_08305	translation_initiation_factor_IF-2	23729.8	2.29913	0.317695	7.23689	4.5908e-13	1.8444e-12	TRUE
AABM16_08310	transcription_termination_factor_NusA	16546.1	3.12453	0.353055	8.84998	8.75382e-19	5.48916e-18	TRUE
AABM16_08315	ribosome_maturation_factor_RimP	6762.73	4.29429	0.348557	12.3202	7.05351e-35	1.73516e-33	TRUE
AABM16_08335	triose-phosphate_isomerase	2334.17	1.4841	0.182231	8.14404	3.82302e-16	1.94064e-15	TRUE
AABM16_08345	Mur_ligase_family_protein	3884.42	1.61596	0.257702	6.27066	3.59521e-10	1.10341e-09	TRUE
AABM16_08350	UDP-N-acetylmuramoyl-L-alanyl-D-glutamate--2%2C_6-diaminopimelate_ligase	3433.16	1.4843	0.204762	7.24889	4.20196e-13	1.6967e-12	TRUE
AABM16_08360	cell_division_protein_FtsL	1317.2	2.87963	0.207771	13.8596	1.11218e-43	5.9279e-42	TRUE
AABM16_08365	16S_rRNA_(cytosine(1402)-N(4))-methyltransferase_RsmH	5659.39	1.85921	0.227123	8.18592	2.7023e-16	1.40749e-15	TRUE
AABM16_08385	metal-dependent_hydrolase	197.199	5.35055	0.421997	12.6791	7.71915e-37	2.32885e-35	TRUE
AABM16_08415	imidazole_glycerol_phosphate_synthase_subunit_HisF	2705.78	-1.43987	0.131456	-10.9532	6.41361e-28	8.20429e-27	TRUE
AABM16_08430	thiamine-phosphate_kinase	2319.29	2.20671	0.210697	10.4734	1.14498e-25	1.26264e-24	TRUE
AABM16_08435	phosphatidylglycerophosphatase_A	1116.68	1.16764	0.268538	4.34814	1.37294e-05	2.81814e-05	TRUE
AABM16_08440	restriction_endonuclease_subunit_M	809.987	1.14091	0.244471	4.66687	3.05828e-06	6.66237e-06	TRUE
AABM16_08445	Eco57I_restriction-modification_methylase_domain-containing_protein	1361.2	1.59947	0.226231	7.07004	1.5489e-12	5.98234e-12	TRUE
AABM16_08460	glutamine--fructose-6-phosphate_transaminase_(isomerizing)	7230.18	-1.05726	0.160836	-6.57353	4.91362e-11	1.63345e-10	TRUE
AABM16_08465	UDP-glucose_4-epimerase_GalE	3281.2	-1.59192	0.205243	-7.75626	8.74735e-15	3.90699e-14	TRUE
AABM16_08470	surface-adhesin_E_family_protein	2292.06	-2.66206	0.290178	-9.1739	4.56198e-20	3.17157e-19	TRUE
AABM16_08475	hypothetical_protein	604.176	-2.14901	0.3319	-6.47487	9.48955e-11	3.0841e-10	TRUE
AABM16_08515	DUF1615_domain-containing_protein	2960.9	1.80174	0.137445	13.1089	2.92971e-39	1.08944e-37	TRUE
AABM16_08520	LPS_export_ABC_transporter_permease_LptG	3609.71	3.41821	0.311009	10.9907	4.23648e-28	5.50743e-27	TRUE
AABM16_08525	LPS_export_ABC_transporter_permease_LptF	6781.69	3.26863	0.330793	9.88119	5.02316e-23	4.46224e-22	TRUE
AABM16_08530	leucyl_aminopeptidase	31922.6	-1.74999	0.203554	-8.59716	8.17144e-18	4.76866e-17	TRUE
AABM16_08540	LysR_family_transcriptional_regulator	2561.09	1.64209	0.332158	4.94371	7.66499e-07	1.77628e-06	TRUE
AABM16_08550	hemolysin_family_protein	2884.84	1.66098	0.186211	8.91991	4.66661e-19	3.00884e-18	TRUE
AABM16_08555	YciK_family_oxidoreductase	3070.65	1.02835	0.197188	5.21505	1.83763e-07	4.49981e-07	TRUE
AABM16_08585	hypothetical_protein	12.1068	2.96421	0.696283	4.25719	2.07013e-05	4.17947e-05	TRUE
AABM16_08590	restriction_endonuclease_subunit_S	381.746	1.83157	0.332522	5.50812	3.62687e-08	9.61753e-08	TRUE
AABM16_08595	RNase_adapter_RapZ	634.041	2.35683	0.333807	7.06045	1.65959e-12	6.39442e-12	TRUE
AABM16_08600	pantoate--beta-alanine_ligase	1197.93	2.34537	0.297737	7.8773	3.34525e-15	1.55949e-14	TRUE
AABM16_08605	3-methyl-2-oxobutanoate_hydroxymethyltransferase	1791.63	2.21785	0.321117	6.90668	4.96141e-12	1.83217e-11	TRUE
AABM16_08610	2-amino-4-hydroxy-6-_hydroxymethyldihydropteridine_diphosphokinase	847.306	3.2525	0.268429	12.1168	8.60766e-34	1.93854e-32	TRUE
AABM16_08615	polynucleotide_adenylyltransferase_PcnB	7319.54	1.88432	0.20585	9.15386	5.49338e-20	3.76992e-19	TRUE
AABM16_08620	ComEA_family_DNA-binding_protein	195.961	2.4209	0.258104	9.37958	6.62376e-21	5.04352e-20	TRUE
AABM16_08625	nucleoside_triphosphate_pyrophosphohydrolase	842.224	1.12673	0.179178	6.28834	3.20869e-10	9.90483e-10	TRUE
AABM16_08630	cysteine_synthase_A	22363.6	-1.36179	0.166259	-8.19078	2.59541e-16	1.35623e-15	TRUE
AABM16_08655	beta-ketoacyl-ACP_synthase_II	13758.1	-1.33707	0.133137	-10.0428	9.88399e-24	9.52078e-23	TRUE
AABM16_08660	site-specific_tyrosine_recombinase_XerD	1126.45	1.79686	0.157823	11.3853	4.9507e-30	7.68561e-29	TRUE
AABM16_08665	sulfurtransferase_TusA	330.314	1.36986	0.281576	4.86497	1.14477e-06	2.62623e-06	TRUE
AABM16_08680	YqgE/AlgH_family_protein	767.072	1.73576	0.206115	8.42132	3.72282e-17	2.0887e-16	TRUE
AABM16_08685	DNA_repair_protein_RecN	5433.47	1.64094	0.146194	11.2244	3.09429e-29	4.53924e-28	TRUE
AABM16_08690	peptide_deformylase	1986.56	1.75279	0.256198	6.84157	7.83301e-12	2.82094e-11	TRUE
AABM16_08695	imidazoleglycerol-phosphate_dehydratase_HisB	1467.56	-1.48024	0.194106	-7.62591	2.42323e-14	1.05579e-13	TRUE
AABM16_08700	imidazole_glycerol_phosphate_synthase_subunit_HisH	1391.85	-1.65377	0.255375	-6.47584	9.42886e-11	3.07062e-10	TRUE
AABM16_08710	YqiA/YcfP_family_alpha/beta_fold_hydrolase	118.851	1.6893	0.233548	7.23323	4.71626e-13	1.89005e-12	TRUE
AABM16_08760	metal_ABC_transporter_substrate-binding_protein	24464.4	1.1428	0.183303	6.23446	4.53349e-10	1.38077e-09	TRUE
AABM16_08765	ATP-binding_cassette_domain-containing_protein	13662.2	2.80865	0.209223	13.4242	4.36455e-41	1.83656e-39	TRUE
AABM16_08770	metal_ABC_transporter_permease	4563.07	3.29111	0.281134	11.7065	1.17998e-31	2.21976e-30	TRUE
AABM16_08775	metal_ABC_transporter_permease	5364.92	2.89725	0.463106	6.25613	3.94642e-10	1.20887e-09	TRUE
AABM16_08790	hypothetical_protein	17.7733	2.07444	0.695857	2.98113	0.00287185	0.00461981	TRUE
AABM16_08800	restriction_endonuclease_PLD_domain-containing_protein	1221.47	1.30238	0.209029	6.23062	4.64604e-10	1.40968e-09	TRUE
AABM16_08855	type_IV_secretion_protein_Rhs	714.185	-1.42765	0.150611	-9.47902	2.56688e-21	2.02189e-20	TRUE
AABM16_08875	L-threonylcarbamoyladenylate_synthase	407.483	2.39549	0.183211	13.075	4.57506e-39	1.62567e-37	TRUE
AABM16_08880	DNA-processing_protein_DprA	2344.29	1.48078	0.133097	11.1256	9.41945e-29	1.30971e-27	TRUE
AABM16_08925	membrane_protein_insertion_efficiency_factor_YidD	147.114	3.91917	0.306124	12.8025	1.5866e-37	4.97447e-36	TRUE
AABM16_08930	ribonuclease_P_protein_component	450.222	3.21766	0.216134	14.8873	3.98468e-50	2.89614e-48	TRUE
AABM16_08935	50S_ribosomal_protein_L34	2664.16	2.17771	0.476251	4.57262	4.81671e-06	1.03381e-05	TRUE

## Sheet: Mix_cell_vs_Mcat_cell_FDRLFC_de
ID	attributes	baseMean	log2FoldChange	lfcSE	stat	pvalue	padj	Significant
AABM16_00185	CmpA/NrtA_family_ABC_transporter_substrate-binding_protein	1317.46	2.20797	0.589436	3.7459	0.000179751	0.00552733	TRUE
AABM16_00190	FAD-dependent_oxidoreductase	2341.65	2.64074	0.499361	5.28825	1.23494e-07	9.40319e-06	TRUE
AABM16_00195	acyl-CoA_dehydrogenase_family_protein	3679.99	2.78153	0.358539	7.75795	8.63108e-15	1.53346e-12	TRUE
AABM16_00425	phosphoadenylyl-sulfate_reductase	760.921	4.65639	0.50968	9.1359	6.48639e-20	2.07435e-17	TRUE
AABM16_00430	sulfate_adenylyltransferase_subunit_CysD	1531.01	4.17852	0.631713	6.61459	3.72586e-11	4.9647e-09	TRUE
AABM16_00435	GTP-binding_protein	1059.5	3.32669	0.676319	4.91882	8.7068e-07	4.80075e-05	TRUE
AABM16_00655	hypothetical_protein	167.225	-1.16674	0.389195	-2.99783	0.00271909	0.0434783	TRUE
AABM16_01810	histidine_ammonia-lyase	28598.7	-1.73918	0.198423	-8.76499	1.86787e-18	4.97788e-16	TRUE
AABM16_01815	formimidoylglutamase	3153.3	-1.64752	0.273189	-6.03069	1.63261e-09	1.86467e-07	TRUE
AABM16_01820	arginase_family_protein	1770.44	-1.40996	0.260749	-5.40735	6.39647e-08	5.30852e-06	TRUE
AABM16_01825	imidazolonepropionase	9214.59	-1.2623	0.176718	-7.14306	9.1275e-13	1.45949e-10	TRUE
AABM16_03135	lytic_transglycosylase_domain-containing_protein	1416.18	-1.11711	0.12193	-9.16186	5.10088e-20	2.03908e-17	TRUE
AABM16_03455	peptidylprolyl_isomerase	459.84	1.52212	0.345277	4.40839	1.04142e-05	0.000462566	TRUE
AABM16_04190	sulfate_ABC_transporter_substrate-binding_protein	3866.42	4.24261	0.350609	12.1007	1.04728e-33	1.67461e-30	TRUE
AABM16_04290	PhoX_family_phosphatase	664.981	-1.03061	0.246976	-4.17291	3.00739e-05	0.00114496	TRUE
AABM16_04600	type_II_toxin-antitoxin_system_HicB_family_antitoxin	159.586	-1.03302	0.338559	-3.05123	0.00227909	0.0387687	TRUE
AABM16_04605	hypothetical_protein	20.7066	-1.344	0.459152	-2.92713	0.00342107	0.0497605	TRUE
AABM16_04635	sulfate_ABC_transporter_permease_subunit_CysT	2990.21	5.15656	0.528923	9.74918	1.85968e-22	9.91209e-20	TRUE
AABM16_04640	sulfate_ABC_transporter_permease_subunit_CysW	1274.02	4.46251	0.531732	8.39241	4.76289e-17	1.08798e-14	TRUE
AABM16_04645	ATP-binding_cassette_domain-containing_protein	1011.84	4.12713	0.610796	6.75698	1.40901e-11	2.04819e-09	TRUE
AABM16_05170	SirB2_family_protein	799.658	-1.01851	0.251875	-4.04372	5.26101e-05	0.00195636	TRUE
AABM16_05220	nitrite/sulfite_reductase	5341.59	1.88432	0.329067	5.72625	1.02677e-08	1.02613e-06	TRUE
AABM16_05225	DUF934_domain-containing_protein	348.871	1.27186	0.429207	2.96328	0.00304378	0.0463524	TRUE
AABM16_05230	siroheme_synthase_CysG	1511.54	1.23888	0.397983	3.11291	0.00185253	0.0340483	TRUE
AABM16_06740	hypothetical_protein	1309.02	1.23533	0.272979	4.52538	6.02882e-06	0.00027951	TRUE
AABM16_07015	AbgT_family_transporter	4130.31	1.92656	0.322293	5.97767	2.26349e-09	2.41288e-07	TRUE
AABM16_07845	PepSY_domain-containing_protein	7722.54	1.02265	0.300472	3.40348	0.000665329	0.015645	TRUE
AABM16_08155	phosphate_ABC_transporter_ATP-binding_protein_PstB	1521.85	-1.48392	0.262502	-5.65299	1.57683e-08	1.48314e-06	TRUE
AABM16_08160	phosphate_ABC_transporter_permease_PstA	2256.52	-1.38258	0.229007	-6.03729	1.56728e-09	1.86467e-07	TRUE
AABM16_08165	phosphate_ABC_transporter_permease_subunit_PstC	2478.67	-1.51501	0.271833	-5.5733	2.49957e-08	2.22045e-06	TRUE
AABM16_08170	phosphate_ABC_transporter_substrate-binding_protein_PstS	6588.16	-1.2773	0.252753	-5.05353	4.33716e-07	2.56857e-05	TRUE
AABM16_08190	sulfur_transferase_domain-containing_protein	2530.09	2.18694	0.184294	11.8666	1.76561e-32	1.41161e-29	TRUE
AABM16_08585	hypothetical_protein	12.1068	-1.80892	0.475256	-3.80621	0.000141113	0.00451278	TRUE

## Sheet: Mix_cell_vs_Mix_apf_FDRLFC_dege
ID	attributes	baseMean	log2FoldChange	lfcSE	stat	pvalue	padj	Significant
AABM16_00005	chromosomal_replication_initiator_protein_DnaA	2801.76	1.49406	0.142805	10.4622	1.28804e-25	6.05758e-24	TRUE
AABM16_00175	ABC_transporter_ATP-binding_protein	372.918	1.08537	0.470607	2.30632	0.0210929	0.0339996	TRUE
AABM16_00180	nitrate_ABC_transporter_permease	622.473	1.23996	0.476645	2.60143	0.00928349	0.0161126	TRUE
AABM16_00185	CmpA/NrtA_family_ABC_transporter_substrate-binding_protein	1317.46	2.60806	0.48204	5.41047	6.28589e-08	2.48791e-07	TRUE
AABM16_00190	FAD-dependent_oxidoreductase	2341.65	2.9536	0.408287	7.23413	4.68515e-13	3.92228e-12	TRUE
AABM16_00195	acyl-CoA_dehydrogenase_family_protein	3679.99	3.08751	0.293278	10.5276	6.44677e-26	3.32528e-24	TRUE
AABM16_00220	4-hydroxy-tetrahydrodipicolinate_reductase	6752.25	-1.43253	0.143297	-9.99697	1.57138e-23	4.832e-22	TRUE
AABM16_00230	bile_acid:sodium_symporter_family_protein	422.663	-1.69299	0.258174	-6.55754	5.47022e-11	3.44365e-10	TRUE
AABM16_00240	thioredoxin_fold_domain-containing_protein	2085.27	1.04122	0.115354	9.02628	1.77613e-19	3.46346e-18	TRUE
AABM16_00255	TraR/DksA_family_transcriptional_regulator	1441.83	-1.08278	0.217611	-4.97574	6.49999e-07	2.19272e-06	TRUE
AABM16_00295	citrate_synthase	36888.5	-1.15393	0.235361	-4.90281	9.44738e-07	3.12761e-06	TRUE
AABM16_00335	hypothetical_protein	1183.05	-1.60445	0.202821	-7.91063	2.56087e-15	2.96727e-14	TRUE
AABM16_00345	hypothetical_protein	1910.46	-1.18585	0.394985	-3.00226	0.00267981	0.00517514	TRUE
AABM16_00350	transporter	3125.03	-1.34657	0.230631	-5.8386	5.26402e-09	2.44685e-08	TRUE
AABM16_00355	prolyl_oligopeptidase_family_serine_peptidase	4631.64	-1.02614	0.157439	-6.51767	7.14071e-11	4.40849e-10	TRUE
AABM16_00400	fatty_acid_oxidation_complex_subunit_alpha_FadB	10712.8	-1.83566	0.186747	-9.82968	8.38831e-23	2.35314e-21	TRUE
AABM16_00405	acetyl-CoA_C-acyltransferase_FadA	6445.3	-1.12218	0.189249	-5.92967	3.0354e-09	1.47526e-08	TRUE
AABM16_00410	hypothetical_protein	5.31182	1.5677	0.514151	3.04909	0.00229534	0.00448814	TRUE
AABM16_00425	phosphoadenylyl-sulfate_reductase	760.921	4.35836	0.418783	10.4072	2.29849e-25	1.02091e-23	TRUE
AABM16_00430	sulfate_adenylyltransferase_subunit_CysD	1531.01	3.37421	0.516279	6.53564	6.33396e-11	3.94086e-10	TRUE
AABM16_00435	GTP-binding_protein	1059.5	2.46308	0.552625	4.45705	8.30946e-06	2.4094e-05	TRUE
AABM16_00535	tRNA-dihydrouridine_synthase_family_protein	457.351	1.96079	0.22321	8.78453	1.57021e-18	2.64291e-17	TRUE
AABM16_00536	UvrD-helicase_domain-containing_protein	1034.03	1.80654	0.191625	9.42746	4.20129e-21	9.87922e-20	TRUE
AABM16_00537	Sec-independent_protein_translocase_subunit_TatA	3044.75	-1.79778	0.177244	-10.143	3.56131e-24	1.23794e-22	TRUE
AABM16_00538	nitric-oxide_reductase_large_subunit	28645.1	-1.18557	0.21251	-5.57885	2.42108e-08	1.01078e-07	TRUE
AABM16_00539	copper-containing_nitrite_reductase	11498	-1.3006	0.186372	-6.97852	2.98297e-12	2.19805e-11	TRUE
AABM16_00540	DEAD/DEAH_box_helicase	26197.1	2.632	0.465394	5.65542	1.55467e-08	6.70059e-08	TRUE
AABM16_00541	23S_rRNA_(uracil(1939)-C(5))-methyltransferase_RlmD	1179.37	1.02986	0.101496	10.1468	3.42415e-24	1.21671e-22	TRUE
AABM16_00542	YbaN_family_protein	3113.59	-1.00718	0.132486	-7.60217	2.91203e-14	2.92851e-13	TRUE
AABM16_00543	8-amino-7-oxononanoate_synthase	935.646	1.04142	0.119116	8.74292	2.27163e-18	3.59638e-17	TRUE
AABM16_00544	CoA_pyrophosphatase	2032.28	-1.11322	0.115959	-9.60009	7.98775e-22	1.99569e-20	TRUE
AABM16_00545	ATP-binding_protein	1904.8	1.19597	0.191938	6.23101	4.63438e-10	2.5378e-09	TRUE
AABM16_00546	electron_transfer_flavoprotein-ubiquinone_oxidoreductase	5540.95	-1.1772	0.134637	-8.74356	2.25886e-18	3.59638e-17	TRUE
AABM16_00547	hypothetical_protein	566.661	1.47167	0.466559	3.1543	0.00160882	0.00323586	TRUE
AABM16_00548	aminotransferase_class_V-fold_PLP-dependent_enzyme	5435.19	-1.22902	0.16677	-7.36958	1.71168e-13	1.52904e-12	TRUE
AABM16_00549	aminoacyl-histidine_dipeptidase	12483.8	-1.04191	0.114378	-9.10933	8.28919e-20	1.67777e-18	TRUE
AABM16_00550	dienelactone_hydrolase_family_protein	7033.09	-1.07856	0.131875	-8.17865	2.87035e-16	3.73044e-15	TRUE
AABM16_00551	anthranilate_synthase_component_I_family_protein	667.133	1.31454	0.135997	9.66591	4.20868e-22	1.0682e-20	TRUE
AABM16_00552	elongation_factor_Tu	793.742	1.69725	0.307619	5.51737	3.44109e-08	1.42547e-07	TRUE
AABM16_00553	hypothetical_protein	1423.82	-1.02194	0.11569	-8.83347	1.01473e-18	1.74468e-17	TRUE
AABM16_00554	WYL_domain-containing_protein	33.4442	-1.17189	0.253115	-4.62987	3.65897e-06	1.10809e-05	TRUE
AABM16_00555	DeoR_family_transcriptional_regulator	33.0746	-1.0019	0.258936	-3.8693	0.00010915	0.000270171	TRUE
AABM16_00556	helix-turn-helix_transcriptional_regulator	658.298	-1.0518	0.147428	-7.1343	9.72779e-13	7.58768e-12	TRUE
AABM16_00557	elongation_factor_Tu	2191.11	1.47787	0.317631	4.6528	3.27464e-06	1.00502e-05	TRUE
AABM16_00558	preprotein_translocase_subunit_SecE	5247.4	1.1995	0.118999	10.0799	6.77781e-24	2.3059e-22	TRUE
AABM16_00559	transcription_termination/antitermination_protein_NusG	3596.16	1.15589	0.123865	9.33188	1.04009e-20	2.26624e-19	TRUE
AABM16_00560	phosphoglycerate_dehydrogenase	12980.3	-1.25331	0.13658	-9.17636	4.45908e-20	9.14111e-19	TRUE
AABM16_00561	ligase	402.398	2.21187	0.224457	9.85433	6.56507e-23	1.94399e-21	TRUE
AABM16_00562	alkyl_hydroperoxide_reductase_subunit_C	47669.2	-1.21337	0.161425	-7.51657	5.62315e-14	5.35203e-13	TRUE
AABM16_00563	Fe(3+)_ABC_transporter_substrate-binding_protein	93854.8	-1.00081	0.176057	-5.68459	1.31129e-08	5.72882e-08	TRUE
AABM16_00564	hypothetical_protein	39.1189	2.48679	0.409719	6.0695	1.2831e-09	6.57591e-09	TRUE
AABM16_00565	HAD-IIB_family_hydrolase	122.831	1.15206	0.200563	5.74411	9.24065e-09	4.08171e-08	TRUE
AABM16_00566	HAD_hydrolase_family_protein	17.0506	1.04363	0.329578	3.16658	0.00154243	0.00312196	TRUE
AABM16_00567	regulatory_protein_RecX	1670.09	1.41668	0.138822	10.205	1.88342e-24	7.17046e-23	TRUE
AABM16_00568	FAD-linked_oxidase_C-terminal_domain-containing_protein	11135.9	-1.39929	0.156912	-8.91765	4.76308e-19	8.7542e-18	TRUE
AABM16_00569	type_IV_pilus_twitching_motility_protein_PilT	647.289	1.13978	0.176435	6.46007	1.04652e-10	6.33856e-10	TRUE
AABM16_00570	primosomal_protein_N'	1865.46	1.73555	0.138791	12.5048	7.0312e-36	8.64838e-34	TRUE
AABM16_00571	trimeric_intracellular_cation_channel_family_protein	130.615	1.80553	0.176467	10.2315	1.43212e-24	5.87168e-23	TRUE
AABM16_00572	7-carboxy-7-deazaguanine_synthase_QueE	271.133	1.35819	0.181952	7.46455	8.35848e-14	7.86189e-13	TRUE
AABM16_00573	porin_family_protein	9873.48	1.13361	0.229179	4.94638	7.56065e-07	2.53981e-06	TRUE
AABM16_00574	tRNA_glutamyl-Q(34)_synthetase_GluQRS	788.938	3.53489	0.23793	14.8569	6.27936e-50	3.3469e-47	TRUE
AABM16_00575	RNA_polymerase-binding_protein_DksA	2274.87	2.7307	0.144749	18.8651	2.20668e-79	3.52848e-76	TRUE
AABM16_00576	metallophosphoesterase	417.485	2.19357	0.170808	12.8423	9.49836e-38	1.51879e-35	TRUE
AABM16_00577	metal_ABC_transporter_permease	726.114	1.10374	0.136049	8.11279	4.94711e-16	6.22868e-15	TRUE
AABM16_00578	ribosome_maturation_factor_RimM	8088.6	1.15891	0.24551	4.72043	2.35344e-06	7.39321e-06	TRUE
AABM16_00579	tRNA_(guanosine(37)-N1)-methyltransferase_TrmD	6204.24	1.2307	0.24691	4.9844	6.21544e-07	2.11008e-06	TRUE
AABM16_00580	electron_transfer_flavoprotein_subunit_beta/FixA_family_protein	25545.5	-1.06983	0.102493	-10.4381	1.66171e-25	7.59162e-24	TRUE
AABM16_00581	EF-P_lysine_aminoacylase_EpmA	1842.72	1.16494	0.175822	6.62569	3.4562e-11	2.2557e-10	TRUE
AABM16_00582	4-phosphoerythronate_dehydrogenase	3558.64	1.1185	0.114533	9.76571	1.57997e-22	4.21063e-21	TRUE
AABM16_00583	elongation_factor_P	12981.6	-1.15397	0.125221	-9.21547	3.09907e-20	6.52029e-19	TRUE
AABM16_00584	RlmE_family_RNA_methyltransferase	2324.93	1.34544	0.282643	4.76021	1.93391e-06	6.1723e-06	TRUE
AABM16_00585	sulfite_exporter_TauE/SafE_family_protein	5428.26	-1.42058	0.153302	-9.26653	1.92296e-20	4.09976e-19	TRUE
AABM16_00586	APC_family_permease	8133.31	1.159	0.143224	8.09221	5.85899e-16	7.31916e-15	TRUE
AABM16_00587	hypothetical_protein	2843.45	1.72906	0.184075	9.39322	5.81949e-21	1.3486e-19	TRUE
AABM16_00588	3-oxoacyl-ACP_reductase	18510	-1.19073	0.0946067	-12.5861	2.51907e-36	3.66181e-34	TRUE
AABM16_00589	HIT_domain-containing_protein	16240.9	-1.78186	0.156344	-11.3971	4.32313e-30	4.32042e-28	TRUE
AABM16_00590	YfhL_family_4Fe-4S_dicluster_ferredoxin	132.811	1.5021	0.220379	6.81597	9.36316e-12	6.56653e-11	TRUE
AABM16_00591	DpnI_domain-containing_protein	535.901	1.30987	0.283718	4.61681	3.89691e-06	1.17569e-05	TRUE
AABM16_00592	site-specific_DNA-methyltransferase	275.668	1.18858	0.151667	7.83681	4.62127e-15	5.13154e-14	TRUE
AABM16_00593	sulfur_carrier_protein_ThiS	640.215	1.05511	0.220715	4.7804	1.74948e-06	5.63995e-06	TRUE
AABM16_00594	sodium-dependent_transporter	18859.1	-1.21364	0.109874	-11.0457	2.2989e-28	1.67088e-26	TRUE
AABM16_00595	cytochrome_ubiquinol_oxidase_subunit_I	7528.58	-1.14878	0.109362	-10.5044	8.24766e-26	4.12126e-24	TRUE
AABM16_00596	alanine/glycine:cation_symporter_family_protein	76075.1	-1.62533	0.189608	-8.57206	1.01649e-17	1.4776e-16	TRUE
AABM16_00597	NADH:flavin_oxidoreductase/NADH_oxidase	2311.16	-1.2473	0.210889	-5.91448	3.32926e-09	1.59386e-08	TRUE
AABM16_00598	DnaA/Hda_family_protein	1710.64	1.12676	0.103514	10.8851	1.35741e-27	8.682e-26	TRUE
AABM16_00599	glutaminyl-peptide_cyclotransferase	1011.93	2.62772	0.195292	13.4553	2.86541e-41	1.14545e-38	TRUE
AABM16_00600	50S_ribosomal_protein_L33	545.432	1.30685	0.246745	5.29634	1.18147e-07	4.47669e-07	TRUE
AABM16_00601	hypothetical_protein	330.632	1.50612	0.187019	8.05329	8.05993e-16	9.83803e-15	TRUE
AABM16_00602	hypothetical_protein	1431.4	-2.10148	0.225095	-9.33595	1.00092e-20	2.22287e-19	TRUE
AABM16_00603	adenylosuccinate_lyase	3923.16	1.25495	0.219611	5.71442	1.10079e-08	4.83563e-08	TRUE
AABM16_00604	2-C-methyl-D-erythritol_2%2C4-cyclodiphosphate_synthase	3449.66	-1.15943	0.123626	-9.3785	6.69157e-21	1.52855e-19	TRUE
AABM16_00605	ISC_system_2Fe-2S_type_ferredoxin	727.812	1.56246	0.178584	8.74915	2.14958e-18	3.49452e-17	TRUE
AABM16_00606	hypothetical_protein	76.2443	1.04175	0.29577	3.52215	0.000428062	0.000969505	TRUE
AABM16_00607	divalent_metal_cation_transporter	1716.17	-1.01354	0.174562	-5.80615	6.39239e-09	2.92878e-08	TRUE
AABM16_00608	mechanosensitive_ion_channel_family_protein	1552.25	1.36517	0.105703	12.9151	3.69878e-38	7.39293e-36	TRUE
AABM16_00609	YceI_family_protein	8025.21	-1.23568	0.213189	-5.79618	6.78421e-09	3.09058e-08	TRUE
AABM16_00610	UDP-2%2C3-diacylglucosamine_diphosphatase	449.877	1.81351	0.219388	8.26622	1.38272e-16	1.90601e-15	TRUE
AABM16_00611	CidA/LrgA_family_protein	3536.34	-1.77509	0.180907	-9.81217	9.98025e-23	2.75145e-21	TRUE
AABM16_00612	LrgB_family_protein	1969.81	-1.32136	0.143796	-9.18913	3.96023e-20	8.22391e-19	TRUE
AABM16_00613	lytic_transglycosylase_domain-containing_protein	1416.18	1.00644	0.102353	9.83295	8.1207e-23	2.31875e-21	TRUE
AABM16_00614	lactoferrin/transferrin_family_TonB-dependent_receptor	50734.9	-1.03949	0.146145	-7.11275	1.13751e-12	8.74464e-12	TRUE
AABM16_00615	NADH-quinone_oxidoreductase_subunit_B_family_protein	2919.21	1.2904	0.221392	5.82859	5.58992e-09	2.58138e-08	TRUE
AABM16_00616	NADH-quinone_oxidoreductase_subunit_C/D	2836.08	1.18602	0.199181	5.95449	2.60885e-09	1.28356e-08	TRUE
AABM16_00617	glutathione_peroxidase	14791.2	-1.72961	0.201065	-8.60224	7.81771e-18	1.16827e-16	TRUE
AABM16_00618	ferredoxin--NADP_reductase	7086.31	-1.00324	0.13285	-7.5517	4.29602e-14	4.13815e-13	TRUE
AABM16_00619	YdcF_family_protein	483.99	1.5879	0.163266	9.72585	2.3394e-22	6.1323e-21	TRUE
AABM16_00620	UDP-N-acetylmuramate_dehydrogenase	883.975	1.36824	0.150624	9.08381	1.04837e-19	2.09543e-18	TRUE
AABM16_00621	low_molecular_weight_protein-tyrosine-phosphatase	293.945	1.24804	0.164722	7.57668	3.5452e-14	3.49925e-13	TRUE
AABM16_00622	S4_domain-containing_protein	278.234	1.15605	0.144762	7.98586	1.39551e-15	1.65291e-14	TRUE
AABM16_00623	30S_ribosomal_protein_S12_methylthiotransferase_RimO	1476.9	1.72388	0.159825	10.786	4.0078e-27	2.37351e-25	TRUE
AABM16_00624	Crp/Fnr_family_transcriptional_regulator	75.181	1.14268	0.33829	3.37782	0.00073064	0.00157452	TRUE
AABM16_00625	nitrate_reductase_subunit_beta	1419.01	2.44699	0.433199	5.64866	1.61704e-08	6.93202e-08	TRUE
AABM16_00626	nitrate_reductase_molybdenum_cofactor_assembly_chaperone	604.431	2.53037	0.410045	6.17096	6.78787e-10	3.63004e-09	TRUE
AABM16_00627	respiratory_nitrate_reductase_subunit_gamma	584.972	2.25462	0.429787	5.2459	1.5552e-07	5.72986e-07	TRUE
AABM16_00628	ATP-binding_cassette_domain-containing_protein	208.581	1.27095	0.193146	6.58028	4.6956e-11	3.01537e-10	TRUE
AABM16_00629	molybdate_ABC_transporter_substrate-binding_protein	469.312	1.79391	0.26034	6.89064	5.55429e-12	3.98265e-11	TRUE
AABM16_00630	TOBE_domain-containing_protein	222.413	1.83199	0.24198	7.57083	3.7086e-14	3.63806e-13	TRUE
AABM16_00631	molybdenum_cofactor_biosynthesis_protein_MoaE	219.704	1.44397	0.197936	7.29517	2.98289e-13	2.56432e-12	TRUE
AABM16_00632	MoaD/ThiS_family_protein	98.1746	1.48854	0.288296	5.16324	2.42718e-07	8.60545e-07	TRUE
AABM16_00633	molybdenum_cofactor_guanylyltransferase	297.71	1.66947	0.231216	7.22038	5.18411e-13	4.25097e-12	TRUE
AABM16_00634	GTP_3'%2C8-cyclase_MoaA	638.406	1.04301	0.209308	4.98314	6.25607e-07	2.11938e-06	TRUE
AABM16_00635	hypothetical_protein	9.71767	1.60505	0.428531	3.74548	0.000180049	0.000428419	TRUE
AABM16_00636	type_II_toxin-antitoxin_system_RelB/DinJ_family_antitoxin	3120.34	-1.06805	0.164671	-6.48599	8.81539e-11	5.4007e-10	TRUE
AABM16_00637	IclR_family_transcriptional_regulator_C-terminal_domain-containing_protein	72.297	1.82762	0.24742	7.3867	1.50519e-13	1.35978e-12	TRUE
AABM16_00638	helix-turn-helix_domain-containing_protein	67.1887	1.38217	0.317191	4.35753	1.31536e-05	3.74912e-05	TRUE
AABM16_00639	divalent_metal_cation_transporter	1958.93	-1.39878	0.216671	-6.45582	1.07637e-10	6.49481e-10	TRUE
AABM16_00640	hypothetical_protein	3187.58	-1.09082	0.171609	-6.35641	2.06529e-10	1.19652e-09	TRUE
AABM16_00641	quinolinate_synthase_NadA	1801.86	-1.73542	0.215523	-8.05211	8.13765e-16	9.85765e-15	TRUE
AABM16_00642	L-aspartate_oxidase	2515.75	-1.09405	0.232314	-4.70934	2.48518e-06	7.79176e-06	TRUE
AABM16_00643	biliverdin-producing_heme_oxygenase	2406.1	-1.40356	0.290475	-4.83196	1.35194e-06	4.42075e-06	TRUE
AABM16_00644	endonuclease_III	598.237	1.06784	0.156788	6.81069	9.7135e-12	6.78248e-11	TRUE
AABM16_00645	L-lactate_permease	27254.1	-1.23479	0.15505	-7.96381	1.66827e-15	1.96145e-14	TRUE
AABM16_00646	TIGR00730_family_Rossman_fold_protein	822.208	1.01206	0.118173	8.56422	1.08812e-17	1.56748e-16	TRUE
AABM16_00647	23S_rRNA_pseudouridine(2605)_synthase_RluB	1890.19	1.19867	0.174827	6.85633	7.06507e-12	4.97667e-11	TRUE
AABM16_00648	SMC-Scp_complex_subunit_ScpB	657.311	1.49148	0.169736	8.78704	1.53547e-18	2.61194e-17	TRUE
AABM16_00649	outer_membrane_protein_transport_protein	54068.9	-1.57184	0.179672	-8.74842	2.16359e-18	3.49452e-17	TRUE
AABM16_00650	HU_family_DNA-binding_protein	2212.28	1.09521	0.308642	3.54849	0.000387454	0.000883792	TRUE
AABM16_00651	SAM-dependent_methyltransferase	542.988	1.16251	0.204856	5.67475	1.38893e-08	6.03507e-08	TRUE
AABM16_00652	TIGR03862_family_flavoprotein	695.885	1.40971	0.271982	5.18308	2.18247e-07	7.77231e-07	TRUE
AABM16_00653	fumarylacetoacetate_hydrolase_family_protein	1851.8	1.11734	0.128334	8.70649	3.13437e-18	4.77319e-17	TRUE
AABM16_00654	sulfate_ABC_transporter_substrate-binding_protein	3866.42	3.80982	0.286774	13.2851	2.82504e-40	8.48664e-38	TRUE
AABM16_00655	YoaK_family_protein	987.422	-1.50422	0.158765	-9.47452	2.67987e-21	6.59248e-20	TRUE
AABM16_00656	uracil-DNA_glycosylase_family_protein	89.2224	1.3401	0.175363	7.64187	2.14088e-14	2.1944e-13	TRUE
AABM16_00657	polyphosphate_kinase_2	4236.83	-1.49398	0.238837	-6.25524	3.96897e-10	2.2036e-09	TRUE
AABM16_00658	hypothetical_protein	811.534	1.53641	0.136172	11.2829	1.59392e-29	1.49922e-27	TRUE
AABM16_00659	hypothetical_protein	36.4408	4.13323	0.373578	11.0639	1.87752e-28	1.42959e-26	TRUE
AABM16_00660	DUF4393_domain-containing_protein	514.279	1.68178	0.241871	6.95322	3.57049e-12	2.60695e-11	TRUE
AABM16_00661	S24_family_peptidase	386.097	2.07933	0.247721	8.39383	4.70572e-17	6.6588e-16	TRUE
AABM16_00662	hypothetical_protein	25.2873	-1.14385	0.318132	-3.59552	0.000323742	0.000745914	TRUE
AABM16_00663	hypothetical_protein	1.9973	2.10475	0.977917	2.15228	0.0313755	0.0485677	TRUE
AABM16_00664	hypothetical_protein	8055.43	-1.07788	0.135611	-7.94837	1.88989e-15	2.20579e-14	TRUE
AABM16_00665	phage_antirepressor_Ant	157.16	1.57737	0.210274	7.50152	6.3082e-14	5.96853e-13	TRUE
AABM16_00666	hypothetical_protein	20.6697	1.9484	0.365755	5.32706	9.98129e-08	3.82736e-07	TRUE
AABM16_00667	hypothetical_protein	5.41149	2.06011	0.575715	3.57836	0.000345754	0.000793201	TRUE
AABM16_00668	type_II_toxin-antitoxin_system_HicB_family_antitoxin	159.586	1.7905	0.287786	6.22162	4.92033e-10	2.67606e-09	TRUE
AABM16_00669	hypothetical_protein	20.7066	1.57187	0.436391	3.60197	0.000315818	0.000728705	TRUE
AABM16_00670	radical_SAM_family_heme_chaperone_HemW	2199.29	1.20368	0.183337	6.5654	5.18947e-11	3.27983e-10	TRUE
AABM16_00671	sulfate_ABC_transporter_permease_subunit_CysT	2990.21	3.55542	0.431814	8.23367	1.81564e-16	2.46034e-15	TRUE
AABM16_00672	sulfate_ABC_transporter_permease_subunit_CysW	1274.02	3.33601	0.434577	7.67646	1.63541e-14	1.72041e-13	TRUE
AABM16_00673	ATP-binding_cassette_domain-containing_protein	1011.84	2.74042	0.498869	5.49327	3.94569e-08	1.6136e-07	TRUE
AABM16_00674	LysR_family_transcriptional_regulator	2919.75	-1.13938	0.114246	-9.97307	1.99941e-23	6.03219e-22	TRUE
AABM16_00675	bacterioferritin	708.267	1.77083	0.449134	3.94277	8.05471e-05	0.000203789	TRUE
AABM16_00676	(2Fe-2S)-binding_protein	2601.49	-1.52099	0.291316	-5.22111	1.77854e-07	6.49287e-07	TRUE
AABM16_00677	AAA_family_ATPase	2646.9	1.15147	0.162219	7.09822	1.26378e-12	9.62275e-12	TRUE
AABM16_00678	ATP-dependent_Clp_protease_adaptor_ClpS	229.63	1.32288	0.181726	7.27951	3.35034e-13	2.84957e-12	TRUE
AABM16_00679	cation-translocating_P-type_ATPase	8241	-1.04065	0.221703	-4.6939	2.68042e-06	8.34578e-06	TRUE
AABM16_00680	hypothetical_protein	13.5018	1.35129	0.346032	3.9051	9.4185e-05	0.000235315	TRUE
AABM16_00681	GTP_cyclohydrolase_I_FolE	1106.37	1.32305	0.129224	10.2384	1.33386e-24	5.61275e-23	TRUE
AABM16_00682	type_I_glutamate--ammonia_ligase	31123.5	-1.50207	0.114237	-13.1487	1.73236e-39	3.9572e-37	TRUE
AABM16_00683	phosphoenolpyruvate_synthase	33405.9	-1.02012	0.168741	-6.04547	1.48972e-09	7.58619e-09	TRUE
AABM16_00684	M15_family_metallopeptidase	446.874	1.11674	0.210739	5.29918	1.16325e-07	4.43924e-07	TRUE
AABM16_00685	transcription_elongation_factor_GreA	1260.67	1.04778	0.199649	5.24813	1.53654e-07	5.67418e-07	TRUE
AABM16_00686	hypothetical_protein	337.476	1.40625	0.265627	5.29406	1.19629e-07	4.51149e-07	TRUE
AABM16_00687	hypothetical_protein	664.804	2.12135	0.246841	8.59398	8.40049e-18	1.23233e-16	TRUE
AABM16_00688	nitrite/sulfite_reductase	5341.59	2.74124	0.269063	10.1881	2.24168e-24	8.14648e-23	TRUE
AABM16_00689	DUF934_domain-containing_protein	348.871	2.07904	0.353935	5.87408	4.25195e-09	1.99967e-08	TRUE
AABM16_00690	siroheme_synthase_CysG	1511.54	1.33506	0.325538	4.10109	4.11217e-05	0.000108969	TRUE
AABM16_00691	oxidoreductase-like_domain-containing_protein	26.0713	1.18212	0.347039	3.4063	0.000658487	0.00142866	TRUE
AABM16_00692	hypothetical_protein	324.428	-1.03823	0.159176	-6.52256	6.91168e-11	4.28364e-10	TRUE
AABM16_00693	DUF4035_domain-containing_protein	5.06314	2.15781	0.806521	2.67546	0.00746276	0.013318	TRUE
AABM16_00694	phage_tail_assembly_chaperone_family_protein%2C_TAC	10.6478	1.94723	0.47358	4.11171	3.92733e-05	0.000104316	TRUE
AABM16_00695	hypothetical_protein	7964.77	-2.07878	0.203307	-10.2248	1.53493e-24	6.13589e-23	TRUE
AABM16_00696	terminase_TerL_endonuclease_subunit	136.613	1.33622	0.198546	6.73002	1.69642e-11	1.13974e-10	TRUE
AABM16_00697	phage_terminase_small_subunit_P27_family	105.964	1.25236	0.214878	5.82823	5.60187e-09	2.58138e-08	TRUE
AABM16_00698	HNH_endonuclease_signature_motif_containing_protein	53.5742	2.39381	0.354719	6.74846	1.4942e-11	1.01669e-10	TRUE
AABM16_00699	MFS_transporter	11047.6	-1.22244	0.157549	-7.75912	8.55191e-15	9.11634e-14	TRUE
AABM16_00700	DASS_family_sodium-coupled_anion_symporter	8560.74	-1.63334	0.155664	-10.4928	9.32469e-26	4.51824e-24	TRUE
AABM16_00701	inorganic_diphosphatase	11342.9	-1.49732	0.134748	-11.112	1.09617e-28	9.2251e-27	TRUE
AABM16_00702	lipid-A-disaccharide_synthase	653.607	1.57479	0.135043	11.6614	2.00761e-31	2.14011e-29	TRUE
AABM16_00703	ribonuclease_HII	180.439	1.43258	0.217848	6.57605	4.83106e-11	3.08995e-10	TRUE
AABM16_00704	DNA-3-methyladenine_glycosylase_I	526.18	1.51654	0.210629	7.20008	6.01773e-13	4.83535e-12	TRUE
AABM16_00705	lysophospholipid_acyltransferase_family_protein	2529.03	1.07563	0.144252	7.45662	8.8772e-14	8.205e-13	TRUE
AABM16_00706	glycosyltransferase	908.402	1.53195	0.197259	7.7662	8.08745e-15	8.67908e-14	TRUE
AABM16_00707	DUF3360_domain-containing_protein	37169	-1.34623	0.150619	-8.93799	3.96302e-19	7.45513e-18	TRUE
AABM16_00708	GNAT_family_N-acetyltransferase	1747.41	-1.4053	0.148506	-9.46292	2.99465e-21	7.25522e-20	TRUE
AABM16_00709	hemin_uptake_protein_HemP	28630.7	-1.24368	0.403098	-3.0853	0.00203346	0.00404416	TRUE
AABM16_00710	hypothetical_protein	3659.85	1.17352	0.165444	7.09313	1.31108e-12	9.93566e-12	TRUE
AABM16_00711	alpha/beta_fold_hydrolase	1626.54	2.04192	0.162848	12.5388	4.57967e-36	6.10241e-34	TRUE
AABM16_00712	porin	52425.4	-1.26259	0.145549	-8.67466	4.14798e-18	6.25719e-17	TRUE
AABM16_00713	putative_nucleotidyltransferase_substrate_binding_domain-containing_protein	9.90819	1.06111	0.422243	2.51304	0.0119695	0.0202318	TRUE
AABM16_00714	dUTP_diphosphatase	2727.46	1.58606	0.155599	10.1933	2.12436e-24	7.89964e-23	TRUE
AABM16_00715	acetylglutamate_kinase	813.605	2.17995	0.395693	5.50919	3.60497e-08	1.48566e-07	TRUE
AABM16_00716	carbon_starvation_protein_A	14986.8	-1.18126	0.106407	-11.1013	1.23577e-28	9.88002e-27	TRUE
AABM16_00717	DUF4212_domain-containing_protein	1382.34	-1.20731	0.413692	-2.91837	0.00351866	0.00668212	TRUE
AABM16_00718	phosphatase_PAP2_family_protein	57.9855	1.12794	0.213577	5.28116	1.2837e-07	4.8071e-07	TRUE
AABM16_00719	ArsC/Spx/MgsR_family_protein	1562.47	-1.72936	0.171848	-10.0633	8.02385e-24	2.67294e-22	TRUE
AABM16_00720	porin	2732.44	-1.61187	0.241323	-6.67928	2.40113e-11	1.59311e-10	TRUE
AABM16_00721	peptide_ABC_transporter_substrate-binding_protein	15744.9	-1.02703	0.160015	-6.41836	1.37751e-10	8.12783e-10	TRUE
AABM16_00722	2-C-methyl-D-erythritol_4-phosphate_cytidylyltransferase	537.693	1.38001	0.232911	5.92506	3.12175e-09	1.51263e-08	TRUE
AABM16_00723	YajQ_family_cyclic_di-GMP-binding_protein	588.032	1.14932	0.194171	5.91912	3.23676e-09	1.55423e-08	TRUE
AABM16_00724	AAA_family_ATPase	1735.82	1.34657	0.212363	6.3409	2.28431e-10	1.31109e-09	TRUE
AABM16_00725	50S_ribosomal_protein_L13	12593.1	1.22255	0.191232	6.39303	1.62627e-10	9.49052e-10	TRUE
AABM16_00726	stringent_starvation_protein_B	1085.72	1.20213	0.198623	6.05233	1.4277e-09	7.29357e-09	TRUE
AABM16_00727	ATP-dependent_chaperone_ClpB	23086	-1.19432	0.285807	-4.17878	2.93082e-05	7.88953e-05	TRUE
AABM16_00728	ABC_transporter_substrate-binding_protein	14775.6	-1.07701	0.222951	-4.83072	1.36038e-06	4.43929e-06	TRUE
AABM16_00729	3-deoxy-D-manno-octulosonic_acid_transferase	1194.44	1.24692	0.191663	6.50579	7.72842e-11	4.75298e-10	TRUE
AABM16_00730	4'-phosphopantetheinyl_transferase_superfamily_protein	244.571	1.19537	0.23302	5.1299	2.89891e-07	1.01876e-06	TRUE
AABM16_00731	hypothetical_protein	162.886	2.11153	0.238652	8.84772	8.93288e-19	1.55257e-17	TRUE
AABM16_00732	prepilin-type_N-terminal_cleavage/methylation_domain-containing_protein	546.082	1.16749	0.215692	5.41276	6.20609e-08	2.46659e-07	TRUE
AABM16_00733	AMP-binding_protein	27606.4	-1.19705	0.0998881	-11.984	4.31259e-33	4.92559e-31	TRUE
AABM16_00734	thiazole_synthase	6009.36	-1.01255	0.164483	-6.15597	7.46202e-10	3.97725e-09	TRUE
AABM16_00735	enoyl-CoA_hydratase-related_protein	3886.28	-1.05391	0.143276	-7.35578	1.89818e-13	1.6769e-12	TRUE
AABM16_00736	type_IV_pilus_secretin_PilQ	612.241	1.67659	0.224837	7.45691	8.85736e-14	8.205e-13	TRUE
AABM16_00737	type_4a_pilus_biogenesis_protein_PilO	354.423	1.4055	0.191297	7.34724	2.02338e-13	1.76797e-12	TRUE
AABM16_00738	polymorphic_toxin-type_HINT_domain-containing_protein	95.6056	1.3093	0.162011	8.08151	6.39688e-16	7.92916e-15	TRUE
AABM16_00739	translation_initiation_factor_IF-3	15184.7	1.12942	0.147955	7.63351	2.28447e-14	2.32667e-13	TRUE
AABM16_00740	pseudouridine_synthase	2351.04	1.96016	0.122821	15.9595	2.44767e-57	1.95692e-54	TRUE
AABM16_00741	enoyl-CoA_hydratase/isomerase_family_protein	5346.77	-1.33465	0.152492	-8.75227	2.09105e-18	3.447e-17	TRUE
AABM16_00742	diaminopimelate_epimerase	9535.13	-1.01966	0.137812	-7.39897	1.37241e-13	1.24686e-12	TRUE
AABM16_00743	D-2-hydroxyacid_dehydrogenase	3256.61	-1.01008	0.16523	-6.11316	9.76751e-10	5.08737e-09	TRUE
AABM16_00744	hypothetical_protein	25393.6	-1.5191	0.1701	-8.93067	4.23439e-19	7.87301e-18	TRUE
AABM16_00745	cold-shock_protein	14662.8	1.21806	0.289766	4.2036	2.62708e-05	7.13191e-05	TRUE
AABM16_00746	peptidoglycan-binding_protein_LysM	61525.5	-1.39995	0.237134	-5.9036	3.55655e-09	1.69254e-08	TRUE
AABM16_00747	50S_ribosomal_protein_L32	4285.15	1.50128	0.215719	6.95944	3.41635e-12	2.50584e-11	TRUE
AABM16_00748	30S_ribosomal_protein_S13	6785.37	1.1133	0.225788	4.9307	8.19348e-07	2.73515e-06	TRUE
AABM16_00749	50S_ribosomal_protein_L36	121.307	1.96302	0.356097	5.5126	3.53568e-08	1.46087e-07	TRUE
AABM16_00750	50S_ribosomal_protein_L30	1667.73	1.76654	0.550117	3.21121	0.00132175	0.00269922	TRUE
AABM16_00751	30S_ribosomal_protein_S10	7866.18	1.16533	0.241836	4.81866	1.44526e-06	4.68757e-06	TRUE
AABM16_00752	30S_ribosomal_protein_S21	6974.7	2.04714	0.194419	10.5295	6.31724e-26	3.32528e-24	TRUE
AABM16_00753	aminoacyl-tRNA_hydrolase	483.187	2.02535	0.152556	13.2761	3.18448e-40	8.48664e-38	TRUE
AABM16_00754	RDD_family_protein	3971.18	1.22051	0.111673	10.9293	8.34909e-28	5.56258e-26	TRUE
AABM16_00755	tRNA_lysidine(34)_synthetase_TilS	918.989	1.23385	0.143524	8.59681	8.19655e-18	1.21355e-16	TRUE
AABM16_00756	isocitrate_lyase	10840	-1.86821	0.432029	-4.32426	1.53044e-05	4.30083e-05	TRUE
AABM16_00757	DUF3987_domain-containing_protein	452.409	1.25133	0.140411	8.9119	5.01632e-19	9.11488e-18	TRUE
AABM16_00758	hypothetical_protein	11.2149	1.64545	0.489753	3.35976	0.000780102	0.00166318	TRUE
AABM16_00759	hypothetical_protein	17.9217	1.21509	0.360761	3.36813	0.000756805	0.00162022	TRUE
AABM16_00760	type_II_toxin-antitoxin_system_VapC_family_toxin	572.193	-1.40246	0.184658	-7.59494	3.07932e-14	3.07739e-13	TRUE
AABM16_00761	hypothetical_protein	238.179	-1.03315	0.257859	-4.00667	6.1582e-05	0.000158822	TRUE
AABM16_00762	nicotinamide_riboside_transporter_PnuC	4295.77	-1.07223	0.172553	-6.21396	5.16656e-10	2.79099e-09	TRUE
AABM16_00763	universal_stress_protein	2140.17	-1.22186	0.161699	-7.55642	4.14315e-14	4.01509e-13	TRUE
AABM16_00764	DUF302_domain-containing_protein	5642.6	1.27207	0.129916	9.79148	1.22486e-22	3.31958e-21	TRUE
AABM16_00765	rhodanese-like_domain-containing_protein	2924.23	1.2947	0.171072	7.56814	3.786e-14	3.69135e-13	TRUE
AABM16_00766	hypothetical_protein	253.028	1.16115	0.168739	6.88138	5.92754e-12	4.23131e-11	TRUE
AABM16_00767	ABC_transporter_permease_subunit	2036.03	1.00376	0.0968704	10.3619	3.69645e-25	1.59746e-23	TRUE
AABM16_00768	oxygen-insensitive_NADPH_nitroreductase	3944.99	-1.25672	0.113894	-11.0341	2.61633e-28	1.81892e-26	TRUE
AABM16_00769	ABC_transporter_substrate-binding_protein	233.781	1.30984	0.241525	5.42321	5.85395e-08	2.34598e-07	TRUE
AABM16_00770	M48_family_metallopeptidase	4989.15	-1.02452	0.108468	-9.44537	3.54153e-21	8.45209e-20	TRUE
AABM16_00771	thioredoxin	11477.1	-1.18294	0.22711	-5.20867	1.90195e-07	6.88058e-07	TRUE
AABM16_00772	transcription_termination_factor_Rho	3235.11	2.08404	0.211805	9.83944	7.61351e-23	2.21346e-21	TRUE
AABM16_00773	Ohr_family_peroxiredoxin	13469	-2.13766	0.299348	-7.14107	9.2605e-13	7.2586e-12	TRUE
AABM16_00774	transcription_termination_factor_NusA	16546.1	1.27146	0.24945	5.09707	3.44959e-07	1.20172e-06	TRUE
AABM16_00775	ribosome_maturation_factor_RimP	6762.73	1.91776	0.245227	7.82032	5.26885e-15	5.81027e-14	TRUE
AABM16_00776	cell_division_protein_FtsL	1317.2	1.09766	0.1413	7.76828	7.95566e-15	8.59534e-14	TRUE
AABM16_00777	metal-dependent_hydrolase	197.199	2.27177	0.209863	10.825	2.62014e-27	1.61139e-25	TRUE
AABM16_00778	thiamine-phosphate_kinase	2319.29	1.06849	0.147868	7.22598	4.97496e-13	4.12174e-12	TRUE
AABM16_00779	surface-adhesin_E_family_protein	2292.06	-1.32256	0.206006	-6.42001	1.36264e-10	8.06987e-10	TRUE
AABM16_00780	LPS_export_ABC_transporter_permease_LptG	3609.71	1.70018	0.218056	7.79697	6.34108e-15	6.94478e-14	TRUE
AABM16_00781	LPS_export_ABC_transporter_permease_LptF	6781.69	1.36608	0.232734	5.86971	4.3655e-09	2.04106e-08	TRUE
AABM16_00782	hypothetical_protein	12.1068	1.55072	0.503023	3.08281	0.00205059	0.00407316	TRUE
AABM16_00783	RNase_adapter_RapZ	634.041	1.03667	0.2322	4.46456	8.02334e-06	2.3326e-05	TRUE
AABM16_00784	3-methyl-2-oxobutanoate_hydroxymethyltransferase	1791.63	1.18375	0.225524	5.24889	1.53018e-07	5.6638e-07	TRUE
AABM16_00785	2-amino-4-hydroxy-6-_hydroxymethyldihydropteridine_diphosphokinase	847.306	1.42274	0.181052	7.85821	3.89666e-15	4.35718e-14	TRUE
AABM16_00786	ComEA_family_DNA-binding_protein	195.961	1.6025	0.165369	9.6904	3.31232e-22	8.54259e-21	TRUE
AABM16_00787	cysteine_synthase_A	22363.6	-1.02731	0.117648	-8.73206	2.50064e-18	3.88207e-17	TRUE
AABM16_00788	imidazoleglycerol-phosphate_dehydratase_HisB	1467.56	-1.00711	0.138637	-7.26443	3.74622e-13	3.16942e-12	TRUE
AABM16_00789	YqiA/YcfP_family_alpha/beta_fold_hydrolase	118.851	1.24088	0.15466	8.02327	1.02965e-15	1.22867e-14	TRUE
AABM16_00790	metal_ABC_transporter_permease	4563.07	1.33081	0.197344	6.74361	1.54497e-11	1.04678e-10	TRUE
AABM16_00791	metal_ABC_transporter_permease	5364.92	1.84142	0.326923	5.63258	1.77531e-08	7.56994e-08	TRUE
AABM16_00792	hemerythrin_domain-containing_protein	873.711	1.18056	0.174523	6.76453	1.33739e-11	9.17808e-11	TRUE
AABM16_00793	L-threonylcarbamoyladenylate_synthase	407.483	1.17314	0.114835	10.2159	1.6837e-24	6.56641e-23	TRUE
AABM16_00794	membrane_protein_insertion_efficiency_factor_YidD	147.114	1.81727	0.172529	10.5331	6.07767e-26	3.32528e-24	TRUE
AABM16_00795	ribonuclease_P_protein_component	450.222	1.24256	0.139639	8.89837	5.66751e-19	1.01824e-17	TRUE
AABM16_00796	50S_ribosomal_protein_L34	2664.16	2.12723	0.336428	6.32297	2.56585e-10	1.45489e-09	TRUE
