# Supplementary material for: Host-pathogen interaction profiling of nontypeable Haemophilus influenzae and Moraxella catarrhalis coinfection of bronchial epithelial cells
Source: mSphere. 2025 Jun 10;10(7):e00242-25. doi: 10.1128/msphere.00242-25 (PMC12306180; doi:10.1128/msphere.00242-25)
Supplement: Table S4 — Differentially expressed gene lists for all human comparisons (Fig. 3C). [file msphere.00242-25-s0005.xlsx]

## Sheet: 3240_genes_infectedVsUninfected
EnsemblID	Symbol	Ensembl Gene ID	Entrez	Type	Species	Chr	Position (Mbp)	Description	percentage_gc_content	transcript_count	genomeSpan	cds_length	transcript_length	FiveUTR	ThreeUTR	nExons
ENSG00000277117		ENSG00000277117	102723996	artifact	Human	21	5.02253	novel protein, similar to inducible T-cell co-stimulator ligand ICOSLG	57.89	1	14241	NA	3237	NA	NA	7
ENSG00000274276		ENSG00000274276	102724560	artifact	Human	21	6.44487	cystathionine-beta-synthase like	58.48	1	22645	NA	2495	NA	NA	17
ENSG00000230699		ENSG00000230699	NA	lncRNA	Human	1	0.911435	novel transcript	58.54	1	3514	NA	3043	NA	NA	2
ENSG00000273443		ENSG00000273443	NA	lncRNA	Human	1	1.06221	novel transcript	65.12	1	1081	NA	829	NA	NA	2
ENSG00000230415	LINC01786	ENSG00000230415	NA	lncRNA	Human	1	1.27522	long intergenic non-protein coding RNA 1786 [Source:HGNC Symbol;Acc:HGNC:52575]	50.06	2	5198	NA	328	NA	NA	2
ENSG00000272161		ENSG00000272161	NA	lncRNA	Human	1	2.3262	novel transcript, sense intronic to MORN1	62.07	1	493	NA	493	NA	NA	1
ENSG00000272420		ENSG00000272420	NA	lncRNA	Human	1	2.36306	novel transcript, sense intronic to MORN1	36.09	1	568	NA	568	NA	NA	1
ENSG00000238260		ENSG00000238260	NA	lncRNA	Human	1	3.62286	novel transcript	59.95	7	1930	NA	1228	NA	NA	2
ENSG00000226849		ENSG00000226849	NA	lncRNA	Human	1	11.0685	novel transcript	50.27	1	4627	NA	2682	NA	NA	2
ENSG00000272482		ENSG00000272482	NA	lncRNA	Human	1	12.6189	novel transcript	57.63	1	1081	NA	1081	NA	NA	1
ENSG00000233485	FHAD1-AS1	ENSG00000233485	101927417	lncRNA	Human	1	15.3267	FHAD1 antisense RNA 1 [Source:HGNC Symbol;Acc:HGNC:41241]	48.02	1	17197	NA	3105	NA	NA	2
ENSG00000228140	EFHD2-AS1	ENSG00000228140	NA	lncRNA	Human	1	15.403	EFHD2 antisense RNA 1 [Source:HGNC Symbol;Acc:HGNC:55801]	48.74	2	6455	NA	3266	NA	NA	3
ENSG00000261326	LINC01355	ENSG00000261326	NA	lncRNA	Human	1	23.2813	long intergenic non-protein coding RNA 1355 [Source:HGNC Symbol;Acc:HGNC:50584]	36.95	6	6182	NA	3943	NA	NA	2
ENSG00000249087	ZNF436-AS1	ENSG00000249087	NA	lncRNA	Human	1	23.3689	ZNF436 antisense RNA 1 [Source:HGNC Symbol;Acc:HGNC:25122]	52.15	11	2901	NA	942	NA	NA	3
ENSG00000271420		ENSG00000271420	NA	lncRNA	Human	1	23.3784	novel transcript	44.77	1	650	NA	650	NA	NA	1
ENSG00000235052		ENSG00000235052	NA	lncRNA	Human	1	23.5491	novel transcript	45.92	1	1777	NA	456	NA	NA	2
ENSG00000236810	ELOA-AS1	ENSG00000236810	100506963	lncRNA	Human	1	23.7069	ELOA antisense RNA 1 [Source:HGNC Symbol;Acc:HGNC:50582]	46.31	10	71425	NA	841	NA	NA	4
ENSG00000270605		ENSG00000270605	NA	lncRNA	Human	1	28.2395	novel transcript	41.59	1	1945	NA	1945	NA	NA	1
ENSG00000270115		ENSG00000270115	NA	lncRNA	Human	1	33.2612	novel transcript	48.19	1	469	NA	469	NA	NA	1
ENSG00000233621	ZC3H12A-DT	ENSG00000233621	728431	lncRNA	Human	1	37.3509	ZC3H12A divergent transcript [Source:HGNC Symbol;Acc:HGNC:49453]	47.84	7	123499	NA	1258	NA	NA	2
ENSG00000238287	EXO5-DT	ENSG00000238287	NA	lncRNA	Human	1	40.4932	EXO5 divergent transcript [Source:HGNC Symbol;Acc:HGNC:55647]	42.48	1	15505	NA	605	NA	NA	2
ENSG00000237899		ENSG00000237899	NA	lncRNA	Human	1	40.6691	novel transcript	45.16	1	18500	NA	471	NA	NA	5
ENSG00000227533	SLC2A1-DT	ENSG00000227533	440584	lncRNA	Human	1	42.959	SLC2A1 divergent transcript [Source:HGNC Symbol;Acc:HGNC:44187]	47.85	4	37766	NA	1884	NA	NA	4
ENSG00000237950	LINC02918	ENSG00000237950	NA	lncRNA	Human	1	43.9379	long intergenic non-protein coding RNA 2918 [Source:HGNC Symbol;Acc:HGNC:55649]	50.63	1	2864	NA	2224	NA	NA	2
ENSG00000233602	ERI3-IT1	ENSG00000233602	100874278	lncRNA	Human	1	44.2434	ERI3 intronic transcript 1 [Source:HGNC Symbol;Acc:HGNC:41431]	50.46	1	866	NA	619	NA	NA	2
ENSG00000225506	CYP4A22-AS1	ENSG00000225506	NA	lncRNA	Human	1	47.0967	CYP4A22 antisense RNA 1 [Source:HGNC Symbol;Acc:HGNC:43715]	41.62	1	82619	NA	921	NA	NA	4
ENSG00000235741	LINC02784	ENSG00000235741	NA	lncRNA	Human	1	54.5164	long intergenic non-protein coding RNA 2784 [Source:HGNC Symbol;Acc:HGNC:54304]	50.24	1	848	NA	683	NA	NA	2
ENSG00000224609	FGGY-DT	ENSG00000224609	729467	lncRNA	Human	1	59.1319	FGGY divergent transcript [Source:HGNC Symbol;Acc:HGNC:55265]	40.9	13	164560	NA	1174	NA	NA	3
ENSG00000226476	LINC01748	ENSG00000226476	105378763	lncRNA	Human	1	60.5157	long intergenic non-protein coding RNA 1748 [Source:HGNC Symbol;Acc:HGNC:52535]	37.38	28	124792	NA	1927	NA	NA	5
ENSG00000271200	PATJ-DT	ENSG00000271200	NA	lncRNA	Human	1	61.742	PATJ divergent transcript [Source:HGNC Symbol;Acc:HGNC:55256]	61.12	1	427	NA	427	NA	NA	1
ENSG00000116652	DLEU2L	ENSG00000116652	NA	lncRNA	Human	1	63.5471	deleted in lymphocytic leukemia 2 like [Source:HGNC Symbol;Acc:HGNC:13225]	35.86	1	3555	NA	3555	NA	NA	1
ENSG00000226891	LINC01359	ENSG00000226891	NA	lncRNA	Human	1	64.9722	long intergenic non-protein coding RNA 1359 [Source:HGNC Symbol;Acc:HGNC:50591]	42.17	21	30265	NA	1172	NA	NA	6
ENSG00000272506		ENSG00000272506	NA	lncRNA	Human	1	65.0035	novel transcript	40.94	1	618	NA	618	NA	NA	1
ENSG00000271992		ENSG00000271992	NA	lncRNA	Human	1	70.4451	novel transcript	38.41	1	466	NA	466	NA	NA	1
ENSG00000229956	ZRANB2-DT	ENSG00000229956	NA	lncRNA	Human	1	71.0813	ZRANB2 divergent transcript [Source:HGNC Symbol;Acc:HGNC:43595]	36.62	43	408653	NA	895	NA	NA	6
ENSG00000230498		ENSG00000230498	NA	lncRNA	Human	1	77.082	novel transcript	40.39	1	4419	NA	2086	NA	NA	3
ENSG00000271576	PRKACB-DT	ENSG00000271576	NA	lncRNA	Human	1	84.0763	PRKACB divergent transcript [Source:HGNC Symbol;Acc:HGNC:55245]	44.45	1	1631	NA	1631	NA	NA	1
ENSG00000236915	CLCA4-AS1	ENSG00000236915	105378828	lncRNA	Human	1	86.569	CLCA4 antisense RNA 1 [Source:HGNC Symbol;Acc:HGNC:54055]	37.83	5	135461	NA	2138	NA	NA	4
ENSG00000230735		ENSG00000230735	NA	lncRNA	Human	1	89.6297	novel transcript	38.58	1	46662	NA	437	NA	NA	4
ENSG00000273487		ENSG00000273487	NA	lncRNA	Human	1	92.1892	novel transcript	39.5	1	1471	NA	1293	NA	NA	2
ENSG00000223745	CCDC18-AS1	ENSG00000223745	NA	lncRNA	Human	1	93.2622	CCDC18 antisense RNA 1 [Source:HGNC Symbol;Acc:HGNC:52262]	39.07	32	83840	NA	1069	NA	NA	6
ENSG00000224093	BCAR3-AS1	ENSG00000224093	NA	lncRNA	Human	1	93.592	BCAR3 antisense RNA 1 [Source:HGNC Symbol;Acc:HGNC:40093]	46.58	6	18640	NA	1099	NA	NA	3
ENSG00000228084		ENSG00000228084	NA	lncRNA	Human	1	99.9684	novel transcript	44.8	2	1576	NA	1151	NA	NA	2
ENSG00000224616	RTCA-AS1	ENSG00000224616	NA	lncRNA	Human	1	100.252	RTCA antisense RNA 1 [Source:HGNC Symbol;Acc:HGNC:50573]	37.84	6	14655	NA	3385	NA	NA	3
ENSG00000224699	LAMTOR5-AS1	ENSG00000224699	NA	lncRNA	Human	1	110.347	LAMTOR5 antisense RNA 1 [Source:HGNC Symbol;Acc:HGNC:40823]	43.14	57	96702	NA	845	NA	NA	4
ENSG00000273373	SLC16A4-AS1	ENSG00000273373	NA	lncRNA	Human	1	110.37	SLC16A4 antisense RNA 1 [Source:HGNC Symbol;Acc:HGNC:56051]	34.98	1	2850	NA	2850	NA	NA	1
ENSG00000227082	LINC02798	ENSG00000227082	NA	lncRNA	Human	1	121.397	long intergenic non-protein coding RNA 2798 [Source:HGNC Symbol;Acc:HGNC:54323]	36.97	6	66755	NA	3180	NA	NA	3
ENSG00000273059		ENSG00000273059	NA	lncRNA	Human	1	148.012	novel transcript	37.44	1	430	NA	430	NA	NA	1
ENSG00000229021		ENSG00000229021	NA	lncRNA	Human	1	151.995	novel transcript	44.03	1	48244	NA	4109	NA	NA	13
ENSG00000237975	FLG-AS1	ENSG00000237975	339400	lncRNA	Human	1	152.168	FLG antisense RNA 1 [Source:HGNC Symbol;Acc:HGNC:27913]	40.67	18	277332	NA	2214	NA	NA	6
ENSG00000272654	JTB-DT	ENSG00000272654	NA	lncRNA	Human	1	153.978	JTB divergent transcript [Source:HGNC Symbol;Acc:HGNC:56047]	44.21	1	1434	NA	1434	NA	NA	1
ENSG00000188004	SNHG28	ENSG00000188004	284677	lncRNA	Human	1	159.834	small nucleolar RNA host gene 28 [Source:HGNC Symbol;Acc:HGNC:27647]	47.94	29	20592	NA	2120	NA	NA	5
ENSG00000272668		ENSG00000272668	107985216	lncRNA	Human	1	159.855	novel transcript, antisense to VSIG8	53.98	1	12816	NA	7134	NA	NA	4
ENSG00000232995	RGS5	ENSG00000232995	8490	lncRNA	Human	1	163.245	regulator of G protein signaling 5 [Source:NCBI gene (formerly Entrezgene);Acc:8490]	37.85	9	77390	NA	740	NA	NA	4
ENSG00000269887		ENSG00000269887	NA	lncRNA	Human	1	164.68	novel transcript, sense intronic to PBX1	33.15	1	715	NA	715	NA	NA	1
ENSG00000271917		ENSG00000271917	NA	lncRNA	Human	1	164.828	novel transcript	36.85	1	1517	NA	1517	NA	NA	1
ENSG00000241666		ENSG00000241666	NA	lncRNA	Human	1	167.627	novel transcript	54.26	1	3290	NA	2523	NA	NA	2
ENSG00000203739	PRDX6-AS1	ENSG00000203739	101928673	lncRNA	Human	1	173.418	PRDX6 antisense RNA 1 [Source:HGNC Symbol;Acc:HGNC:54870]	40.71	11	71615	NA	1242	NA	NA	3
ENSG00000223525	RABGAP1L-IT1	ENSG00000223525	NA	lncRNA	Human	1	174.897	RABGAP1L intronic transcript 1 [Source:HGNC Symbol;Acc:HGNC:41471]	41.1	1	1039	NA	737	NA	NA	2
ENSG00000229531	RABGAP1L-AS1	ENSG00000229531	101928696	lncRNA	Human	1	174.935	RABGAP1L antisense RNA 1 [Source:HGNC Symbol;Acc:HGNC:41057]	39.86	2	19315	NA	650	NA	NA	4
ENSG00000254154	CRYZL2P-SEC16B	ENSG00000254154	NA	lncRNA	Human	1	177.929	CRYZL2P-SEC16B readthrough [Source:HGNC Symbol;Acc:HGNC:53757]	42.61	3	109220	NA	5700	NA	NA	27
ENSG00000213057	C1orf220	ENSG00000213057	400798	lncRNA	Human	1	178.543	chromosome 1 putative open reading frame 220 [Source:HGNC Symbol;Acc:HGNC:33805]	49.25	2	6138	NA	1576	NA	NA	3
ENSG00000273062	RALGPS2-AS1	ENSG00000273062	NA	lncRNA	Human	1	178.724	RALGPS2 antisense RNA 1 [Source:HGNC Symbol;Acc:HGNC:55163]	64.49	1	1980	NA	1980	NA	NA	1
ENSG00000271387	C1orf21-DT	ENSG00000271387	118827814	lncRNA	Human	1	184.386	C1orf21 divergent transcript [Source:HGNC Symbol;Acc:HGNC:55249]	56.72	1	952	NA	952	NA	NA	1
ENSG00000230470		ENSG00000230470	NA	lncRNA	Human	1	184.408	novel transcript	39.79	1	4024	NA	423	NA	NA	2
ENSG00000260976	LINC01633	ENSG00000260976	NA	lncRNA	Human	1	185	long intergenic non-protein coding RNA 1633 [Source:HGNC Symbol;Acc:HGNC:52420]	40.45	1	9080	NA	1423	NA	NA	3
ENSG00000235121		ENSG00000235121	NA	lncRNA	Human	1	201.723	novel transcript	47.93	1	14213	NA	1809	NA	NA	2
ENSG00000240710		ENSG00000240710	NA	lncRNA	Human	1	204.603	novel transcript	47.54	1	13531	NA	683	NA	NA	3
ENSG00000230937	MIR205HG	ENSG00000230937	642587	lncRNA	Human	1	209.429	MIR205 host gene [Source:HGNC Symbol;Acc:HGNC:43562]	47.92	17	4032	NA	990	NA	NA	4
ENSG00000224260		ENSG00000224260	NA	lncRNA	Human	1	209.528	novel transcript	44.48	2	39219	NA	752	NA	NA	6
ENSG00000277007		ENSG00000277007	NA	lncRNA	Human	1	219.271	novel transcript	40.63	1	2614	NA	2614	NA	NA	1
ENSG00000225518	LINC01703	ENSG00000225518	NA	lncRNA	Human	1	226.084	long intergenic non-protein coding RNA 1703 [Source:HGNC Symbol;Acc:HGNC:52491]	49.24	4	6876	NA	798	NA	NA	3
ENSG00000162913	OBSCN-AS1	ENSG00000162913	574407	lncRNA	Human	1	228.204	OBSCN antisense RNA 1 [Source:HGNC Symbol;Acc:HGNC:32047]	60.11	7	10162	NA	1231	NA	NA	3
ENSG00000231563		ENSG00000231563	NA	lncRNA	Human	1	228.407	novel transcript	52.12	3	21672	NA	553	NA	NA	3
ENSG00000224939	LINC00184	ENSG00000224939	100302691	lncRNA	Human	1	234.629	long intergenic non-protein coding RNA 184 [Source:HGNC Symbol;Acc:HGNC:37192]	41.99	1	5470	NA	2270	NA	NA	2
ENSG00000228044		ENSG00000228044	101927787	lncRNA	Human	1	234.646	novel transcript	42.68	5	36888	NA	732	NA	NA	3
ENSG00000241475		ENSG00000241475	NA	lncRNA	Human	1	234.66	novel transcript	48.38	1	6834	NA	933	NA	NA	3
ENSG00000238005	LNCATV	ENSG00000238005	101927851	lncRNA	Human	1	234.957	lncRNA negative regulator of antiviral signaling [Source:HGNC Symbol;Acc:HGNC:54478]	46.96	17	12721	NA	779	NA	NA	3
ENSG00000237845		ENSG00000237845	NA	lncRNA	Human	1	235.943	novel transcript	45.17	1	1253	NA	740	NA	NA	2
ENSG00000224525		ENSG00000224525	NA	lncRNA	Human	1	242.204	novel transcript, antisense to PLD5	41.62	1	7273	NA	766	NA	NA	3
ENSG00000230184	SMYD3-IT1	ENSG00000230184	NA	lncRNA	Human	1	246.322	SMYD3 intronic transcript 1 [Source:HGNC Symbol;Acc:HGNC:41406]	46.52	1	776	NA	361	NA	NA	2
ENSG00000260855		ENSG00000260855	NA	lncRNA	Human	1	246.772	novel transcript	38.91	1	3472	NA	3472	NA	NA	1
ENSG00000233296	TMEM18-DT	ENSG00000233296	NA	lncRNA	Human	2	0.677186	TMEM18 divergent transcript [Source:HGNC Symbol;Acc:HGNC:54481]	43.49	3	20197	NA	1073	NA	NA	3
ENSG00000235078		ENSG00000235078	NA	lncRNA	Human	2	3.51927	novel transcript, antisense to ADI1	48.84	1	3923	NA	974	NA	NA	2
ENSG00000236008	LINC01814	ENSG00000236008	101929567	lncRNA	Human	2	8.4617	long intergenic non-protein coding RNA 1814 [Source:HGNC Symbol;Acc:HGNC:52618]	49.24	19	131201	NA	1522	NA	NA	5
ENSG00000261104		ENSG00000261104	NA	lncRNA	Human	2	9.10659	novel transcript	50.87	1	3273	NA	3273	NA	NA	1
ENSG00000270100		ENSG00000270100	NA	lncRNA	Human	2	20.6783	novel transcript	40.06	1	679	NA	679	NA	NA	1
ENSG00000235497	LINC02923	ENSG00000235497	NA	lncRNA	Human	2	23.3752	long intergenic non-protein coding RNA 2923 [Source:HGNC Symbol;Acc:HGNC:55672]	44.34	2	6071	NA	556	NA	NA	5
ENSG00000224361		ENSG00000224361	NA	lncRNA	Human	2	23.507	novel transcript, antisense to KLHL29	50.6	1	17302	NA	584	NA	NA	2
ENSG00000224165	DNAJC27-AS1	ENSG00000224165	729723	lncRNA	Human	2	24.9714	DNAJC27 antisense RNA 1 [Source:HGNC Symbol;Acc:HGNC:42943]	45.17	15	68327	NA	1775	NA	NA	3
ENSG00000270640		ENSG00000270640	NA	lncRNA	Human	2	28.3968	novel transcript, sense intronic to FOSL2	39.86	1	296	NA	296	NA	NA	1
ENSG00000270210		ENSG00000270210	NA	lncRNA	Human	2	28.4259	novel transcript	46.19	1	775	NA	775	NA	NA	1
ENSG00000226833	PPP1CB-DT	ENSG00000226833	112267877	lncRNA	Human	2	28.7075	PPP1CB divergent transcript [Source:HGNC Symbol;Acc:HGNC:55829]	42.85	14	44212	NA	1448	NA	NA	4
ENSG00000232973	CYP1B1-AS1	ENSG00000232973	285154	lncRNA	Human	2	38.0734	CYP1B1 antisense RNA 1 [Source:HGNC Symbol;Acc:HGNC:28543]	42.28	40	158205	NA	879	NA	NA	4
ENSG00000230587	LINC02580	ENSG00000230587	NA	lncRNA	Human	2	43.0925	long intergenic non-protein coding RNA 2580 [Source:HGNC Symbol;Acc:HGNC:53751]	50.11	6	65056	NA	1234	NA	NA	2
ENSG00000272814		ENSG00000272814	NA	lncRNA	Human	2	46.9566	novel transcript	52.19	1	274	NA	274	NA	NA	1
ENSG00000225187		ENSG00000225187	NA	lncRNA	Human	2	47.0678	novel transcript	58	1	3383	NA	860	NA	NA	2
ENSG00000203327		ENSG00000203327	NA	lncRNA	Human	2	55.2144	novel transcript	37.18	1	1740	NA	916	NA	NA	2
ENSG00000240401		ENSG00000240401	NA	lncRNA	Human	2	55.2824	novel transcript, antisense to CCDC88A	36.02	27	63700	NA	711	NA	NA	3
ENSG00000232693		ENSG00000232693	NA	lncRNA	Human	2	65.3737	novel transcript, sense intronic to SPRED2	43.37	1	6986	NA	530	NA	NA	4
ENSG00000204929	LINC02934	ENSG00000204929	101927533	lncRNA	Human	2	65.4367	long intergenic non-protein coding RNA 2934 [Source:HGNC Symbol;Acc:HGNC:55913]	41.57	12	763663	NA	1283	NA	NA	4
ENSG00000232164	LINC01873	ENSG00000232164	729348	lncRNA	Human	2	66.3833	long intergenic non-protein coding RNA 1873 [Source:HGNC Symbol;Acc:HGNC:52692]	37.09	1	9145	NA	1679	NA	NA	3
ENSG00000232046	LINC01798	ENSG00000232046	NA	lncRNA	Human	2	66.574	long intergenic non-protein coding RNA 1798 [Source:HGNC Symbol;Acc:HGNC:52588]	39.07	6	157194	NA	940	NA	NA	4
ENSG00000224606	TGFA-IT1	ENSG00000224606	NA	lncRNA	Human	2	70.4674	TGFA intronic transcript 1 [Source:HGNC Symbol;Acc:HGNC:41389]	46.44	1	1111	NA	436	NA	NA	2
ENSG00000237883	DGUOK-AS1	ENSG00000237883	NA	lncRNA	Human	2	73.9473	DGUOK antisense RNA 1 [Source:HGNC Symbol;Acc:HGNC:43441]	45.52	10	34852	NA	658	NA	NA	2
ENSG00000279070		ENSG00000279070	NA	lncRNA	Human	2	74.1967	novel transcript	44.39	1	1863	NA	1863	NA	NA	1
ENSG00000270571		ENSG00000270571	105374811	lncRNA	Human	2	75.1544	novel transcript, antisense to TACR1	38.49	1	35584	NA	3438	NA	NA	3
ENSG00000232034		ENSG00000232034	NA	lncRNA	Human	2	100.823	novel transcript	43.86	1	24560	NA	717	NA	NA	3
ENSG00000231851	MRPS9-AS1	ENSG00000231851	101927492	lncRNA	Human	2	105.092	MRPS9 antisense RNA 1 [Source:HGNC Symbol;Acc:HGNC:40688]	39.64	4	10669	NA	749	NA	NA	5
ENSG00000175772	LINC01106	ENSG00000175772	NA	lncRNA	Human	2	110.375	long intergenic non-protein coding RNA 1106 [Source:HGNC Symbol;Acc:HGNC:26769]	47.17	4	9305	NA	2296	NA	NA	2
ENSG00000234997	LINC02966	ENSG00000234997	NA	lncRNA	Human	2	113.325	long intergenic non-protein coding RNA 2966 [Source:HGNC Symbol;Acc:HGNC:56006]	43.1	6	105980	NA	900	NA	NA	3
ENSG00000258910	LINC01956	ENSG00000258910	NA	lncRNA	Human	2	118.767	long intergenic non-protein coding RNA 1956 [Source:HGNC Symbol;Acc:HGNC:52777]	45.06	2	68146	NA	584	NA	NA	4
ENSG00000162947	LINC01931	ENSG00000162947	150596	lncRNA	Human	2	149.746	long intergenic non-protein coding RNA 1931 [Source:HGNC Symbol;Acc:HGNC:52743]	37.38	4	113544	NA	1270	NA	NA	3
ENSG00000226383	LINC01876	ENSG00000226383	101929378	lncRNA	Human	2	156.012	long intergenic non-protein coding RNA 1876 [Source:HGNC Symbol;Acc:HGNC:52695]	36.11	13	243421	NA	1199	NA	NA	5
ENSG00000270557		ENSG00000270557	NA	lncRNA	Human	2	157.878	novel transcript	40.43	1	883	NA	883	NA	NA	1
ENSG00000234350	ERICH2-DT	ENSG00000234350	101926913	lncRNA	Human	2	170.7	ERICH2 divergent transcript [Source:HGNC Symbol;Acc:HGNC:55686]	41.71	25	113303	NA	1196	NA	NA	4
ENSG00000222033	LINC01124	ENSG00000222033	440925	lncRNA	Human	2	170.712	long intergenic non-protein coding RNA 1124 [Source:HGNC Symbol;Acc:HGNC:49270]	60.56	1	2117	NA	2117	NA	NA	1
ENSG00000235934		ENSG00000235934	NA	lncRNA	Human	2	170.815	novel transcript	58.53	4	3352	NA	934	NA	NA	2
ENSG00000224189	HAGLR	ENSG00000224189	401022	lncRNA	Human	2	176.164	HOXD antisense growth-associated long non-coding RNA [Source:HGNC Symbol;Acc:HGNC:43755]	48.23	17	24908	NA	1935	NA	NA	4
ENSG00000163364	LINC01116	ENSG00000163364	NA	lncRNA	Human	2	176.611	long intergenic non-protein coding RNA 1116 [Source:HGNC Symbol;Acc:HGNC:49259]	39.93	6	26495	NA	1556	NA	NA	3
ENSG00000213963		ENSG00000213963	100130691	lncRNA	Human	2	177.271	novel transcript	39.91	48	121575	NA	1747	NA	NA	6
ENSG00000237877	LINC01473	ENSG00000237877	NA	lncRNA	Human	2	186.033	long intergenic non-protein coding RNA 1473 [Source:HGNC Symbol;Acc:HGNC:51109]	36.08	23	453122	NA	1174	NA	NA	7
ENSG00000259915		ENSG00000259915	NA	lncRNA	Human	2	186.355	novel transcript	30.4	1	2204	NA	2204	NA	NA	1
ENSG00000223466	LINC01825	ENSG00000223466	NA	lncRNA	Human	2	195.533	long intergenic non-protein coding RNA 1825 [Source:HGNC Symbol;Acc:HGNC:52631]	39.92	4	7343	NA	1716	NA	NA	2
ENSG00000236977	ANKRD44-IT1	ENSG00000236977	101927547	lncRNA	Human	2	197.251	ANKRD44 intronic transcript 1 [Source:HGNC Symbol;Acc:HGNC:41477]	40.66	1	51662	NA	1069	NA	NA	6
ENSG00000222017		ENSG00000222017	NA	lncRNA	Human	2	197.693	novel transcript, antisense to BOLL	38.35	1	81718	NA	1032	NA	NA	4
ENSG00000230408	BZW1-AS1	ENSG00000230408	101927795	lncRNA	Human	2	200.78	BZW1 antisense RNA 1 [Source:HGNC Symbol;Acc:HGNC:40839]	42.49	1	31676	NA	877	NA	NA	4
ENSG00000226312	CFLAR-AS1	ENSG00000226312	65072	lncRNA	Human	2	201.14	CFLAR antisense RNA 1 [Source:HGNC Symbol;Acc:HGNC:14437]	42.24	23	17546	NA	662	NA	NA	5
ENSG00000225111		ENSG00000225111	NA	lncRNA	Human	2	207.869	novel transcript	36.85	1	1357	NA	492	NA	NA	2
ENSG00000197585		ENSG00000197585	NA	lncRNA	Human	2	214.242	novel transcript, antisense to VWC2L	36.85	3	442571	NA	557	NA	NA	4
ENSG00000232485	RPL37A-DT	ENSG00000232485	NA	lncRNA	Human	2	216.479	RPL37A divergent transcript [Source:HGNC Symbol;Acc:HGNC:40510]	44.26	5	19741	NA	673	NA	NA	2
ENSG00000241520		ENSG00000241520	NA	lncRNA	Human	2	216.483	novel transcript	46.6	1	4165	NA	976	NA	NA	2
ENSG00000268896		ENSG00000268896	NA	lncRNA	Human	2	219.547	novel transcript, antisense to TMEM198	55.13	1	448	NA	448	NA	NA	1
ENSG00000267919		ENSG00000267919	NA	lncRNA	Human	2	219.645	novel transcript	47.05	1	542	NA	542	NA	NA	1
ENSG00000239498		ENSG00000239498	NA	lncRNA	Human	2	220.106	novel transcript	39.38	1	345123	NA	754	NA	NA	4
ENSG00000235337		ENSG00000235337	NA	lncRNA	Human	2	220.128	novel transcript	41.2	1	84946	NA	347	NA	NA	3
ENSG00000272944		ENSG00000272944	NA	lncRNA	Human	2	221.573	novel transcript	60.95	1	1949	NA	1949	NA	NA	1
ENSG00000272622		ENSG00000272622	NA	lncRNA	Human	2	226.8	novel transcript	40	2	13596	NA	2550	NA	NA	4
ENSG00000261379		ENSG00000261379	NA	lncRNA	Human	2	226.804	novel transcript	38.69	1	1026	NA	1026	NA	NA	1
ENSG00000225963		ENSG00000225963	NA	lncRNA	Human	2	230.121	novel transcript, antisense to SP110	43.69	11	52854	NA	1074	NA	NA	3
ENSG00000235726		ENSG00000235726	NA	lncRNA	Human	2	234.804	novel transcript	44.19	6	109577	NA	1108	NA	NA	5
ENSG00000227252	COPS8-DT	ENSG00000227252	NA	lncRNA	Human	2	236.911	COPS8 divergent transcript [Source:HGNC Symbol;Acc:HGNC:55816]	44.56	10	175042	NA	3534	NA	NA	3
ENSG00000227479		ENSG00000227479	NA	lncRNA	Human	2	240.228	novel transcript	52.29	1	28476	NA	429	NA	NA	3
ENSG00000215692		ENSG00000215692	NA	lncRNA	Human	2	241.735	novel transcript	73.21	1	784	NA	472	NA	NA	2
ENSG00000224272		ENSG00000224272	NA	lncRNA	Human	2	241.808	novel transcript	61.65	3	3705	NA	917	NA	NA	3
ENSG00000235151		ENSG00000235151	NA	lncRNA	Human	2	241.844	novel transcript	57.84	1	657	NA	571	NA	NA	2
ENSG00000235947	EGOT	ENSG00000235947	100126791	lncRNA	Human	3	4.74919	eosinophil granule ontogeny transcript [Source:HGNC Symbol;Acc:HGNC:37129]	44.64	1	2399	NA	1464	NA	NA	2
ENSG00000229642		ENSG00000229642	NA	lncRNA	Human	3	5.96284	novel transcript	38.2	1	161279	NA	467	NA	NA	3
ENSG00000227110	LMCD1-AS1	ENSG00000227110	101927394	lncRNA	Human	3	7.95126	LMCD1 antisense RNA 1 [Source:HGNC Symbol;Acc:HGNC:44477]	40.88	10	660662	NA	1915	NA	NA	4
ENSG00000231401		ENSG00000231401	NA	lncRNA	Human	3	8.35934	novel transcript	38.21	3	7084	NA	1344	NA	NA	3
ENSG00000206567		ENSG00000206567	NA	lncRNA	Human	3	10.004	novel transcript	54.61	7	7162	NA	1218	NA	NA	3
ENSG00000251576	LINC01267	ENSG00000251576	101927565	lncRNA	Human	3	14.3485	long intergenic non-protein coding RNA 1267 [Source:HGNC Symbol;Acc:HGNC:50320]	50.66	1	4118	NA	2284	NA	NA	3
ENSG00000271964		ENSG00000271964	NA	lncRNA	Human	3	16.3144	novel transcript, antisense to RFTN1	39.89	1	549	NA	549	NA	NA	1
ENSG00000228956	SATB1-AS1	ENSG00000228956	NA	lncRNA	Human	3	18.445	SATB1 antisense RNA 1 [Source:HGNC Symbol;Acc:HGNC:50687]	37.1	74	478257	NA	808	NA	NA	5
ENSG00000224822	THRB-IT1	ENSG00000224822	NA	lncRNA	Human	3	24.4551	THRB intronic transcript 1 [Source:HGNC Symbol;Acc:HGNC:41390]	36.05	1	4299	NA	1754	NA	NA	2
ENSG00000272282	LINC02084	ENSG00000272282	NA	lncRNA	Human	3	27.7129	long intergenic non-protein coding RNA 2084 [Source:HGNC Symbol;Acc:HGNC:52934]	50.82	1	1096	NA	1096	NA	NA	1
ENSG00000235257	ITGA9-AS1	ENSG00000235257	101928153	lncRNA	Human	3	37.6937	ITGA9 antisense RNA 1 [Source:HGNC Symbol;Acc:HGNC:49668]	44.51	39	168148	NA	1303	NA	NA	4
ENSG00000223797	ENTPD3-AS1	ENSG00000223797	285266	lncRNA	Human	3	40.3138	ENTPD3 antisense RNA 1 [Source:HGNC Symbol;Acc:HGNC:26710]	41.22	8	139528	NA	1192	NA	NA	4
ENSG00000233509	ZNF197-AS1	ENSG00000233509	100874094	lncRNA	Human	3	44.6171	ZNF197 antisense RNA 1 [Source:HGNC Symbol;Acc:HGNC:40620]	42.54	1	7670	NA	623	NA	NA	2
ENSG00000228008		ENSG00000228008	NA	lncRNA	Human	3	49.9038	novel transcript, antisense to MON1A	53.1	3	13093	NA	462	NA	NA	2
ENSG00000280382		ENSG00000280382	NA	lncRNA	Human	3	50.5999	novel transcript	58.98	1	1270	NA	339	NA	NA	4
ENSG00000241359	SYNPR-AS1	ENSG00000241359	100874016	lncRNA	Human	3	63.4236	SYNPR antisense RNA 1 [Source:HGNC Symbol;Acc:HGNC:40774]	38.89	1	126456	NA	558	NA	NA	5
ENSG00000272610	MAGI1-IT1	ENSG00000272610	151877	lncRNA	Human	3	65.8728	MAGI1 intronic transcript 1 [Source:HGNC Symbol;Acc:HGNC:42436]	40.75	1	81744	NA	2567	NA	NA	3
ENSG00000240405	SAMMSON	ENSG00000240405	101927152	lncRNA	Human	3	69.9995	survival associated mitochondrial melanoma specific oncogenic non-coding RNA [Source:HGNC Symbol;Acc:HGNC:49644]	37.06	28	518515	NA	1428	NA	NA	5
ENSG00000272844		ENSG00000272844	NA	lncRNA	Human	3	112.99	novel transcript, antisense to GTPBP8	51.34	1	707	NA	707	NA	NA	1
ENSG00000239523	MYLK-AS1	ENSG00000239523	100506826	lncRNA	Human	3	123.585	MYLK antisense RNA 1 [Source:HGNC Symbol;Acc:HGNC:42440]	44.24	23	59426	NA	919	NA	NA	3
ENSG00000250174	MYLK-AS2	ENSG00000250174	100873940	lncRNA	Human	3	123.69	MYLK antisense RNA 2 [Source:HGNC Symbol;Acc:HGNC:40387]	47.14	2	2764	NA	627	NA	NA	2
ENSG00000241288	LINC02614	ENSG00000241288	101927056	lncRNA	Human	3	125.827	long intergenic non-protein coding RNA 2614 [Source:HGNC Symbol;Acc:HGNC:54072]	45.61	24	89147	NA	730	NA	NA	3
ENSG00000239921	LINC01471	ENSG00000239921	101927149	lncRNA	Human	3	127.481	long intergenic non-protein coding RNA 1471 [Source:HGNC Symbol;Acc:HGNC:51106]	45.61	43	57128	NA	1376	NA	NA	6
ENSG00000273174		ENSG00000273174	NA	lncRNA	Human	3	129.123	novel transcript, antisense to RAB43	48.14	1	565	NA	565	NA	NA	1
ENSG00000271270	TMCC1-DT	ENSG00000271270	100507032	lncRNA	Human	3	129.894	TMCC1 divergent transcript [Source:HGNC Symbol;Acc:HGNC:49060]	44.12	8	24768	NA	1943	NA	NA	3
ENSG00000249846	LINC02021	ENSG00000249846	105374104	lncRNA	Human	3	130.112	long intergenic non-protein coding RNA 2021 [Source:HGNC Symbol;Acc:HGNC:52856]	45.82	8	89668	NA	1200	NA	NA	3
ENSG00000249993	BFSP2-AS1	ENSG00000249993	85003	lncRNA	Human	3	133.429	BFSP2 antisense RNA 1 [Source:HGNC Symbol;Acc:HGNC:28425]	43.79	1	26508	NA	894	NA	NA	5
ENSG00000240086		ENSG00000240086	NA	lncRNA	Human	3	135.138	novel transcript, antisense to EPHB1	41.7	10	301420	NA	1819	NA	NA	4
ENSG00000248932	COPB2-DT	ENSG00000248932	100507291	lncRNA	Human	3	139.39	COPB2 divergent transcript [Source:HGNC Symbol;Acc:HGNC:55579]	42.32	21	392939	NA	1518	NA	NA	4
ENSG00000248790		ENSG00000248790	NA	lncRNA	Human	3	139.466	novel transcript	48.36	1	366	NA	273	NA	NA	2
ENSG00000249417		ENSG00000249417	NA	lncRNA	Human	3	141.267	novel transcript, antisense to ZBTB38 & ACPL2	43.63	1	99785	NA	422	NA	NA	3
ENSG00000243069	ARHGEF26-AS1	ENSG00000243069	100507524	lncRNA	Human	3	154.024	ARHGEF26 antisense RNA 1 [Source:HGNC Symbol;Acc:HGNC:41048]	38	18	96947	NA	1632	NA	NA	3
ENSG00000240875	LINC00886	ENSG00000240875	730091	lncRNA	Human	3	156.747	long intergenic non-protein coding RNA 886 [Source:HGNC Symbol;Acc:HGNC:48572]	39.71	5	69720	NA	1611	NA	NA	3
ENSG00000240207		ENSG00000240207	NA	lncRNA	Human	3	158.732	novel transcript, antisense to RARRES1	43.38	7	51808	NA	1648	NA	NA	4
ENSG00000244128	LINC01322	ENSG00000244128	103695433	lncRNA	Human	3	165.207	long intergenic non-protein coding RNA 1322 [Source:HGNC Symbol;Acc:HGNC:50528]	34.78	49	639591	NA	1282	NA	NA	5
ENSG00000231574	LINC02015	ENSG00000231574	102724550	lncRNA	Human	3	177.817	long intergenic non-protein coding RNA 2015 [Source:HGNC Symbol;Acc:HGNC:52850]	38.84	5	82360	NA	1503	NA	NA	3
ENSG00000272721	EIF2B5-DT	ENSG00000272721	NA	lncRNA	Human	3	184.134	EIF2B5 divergent transcript [Source:HGNC Symbol;Acc:HGNC:55202]	53.28	2	1220	NA	352	NA	NA	3
ENSG00000163915	IGF2BP2-AS1	ENSG00000163915	646600	lncRNA	Human	3	185.713	IGF2BP2 antisense RNA 1 [Source:HGNC Symbol;Acc:HGNC:32674]	44.25	5	17260	NA	991	NA	NA	4
ENSG00000230102	LINC02028	ENSG00000230102	285389	lncRNA	Human	3	194.005	long intergenic non-protein coding RNA 2028 [Source:HGNC Symbol;Acc:HGNC:27718]	45.47	57	65767	NA	918	NA	NA	4
ENSG00000229334	TMEM44-AS2	ENSG00000229334	NA	lncRNA	Human	3	194.633	TMEM44 antisense RNA 2 [Source:HGNC Symbol;Acc:HGNC:41082]	47.84	1	12504	NA	997	NA	NA	2
ENSG00000237222	LINC01968	ENSG00000237222	100507391	lncRNA	Human	3	194.708	long intergenic non-protein coding RNA 1968 [Source:HGNC Symbol;Acc:HGNC:52794]	46.69	34	117916	NA	1054	NA	NA	4
ENSG00000224652	LINC00885	ENSG00000224652	401109	lncRNA	Human	3	196.143	long intergenic non-protein coding RNA 885 [Source:HGNC Symbol;Acc:HGNC:48571]	47.95	10	18378	NA	1433	NA	NA	3
ENSG00000235897	TM4SF19-AS1	ENSG00000235897	100874214	lncRNA	Human	3	196.318	TM4SF19 antisense RNA 1 [Source:HGNC Symbol;Acc:HGNC:41085]	51.47	3	7241	NA	872	NA	NA	2
ENSG00000275426		ENSG00000275426	NA	lncRNA	Human	4	0.149738	novel transcript	27.07	1	580	NA	580	NA	NA	1
ENSG00000250259		ENSG00000250259	NA	lncRNA	Human	4	1.02768	novel transcript	66.18	1	1295	NA	272	NA	NA	2
ENSG00000273179		ENSG00000273179	NA	lncRNA	Human	4	1.16778	novel transcript, antisense to SPON2	56.42	1	397	NA	397	NA	NA	1
ENSG00000249673	NOP14-AS1	ENSG00000249673	NA	lncRNA	Human	4	2.93488	NOP14 antisense RNA 1 [Source:HGNC Symbol;Acc:HGNC:20205]	50.56	15	26857	NA	2418	NA	NA	4
ENSG00000247708	STX18-AS1	ENSG00000247708	100507266	lncRNA	Human	4	4.54213	STX18 antisense RNA 1 (head to head) [Source:HGNC Symbol;Acc:HGNC:48877]	46	19	245229	NA	2845	NA	NA	4
ENSG00000251580	LINC02482	ENSG00000251580	NA	lncRNA	Human	4	6.6487	long intergenic non-protein coding RNA 2482 [Source:HGNC Symbol;Acc:HGNC:53458]	49.48	7	25271	NA	970	NA	NA	3
ENSG00000245468	LINC02447	ENSG00000245468	NA	lncRNA	Human	4	7.09378	long intergenic non-protein coding RNA 2447 [Source:HGNC Symbol;Acc:HGNC:53379]	47.86	4	9619	NA	1278	NA	NA	2
ENSG00000251615		ENSG00000251615	NA	lncRNA	Human	4	8.35509	novel transcript	44.97	1	3249	NA	3249	NA	NA	1
ENSG00000263327	TAPT1-AS1	ENSG00000263327	NA	lncRNA	Human	4	16.2267	TAPT1 antisense RNA 1 (head to head) [Source:HGNC Symbol;Acc:HGNC:26832]	40.54	3	93456	NA	1235	NA	NA	3
ENSG00000231160	KLF3-AS1	ENSG00000231160	NA	lncRNA	Human	4	38.6024	KLF3 antisense RNA 1 [Source:HGNC Symbol;Acc:HGNC:25796]	43.69	26	62489	NA	1490	NA	NA	7
ENSG00000260296		ENSG00000260296	NA	lncRNA	Human	4	40.1667	novel transcript, overlapping N4BP2	32.58	1	1157	NA	1157	NA	NA	1
ENSG00000250220	ANKRD17-DT	ENSG00000250220	NA	lncRNA	Human	4	73.2592	ANKRD17 divergent transcript [Source:HGNC Symbol;Acc:HGNC:55556]	39.01	1	58745	NA	685	NA	NA	5
ENSG00000250057		ENSG00000250057	NA	lncRNA	Human	4	83.2335	novel transcript	40.14	1	13702	NA	394	NA	NA	3
ENSG00000250546	LINC02994	ENSG00000250546	101928978	lncRNA	Human	4	83.7964	long intergenic non-protein coding RNA 2994 [Source:HGNC Symbol;Acc:HGNC:56109]	37.66	5	502754	NA	1290	NA	NA	6
ENSG00000270720		ENSG00000270720	NA	lncRNA	Human	4	89.1193	novel transcript	37.07	1	588	NA	588	NA	NA	1
ENSG00000251095		ENSG00000251095	NA	lncRNA	Human	4	89.411	novel transcript	37.06	12	315793	NA	938	NA	NA	3
ENSG00000274238		ENSG00000274238	NA	lncRNA	Human	4	89.7438	novel transcript, antisense to SNCA	33.46	1	514	NA	514	NA	NA	1
ENSG00000277695		ENSG00000277695	NA	lncRNA	Human	4	89.7478	novel transcript, antisense to SNCA	35.03	1	8052	NA	522	NA	NA	4
ENSG00000234492	RPL34-DT	ENSG00000234492	285456	lncRNA	Human	4	108.538	RPL34 divergent transcript [Source:HGNC Symbol;Acc:HGNC:26749]	40.06	6	82286	NA	1523	NA	NA	3
ENSG00000261668		ENSG00000261668	NA	lncRNA	Human	4	127.84	novel transcript, antisense HSPA4L	37.29	1	3843	NA	3843	NA	NA	1
ENSG00000251432	LINC02615	ENSG00000251432	100507487	lncRNA	Human	4	128.293	long intergenic non-protein coding RNA 2615 [Source:HGNC Symbol;Acc:HGNC:53402]	40.23	9	226648	NA	1305	NA	NA	4
ENSG00000246876	LINC02466	ENSG00000246876	101927282	lncRNA	Human	4	129.612	long intergenic non-protein coding RNA 2466 [Source:HGNC Symbol;Acc:HGNC:53405]	35.34	12	159198	NA	1154	NA	NA	5
ENSG00000273472		ENSG00000273472	NA	lncRNA	Human	4	140.756	novel transcript	52.11	1	1518	NA	1518	NA	NA	1
ENSG00000248429	GASK1B-AS1	ENSG00000248429	285505	lncRNA	Human	4	158.171	GASK1B antisense RNA 1 [Source:HGNC Symbol;Acc:HGNC:53132]	38.86	5	32126	NA	1864	NA	NA	4
ENSG00000273449		ENSG00000273449	NA	lncRNA	Human	4	163.53	novel transcript	33.87	1	927	NA	927	NA	NA	1
ENSG00000250131	AGA-DT	ENSG00000250131	NA	lncRNA	Human	4	177.443	AGA divergent transcript [Source:HGNC Symbol;Acc:HGNC:27730]	38.08	4	238863	NA	1718	NA	NA	4
ENSG00000248206		ENSG00000248206	NA	lncRNA	Human	4	183.988	novel transcript	41.7	1	9012	NA	2440	NA	NA	5
ENSG00000248370	LINC02434	ENSG00000248370	NA	lncRNA	Human	4	188.16	long intergenic non-protein coding RNA 2434 [Source:HGNC Symbol;Acc:HGNC:53365]	47.49	11	1453	NA	996	NA	NA	2
ENSG00000245685	FRG1-DT	ENSG00000245685	728339	lncRNA	Human	4	189.764	FRG1 divergent transcript [Source:HGNC Symbol;Acc:HGNC:51590]	41.44	12	176343	NA	1438	NA	NA	3
ENSG00000261434		ENSG00000261434	NA	lncRNA	Human	5	0.195778	novel transcript, overlapping LRRC14B	54.79	1	564	NA	564	NA	NA	1
ENSG00000248118	LINC01019	ENSG00000248118	285577	lncRNA	Human	5	3.35726	long intergenic non-protein coding RNA 1019 [Source:HGNC Symbol;Acc:HGNC:27742]	42.71	2	178831	NA	2490	NA	NA	5
ENSG00000250001		ENSG00000250001	NA	lncRNA	Human	5	9.51985	novel transcript	46.18	1	3326	NA	543	NA	NA	2
ENSG00000261360	OTULIN-DT	ENSG00000261360	728178	lncRNA	Human	5	14.6618	OTULIN divergent transcript [Source:HGNC Symbol;Acc:HGNC:55368]	48.12	3	2797	NA	1321	NA	NA	2
ENSG00000272057	ANKH-DT	ENSG00000272057	NA	lncRNA	Human	5	14.8723	ANKH divergent transcript [Source:HGNC Symbol;Acc:HGNC:55234]	62.3	1	382	NA	382	NA	NA	1
ENSG00000246214	RETREG1-AS1	ENSG00000246214	101929524	lncRNA	Human	5	16.6159	RETREG1 antisense RNA 1 [Source:HGNC Symbol;Acc:HGNC:55551]	44.77	3	65980	NA	1716	NA	NA	3
ENSG00000250415		ENSG00000250415	NA	lncRNA	Human	5	16.6172	novel transcript	46.08	1	4052	NA	704	NA	NA	4
ENSG00000249359		ENSG00000249359	NA	lncRNA	Human	5	21.3239	novel transcript	31.91	2	17503	NA	3310	NA	NA	3
ENSG00000245662	LINC02211	ENSG00000245662	NA	lncRNA	Human	5	25.1878	long intergenic non-protein coding RNA 2211 [Source:HGNC Symbol;Acc:HGNC:53078]	34.38	5	136587	NA	1294	NA	NA	5
ENSG00000250337	PURPL	ENSG00000250337	643401	lncRNA	Human	5	27.2177	p53 upregulated regulator of p53 levels [Source:HGNC Symbol;Acc:HGNC:48995]	34.24	41	280158	NA	1186	NA	NA	5
ENSG00000272323	TTC23L-AS1	ENSG00000272323	NA	lncRNA	Human	5	34.8375	TTC23L antisense RNA 1 [Source:HGNC Symbol;Acc:HGNC:55215]	46.88	1	1730	NA	1565	NA	NA	2
ENSG00000250629		ENSG00000250629	NA	lncRNA	Human	5	38.7836	novel transcript	40.75	1	9175	NA	565	NA	NA	2
ENSG00000272234		ENSG00000272234	NA	lncRNA	Human	5	42.8064	novel transcript, antisense to SEPP1	34.6	1	604	NA	604	NA	NA	1
ENSG00000272382		ENSG00000272382	NA	lncRNA	Human	5	43.0337	novel transcript	54.02	1	920	NA	920	NA	NA	1
ENSG00000272144		ENSG00000272144	NA	lncRNA	Human	5	43.0614	novel transcript	40.4	1	1047	NA	1047	NA	NA	1
ENSG00000248240		ENSG00000248240	NA	lncRNA	Human	5	43.5153	novel transcript	45.83	1	10037	NA	512	NA	NA	3
ENSG00000251141	MRPS30-DT	ENSG00000251141	NA	lncRNA	Human	5	44.7424	MRPS30 divergent transcript [Source:HGNC Symbol;Acc:HGNC:53420]	36.49	10	66358	NA	824	NA	NA	3
ENSG00000272335		ENSG00000272335	NA	lncRNA	Human	5	44.8261	novel transcript	35.2	1	2517	NA	2517	NA	NA	1
ENSG00000249899	ITGA2-AS1	ENSG00000249899	NA	lncRNA	Human	5	52.9306	ITGA2 antisense RNA 1 [Source:HGNC Symbol;Acc:HGNC:40306]	38.57	3	59673	NA	1104	NA	NA	5
ENSG00000247796	MOCS2-DT	ENSG00000247796	257396	lncRNA	Human	5	53.1098	MOCS2 divergent transcript [Source:HGNC Symbol;Acc:HGNC:27417]	40.13	10	17858	NA	2456	NA	NA	2
ENSG00000249279	LINC02057	ENSG00000249279	105378992	lncRNA	Human	5	61.2013	long intergenic non-protein coding RNA 2057 [Source:HGNC Symbol;Acc:HGNC:52900]	41.29	4	103508	NA	791	NA	NA	3
ENSG00000248846	LINC02065	ENSG00000248846	NA	lncRNA	Human	5	66.2051	long intergenic non-protein coding RNA 2065 [Source:HGNC Symbol;Acc:HGNC:52910]	46.59	1	4774	NA	1941	NA	NA	3
ENSG00000249352	LINC02198	ENSG00000249352	NA	lncRNA	Human	5	68.9707	long intergenic non-protein coding RNA 2198 [Source:HGNC Symbol;Acc:HGNC:53064]	40.37	2	59474	NA	668	NA	NA	2
ENSG00000249856		ENSG00000249856	NA	lncRNA	Human	5	74.9177	novel transcript	40.81	1	106203	NA	846	NA	NA	5
ENSG00000250802	ZBED3-AS1	ENSG00000250802	NA	lncRNA	Human	5	77.0867	ZBED3 antisense RNA 1 [Source:HGNC Symbol;Acc:HGNC:44188]	41.06	45	80222	NA	1948	NA	NA	4
ENSG00000249655		ENSG00000249655	NA	lncRNA	Human	5	80.6303	novel transcript	43.27	1	1278	NA	549	NA	NA	2
ENSG00000247828	TMEM161B-DT	ENSG00000247828	100505894	lncRNA	Human	5	88.2689	TMEM161B divergent transcript [Source:HGNC Symbol;Acc:HGNC:43839]	37.29	71	170474	NA	2021	NA	NA	5
ENSG00000248323	LUCAT1	ENSG00000248323	NA	lncRNA	Human	5	91.0548	lung cancer associated transcript 1 [Source:HGNC Symbol;Acc:HGNC:48498]	39.52	65	259714	NA	1231	NA	NA	4
ENSG00000234292		ENSG00000234292	NA	lncRNA	Human	5	91.2801	novel transcript	52.01	1	1046	NA	1046	NA	NA	1
ENSG00000237187	NR2F1-AS1	ENSG00000237187	441094	lncRNA	Human	5	93.3608	NR2F1 antisense RNA 1 [Source:HGNC Symbol;Acc:HGNC:48622]	38.28	75	224871	NA	2447	NA	NA	6
ENSG00000251023		ENSG00000251023	NA	lncRNA	Human	5	93.8607	novel transcript	36.4	1	3157	NA	3157	NA	NA	1
ENSG00000251314		ENSG00000251314	101929710	lncRNA	Human	5	95.962	novel transcript, antisense to PCSK1	38.47	3	669085	NA	543	NA	NA	3
ENSG00000250551	MIR583HG	ENSG00000250551	NA	lncRNA	Human	5	96.0501	MIR583 host gene [Source:HGNC Symbol;Acc:HGNC:53061]	38.23	1	165405	NA	704	NA	NA	3
ENSG00000250158		ENSG00000250158	NA	lncRNA	Human	5	96.2478	novel transcript	37.1	1	30976	NA	406	NA	NA	2
ENSG00000251026	LINC02163	ENSG00000251026	NA	lncRNA	Human	5	104.08	long intergenic non-protein coding RNA 2163 [Source:HGNC Symbol;Acc:HGNC:53024]	34.07	5	326275	NA	985	NA	NA	5
ENSG00000250472	TRIM36-IT1	ENSG00000250472	NA	lncRNA	Human	5	115.149	TRIM36 intronic transcript 1 [Source:HGNC Symbol;Acc:HGNC:41422]	29.63	1	881	NA	881	NA	NA	1
ENSG00000233006	MIR3936HG	ENSG00000233006	553103	lncRNA	Human	5	132.311	MIR3936 host gene [Source:HGNC Symbol;Acc:HGNC:40538]	43.74	8	58886	NA	1178	NA	NA	4
ENSG00000250159	PKD2L2-DT	ENSG00000250159	NA	lncRNA	Human	5	137.81	PKD2L2 divergent transcript [Source:HGNC Symbol;Acc:HGNC:55557]	38.18	5	79615	NA	3264	NA	NA	4
ENSG00000249526		ENSG00000249526	NA	lncRNA	Human	5	139.685	novel transcript	53.35	1	60366	NA	568	NA	NA	6
ENSG00000250692		ENSG00000250692	NA	lncRNA	Human	5	139.848	novel transcript	55.14	1	8100	NA	469	NA	NA	3
ENSG00000254363		ENSG00000254363	101929719	lncRNA	Human	5	140.157	novel transcript	45.22	2	15733	NA	3267	NA	NA	4
ENSG00000272070		ENSG00000272070	NA	lncRNA	Human	5	141.326	novel transcript	44.99	4	3154	NA	1996	NA	NA	2
ENSG00000273557		ENSG00000273557	NA	lncRNA	Human	5	141.468	novel transcript, sense intronic to PCDHG cluster	43.6	1	3064	NA	335	NA	NA	2
ENSG00000231185	SPRY4-AS1	ENSG00000231185	101926941	lncRNA	Human	5	142.325	SPRY4 antisense RNA 1 [Source:HGNC Symbol;Acc:HGNC:53465]	44.48	9	346793	NA	694	NA	NA	4
ENSG00000254333	NDST1-AS1	ENSG00000254333	102546298	lncRNA	Human	5	150.476	NDST1 antisense RNA 1 [Source:HGNC Symbol;Acc:HGNC:52899]	50.59	1	10438	NA	368	NA	NA	3
ENSG00000253315	LINC01932	ENSG00000253315	105377682	lncRNA	Human	5	159.228	long intergenic non-protein coding RNA 1932 [Source:HGNC Symbol;Acc:HGNC:52755]	40.65	1	17413	NA	573	NA	NA	3
ENSG00000247699	FABP6-AS1	ENSG00000247699	NA	lncRNA	Human	5	160.196	FABP6 antisense RNA 1 [Source:HGNC Symbol;Acc:HGNC:40226]	50.96	2	9083	NA	1574	NA	NA	2
ENSG00000253522	MIR3142HG	ENSG00000253522	107075116	lncRNA	Human	5	160.439	MIR3142 host gene [Source:HGNC Symbol;Acc:HGNC:51944]	42.44	2	48833	NA	2252	NA	NA	2
ENSG00000253295		ENSG00000253295	101928093	lncRNA	Human	5	172.755	novel transcript	47.74	2	7131	NA	617	NA	NA	4
ENSG00000250101		ENSG00000250101	NA	lncRNA	Human	5	177.94	novel transcript	50.33	1	43433	NA	547	NA	NA	2
ENSG00000249684		ENSG00000249684	NA	lncRNA	Human	5	177.95	novel transcript, antisense to PROP1	51.22	5	13626	NA	881	NA	NA	3
ENSG00000280207		ENSG00000280207	NA	lncRNA	Human	5	177.967	novel transcript	42.95	1	454	NA	454	NA	NA	1
ENSG00000253652		ENSG00000253652	NA	lncRNA	Human	5	179.503	novel transcript	46.73	1	12258	NA	535	NA	NA	2
ENSG00000248367		ENSG00000248367	NA	lncRNA	Human	5	180.292	novel transcript	56.58	3	3079	NA	409	NA	NA	2
ENSG00000250222	TRIM7-AS2	ENSG00000250222	NA	lncRNA	Human	5	181.192	TRIM7 antisense RNA 2 [Source:HGNC Symbol;Acc:HGNC:56031]	53.59	5	2579	NA	384	NA	NA	2
ENSG00000248103		ENSG00000248103	NA	lncRNA	Human	5	181.281	novel transcript	63.3	1	2278	NA	549	NA	NA	2
ENSG00000271727		ENSG00000271727	NA	lncRNA	Human	6	0.69253	novel transcript	42.68	3	104252	NA	768	NA	NA	5
ENSG00000271911		ENSG00000271911	NA	lncRNA	Human	6	0.761675	novel transcript	41.85	1	18974	NA	2055	NA	NA	3
ENSG00000272279		ENSG00000272279	NA	lncRNA	Human	6	1.52836	novel transcript	46.72	1	548	NA	548	NA	NA	1
ENSG00000250903	GMDS-DT	ENSG00000250903	NA	lncRNA	Human	6	2.24572	GMDS divergent transcript [Source:HGNC Symbol;Acc:HGNC:48993]	42.29	39	280259	NA	2246	NA	NA	5
ENSG00000272465		ENSG00000272465	NA	lncRNA	Human	6	2.43755	novel transcript	37.52	1	701	NA	701	NA	NA	1
ENSG00000230438	SERPINB9P1	ENSG00000230438	NA	lncRNA	Human	6	2.85123	serpin family B member 9 pseudogene 1 [Source:HGNC Symbol;Acc:HGNC:28590]	46.86	16	30178	NA	1553	NA	NA	3
ENSG00000270504		ENSG00000270504	NA	lncRNA	Human	6	3.75111	novel transcript, antisense to PXDC1	62.22	1	2761	NA	2761	NA	NA	1
ENSG00000238158		ENSG00000238158	26240	lncRNA	Human	6	3.83193	novel transcript	44.3	2	23805	NA	354	NA	NA	2
ENSG00000260604		ENSG00000260604	NA	lncRNA	Human	6	3.90492	novel transcript	45.66	1	7153	NA	7153	NA	NA	1
ENSG00000261211		ENSG00000261211	NA	lncRNA	Human	6	6.68031	novel transcript	43.69	3	6640	NA	2961	NA	NA	2
ENSG00000272097	TMEM14B-DT	ENSG00000272097	NA	lncRNA	Human	6	10.7433	TMEM14B divergent transcript [Source:HGNC Symbol;Acc:HGNC:55230]	44.75	3	4340	NA	910	NA	NA	2
ENSG00000247925		ENSG00000247925	NA	lncRNA	Human	6	11.1735	novel transcript	43.29	1	85648	NA	704	NA	NA	5
ENSG00000234015	LINC02530	ENSG00000234015	NA	lncRNA	Human	6	12.5829	long intergenic non-protein coding RNA 2530 [Source:HGNC Symbol;Acc:HGNC:53556]	40.68	1	2490	NA	894	NA	NA	2
ENSG00000272269	NUP153-AS1	ENSG00000272269	105374952	lncRNA	Human	6	17.7061	NUP153 antisense RNA 1 [Source:HGNC Symbol;Acc:HGNC:55217]	63.87	1	1251	NA	1251	NA	NA	1
ENSG00000272402		ENSG00000272402	NA	lncRNA	Human	6	24.7067	novel transcript, antisense to C6orf62	38.77	1	405	NA	405	NA	NA	1
ENSG00000274259	SYNGAP1-AS1	ENSG00000274259	NA	lncRNA	Human	6	33.4374	SYNGAP1 antisense RNA 1 [Source:HGNC Symbol;Acc:HGNC:53831]	54.02	2	17091	NA	459	NA	NA	2
ENSG00000225339		ENSG00000225339	NA	lncRNA	Human	6	34.2485	novel transcript, antisense to C6orf1	46.3	5	38234	NA	2991	NA	NA	2
ENSG00000246982	BRPF3-AS1	ENSG00000246982	NA	lncRNA	Human	6	36.1467	BRPF3 antisense RNA 1 [Source:HGNC Symbol;Acc:HGNC:55591]	40.1	3	50508	NA	808	NA	NA	3
ENSG00000236961		ENSG00000236961	NA	lncRNA	Human	6	43.7228	novel transcript	47.31	1	15049	NA	348	NA	NA	3
ENSG00000231881		ENSG00000231881	NA	lncRNA	Human	6	44.0588	novel transcript	53.91	2	30497	NA	13640	NA	NA	4
ENSG00000227885		ENSG00000227885	NA	lncRNA	Human	6	53.7393	novel transcript	38.55	8	55639	NA	1460	NA	NA	3
ENSG00000261116		ENSG00000261116	NA	lncRNA	Human	6	54.9432	novel transcript, overlapping to FAM83B	32.9	1	1933	NA	1933	NA	NA	1
ENSG00000236345	SCAT8	ENSG00000236345	112935969	lncRNA	Human	6	63.8058	S-phase cancer associated transcript 8 [Source:HGNC Symbol;Acc:HGNC:40967]	37.36	2	16903	NA	1507	NA	NA	2
ENSG00000233237	LINC00472	ENSG00000233237	79940	lncRNA	Human	6	71.3434	long intergenic non-protein coding RNA 472 [Source:HGNC Symbol;Acc:HGNC:21380]	37.13	15	77319	NA	2436	NA	NA	4
ENSG00000229852	KHDC1-AS1	ENSG00000229852	122539212	lncRNA	Human	6	73.2632	KHDC1 antisense RNA 1 [Source:HGNC Symbol;Acc:HGNC:55468]	45.59	6	38578	NA	2694	NA	NA	3
ENSG00000231652	CD109-AS1	ENSG00000231652	101928489	lncRNA	Human	6	73.6939	CD109 antisense RNA 1 [Source:HGNC Symbol;Acc:HGNC:55765]	45.94	1	2229	NA	1973	NA	NA	2
ENSG00000231533		ENSG00000231533	NA	lncRNA	Human	6	79.4202	novel transcript	36.59	5	109105	NA	3047	NA	NA	3
ENSG00000272137		ENSG00000272137	NA	lncRNA	Human	6	79.5611	novel transcript	29.94	1	471	NA	471	NA	NA	1
ENSG00000233967		ENSG00000233967	NA	lncRNA	Human	6	80.4413	novel transcript	37.42	4	25380	NA	2262	NA	NA	4
ENSG00000260574		ENSG00000260574	NA	lncRNA	Human	6	81.9695	novel transcript	43.68	1	87	NA	87	NA	NA	1
ENSG00000234155	LINC02535	ENSG00000234155	101928820	lncRNA	Human	6	85.3872	long intergenic non-protein coding RNA 2535 [Source:HGNC Symbol;Acc:HGNC:53569]	40.2	1	2968	NA	2513	NA	NA	2
ENSG00000233797	UFL1-AS1	ENSG00000233797	NA	lncRNA	Human	6	96.1998	UFL1 antisense RNA 1 [Source:HGNC Symbol;Acc:HGNC:41007]	36.71	6	321889	NA	1532	NA	NA	4
ENSG00000269919		ENSG00000269919	NA	lncRNA	Human	6	106.1	novel transcript, sense intronic to PRDM1	31.5	1	454	NA	454	NA	NA	1
ENSG00000272356		ENSG00000272356	NA	lncRNA	Human	6	111.309	novel transcript, antisense to REV3L	41.23	1	4315	NA	4315	NA	NA	1
ENSG00000232316	LINC02518	ENSG00000232316	NA	lncRNA	Human	6	113.429	long intergenic non-protein coding RNA 2518 [Source:HGNC Symbol;Acc:HGNC:53509]	36.74	3	5016	NA	559	NA	NA	2
ENSG00000253194		ENSG00000253194	NA	lncRNA	Human	6	118.935	novel transcript, antisense to FAM184A	39.55	1	247976	NA	1812	NA	NA	5
ENSG00000236548	RNF217-AS1	ENSG00000236548	NA	lncRNA	Human	6	124.644	RNF217 antisense RNA 1 (head to head) [Source:HGNC Symbol;Acc:HGNC:50866]	37.46	16	318732	NA	1995	NA	NA	6
ENSG00000227954	TARID	ENSG00000227954	100507308	lncRNA	Human	6	133.502	TCF21 antisense RNA inducing promoter demethylation [Source:HGNC Symbol;Acc:HGNC:50506]	38.09	12	390551	NA	2531	NA	NA	4
ENSG00000231028	AHI1-DT	ENSG00000231028	100131814	lncRNA	Human	6	135.497	AHI1 divergent transcript [Source:HGNC Symbol;Acc:HGNC:32526]	37.48	25	331282	NA	1358	NA	NA	4
ENSG00000237499	WAKMAR2	ENSG00000237499	100130476	lncRNA	Human	6	137.824	wound and keratinocyte migration associated lncRNA 2 [Source:HGNC Symbol;Acc:HGNC:53754]	41.13	7	44561	NA	1135	NA	NA	4
ENSG00000279968	CCDC28A-AS1	ENSG00000279968	100507462	lncRNA	Human	6	138.725	CCDC28A antisense RNA 1 [Source:HGNC Symbol;Acc:HGNC:51715]	41.79	2	48442	NA	1628	NA	NA	4
ENSG00000238099	LINC01625	ENSG00000238099	645434	lncRNA	Human	6	139.436	long intergenic non-protein coding RNA 1625 [Source:HGNC Symbol;Acc:HGNC:52052]	40.34	8	39023	NA	2234	NA	NA	4
ENSG00000232618	HIVEP2-DT	ENSG00000232618	NA	lncRNA	Human	6	142.946	HIVEP2 divergent transcript [Source:HGNC Symbol;Acc:HGNC:55724]	42.23	4	11540	NA	1985	NA	NA	3
ENSG00000224658		ENSG00000224658	NA	lncRNA	Human	6	148.238	novel transcript	42.48	1	45824	NA	311	NA	NA	4
ENSG00000223701	RAET1E-AS1	ENSG00000223701	100652739	lncRNA	Human	6	149.884	RAET1E antisense RNA 1 [Source:HGNC Symbol;Acc:HGNC:48994]	48.08	2	35078	NA	462	NA	NA	3
ENSG00000235381		ENSG00000235381	NA	lncRNA	Human	6	155.253	novel transcript	41.83	1	3586	NA	3088	NA	NA	2
ENSG00000271913	TAGAP-AS1	ENSG00000271913	105378083	lncRNA	Human	6	158.988	TAGAP antisense RNA 1 [Source:HGNC Symbol;Acc:HGNC:55239]	42.15	28	99937	NA	1872	NA	NA	4
ENSG00000272841	MAP3K4-AS1	ENSG00000272841	NA	lncRNA	Human	6	160.99	MAP3K4 antisense RNA 1 [Source:HGNC Symbol;Acc:HGNC:55048]	53.38	1	2025	NA	2025	NA	NA	1
ENSG00000261420	MPC1-DT	ENSG00000261420	NA	lncRNA	Human	6	166.383	MPC1 divergent transcript [Source:HGNC Symbol;Acc:HGNC:55366]	54.52	1	1636	NA	1636	NA	NA	1
ENSG00000231690	LINC00574	ENSG00000231690	80069	lncRNA	Human	6	169.79	long intergenic non-protein coding RNA 574 [Source:HGNC Symbol;Acc:HGNC:21598]	47.8	4	12837	NA	1763	NA	NA	2
ENSG00000229043	ZFAND2A-DT	ENSG00000229043	NA	lncRNA	Human	7	1.16037	ZFAND2A divergent transcript [Source:HGNC Symbol;Acc:HGNC:41187]	51.66	7	5234	NA	1821	NA	NA	3
ENSG00000230487	PSMG3-AS1	ENSG00000230487	114796	lncRNA	Human	7	1.57007	PSMG3 antisense RNA 1 (head to head) [Source:HGNC Symbol;Acc:HGNC:22230]	53.15	9	19554	NA	2023	NA	NA	5
ENSG00000273084		ENSG00000273084	NA	lncRNA	Human	7	5.42818	novel transcript	61.64	1	2383	NA	2383	NA	NA	1
ENSG00000272894	MIOS-DT	ENSG00000272894	NA	lncRNA	Human	7	7.55246	MIOS divergent transcript [Source:HGNC Symbol;Acc:HGNC:55187]	41.47	3	14535	NA	673	NA	NA	3
ENSG00000229233		ENSG00000229233	NA	lncRNA	Human	7	12.6542	novel transcript	33.83	1	807	NA	432	NA	NA	2
ENSG00000237773		ENSG00000237773	NA	lncRNA	Human	7	16.9703	novel transcript	36.59	17	329049	NA	1162	NA	NA	3
ENSG00000236039	LINC02889	ENSG00000236039	101927630	lncRNA	Human	7	17.4055	long intergenic non-protein coding RNA 2889 [Source:HGNC Symbol;Acc:HGNC:55071]	37.59	20	153431	NA	1465	NA	NA	9
ENSG00000232759	STEAP1B-AS1	ENSG00000232759	100506178	lncRNA	Human	7	22.5633	STEAP1B antisense RNA 1 [Source:HGNC Symbol;Acc:HGNC:56137]	44.71	1	10660	NA	2432	NA	NA	4
ENSG00000179428	IL6-AS1	ENSG00000179428	541472	lncRNA	Human	7	22.7254	IL6 antisense RNA 1 [Source:HGNC Symbol;Acc:HGNC:40301]	49.01	1	2226	NA	1364	NA	NA	2
ENSG00000270933		ENSG00000270933	NA	lncRNA	Human	7	25.9487	novel transcript	43.64	1	747	NA	747	NA	NA	1
ENSG00000240990	HOXA11-AS	ENSG00000240990	221883	lncRNA	Human	7	27.1845	HOXA11 antisense RNA [Source:HGNC Symbol;Acc:HGNC:24957]	55.51	10	4792	NA	1072	NA	NA	3
ENSG00000196295	GARS1-DT	ENSG00000196295	NA	lncRNA	Human	7	30.5163	GARS1 divergent transcript [Source:HGNC Symbol;Acc:HGNC:48951]	42.34	43	78978	NA	1684	NA	NA	4
ENSG00000173862		ENSG00000173862	NA	lncRNA	Human	7	33.726	novel transcript	51.09	1	2476	NA	1058	NA	NA	2
ENSG00000236212		ENSG00000236212	NA	lncRNA	Human	7	34.2095	novel transcript	38.9	3	89548	NA	926	NA	NA	2
ENSG00000232006		ENSG00000232006	NA	lncRNA	Human	7	42.9541	novel transcript	39.7	13	159797	NA	814	NA	NA	4
ENSG00000228596		ENSG00000228596	NA	lncRNA	Human	7	44.785	novel transcript	50.07	1	2291	NA	422	NA	NA	2
ENSG00000237471		ENSG00000237471	NA	lncRNA	Human	7	45.9404	novel transcript	42.96	3	46024	NA	926	NA	NA	4
ENSG00000221845	LINC02902	ENSG00000221845	401335	lncRNA	Human	7	47.6552	long intergenic non-protein coding RNA 2902 [Source:HGNC Symbol;Acc:HGNC:34432]	52.38	1	6405	NA	2911	NA	NA	3
ENSG00000274080		ENSG00000274080	NA	lncRNA	Human	7	73.6093	novel transcript	53.5	1	2241	NA	2241	NA	NA	1
ENSG00000243107		ENSG00000243107	NA	lncRNA	Human	7	92.2	novel transcript	38.79	1	6844	NA	1589	NA	NA	2
ENSG00000236453		ENSG00000236453	NA	lncRNA	Human	7	94.0228	novel transcript	37.55	2	43829	NA	691	NA	NA	4
ENSG00000273138		ENSG00000273138	NA	lncRNA	Human	7	95.4161	novel transcript, antisense to PON2	36.9	1	355	NA	355	NA	NA	1
ENSG00000233942		ENSG00000233942	NA	lncRNA	Human	7	95.4718	novel transcript	43.58	1	2164	NA	534	NA	NA	2
ENSG00000224729	PCOLCE-AS1	ENSG00000224729	100129845	lncRNA	Human	7	100.589	PCOLCE antisense RNA 1 [Source:HGNC Symbol;Acc:HGNC:40430]	54.1	3	14805	NA	1249	NA	NA	4
ENSG00000273320		ENSG00000273320	NA	lncRNA	Human	7	106.285	novel transcript, antisense to NAMPT	53.33	1	1127	NA	1127	NA	NA	1
ENSG00000234520	HRAT17	ENSG00000234520	101928036	lncRNA	Human	7	112.953	heart tissue-associated transcript 17 [Source:NCBI gene (formerly Entrezgene);Acc:101928036]	35.16	49	42415	NA	881	NA	NA	4
ENSG00000237813		ENSG00000237813	NA	lncRNA	Human	7	116.238	novel transcript	37.74	3	261206	NA	584	NA	NA	4
ENSG00000237870		ENSG00000237870	102724434	lncRNA	Human	7	116.276	novel transcript	37.51	4	11129	NA	904	NA	NA	3
ENSG00000224897	POT1-AS1	ENSG00000224897	401398	lncRNA	Human	7	124.93	POT1 antisense RNA 1 [Source:HGNC Symbol;Acc:HGNC:49459]	35.91	32	553094	NA	1309	NA	NA	6
ENSG00000271204		ENSG00000271204	NA	lncRNA	Human	7	130.93	novel transcript	39.14	1	1998	NA	1998	NA	NA	1
ENSG00000228775	WEE2-AS1	ENSG00000228775	285962	lncRNA	Human	7	141.704	WEE2 antisense RNA 1 [Source:HGNC Symbol;Acc:HGNC:48669]	40	16	34344	NA	1471	NA	NA	5
ENSG00000244198	ARHGEF35-AS1	ENSG00000244198	NA	lncRNA	Human	7	144.195	ARHGEF35 antisense RNA 1 [Source:HGNC Symbol;Acc:HGNC:41292]	41.15	10	85690	NA	1309	NA	NA	4
ENSG00000243018		ENSG00000243018	NA	lncRNA	Human	7	151.249	novel transcript	60.21	1	5066	NA	216	NA	NA	2
ENSG00000204876		ENSG00000204876	NA	lncRNA	Human	7	155.952	novel transcript	48.13	3	16362	NA	3026	NA	NA	2
ENSG00000235029	MNX1-AS2	ENSG00000235029	105375606	lncRNA	Human	7	157.006	MNX1 antisense RNA 2 [Source:HGNC Symbol;Acc:HGNC:40278]	60.05	1	826	NA	374	NA	NA	2
ENSG00000245857	GS1-24F4.2	ENSG00000245857	100652791	lncRNA	Human	8	6.83554	uncharacterized LOC100652791 [Source:NCBI gene (formerly Entrezgene);Acc:100652791]	46.14	5	49742	NA	930	NA	NA	3
ENSG00000260093	MSRA-DT	ENSG00000260093	NA	lncRNA	Human	8	10.0505	MSRA divergent transcript [Source:HGNC Symbol;Acc:HGNC:55400]	41.03	1	3770	NA	3770	NA	NA	1
ENSG00000255052	FAM66D	ENSG00000255052	112268389	lncRNA	Human	8	12.1158	family with sequence similarity 66 member D [Source:HGNC Symbol;Acc:HGNC:24159]	43.28	13	61784	NA	3247	NA	NA	4
ENSG00000279932		ENSG00000279932	NA	lncRNA	Human	8	17.5106	novel transcript, sense intronic SLC7A2	42.3	1	688	NA	688	NA	NA	1
ENSG00000177725		ENSG00000177725	NA	lncRNA	Human	8	22.1693	novel transcript, sense overlapping BMP1	50.36	1	2371	NA	2371	NA	NA	1
ENSG00000253142		ENSG00000253142	NA	lncRNA	Human	8	22.8954	novel transcript	41.43	1	2380	NA	898	NA	NA	2
ENSG00000245025		ENSG00000245025	NA	lncRNA	Human	8	22.9846	novel transcript, antisense to RHOBTB2	53.15	3	34740	NA	2445	NA	NA	2
ENSG00000253616		ENSG00000253616	NA	lncRNA	Human	8	23.0714	novel transcript	50.42	2	3112	NA	467	NA	NA	2
ENSG00000250714	TNFRSF10A-DT	ENSG00000250714	NA	lncRNA	Human	8	23.2252	TNFRSF10A divergent transcript [Source:HGNC Symbol;Acc:HGNC:52647]	41.51	1	5683	NA	1125	NA	NA	2
ENSG00000253875		ENSG00000253875	NA	lncRNA	Human	8	27.7329	novel transcript	39.91	1	25638	NA	3133	NA	NA	4
ENSG00000253408	IKBKB-DT	ENSG00000253408	NA	lncRNA	Human	8	42.2337	IKBKB divergent transcript [Source:HGNC Symbol;Acc:HGNC:55254]	44.74	7	37593	NA	923	NA	NA	3
ENSG00000237807	LINC02984	ENSG00000237807	100507516	lncRNA	Human	8	53.4935	long intergenic non-protein coding RNA 2984 [Source:HGNC Symbol;Acc:HGNC:56063]	44.45	7	30814	NA	2362	NA	NA	2
ENSG00000254325		ENSG00000254325	NA	lncRNA	Human	8	55.8936	novel transcript	45.55	1	2145	NA	673	NA	NA	2
ENSG00000253603	CERNA3	ENSG00000253603	105375847	lncRNA	Human	8	56.0746	competing endogenous lncRNA 3 for miR-645 [Source:HGNC Symbol;Acc:HGNC:53469]	51.39	1	683	NA	557	NA	NA	2
ENSG00000254777		ENSG00000254777	NA	lncRNA	Human	8	60.9101	novel transcript	44.84	3	56505	NA	688	NA	NA	4
ENSG00000246145	RRS1-DT	ENSG00000246145	100505676	lncRNA	Human	8	66.4196	RRS1 divergent transcript [Source:HGNC Symbol;Acc:HGNC:50465]	41.12	1	9389	NA	4366	NA	NA	3
ENSG00000235531	MSC-AS1	ENSG00000235531	100132891	lncRNA	Human	8	71.8282	MSC antisense RNA 1 [Source:HGNC Symbol;Acc:HGNC:48724]	37.87	14	290227	NA	2072	NA	NA	4
ENSG00000254349	MIR2052HG	ENSG00000254349	441355	lncRNA	Human	8	74.5998	MIR2052 host gene [Source:HGNC Symbol;Acc:HGNC:51555]	37.41	5	223539	NA	1613	NA	NA	6
ENSG00000253712	LINC02886	ENSG00000253712	NA	lncRNA	Human	8	75.1677	long intergenic non-protein coding RNA 2886 [Source:HGNC Symbol;Acc:HGNC:54867]	37.28	1	8953	NA	490	NA	NA	2
ENSG00000261618	LINC02605	ENSG00000261618	NA	lncRNA	Human	8	78.8353	long intergenic non-protein coding RNA 2605 [Source:HGNC Symbol;Acc:HGNC:53974]	37.02	1	5219	NA	5219	NA	NA	1
ENSG00000246792		ENSG00000246792	NA	lncRNA	Human	8	90.6464	novel transcript	39.35	4	24510	NA	1346	NA	NA	3
ENSG00000261437	LINC02894	ENSG00000261437	100288748	lncRNA	Human	8	94.6373	long intergenic non-protein coding RNA 2894 [Source:HGNC Symbol;Acc:HGNC:55364]	46.31	1	2183	NA	2183	NA	NA	1
ENSG00000253773	CFAP418-AS1	ENSG00000253773	NA	lncRNA	Human	8	95.2045	CFAP418 antisense RNA 1 [Source:HGNC Symbol;Acc:HGNC:50444]	40.05	10	606799	NA	1196	NA	NA	3
ENSG00000254024		ENSG00000254024	NA	lncRNA	Human	8	101.461	novel transcript	42.28	1	31323	NA	491	NA	NA	2
ENSG00000253263		ENSG00000253263	NA	lncRNA	Human	8	102.892	novel transcript	45.07	1	1733	NA	533	NA	NA	2
ENSG00000251003	ZFPM2-AS1	ENSG00000251003	NA	lncRNA	Human	8	105.546	ZFPM2 antisense RNA 1 [Source:HGNC Symbol;Acc:HGNC:50698]	36.31	9	514436	NA	614	NA	NA	5
ENSG00000253819	LINC01151	ENSG00000253819	NA	lncRNA	Human	8	122.485	long intergenic non-protein coding RNA 1151 [Source:HGNC Symbol;Acc:HGNC:49471]	42.26	11	248611	NA	1417	NA	NA	4
ENSG00000253227		ENSG00000253227	NA	lncRNA	Human	8	124.272	novel transcript	47.12	3	7914	NA	1150	NA	NA	3
ENSG00000253438	PCAT1	ENSG00000253438	100750225	lncRNA	Human	8	126.556	prostate cancer associated transcript 1 [Source:HGNC Symbol;Acc:HGNC:43022]	39.6	34	862728	NA	1005	NA	NA	4
ENSG00000249375	CASC11	ENSG00000249375	100270680	lncRNA	Human	8	127.686	cancer susceptibility 11 [Source:HGNC Symbol;Acc:HGNC:48939]	44.86	5	52645	NA	1348	NA	NA	3
ENSG00000280303	ERICD	ENSG00000280303	NA	lncRNA	Human	8	140.636	E2F1-regulated inhibitor of cell death [Source:HGNC Symbol;Acc:HGNC:49404]	52.92	1	2003	NA	2003	NA	NA	1
ENSG00000261693		ENSG00000261693	NA	lncRNA	Human	8	142.404	novel transcript, antisense to TSNARE1	59.82	1	3377	NA	3377	NA	NA	1
ENSG00000253715		ENSG00000253715	NA	lncRNA	Human	8	142.785	novel transcript	59.17	1	26747	NA	602	NA	NA	3
ENSG00000247317	LY6E-DT	ENSG00000247317	NA	lncRNA	Human	8	142.982	LY6E divergent transcript [Source:HGNC Symbol;Acc:HGNC:53728]	48.97	7	36710	NA	1130	NA	NA	3
ENSG00000253931	LINC02990	ENSG00000253931	NA	lncRNA	Human	8	143.413	long intergenic non-protein coding RNA 2990 [Source:HGNC Symbol;Acc:HGNC:56101]	48.37	1	4306	NA	544	NA	NA	3
ENSG00000255182		ENSG00000255182	NA	lncRNA	Human	8	144.495	novel transcript, antisense to PPP1R16A	66.17	5	9987	NA	1543	NA	NA	3
ENSG00000255559	ZNF252P-AS1	ENSG00000255559	286103	lncRNA	Human	8	145.003	ZNF252P antisense RNA 1 [Source:HGNC Symbol;Acc:HGNC:27821]	48.67	1	3236	NA	3236	NA	NA	1
ENSG00000224549		ENSG00000224549	NA	lncRNA	Human	9	22.7672	novel transcript	34.24	1	1142	NA	447	NA	NA	2
ENSG00000260947		ENSG00000260947	NA	lncRNA	Human	9	33.6975	novel transcript	38.24	1	3528	NA	3528	NA	NA	1
ENSG00000233776	LINC01251	ENSG00000233776	101929688	lncRNA	Human	9	33.733	long intergenic non-protein coding RNA 1251 [Source:HGNC Symbol;Acc:HGNC:49845]	45.41	2	5442	NA	442	NA	NA	2
ENSG00000235481	UBE2R2-AS1	ENSG00000235481	NA	lncRNA	Human	9	33.7752	UBE2R2 antisense RNA 1 [Source:HGNC Symbol;Acc:HGNC:49911]	43.54	3	43613	NA	1664	NA	NA	4
ENSG00000276500	BMS1P14	ENSG00000276500	NA	lncRNA	Human	9	40.5054	BMS1 pseudogene 14 [Source:HGNC Symbol;Acc:HGNC:49159]	38.26	1	60883	NA	606	NA	NA	2
ENSG00000275297		ENSG00000275297	NA	lncRNA	Human	9	41.7601	novel transcript	47.95	2	4088	NA	1142	NA	NA	2
ENSG00000237357	FAM88E	ENSG00000237357	NA	lncRNA	Human	9	42.5667	family with sequence similarity 88 member E [Source:HGNC Symbol;Acc:HGNC:56161]	48.67	2	2675	NA	2029	NA	NA	2
ENSG00000231527	FAM27C	ENSG00000231527	105379444	lncRNA	Human	9	61.8541	family with sequence similarity 27 member C [Source:HGNC Symbol;Acc:HGNC:23668]	44.33	26	242773	NA	1776	NA	NA	4
ENSG00000226007	FAM88F	ENSG00000226007	NA	lncRNA	Human	9	62.5323	family with sequence similarity 88 member F [Source:HGNC Symbol;Acc:HGNC:56162]	49.08	3	2388	NA	1545	NA	NA	3
ENSG00000238113	LINC01410	ENSG00000238113	103352539	lncRNA	Human	9	62.8015	long intergenic non-protein coding RNA 1410 [Source:HGNC Symbol;Acc:HGNC:50702]	40.99	8	12026	NA	1452	NA	NA	4
ENSG00000170161	FAM88B	ENSG00000170161	NA	lncRNA	Human	9	62.8974	family with sequence similarity 88 member B [Source:HGNC Symbol;Acc:HGNC:31457]	47.97	6	2737	NA	1342	NA	NA	2
ENSG00000225411		ENSG00000225411	NA	lncRNA	Human	9	63.8021	novel transcript	41.02	2	12016	NA	2232	NA	NA	4
ENSG00000226904		ENSG00000226904	NA	lncRNA	Human	9	68.2287	novel transcript	33.53	1	662	NA	340	NA	NA	2
ENSG00000204706	MAMDC2-AS1	ENSG00000204706	NA	lncRNA	Human	9	70.0339	MAMDC2 antisense RNA 1 [Source:HGNC Symbol;Acc:HGNC:48719]	41.14	23	141968	NA	762	NA	NA	4
ENSG00000226237	GAS1RR	ENSG00000226237	100506834	lncRNA	Human	9	86.9486	GAS1 adjacent regulatory RNA [Source:HGNC Symbol;Acc:HGNC:52261]	39.44	3	53405	NA	2321	NA	NA	4
ENSG00000236709	DAPK1-IT1	ENSG00000236709	100506897	lncRNA	Human	9	87.5535	DAPK1 intronic transcript 1 [Source:HGNC Symbol;Acc:HGNC:43591]	43.44	1	1006	NA	702	NA	NA	2
ENSG00000231107	LINC01508	ENSG00000231107	101927873	lncRNA	Human	9	90.3009	long intergenic non-protein coding RNA 1508 [Source:HGNC Symbol;Acc:HGNC:51190]	38.94	3	132682	NA	1336	NA	NA	4
ENSG00000231806	PCAT7	ENSG00000231806	NA	lncRNA	Human	9	94.5551	prostate cancer associated transcript 7 [Source:HGNC Symbol;Acc:HGNC:48824]	45.6	3	48937	NA	2503	NA	NA	5
ENSG00000236095		ENSG00000236095	NA	lncRNA	Human	9	94.9004	novel transcript	42.14	1	4326	NA	779	NA	NA	3
ENSG00000229065		ENSG00000229065	NA	lncRNA	Human	9	95.1137	novel transcript	47.48	1	754	NA	529	NA	NA	2
ENSG00000271384		ENSG00000271384	NA	lncRNA	Human	9	95.407	novel transcript	44.28	1	673	NA	673	NA	NA	1
ENSG00000271155		ENSG00000271155	NA	lncRNA	Human	9	95.5062	novel transcript, antisense to PTCH1	62.05	1	1402	NA	1402	NA	NA	1
ENSG00000237461		ENSG00000237461	101928438	lncRNA	Human	9	99.397	novel transcript	39.37	6	422935	NA	1088	NA	NA	4
ENSG00000226609	SNX30-DT	ENSG00000226609	NA	lncRNA	Human	9	112.749	SNX30 divergent transcript [Source:HGNC Symbol;Acc:HGNC:55835]	44.05	2	1664	NA	1042	NA	NA	2
ENSG00000227355		ENSG00000227355	NA	lncRNA	Human	9	121.37	novel transcript, antisense STOM	40.65	10	93479	NA	627	NA	NA	3
ENSG00000236643		ENSG00000236643	NA	lncRNA	Human	9	124.77	novel transcript	61.5	1	2805	NA	617	NA	NA	3
ENSG00000224307	LINC02975	ENSG00000224307	NA	lncRNA	Human	9	129.282	long intergenic non-protein coding RNA 2975 [Source:HGNC Symbol;Acc:HGNC:56025]	47.17	3	30795	NA	1234	NA	NA	4
ENSG00000179082	LINC02913	ENSG00000179082	NA	lncRNA	Human	9	129.321	long intergenic non-protein coding RNA 2913 [Source:HGNC Symbol;Acc:HGNC:31370]	55.5	2	3890	NA	1854	NA	NA	2
ENSG00000224992		ENSG00000224992	NA	lncRNA	Human	9	132.769	novel transcript	54.57	1	1248	NA	1019	NA	NA	2
ENSG00000273473		ENSG00000273473	NA	lncRNA	Human	9	134.169	novel transcript	46.5	1	572	NA	572	NA	NA	1
ENSG00000275329		ENSG00000275329	NA	lncRNA	Human	9	136.123	novel transcript	61.48	1	1843	NA	1843	NA	NA	1
ENSG00000262075	DKFZP434A062	ENSG00000262075	26102	lncRNA	Human	9	136.322	uncharacterized LOC26102 [Source:NCBI gene (formerly Entrezgene);Acc:26102]	61.32	2	5021	NA	3968	NA	NA	1
ENSG00000237886	NALT1	ENSG00000237886	NA	lncRNA	Human	9	136.546	NOTCH1 associated lncRNA in T cell acute lymphoblastic leukemia 1 [Source:HGNC Symbol;Acc:HGNC:51192]	64.77	3	3682	NA	653	NA	NA	3
ENSG00000279141	LINC01451	ENSG00000279141	401561	lncRNA	Human	9	136.612	long intergenic non-protein coding RNA 1451 [Source:NCBI gene (formerly Entrezgene);Acc:401561]	60	2	5158	NA	2098	NA	NA	4
ENSG00000180539	LINC02908	ENSG00000180539	401563	lncRNA	Human	9	137.027	long intergenic non-protein coding RNA 2908 [Source:HGNC Symbol;Acc:HGNC:31426]	64.18	4	10494	NA	1829	NA	NA	3
ENSG00000231864		ENSG00000231864	NA	lncRNA	Human	9	137.064	novel transcript	67.72	1	1047	NA	748	NA	NA	2
ENSG00000275549	STPG3-AS1	ENSG00000275549	100129722	lncRNA	Human	9	137.25	STPG3 antisense RNA 1 [Source:HGNC Symbol;Acc:HGNC:51176]	65.39	1	3279	NA	1701	NA	NA	4
ENSG00000224034	LINC02561	ENSG00000224034	110806285	lncRNA	Human	10	5.26603	long intergenic non-protein coding RNA 2561 [Source:HGNC Symbol;Acc:HGNC:53601]	37.14	1	5204	NA	692	NA	NA	2
ENSG00000205488	CALML3-AS1	ENSG00000205488	NA	lncRNA	Human	10	5.51004	CALML3 antisense RNA 1 [Source:HGNC Symbol;Acc:HGNC:44682]	49.3	4	16211	NA	2700	NA	NA	3
ENSG00000242147	LASTR	ENSG00000242147	102723629	lncRNA	Human	10	5.59498	lncRNA associated with SART3 regulation of splicing [Source:HGNC Symbol;Acc:HGNC:54143]	51.32	19	37583	NA	915	NA	NA	3
ENSG00000197308	GATA3-AS1	ENSG00000197308	399717	lncRNA	Human	10	8.05045	GATA3 antisense RNA 1 [Source:HGNC Symbol;Acc:HGNC:33786]	60.72	5	3035	NA	985	NA	NA	2
ENSG00000232638		ENSG00000232638	NA	lncRNA	Human	10	8.05154	novel transcript	57.97	1	1544	NA	402	NA	NA	3
ENSG00000229124	VIM-AS1	ENSG00000229124	100507347	lncRNA	Human	10	17.2142	VIM antisense RNA 1 [Source:HGNC Symbol;Acc:HGNC:44879]	43.71	4	15780	NA	1424	NA	NA	3
ENSG00000272516		ENSG00000272516	NA	lncRNA	Human	10	22.3324	novel transcript	33.22	1	584	NA	584	NA	NA	1
ENSG00000226386	PARD3-DT	ENSG00000226386	NA	lncRNA	Human	10	34.8158	PARD3 divergent transcript [Source:HGNC Symbol;Acc:HGNC:44964]	54.84	1	620	NA	302	NA	NA	2
ENSG00000233515	LINC01518	ENSG00000233515	101929397	lncRNA	Human	10	42.6444	long intergenic non-protein coding RNA 1518 [Source:HGNC Symbol;Acc:HGNC:51216]	41.35	3	47279	NA	1148	NA	NA	6
ENSG00000254929		ENSG00000254929	NA	lncRNA	Human	10	47.5178	novel transcript	41.49	2	35699	NA	1418	NA	NA	10
ENSG00000248682	ARHGAP22-IT1	ENSG00000248682	NA	lncRNA	Human	10	48.5105	ARHGAP22 intronic transcript 1 [Source:HGNC Symbol;Acc:HGNC:42944]	53.99	1	1065	NA	470	NA	NA	2
ENSG00000251413		ENSG00000251413	NA	lncRNA	Human	10	48.624	novel transcript	47.34	1	1090	NA	597	NA	NA	2
ENSG00000235939		ENSG00000235939	NA	lncRNA	Human	10	49.4193	novel transcript	40.54	1	53627	NA	435	NA	NA	2
ENSG00000236671	PRKG1-AS1	ENSG00000236671	NA	lncRNA	Human	10	52.2304	PRKG1 antisense RNA 1 [Source:HGNC Symbol;Acc:HGNC:45029]	36.23	6	84110	NA	1700	NA	NA	6
ENSG00000231131	LNCAROD	ENSG00000231131	101928687	lncRNA	Human	10	52.4509	lncRNA activating regulator of DKK1 [Source:HGNC Symbol;Acc:HGNC:50913]	36.77	8	304636	NA	738	NA	NA	4
ENSG00000228065	LINC01515	ENSG00000228065	NA	lncRNA	Human	10	65.5703	long intergenic non-protein coding RNA 1515 [Source:HGNC Symbol;Acc:HGNC:51210]	35.09	54	309952	NA	1346	NA	NA	5
ENSG00000230526		ENSG00000230526	NA	lncRNA	Human	10	71.8784	novel transcript	55.19	1	752	NA	525	NA	NA	2
ENSG00000221817	PPP3CB-AS1	ENSG00000221817	101929145	lncRNA	Human	10	73.4955	PPP3CB antisense RNA 1 (head to head) [Source:HGNC Symbol;Acc:HGNC:50750]	44.23	21	24546	NA	1369	NA	NA	5
ENSG00000272140		ENSG00000272140	NA	lncRNA	Human	10	73.7037	novel transcript	43.57	2	9847	NA	796	NA	NA	2
ENSG00000224596	ZMIZ1-AS1	ENSG00000224596	NA	lncRNA	Human	10	78.9433	ZMIZ1 antisense RNA 1 [Source:HGNC Symbol;Acc:HGNC:27433]	51.66	4	124568	NA	2214	NA	NA	6
ENSG00000229569		ENSG00000229569	NA	lncRNA	Human	10	79.0005	novel transcript	52.83	1	3320	NA	2018	NA	NA	2
ENSG00000271933		ENSG00000271933	NA	lncRNA	Human	10	84.1384	novel transcript, antisense to GHITM	51.6	1	2163	NA	2163	NA	NA	1
ENSG00000227896	WAPL-DT	ENSG00000227896	NA	lncRNA	Human	10	86.5219	WAPL divergent transcript [Source:HGNC Symbol;Acc:HGNC:55805]	47.2	1	3157	NA	3058	NA	NA	2
ENSG00000272734	ADIRF-AS1	ENSG00000272734	NA	lncRNA	Human	10	86.9653	ADIRF antisense RNA 1 [Source:HGNC Symbol;Acc:HGNC:45127]	59.28	4	5967	NA	2289	NA	NA	2
ENSG00000151303		ENSG00000151303	NA	lncRNA	Human	10	86.9924	novel transcript	40.61	1	17798	NA	4560	NA	NA	7
ENSG00000272508		ENSG00000272508	NA	lncRNA	Human	10	86.9934	novel transcript	45.11	1	31301	NA	1238	NA	NA	10
ENSG00000232936	PANK1-AS1	ENSG00000232936	NA	lncRNA	Human	10	89.6453	PANK1 antisense RNA 1 [Source:HGNC Symbol;Acc:HGNC:55718]	43.02	3	6873	NA	1026	NA	NA	4
ENSG00000235100		ENSG00000235100	NA	lncRNA	Human	10	89.652	novel transcript	39.3	6	49423	NA	1474	NA	NA	3
ENSG00000240996		ENSG00000240996	NA	lncRNA	Human	10	89.6943	novel transcript	36.1	1	3634	NA	667	NA	NA	2
ENSG00000232229	LINC00865	ENSG00000232229	643529	lncRNA	Human	10	89.8295	long intergenic non-protein coding RNA 865 [Source:HGNC Symbol;Acc:HGNC:45170]	42.12	5	11381	NA	2887	NA	NA	2
ENSG00000224934	GOT1-DT	ENSG00000224934	NA	lncRNA	Human	10	99.4309	GOT1 divergent transcript [Source:HGNC Symbol;Acc:HGNC:55848]	41.08	14	32345	NA	2320	NA	NA	4
ENSG00000227492	CHUK-DT	ENSG00000227492	NA	lncRNA	Human	10	100.23	CHUK divergent transcript [Source:HGNC Symbol;Acc:HGNC:55813]	44.49	2	4770	NA	856	NA	NA	4
ENSG00000177640	CASC2	ENSG00000177640	255082	lncRNA	Human	10	118.046	cancer susceptibility 2 [Source:HGNC Symbol;Acc:HGNC:22933]	38.26	10	163880	NA	2308	NA	NA	4
ENSG00000232139	LINC00867	ENSG00000232139	100506126	lncRNA	Human	10	118.341	long intergenic non-protein coding RNA 867 [Source:HGNC Symbol;Acc:HGNC:45265]	38.86	8	57032	NA	1013	NA	NA	3
ENSG00000229272		ENSG00000229272	NA	lncRNA	Human	10	118.785	novel transcript	45.73	2	244982	NA	1552	NA	NA	3
ENSG00000224023	EDRF1-DT	ENSG00000224023	399821	lncRNA	Human	10	125.7	EDRF1 divergent transcript [Source:HGNC Symbol;Acc:HGNC:54128]	42.12	6	19131	NA	934	NA	NA	4
ENSG00000234134		ENSG00000234134	NA	lncRNA	Human	10	125.719	novel transcript	57.31	1	595	NA	300	NA	NA	2
ENSG00000227374		ENSG00000227374	NA	lncRNA	Human	10	129.769	novel transcript	60.47	1	592	NA	495	NA	NA	2
ENSG00000277218		ENSG00000277218	NA	lncRNA	Human	10	130.105	novel transcript	38.37	1	430	NA	430	NA	NA	1
ENSG00000226900		ENSG00000226900	NA	lncRNA	Human	10	132.508	novel transcript	53.33	5	9974	NA	1326	NA	NA	2
ENSG00000229081	LINC01165	ENSG00000229081	NA	lncRNA	Human	10	132.521	long intergenic non-protein coding RNA 1165 [Source:HGNC Symbol;Acc:HGNC:49534]	60.51	1	1623	NA	1623	NA	NA	1
ENSG00000255328		ENSG00000255328	NA	lncRNA	Human	11	0.327171	novel transcript	48.94	4	3020	NA	588	NA	NA	2
ENSG00000267940		ENSG00000267940	NA	lncRNA	Human	11	6.2019	novel transcript	39.02	1	1353	NA	1353	NA	NA	1
ENSG00000255680		ENSG00000255680	NA	lncRNA	Human	11	6.61879	novel transcript	56.21	1	975	NA	464	NA	NA	2
ENSG00000251364	SYT9-AS1	ENSG00000251364	100506258	lncRNA	Human	11	7.41883	SYT9 antisense RNA 1 [Source:HGNC Symbol;Acc:HGNC:56173]	44.13	16	94840	NA	1823	NA	NA	4
ENSG00000275612		ENSG00000275612	NA	lncRNA	Human	11	7.69895	novel transcript, sense intronic to OVCH2	36.79	1	443	NA	443	NA	NA	1
ENSG00000276668		ENSG00000276668	NA	lncRNA	Human	11	7.69956	novel transcript, sense intronic to OVCH2	43.33	1	427	NA	427	NA	NA	1
ENSG00000254951		ENSG00000254951	283299	lncRNA	Human	11	7.75439	novel transcript, sense overlapping OR5P2, OR5P3 and OR5P1P	38.16	3	151563	NA	1191	NA	NA	6
ENSG00000246820	RIC3-DT	ENSG00000246820	NA	lncRNA	Human	11	8.16917	RIC3 divergent transcript [Source:HGNC Symbol;Acc:HGNC:54191]	44.64	1	9737	NA	3734	NA	NA	3
ENSG00000247271	ZBED5-AS1	ENSG00000247271	729013	lncRNA	Human	11	10.8582	ZBED5 antisense RNA 1 [Source:HGNC Symbol;Acc:HGNC:48646]	40.64	11	50794	NA	1147	NA	NA	2
ENSG00000250041		ENSG00000250041	NA	lncRNA	Human	11	10.8842	novel transcript	41.24	4	15207	NA	861	NA	NA	2
ENSG00000254991		ENSG00000254991	NA	lncRNA	Human	11	12.0669	novel transcript	47.6	1	6086	NA	899	NA	NA	2
ENSG00000255400	LINC02989	ENSG00000255400	NA	lncRNA	Human	11	12.0869	long intergenic non-protein coding RNA 2989 [Source:HGNC Symbol;Acc:HGNC:56100]	48.73	1	2551	NA	550	NA	NA	2
ENSG00000254983		ENSG00000254983	NA	lncRNA	Human	11	12.3035	novel transcript	36.64	1	4684	NA	384	NA	NA	2
ENSG00000260196		ENSG00000260196	NA	lncRNA	Human	11	17.3806	antisense to KCNJ11 and overlapping to a novel gene	48.42	1	2883	NA	2883	NA	NA	1
ENSG00000270607	NAV2-AS6	ENSG00000270607	NA	lncRNA	Human	11	19.7109	NAV2 antisense RNA 6 [Source:HGNC Symbol;Acc:HGNC:55264]	47.57	1	1686	NA	1686	NA	NA	1
ENSG00000254560	BBOX1-AS1	ENSG00000254560	103695435	lncRNA	Human	11	27.0472	BBOX1 antisense RNA 1 [Source:HGNC Symbol;Acc:HGNC:50700]	38.93	5	172928	NA	657	NA	NA	4
ENSG00000254862	LGR4-AS1	ENSG00000254862	105376671	lncRNA	Human	11	27.4717	LGR4 antisense RNA 1 [Source:HGNC Symbol;Acc:HGNC:40629]	44.94	2	10705	NA	910	NA	NA	4
ENSG00000245573	BDNF-AS	ENSG00000245573	497258	lncRNA	Human	11	27.5068	BDNF antisense RNA [Source:HGNC Symbol;Acc:HGNC:20608]	39.46	55	191402	NA	1622	NA	NA	6
ENSG00000254669		ENSG00000254669	NA	lncRNA	Human	11	35.5794	novel transcript	41.61	1	5881	NA	537	NA	NA	4
ENSG00000255060		ENSG00000255060	NA	lncRNA	Human	11	36.4254	novel transcript	46.01	1	676	NA	478	NA	NA	2
ENSG00000255165		ENSG00000255165	NA	lncRNA	Human	11	44.0715	novel transcript	42.46	1	942	NA	464	NA	NA	2
ENSG00000255520		ENSG00000255520	NA	lncRNA	Human	11	47.1231	novel transcript	43.52	1	7698	NA	332	NA	NA	2
ENSG00000255008	LINC02739	ENSG00000255008	NA	lncRNA	Human	11	59.5602	long intergenic non-protein coding RNA 2739 [Source:HGNC Symbol;Acc:HGNC:54256]	48.73	5	6050	NA	865	NA	NA	4
ENSG00000255355	PATL1-DT	ENSG00000255355	NA	lncRNA	Human	11	59.6693	PATL1 divergent transcript [Source:HGNC Symbol;Acc:HGNC:55501]	42.47	2	6730	NA	656	NA	NA	2
ENSG00000256341		ENSG00000256341	NA	lncRNA	Human	11	64.1183	novel transcript	49.31	1	939	NA	575	NA	NA	2
ENSG00000181908	LINC02724	ENSG00000181908	100996455	lncRNA	Human	11	64.4491	long intergenic non-protein coding RNA 2724 [Source:HGNC Symbol;Acc:HGNC:54241]	54.26	1	2584	NA	2340	NA	NA	2
ENSG00000229719	MIR194-2HG	ENSG00000229719	NA	lncRNA	Human	11	64.8896	MIR194-2 host gene [Source:HGNC Symbol;Acc:HGNC:51946]	58.03	2	3896	NA	2546	NA	NA	2
ENSG00000255320		ENSG00000255320	NA	lncRNA	Human	11	66.2447	novel transcript	51.56	2	12879	NA	699	NA	NA	2
ENSG00000255468	B4GAT1-DT	ENSG00000255468	102724064	lncRNA	Human	11	66.3479	B4GAT1 divergent transcript [Source:HGNC Symbol;Acc:HGNC:56070]	48.63	4	16855	NA	791	NA	NA	3
ENSG00000251637	LINC02754	ENSG00000251637	NA	lncRNA	Human	11	67.8865	long intergenic non-protein coding RNA 2754 [Source:HGNC Symbol;Acc:HGNC:54274]	44.7	3	19874	NA	1533	NA	NA	3
ENSG00000227467	LINC01537	ENSG00000227467	101928555	lncRNA	Human	11	72.5707	long intergenic non-protein coding RNA 1537 [Source:HGNC Symbol;Acc:HGNC:51301]	47.63	1	2570	NA	2450	NA	NA	2
ENSG00000215841		ENSG00000215841	NA	lncRNA	Human	11	73.2149	novel transcript	55.53	1	3373	NA	732	NA	NA	3
ENSG00000256448		ENSG00000256448	NA	lncRNA	Human	11	73.4053	novel transcript	49.09	2	5386	NA	310	NA	NA	2
ENSG00000254460		ENSG00000254460	NA	lncRNA	Human	11	75.5069	novel transcript	54.09	1	1455	NA	386	NA	NA	2
ENSG00000246174	KCTD21-AS1	ENSG00000246174	100289388	lncRNA	Human	11	78.1398	KCTD21 antisense RNA 1 [Source:HGNC Symbol;Acc:HGNC:48674]	47.56	11	35568	NA	1319	NA	NA	3
ENSG00000255929	PIWIL4-AS1	ENSG00000255929	105369438	lncRNA	Human	11	94.5453	PIWIL4 antisense RNA 1 [Source:HGNC Symbol;Acc:HGNC:55493]	40.53	3	195026	NA	753	NA	NA	4
ENSG00000196167	COLCA1	ENSG00000196167	399948	lncRNA	Human	11	111.291	colorectal cancer associated 1 [Source:HGNC Symbol;Acc:HGNC:33789]	44.76	6	14712	NA	5120	NA	NA	2
ENSG00000250303	LINC02762	ENSG00000250303	283140	lncRNA	Human	11	112.271	long intergenic non-protein coding RNA 2762 [Source:HGNC Symbol;Acc:HGNC:27443]	45.04	13	91787	NA	1548	NA	NA	2
ENSG00000270179		ENSG00000270179	NA	lncRNA	Human	11	113.368	novel transcript	44.69	1	640	NA	640	NA	NA	1
ENSG00000254528	FXYD6-AS1	ENSG00000254528	NA	lncRNA	Human	11	117.834	FXYD6 antisense RNA 1 [Source:HGNC Symbol;Acc:HGNC:56067]	51.57	3	5224	NA	857	NA	NA	3
ENSG00000255176		ENSG00000255176	NA	lncRNA	Human	11	118.637	novel transcript	48.71	1	1478	NA	1388	NA	NA	2
ENSG00000245869		ENSG00000245869	NA	lncRNA	Human	11	118.886	novel transcript, antisense to CXCR5	53.68	1	1902	NA	1646	NA	NA	2
ENSG00000272186	VPS11-DT	ENSG00000272186	NA	lncRNA	Human	11	119.067	VPS11 divergent transcript [Source:HGNC Symbol;Acc:HGNC:55227]	49.54	1	325	NA	325	NA	NA	1
ENSG00000245248	USP2-AS1	ENSG00000245248	NA	lncRNA	Human	11	119.364	USP2 antisense RNA 1 (head to head) [Source:HGNC Symbol;Acc:HGNC:48673]	48.49	14	162306	NA	1735	NA	NA	4
ENSG00000176984		ENSG00000176984	107984399	lncRNA	Human	11	120.169	novel transcript, antisense to TRIM29	60.04	2	2703	NA	1318	NA	NA	2
ENSG00000246790	SORL1-AS1	ENSG00000246790	NA	lncRNA	Human	11	121.447	SORL1 antisense RNA 1 [Source:HGNC Symbol;Acc:HGNC:55594]	49.97	2	5683	NA	1678	NA	NA	2
ENSG00000255045		ENSG00000255045	NA	lncRNA	Human	11	124.745	novel transcript	59.51	1	1704	NA	445	NA	NA	3
ENSG00000245498	MSANTD2-AS1	ENSG00000245498	100507283	lncRNA	Human	11	124.8	MSANTD2 antisense RNA 1 [Source:HGNC Symbol;Acc:HGNC:55601]	43.44	16	34064	NA	2746	NA	NA	4
ENSG00000255537		ENSG00000255537	403312	lncRNA	Human	11	125.495	novel transcript, antisense to FEZ1	48.85	1	4315	NA	3423	NA	NA	2
ENSG00000260209		ENSG00000260209	NA	lncRNA	Human	11	125.873	novel transcript	41.66	2	1498	NA	944	NA	NA	2
ENSG00000273415	LINC02725	ENSG00000273415	NA	lncRNA	Human	11	128.096	long intergenic non-protein coding RNA 2725 [Source:HGNC Symbol;Acc:HGNC:54242]	38.69	7	87914	NA	1459	NA	NA	6
ENSG00000254703	SENCR	ENSG00000254703	100507392	lncRNA	Human	11	128.692	smooth muscle and endothelial cell enriched migration/differentiation-associated lncRNA [Source:HGNC Symbol;Acc:HGNC:44177]	59.77	3	4360	NA	752	NA	NA	2
ENSG00000174370	KCNJ5-AS1	ENSG00000174370	219833	lncRNA	Human	11	128.9	KCNJ5 antisense RNA 1 [Source:HGNC Symbol;Acc:HGNC:28584]	52.18	2	6480	NA	3616	NA	NA	4
ENSG00000175728	LINC02873	ENSG00000175728	283171	lncRNA	Human	11	130.673	long intergenic non-protein coding RNA 2873 [Source:HGNC Symbol;Acc:HGNC:26805]	41.34	1	44397	NA	3547	NA	NA	3
ENSG00000249695		ENSG00000249695	574538	lncRNA	Human	12	0.137411	novel transcript, antisense to IQSEC3	53.7	2	11759	NA	3910	NA	NA	8
ENSG00000249628	LINC00942	ENSG00000249628	100292680	lncRNA	Human	12	1.50053	long intergenic non-protein coding RNA 942 [Source:HGNC Symbol;Acc:HGNC:48636]	55	1	3900	NA	2210	NA	NA	2
ENSG00000256969		ENSG00000256969	NA	lncRNA	Human	12	4.0129	novel transcript	48.97	4	13757	NA	722	NA	NA	3
ENSG00000256115	LINC02443	ENSG00000256115	101929584	lncRNA	Human	12	5.2262	long intergenic non-protein coding RNA 2443 [Source:HGNC Symbol;Acc:HGNC:53375]	45.68	15	18004	NA	1005	NA	NA	4
ENSG00000256146		ENSG00000256146	NA	lncRNA	Human	12	5.31596	novel transcript	40.3	1	3387	NA	3387	NA	NA	1
ENSG00000215039	CD27-AS1	ENSG00000215039	678655	lncRNA	Human	12	6.439	CD27 antisense RNA 1 [Source:HGNC Symbol;Acc:HGNC:43896]	49.54	17	12607	NA	1498	NA	NA	5
ENSG00000226711	FAM66C	ENSG00000226711	NA	lncRNA	Human	12	8.18021	family with sequence similarity 66 member C [Source:HGNC Symbol;Acc:HGNC:21644]	42.24	12	35945	NA	1350	NA	NA	4
ENSG00000276417		ENSG00000276417	NA	lncRNA	Human	12	8.20598	novel transcript	36.42	1	1414	NA	1414	NA	NA	1
ENSG00000245105	A2M-AS1	ENSG00000245105	144571	lncRNA	Human	12	9.06516	A2M antisense RNA 1 [Source:HGNC Symbol;Acc:HGNC:27057]	46.3	4	3527	NA	2358	NA	NA	2
ENSG00000255670		ENSG00000255670	NA	lncRNA	Human	12	12.4854	novel transcript	39.96	1	6229	NA	412	NA	NA	2
ENSG00000214772	GUCY2C-AS1	ENSG00000214772	NA	lncRNA	Human	12	14.6657	GUCY2C antisense RNA 1 [Source:HGNC Symbol;Acc:HGNC:56054]	39.65	1	92309	NA	657	NA	NA	5
ENSG00000235884	LINC00941	ENSG00000235884	NA	lncRNA	Human	12	30.7552	long intergenic non-protein coding RNA 941 [Source:HGNC Symbol;Acc:HGNC:48635]	40.64	1	47436	NA	1355	NA	NA	5
ENSG00000255867	DENND5B-AS1	ENSG00000255867	100874249	lncRNA	Human	12	31.5899	DENND5B antisense RNA 1 [Source:HGNC Symbol;Acc:HGNC:42517]	43.72	2	25744	NA	835	NA	NA	3
ENSG00000276115		ENSG00000276115	NA	lncRNA	Human	12	32.3523	novel transcript, sense intronic to BICD1	36.19	1	1796	NA	1796	NA	NA	1
ENSG00000274591		ENSG00000274591	NA	lncRNA	Human	12	46.2391	novel transcript, sense intronic to SLC38A1	35.05	1	368	NA	368	NA	NA	1
ENSG00000258096	SLC38A2-AS1	ENSG00000258096	NA	lncRNA	Human	12	46.3715	SLC38A2 antisense RNA 1 [Source:HGNC Symbol;Acc:HGNC:55454]	59.89	1	2316	NA	627	NA	NA	2
ENSG00000257496		ENSG00000257496	NA	lncRNA	Human	12	46.3842	novel transcript	38.46	2	110242	NA	572	NA	NA	2
ENSG00000257433	RPAP3-DT	ENSG00000257433	105369748	lncRNA	Human	12	47.7061	RPAP3 divergent transcript [Source:HGNC Symbol;Acc:HGNC:55477]	50.21	17	36237	NA	922	NA	NA	4
ENSG00000258057	BCDIN3D-AS1	ENSG00000258057	100286844	lncRNA	Human	12	49.8279	BCDIN3D antisense RNA 1 [Source:HGNC Symbol;Acc:HGNC:44113]	44.96	5	13231	NA	1563	NA	NA	3
ENSG00000257829		ENSG00000257829	NA	lncRNA	Human	12	52.3066	novel transcript, antisense to KRT86	52.45	1	1756	NA	624	NA	NA	2
ENSG00000249641	HOXC13-AS	ENSG00000249641	100874366	lncRNA	Human	12	53.9353	HOXC13 antisense RNA [Source:HGNC Symbol;Acc:HGNC:43753]	56.39	1	4316	NA	1408	NA	NA	3
ENSG00000228630	HOTAIR	ENSG00000228630	100124700	lncRNA	Human	12	53.9623	HOX transcript antisense RNA [Source:HGNC Symbol;Acc:HGNC:33510]	51.62	6	12649	NA	965	NA	NA	5
ENSG00000250133	HOXC-AS2	ENSG00000250133	100874364	lncRNA	Human	12	53.9938	HOXC cluster antisense RNA 2 [Source:HGNC Symbol;Acc:HGNC:43750]	59.95	2	2976	NA	1297	NA	NA	2
ENSG00000248265	FLJ12825	ENSG00000248265	440101	lncRNA	Human	12	54.0583	uncharacterized LOC440101 [Source:NCBI gene (formerly Entrezgene);Acc:440101]	48.04	2	63982	NA	4188	NA	NA	2
ENSG00000250742	LINC02381	ENSG00000250742	400043	lncRNA	Human	12	54.126	long intergenic non-protein coding RNA 2381 [Source:HGNC Symbol;Acc:HGNC:53304]	52.38	5	21467	NA	1740	NA	NA	3
ENSG00000260470		ENSG00000260470	NA	lncRNA	Human	12	54.1451	novel transcript	54.38	1	2157	NA	2157	NA	NA	1
ENSG00000276727		ENSG00000276727	NA	lncRNA	Human	12	57.2295	novel transcript, antisense to SHMT2	57.2	1	701	NA	701	NA	NA	1
ENSG00000257698	GIHCG	ENSG00000257698	NA	lncRNA	Human	12	57.9301	GIHCG inhibitor of miR-200b/200a/429 expression [Source:HGNC Symbol;Acc:HGNC:52649]	38.98	14	6231	NA	1005	NA	NA	3
ENSG00000257354	MIRLET7IHG	ENSG00000257354	NA	lncRNA	Human	12	62.6028	MIRLET7I host gene [Source:HGNC Symbol;Acc:HGNC:55478]	40.48	1	19462	NA	8693	NA	NA	2
ENSG00000275180		ENSG00000275180	NA	lncRNA	Human	12	62.6034	novel transcript	53.12	1	1043	NA	1043	NA	NA	1
ENSG00000256571		ENSG00000256571	NA	lncRNA	Human	12	63.8788	novel transcript	40.99	1	688	NA	515	NA	NA	2
ENSG00000277895		ENSG00000277895	NA	lncRNA	Human	12	64.4516	novel transcript, antisense to TBK1	59.57	1	1311	NA	1311	NA	NA	1
ENSG00000236333	TRHDE-AS1	ENSG00000236333	NA	lncRNA	Human	12	72.25	TRHDE antisense RNA 1 [Source:HGNC Symbol;Acc:HGNC:27471]	38.18	24	26991	NA	3271	NA	NA	4
ENSG00000257453	PHLDA1-AS1	ENSG00000257453	NA	lncRNA	Human	12	76.0305	PHLDA1 antisense RNA 1 [Source:HGNC Symbol;Acc:HGNC:55461]	64.52	1	885	NA	569	NA	NA	2
ENSG00000257557	PPP1R12A-AS1	ENSG00000257557	NA	lncRNA	Human	12	79.9349	PPP1R12A antisense RNA 1 [Source:HGNC Symbol;Acc:HGNC:51903]	39.77	1	7812	NA	3234	NA	NA	3
ENSG00000274021		ENSG00000274021	NA	lncRNA	Human	12	89.351	novel transcript, antisense to DUSP6	55.34	1	2257	NA	2257	NA	NA	1
ENSG00000258302		ENSG00000258302	NA	lncRNA	Human	12	89.5611	novel transcript, antisense to ATP2B1	38.27	1	33750	NA	1711	NA	NA	2
ENSG00000245017	LINC02453	ENSG00000245017	643770	lncRNA	Human	12	98.4855	long intergenic non-protein coding RNA 2453 [Source:HGNC Symbol;Acc:HGNC:53392]	44.32	2	18316	NA	1069	NA	NA	3
ENSG00000256139		ENSG00000256139	NA	lncRNA	Human	12	109.111	novel transcript	45.62	1	14377	NA	910	NA	NA	3
ENSG00000196668	LINC00173	ENSG00000196668	100287569	lncRNA	Human	12	116.533	long intergenic non-protein coding RNA 173 [Source:HGNC Symbol;Acc:HGNC:33791]	50.76	5	3097	NA	776	NA	NA	2
ENSG00000277840		ENSG00000277840	NA	lncRNA	Human	12	117.002	novel transcript, sense intronic to FBXW8	38.84	1	690	NA	690	NA	NA	1
ENSG00000256742	KDM2B-DT	ENSG00000256742	NA	lncRNA	Human	12	121.581	KDM2B divergent transcript [Source:HGNC Symbol;Acc:HGNC:53287]	46.75	1	12713	NA	544	NA	NA	2
ENSG00000256811		ENSG00000256811	NA	lncRNA	Human	12	121.856	novel transcript	58.55	1	801	NA	434	NA	NA	3
ENSG00000255856		ENSG00000255856	NA	lncRNA	Human	12	122.007	novel transcript	47.91	2	12630	NA	729	NA	NA	2
ENSG00000278112		ENSG00000278112	NA	lncRNA	Human	12	123.519	novel transcript, sense intronic to RILPL1	58.24	1	467	NA	467	NA	NA	1
ENSG00000249267	LINC00939	ENSG00000249267	400084	lncRNA	Human	12	125.959	long intergenic non-protein coding RNA 939 [Source:HGNC Symbol;Acc:HGNC:48631]	41.53	6	24978	NA	2164	NA	NA	5
ENSG00000276122		ENSG00000276122	NA	lncRNA	Human	12	130.139	novel transcript	53.71	1	2076	NA	2076	NA	NA	1
ENSG00000179141	MTUS2-AS1	ENSG00000179141	NA	lncRNA	Human	13	29.4765	MTUS2 antisense RNA 1 [Source:HGNC Symbol;Acc:HGNC:40924]	46.88	3	13591	NA	1290	NA	NA	3
ENSG00000225039	LINC01058	ENSG00000225039	NA	lncRNA	Human	13	30.4183	long intergenic non-protein coding RNA 1058 [Source:HGNC Symbol;Acc:HGNC:49061]	52.7	1	3913	NA	1642	NA	NA	2
ENSG00000230300	STARD13-IT1	ENSG00000230300	NA	lncRNA	Human	13	33.1586	STARD13 intronic transcript 1 [Source:HGNC Symbol;Acc:HGNC:41453]	38.12	1	5823	NA	452	NA	NA	2
ENSG00000277386		ENSG00000277386	NA	lncRNA	Human	13	33.3362	novel transcript, sense intronic to STARD13	44.91	1	501	NA	501	NA	NA	1
ENSG00000230490		ENSG00000230490	NA	lncRNA	Human	13	33.3549	novel transcript	38.52	10	321958	NA	1222	NA	NA	3
ENSG00000273507		ENSG00000273507	NA	lncRNA	Human	13	39.053	novel transcript	38.39	9	170220	NA	3571	NA	NA	4
ENSG00000278390		ENSG00000278390	101929140	lncRNA	Human	13	41.1329	novel transcript, antisense to KBTBD7 and MTRF1	39.68	6	103759	NA	1090	NA	NA	4
ENSG00000233725	NRAD1	ENSG00000233725	121838	lncRNA	Human	13	43.9087	non-coding RNA in the aldehyde dehydrogenase 1A pathway [Source:HGNC Symbol;Acc:HGNC:26981]	40.39	12	121793	NA	1000	NA	NA	3
ENSG00000278156	TSC22D1-AS1	ENSG00000278156	641467	lncRNA	Human	13	44.5759	TSC22D1 antisense RNA 1 [Source:HGNC Symbol;Acc:HGNC:43684]	54.71	3	4540	NA	1921	NA	NA	2
ENSG00000176124	DLEU1	ENSG00000176124	10301	lncRNA	Human	13	50.0822	deleted in lymphocytic leukemia 1 [Source:HGNC Symbol;Acc:HGNC:13747]	39.63	43	824688	NA	1282	NA	NA	4
ENSG00000236778	INTS6-AS1	ENSG00000236778	NA	lncRNA	Human	13	51.4524	INTS6 antisense RNA 1 [Source:HGNC Symbol;Acc:HGNC:42691]	40.16	33	102315	NA	930	NA	NA	4
ENSG00000235660	LINC00345	ENSG00000235660	NA	lncRNA	Human	13	52.4828	long intergenic non-protein coding RNA 345 [Source:HGNC Symbol;Acc:HGNC:42503]	40.04	2	6413	NA	1045	NA	NA	2
ENSG00000223404	LINC00397	ENSG00000223404	NA	lncRNA	Human	13	87.801	long intergenic non-protein coding RNA 397 [Source:HGNC Symbol;Acc:HGNC:42725]	36.64	2	2773	NA	376	NA	NA	2
ENSG00000203441	LINC00449	ENSG00000203441	106478991	lncRNA	Human	13	99.4997	long intergenic non-protein coding RNA 449 [Source:HGNC Symbol;Acc:HGNC:42786]	42.99	1	1326	NA	872	NA	NA	2
ENSG00000224356		ENSG00000224356	NA	lncRNA	Human	13	100.536	novel transcript	44.69	3	51406	NA	1396	NA	NA	3
ENSG00000280169		ENSG00000280169	NA	lncRNA	Human	13	100.537	novel transcript, antisense to GGACT	41.4	1	2203	NA	2203	NA	NA	1
ENSG00000255874	PRECSIT	ENSG00000255874	283487	lncRNA	Human	13	110.864	p53 regulated carcinoma associated Stat3 activating long intergenic non-protein coding transcript [Source:HGNC Symbol;Acc:HGNC:27492]	49.37	2	6344	NA	3644	NA	NA	2
ENSG00000269125		ENSG00000269125	NA	lncRNA	Human	13	113.165	novel transcript, antisense to PROZ	52.2	1	182	NA	182	NA	NA	1
ENSG00000225083	GRTP1-AS1	ENSG00000225083	NA	lncRNA	Human	13	113.352	GRTP1 antisense RNA 1 [Source:HGNC Symbol;Acc:HGNC:39917]	46.8	3	10224	NA	834	NA	NA	2
ENSG00000233695	GAS6-AS1	ENSG00000233695	NA	lncRNA	Human	13	113.816	GAS6 antisense RNA 1 [Source:HGNC Symbol;Acc:HGNC:39826]	60.84	2	30115	NA	4493	NA	NA	3
ENSG00000258768		ENSG00000258768	NA	lncRNA	Human	14	20.2605	novel transcript	39.28	1	3829	NA	3829	NA	NA	1
ENSG00000178107		ENSG00000178107	NA	lncRNA	Human	14	21.108	novel transcript	40.83	1	8661	NA	358	NA	NA	2
ENSG00000258458	OXA1L-DT	ENSG00000258458	NA	lncRNA	Human	14	22.7015	OXA1L divergent transcript [Source:HGNC Symbol;Acc:HGNC:55448]	42.49	7	65087	NA	961	NA	NA	3
ENSG00000258457	AJUBA-DT	ENSG00000258457	NA	lncRNA	Human	14	22.9827	AJUBA divergent transcript [Source:HGNC Symbol;Acc:HGNC:55449]	47.71	3	16381	NA	804	NA	NA	4
ENSG00000157306	ZFHX2-AS1	ENSG00000157306	NA	lncRNA	Human	14	23.5118	ZFHX2 antisense RNA 1 [Source:HGNC Symbol;Acc:HGNC:52658]	52.26	5	49019	NA	1348	NA	NA	3
ENSG00000259334	LINC00596	ENSG00000259334	NA	lncRNA	Human	14	23.9222	long intergenic non-protein coding RNA 596 [Source:HGNC Symbol;Acc:HGNC:23167]	42.87	1	12322	NA	937	NA	NA	3
ENSG00000258661		ENSG00000258661	NA	lncRNA	Human	14	36.6471	novel transcript, antisense to PAX9	48.74	1	11719	NA	2613	NA	NA	2
ENSG00000258827		ENSG00000258827	NA	lncRNA	Human	14	37.0971	novel transcript, sense intronic to SLC25A21	42.54	1	1502	NA	828	NA	NA	2
ENSG00000259087		ENSG00000259087	NA	lncRNA	Human	14	37.5562	novel transcript	35.21	2	10938	NA	371	NA	NA	2
ENSG00000259070	LINC00639	ENSG00000259070	283547	lncRNA	Human	14	38.7382	long intergenic non-protein coding RNA 639 [Source:HGNC Symbol;Acc:HGNC:27502]	38.1	17	210119	NA	2790	NA	NA	6
ENSG00000251363	LINC02315	ENSG00000251363	NA	lncRNA	Human	14	40.9547	long intergenic non-protein coding RNA 2315 [Source:HGNC Symbol;Acc:HGNC:53234]	33.87	2	194617	NA	648	NA	NA	4
ENSG00000258633	RRAGAP1-AS1	ENSG00000258633	NA	lncRNA	Human	14	44.8769	RRAGAP1 antisense RNA 1 [Source:HGNC Symbol;Acc:HGNC:55445]	40.19	1	20204	NA	693	NA	NA	2
ENSG00000259129	LINC00648	ENSG00000259129	100506433	lncRNA	Human	14	47.765	long intergenic non-protein coding RNA 648 [Source:HGNC Symbol;Acc:HGNC:44302]	35.49	4	30349	NA	1043	NA	NA	3
ENSG00000259071		ENSG00000259071	NA	lncRNA	Human	14	50.3265	novel transcript	43.93	1	1384	NA	446	NA	NA	2
ENSG00000269906		ENSG00000269906	NA	lncRNA	Human	14	50.6625	novel transcript, sense intronic to SAV1	35.18	1	668	NA	668	NA	NA	1
ENSG00000258711		ENSG00000258711	NA	lncRNA	Human	14	50.9563	novel transcript	45.65	1	5744	NA	4714	NA	NA	2
ENSG00000258942		ENSG00000258942	NA	lncRNA	Human	14	51.3449	novel transcript	42.51	1	40690	NA	813	NA	NA	4
ENSG00000258535		ENSG00000258535	NA	lncRNA	Human	14	51.7653	novel transcript	42.04	1	60147	NA	5982	NA	NA	10
ENSG00000258592		ENSG00000258592	NA	lncRNA	Human	14	57.0663	novel transcript	39.67	2	46401	NA	868	NA	NA	2
ENSG00000250548	LINC01303	ENSG00000250548	101927780	lncRNA	Human	14	61.5563	long intergenic non-protein coding RNA 1303 [Source:HGNC Symbol;Acc:HGNC:50470]	47.23	3	14381	NA	1992	NA	NA	4
ENSG00000258561		ENSG00000258561	NA	lncRNA	Human	14	66.2128	novel transcript	39.37	4	296585	NA	1675	NA	NA	4
ENSG00000266869		ENSG00000266869	NA	lncRNA	Human	14	71.8486	novel transcript	41.75	4	79991	NA	1051	NA	NA	4
ENSG00000246548	LINC02288	ENSG00000246548	283575	lncRNA	Human	14	77.0411	long intergenic non-protein coding RNA 2288 [Source:HGNC Symbol;Acc:HGNC:27505]	49.57	1	28440	NA	2924	NA	NA	4
ENSG00000258819	LINC02289	ENSG00000258819	102724190	lncRNA	Human	14	77.0692	long intergenic non-protein coding RNA 2289 [Source:HGNC Symbol;Acc:HGNC:53205]	48.16	7	7224	NA	1302	NA	NA	2
ENSG00000235706	DICER1-AS1	ENSG00000235706	400242	lncRNA	Human	14	95.1576	DICER1 antisense RNA 1 [Source:HGNC Symbol;Acc:HGNC:43017]	43.06	9	23831	NA	1570	NA	NA	3
ENSG00000214548	MEG3	ENSG00000214548	55384	lncRNA	Human	14	100.779	maternally expressed 3 [Source:HGNC Symbol;Acc:HGNC:14575]	51.68	50	81622	NA	1836	NA	NA	6
ENSG00000223403	MEG9	ENSG00000223403	378881	lncRNA	Human	14	101.043	maternally expressed 9 [Source:HGNC Symbol;Acc:HGNC:43874]	51.69	8	30030	NA	1708	NA	NA	5
ENSG00000272444		ENSG00000272444	NA	lncRNA	Human	14	101.952	novel transcript	47.99	1	648	NA	648	NA	NA	1
ENSG00000260285	TRMT61A-DT	ENSG00000260285	NA	lncRNA	Human	14	103.525	TRMT61A divergent transcript [Source:HGNC Symbol;Acc:HGNC:56082]	56.83	1	4063	NA	4063	NA	NA	1
ENSG00000258735	PPP1R13B-DT	ENSG00000258735	145216	lncRNA	Human	14	103.848	PPP1R13B divergent transcript [Source:HGNC Symbol;Acc:HGNC:27069]	54.32	1	10329	NA	2056	NA	NA	3
ENSG00000258858		ENSG00000258858	NA	lncRNA	Human	14	104.69	novel transcript, antisense to INF2	63.23	1	1194	NA	716	NA	NA	2
ENSG00000258701	LINC00638	ENSG00000258701	196872	lncRNA	Human	14	104.821	long intergenic non-protein coding RNA 638 [Source:HGNC Symbol;Acc:HGNC:28325]	59.13	1	2518	NA	2518	NA	NA	1
ENSG00000258811		ENSG00000258811	NA	lncRNA	Human	14	104.843	novel transcript	58.94	1	3254	NA	3254	NA	NA	1
ENSG00000259067		ENSG00000259067	NA	lncRNA	Human	14	104.904	novel transcript	47.86	1	863	NA	584	NA	NA	3
ENSG00000257556	LINC02298	ENSG00000257556	NA	lncRNA	Human	14	105.093	long intergenic non-protein coding RNA 2298 [Source:HGNC Symbol;Acc:HGNC:53216]	57.51	7	7395	NA	1088	NA	NA	3
ENSG00000260409		ENSG00000260409	NA	lncRNA	Human	15	20.7297	novel transcript	39.23	1	26437	NA	1602	NA	NA	2
ENSG00000247765		ENSG00000247765	NA	lncRNA	Human	15	21.2982	novel transcript	39.24	1	27009	NA	2165	NA	NA	2
ENSG00000256802		ENSG00000256802	100130111	lncRNA	Human	15	29.6749	novel transcript, antisense to TJP1	53.83	3	6026	NA	1391	NA	NA	2
ENSG00000247728	ARHGAP11B-DT	ENSG00000247728	NA	lncRNA	Human	15	30.617	ARHGAP11B divergent transcript [Source:HGNC Symbol;Acc:HGNC:55586]	41.21	1	8776	NA	970	NA	NA	2
ENSG00000276724		ENSG00000276724	NA	lncRNA	Human	15	32.5836	novel transcript	38.23	1	701	NA	701	NA	NA	1
ENSG00000262728		ENSG00000262728	NA	lncRNA	Human	15	32.5855	novel transcript, antisense to GOLGA8N	45.02	4	29635	NA	830	NA	NA	2
ENSG00000259336		ENSG00000259336	NA	lncRNA	Human	15	35.099	novel transcript	37.09	1	70677	NA	1342	NA	NA	2
ENSG00000248079	DPH6-DT	ENSG00000248079	NA	lncRNA	Human	15	35.5462	DPH6 divergent transcript [Source:HGNC Symbol;Acc:HGNC:44147]	37.08	5	314046	NA	950	NA	NA	2
ENSG00000259460		ENSG00000259460	NA	lncRNA	Human	15	37.0993	novel transcript, antisense to MEIS2	44.91	1	835	NA	464	NA	NA	2
ENSG00000274444		ENSG00000274444	NA	lncRNA	Human	15	37.1096	novel transcript	43.22	1	398	NA	398	NA	NA	1
ENSG00000259345		ENSG00000259345	NA	lncRNA	Human	15	38.8653	novel transcript	38.89	9	561874	NA	1121	NA	NA	4
ENSG00000259447		ENSG00000259447	NA	lncRNA	Human	15	39.3004	novel transcript	37.51	2	10365	NA	628	NA	NA	2
ENSG00000261136		ENSG00000261136	NA	lncRNA	Human	15	39.7826	novel transcript, antisense to FSIP1	44.63	1	3047	NA	3047	NA	NA	1
ENSG00000248508	SRP14-DT	ENSG00000248508	100131089	lncRNA	Human	15	40.0392	SRP14 divergent transcript [Source:HGNC Symbol;Acc:HGNC:48619]	49.16	10	41373	NA	1109	NA	NA	4
ENSG00000259211		ENSG00000259211	NA	lncRNA	Human	15	40.4642	novel transcript, antisense to BAHD1	55.56	1	2534	NA	729	NA	NA	3
ENSG00000245849	RAD51-AS1	ENSG00000245849	100505648	lncRNA	Human	15	40.6862	RAD51 antisense RNA 1 [Source:HGNC Symbol;Acc:HGNC:48621]	45.04	5	8925	NA	1244	NA	NA	3
ENSG00000259519		ENSG00000259519	NA	lncRNA	Human	15	45.1703	novel transcript, antisense to SHF	50.21	1	29615	NA	292	NA	NA	2
ENSG00000259354		ENSG00000259354	NA	lncRNA	Human	15	45.4484	novel transcript, antisense to SLC30A4	42.38	5	65341	NA	971	NA	NA	4
ENSG00000244879	GABPB1-AS1	ENSG00000244879	NA	lncRNA	Human	15	50.3549	GABPB1 antisense RNA 1 [Source:HGNC Symbol;Acc:HGNC:44157]	42.63	11	17259	NA	2850	NA	NA	2
ENSG00000259306		ENSG00000259306	NA	lncRNA	Human	15	51.3158	novel transcript	46.02	1	6156	NA	776	NA	NA	3
ENSG00000259935		ENSG00000259935	NA	lncRNA	Human	15	52.6486	novel transcript, intronic to KIAA1370	30.82	1	1233	NA	540	NA	NA	2
ENSG00000245534	RORA-AS1	ENSG00000245534	101928784	lncRNA	Human	15	60.4792	RORA antisense RNA 1 [Source:HGNC Symbol;Acc:HGNC:51410]	40.19	7	151486	NA	782	NA	NA	5
ENSG00000273792		ENSG00000273792	NA	lncRNA	Human	15	60.8478	novel transcript, sense intronic to RORA	47.71	1	1312	NA	1312	NA	NA	1
ENSG00000259370		ENSG00000259370	105370854	lncRNA	Human	15	62.8277	novel transcript, antisense to TLN2	44.71	4	56360	NA	2246	NA	NA	3
ENSG00000261318	DIS3L-AS1	ENSG00000261318	NA	lncRNA	Human	15	66.2785	DIS3L antisense RNA 1 [Source:HGNC Symbol;Acc:HGNC:55369]	44.04	1	14860	NA	578	NA	NA	2
ENSG00000274995		ENSG00000274995	NA	lncRNA	Human	15	66.7404	novel transcript, sense intronic to SMAD6	47.1	1	707	NA	707	NA	NA	1
ENSG00000277152		ENSG00000277152	NA	lncRNA	Human	15	66.8603	novel transcript	50.45	1	6721	NA	6721	NA	NA	1
ENSG00000259215	LINC02896	ENSG00000259215	NA	lncRNA	Human	15	69.4585	long intergenic non-protein coding RNA 2896 [Source:HGNC Symbol;Acc:HGNC:55427]	45.75	1	3285	NA	391	NA	NA	2
ENSG00000259744		ENSG00000259744	NA	lncRNA	Human	15	70.8489	novel transcript, sense intronic to LARP6	37.84	1	888	NA	755	NA	NA	2
ENSG00000247240	UBL7-DT	ENSG00000247240	440288	lncRNA	Human	15	74.4612	UBL7 divergent transcript [Source:HGNC Symbol;Acc:HGNC:48614]	44.63	15	52724	NA	1256	NA	NA	3
ENSG00000260988		ENSG00000260988	NA	lncRNA	Human	15	78.1412	novel transcript	42.98	1	1931	NA	1931	NA	NA	1
ENSG00000259642	ST20-AS1	ENSG00000259642	NA	lncRNA	Human	15	79.9228	ST20 antisense RNA 1 [Source:HGNC Symbol;Acc:HGNC:27521]	56.17	2	4223	NA	2356	NA	NA	1
ENSG00000259649		ENSG00000259649	NA	lncRNA	Human	15	80.8962	novel transcript, antisense to CEMIP	47.98	3	13587	NA	544	NA	NA	4
ENSG00000259692		ENSG00000259692	NA	lncRNA	Human	15	81.6334	novel transcript	40.39	7	380154	NA	1273	NA	NA	4
ENSG00000260608		ENSG00000260608	NA	lncRNA	Human	15	83.0127	novel transcript, antisense to BTBD1	39.41	1	49185	NA	421	NA	NA	2
ENSG00000273747		ENSG00000273747	NA	lncRNA	Human	15	83.0201	novel transcript, antisense to BTBD1	41.13	1	688	NA	688	NA	NA	1
ENSG00000256278		ENSG00000256278	NA	lncRNA	Human	15	84.6117	novel transcript, antisense to ZSCAN2	44.13	1	3281	NA	1018	NA	NA	2
ENSG00000274215		ENSG00000274215	NA	lncRNA	Human	15	92.8085	novel transcript	56.34	1	607	NA	607	NA	NA	1
ENSG00000257060		ENSG00000257060	NA	lncRNA	Human	15	93.23	novel transcript	43.4	18	339450	NA	1296	NA	NA	5
ENSG00000247809	NR2F2-AS1	ENSG00000247809	NA	lncRNA	Human	15	96.11	NR2F2 antisense RNA 1 [Source:HGNC Symbol;Acc:HGNC:44222]	40.51	23	217322	NA	1025	NA	NA	4
ENSG00000259275		ENSG00000259275	NA	lncRNA	Human	15	96.3542	novel transcript	45.21	9	50999	NA	1549	NA	NA	3
ENSG00000259485	LINC02253	ENSG00000259485	NA	lncRNA	Human	15	97.2158	long intergenic non-protein coding RNA 2253 [Source:HGNC Symbol;Acc:HGNC:53151]	37.27	10	216283	NA	894	NA	NA	5
ENSG00000251209	LINC00923	ENSG00000251209	91948	lncRNA	Human	15	97.5722	long intergenic non-protein coding RNA 923 [Source:HGNC Symbol;Acc:HGNC:28088]	38.66	18	303466	NA	1750	NA	NA	4
ENSG00000259604		ENSG00000259604	NA	lncRNA	Human	15	100.862	novel transcript	49.22	3	12527	NA	753	NA	NA	3
ENSG00000259172	SNRPA1-DT	ENSG00000259172	NA	lncRNA	Human	15	101.295	SNRPA1 divergent transcript [Source:HGNC Symbol;Acc:HGNC:55431]	45.05	1	10319	NA	2590	NA	NA	2
ENSG00000261659		ENSG00000261659	NA	lncRNA	Human	16	0.689001	novel transcript, antisense to FBXL16	56.81	2	3554	NA	1910	NA	NA	2
ENSG00000260710		ENSG00000260710	NA	lncRNA	Human	16	1.29435	novel transcript	50.14	6	6368	NA	898	NA	NA	2
ENSG00000261207		ENSG00000261207	NA	lncRNA	Human	16	1.75156	novel transcript, antisense to MAPK8IP3	56.82	1	704	NA	565	NA	NA	2
ENSG00000277602		ENSG00000277602	NA	lncRNA	Human	16	1.97165	novel transcript	56.2	1	242	NA	242	NA	NA	1
ENSG00000261140		ENSG00000261140	NA	lncRNA	Human	16	2.56904	novel transcript, antisense to PDPK1	48.72	1	2894	NA	459	NA	NA	2
ENSG00000205913	SRRM2-AS1	ENSG00000205913	100128788	lncRNA	Human	16	2.73708	SRRM2 antisense RNA 1 [Source:HGNC Symbol;Acc:HGNC:44162]	56.05	6	15525	NA	1582	NA	NA	4
ENSG00000263280		ENSG00000263280	NA	lncRNA	Human	16	2.86632	novel transcript	46.39	4	1927	NA	793	NA	NA	2
ENSG00000262312		ENSG00000262312	NA	lncRNA	Human	16	3.54274	novel transcript, antisense to NLRC3	52.94	2	3047	NA	1628	NA	NA	2
ENSG00000263105		ENSG00000263105	NA	lncRNA	Human	16	4.18012	novel transcript	46.4	1	3399	NA	318	NA	NA	2
ENSG00000262468	LINC01569	ENSG00000262468	NA	lncRNA	Human	16	4.24394	long intergenic non-protein coding RNA 1569 [Source:HGNC Symbol;Acc:HGNC:51380]	49.97	16	9905	NA	1330	NA	NA	3
ENSG00000260979	USP7-AS1	ENSG00000260979	NA	lncRNA	Human	16	8.96271	USP7 antisense RNA 1 [Source:HGNC Symbol;Acc:HGNC:55379]	60.35	1	4285	NA	427	NA	NA	2
ENSG00000274092		ENSG00000274092	NA	lncRNA	Human	16	27.3134	novel transcript, antisense to IL4R	69.23	1	715	NA	715	NA	NA	1
ENSG00000251417		ENSG00000251417	NA	lncRNA	Human	16	28.8027	novel transcript	47.89	1	15086	NA	1963	NA	NA	2
ENSG00000261766		ENSG00000261766	NA	lncRNA	Human	16	28.8622	novel transcript, antisense to SH2B1	53.53	1	1175	NA	544	NA	NA	2
ENSG00000260953		ENSG00000260953	NA	lncRNA	Human	16	29.2623	novel transcript	51.34	1	2207	NA	561	NA	NA	2
ENSG00000260899		ENSG00000260899	NA	lncRNA	Human	16	30.7407	novel transcript	49.46	1	10715	NA	883	NA	NA	5
ENSG00000276867		ENSG00000276867	NA	lncRNA	Human	16	31.7047	novel transcript	48.97	1	533	NA	533	NA	NA	1
ENSG00000261512		ENSG00000261512	NA	lncRNA	Human	16	46.6229	novel transcript	57.7	2	1591	NA	1349	NA	NA	2
ENSG00000270120		ENSG00000270120	NA	lncRNA	Human	16	50.7128	novel transcript	44.24	1	746	NA	746	NA	NA	1
ENSG00000261644	CYLD-AS1	ENSG00000261644	NA	lncRNA	Human	16	50.7274	CYLD antisense RNA 1 [Source:HGNC Symbol;Acc:HGNC:55352]	47.82	3	15399	NA	1649	NA	NA	4
ENSG00000259926		ENSG00000259926	NA	lncRNA	Human	16	53.4487	novel transcript	40.21	1	843	NA	706	NA	NA	2
ENSG00000277559		ENSG00000277559	NA	lncRNA	Human	16	54.291	novel transcript	53.02	1	1458	NA	1458	NA	NA	1
ENSG00000260823		ENSG00000260823	NA	lncRNA	Human	16	56.6095	novel transcript	47.95	1	1875	NA	444	NA	NA	2
ENSG00000187185		ENSG00000187185	388282	lncRNA	Human	16	57.7982	novel transcript	52.8	3	18761	NA	877	NA	NA	3
ENSG00000245768		ENSG00000245768	NA	lncRNA	Human	16	58.7339	novel transcript	39.56	4	465486	NA	1470	NA	NA	4
ENSG00000260115	CDH8-AS1	ENSG00000260115	NA	lncRNA	Human	16	61.9183	CDH8 antisense RNA 1 [Source:HGNC Symbol;Acc:HGNC:55399]	37.33	1	22377	NA	714	NA	NA	4
ENSG00000246898	LINC00920	ENSG00000246898	NA	lncRNA	Human	16	66.4085	long intergenic non-protein coding RNA 920 [Source:HGNC Symbol;Acc:HGNC:48611]	38.31	1	3620	NA	2155	NA	NA	2
ENSG00000270049	ATP6V0D1-DT	ENSG00000270049	101927837	lncRNA	Human	16	67.4813	ATP6V0D1 divergent transcript [Source:HGNC Symbol;Acc:HGNC:55268]	49.87	7	24664	NA	1372	NA	NA	3
ENSG00000259797		ENSG00000259797	NA	lncRNA	Human	16	68.3168	novel transcript, intronic to PRMT7	48.39	1	2236	NA	428	NA	NA	2
ENSG00000261008	LINC01572	ENSG00000261008	101927957	lncRNA	Human	16	72.2363	long intergenic non-protein coding RNA 1572 [Source:HGNC Symbol;Acc:HGNC:51385]	37.63	20	428734	NA	1497	NA	NA	6
ENSG00000279206		ENSG00000279206	NA	lncRNA	Human	16	72.7727	novel transcript	32.33	1	600	NA	600	NA	NA	1
ENSG00000275236		ENSG00000275236	NA	lncRNA	Human	16	74.2896	novel transcript	38.42	1	1460	NA	1460	NA	NA	1
ENSG00000260183		ENSG00000260183	NA	lncRNA	Human	16	80.5478	novel transcript, antisense DYNLRB2	39.87	1	4673	NA	534	NA	NA	2
ENSG00000245059		ENSG00000245059	NA	lncRNA	Human	16	81.0773	novel transcript	48.28	1	1543	NA	1088	NA	NA	2
ENSG00000260495		ENSG00000260495	NA	lncRNA	Human	16	81.3107	novel transcript, antisense to GAN	42.41	1	2693	NA	2693	NA	NA	1
ENSG00000250685		ENSG00000250685	654780	lncRNA	Human	16	84.1926	novel transcript, antisense to ADAD2	59.14	4	4496	NA	1567	NA	NA	3
ENSG00000260504		ENSG00000260504	NA	lncRNA	Human	16	84.3425	novel transcript	49.36	1	944	NA	469	NA	NA	2
ENSG00000179219	LINC00311	ENSG00000179219	NA	lncRNA	Human	16	85.283	long intergenic non-protein coding RNA 311 [Source:HGNC Symbol;Acc:HGNC:28312]	55.76	1	3006	NA	1566	NA	NA	2
ENSG00000278716		ENSG00000278716	NA	lncRNA	Human	16	85.4898	novel transcript	57.9	1	1019	NA	1019	NA	NA	1
ENSG00000260750		ENSG00000260750	NA	lncRNA	Human	16	87.5951	novel transcript	45.92	1	5207	NA	4420	NA	NA	2
ENSG00000260177		ENSG00000260177	NA	lncRNA	Human	16	87.7801	novel transcript	50.69	1	26343	NA	756	NA	NA	2
ENSG00000260630	SNAI3-AS1	ENSG00000260630	197187	lncRNA	Human	16	88.6633	SNAI3 antisense RNA 1 [Source:HGNC Symbol;Acc:HGNC:28327]	55.31	19	23985	NA	1410	NA	NA	4
ENSG00000259881		ENSG00000259881	101927793	lncRNA	Human	16	88.881	novel transcript, antisense to CBFA2T3	64.72	4	6099	NA	1058	NA	NA	2
ENSG00000262050		ENSG00000262050	NA	lncRNA	Human	17	2.71201	novel transcript, antisense to CLUH	53.01	2	1596	NA	1552	NA	NA	2
ENSG00000263165		ENSG00000263165	NA	lncRNA	Human	17	4.16391	novel transcript, antisense to ANKFY1	46.39	1	804	NA	512	NA	NA	2
ENSG00000261879	ZNF594-DT	ENSG00000261879	100130950	lncRNA	Human	17	5.19201	ZNF594 divergent transcript [Source:HGNC Symbol;Acc:HGNC:55347]	47.73	10	56176	NA	1261	NA	NA	5
ENSG00000263301		ENSG00000263301	NA	lncRNA	Human	17	7.43916	novel transcript, antisense to FGF11	59.2	1	4169	NA	330	NA	NA	2
ENSG00000272975	MYHAS	ENSG00000272975	NA	lncRNA	Human	17	10.3831	myosin heavy chain gene cluster antisense RNA [Source:HGNC Symbol;Acc:HGNC:50609]	39.48	1	240743	NA	2274	NA	NA	11
ENSG00000236088	COX10-DT	ENSG00000236088	100874058	lncRNA	Human	17	13.7556	COX10 divergent transcript [Source:HGNC Symbol;Acc:HGNC:38873]	41	26	313922	NA	2094	NA	NA	4
ENSG00000260328		ENSG00000260328	NA	lncRNA	Human	17	17.0119	novel transcript	53.92	1	3077	NA	3077	NA	NA	1
ENSG00000220161	LINC02076	ENSG00000220161	400579	lncRNA	Human	17	18.4112	long intergenic non-protein coding RNA 2076 [Source:HGNC Symbol;Acc:HGNC:52924]	51.4	1	3222	NA	1871	NA	NA	2
ENSG00000262202		ENSG00000262202	NA	lncRNA	Human	17	19.112	novel transcript	56.2	1	637	NA	637	NA	NA	1
ENSG00000262769		ENSG00000262769	NA	lncRNA	Human	17	19.5601	novel transcript, antisense to SLC47A1	47.84	1	37812	NA	730	NA	NA	4
ENSG00000265287		ENSG00000265287	NA	lncRNA	Human	17	28.608	novel transcript, antisense to novel protein	38.91	1	1768	NA	1083	NA	NA	2
ENSG00000264007		ENSG00000264007	NA	lncRNA	Human	17	29.6216	novel transcript	53.29	1	638	NA	638	NA	NA	1
ENSG00000266340		ENSG00000266340	NA	lncRNA	Human	17	30.9786	novel transcript, antisense RNF135	69.96	1	1641	NA	668	NA	NA	2
ENSG00000274341		ENSG00000274341	NA	lncRNA	Human	17	32.408	novel transcript	37.37	1	297	NA	297	NA	NA	1
ENSG00000275720		ENSG00000275720	NA	lncRNA	Human	17	36.6341	novel transcript	46.83	1	630	NA	630	NA	NA	1
ENSG00000266469		ENSG00000266469	NA	lncRNA	Human	17	39.4018	novel transcript, antisense to MED1 & FBXL20	49.54	2	4441	NA	844	NA	NA	2
ENSG00000265799		ENSG00000265799	NA	lncRNA	Human	17	40.0122	novel transcript	54.27	2	2480	NA	660	NA	NA	2
ENSG00000265359		ENSG00000265359	NA	lncRNA	Human	17	40.8508	novel transcript, antisense to KRT12	40.46	1	12483	NA	258	NA	NA	2
ENSG00000234477		ENSG00000234477	NA	lncRNA	Human	17	40.9214	novel transcript	41.13	1	54497	NA	815	NA	NA	4
ENSG00000267658	RAB5C-AS1	ENSG00000267658	NA	lncRNA	Human	17	42.1546	RAB5C antisense RNA 1 [Source:HGNC Symbol;Acc:HGNC:55289]	61.4	1	1373	NA	425	NA	NA	3
ENSG00000188825	LINC00910	ENSG00000188825	NA	lncRNA	Human	17	43.3387	long intergenic non-protein coding RNA 910 [Source:HGNC Symbol;Acc:HGNC:44361]	46.7	27	50486	NA	1391	NA	NA	4
ENSG00000267288		ENSG00000267288	105371795	lncRNA	Human	17	45.1688	novel transcript, antisense to HEXIM2	58.56	2	2785	NA	1300	NA	NA	2
ENSG00000267121	FMNL1-DT	ENSG00000267121	339192	lncRNA	Human	17	45.1909	FMNL1 divergent transcript [Source:HGNC Symbol;Acc:HGNC:55311]	48.52	6	31292	NA	1194	NA	NA	2
ENSG00000263293	EFCAB13-DT	ENSG00000263293	102724508	lncRNA	Human	17	47.3035	EFCAB13 divergent transcript [Source:HGNC Symbol;Acc:HGNC:55338]	43.34	3	20442	NA	577	NA	NA	2
ENSG00000263766	KPNB1-DT	ENSG00000263766	112268184	lncRNA	Human	17	47.6039	KPNB1 divergent transcript [Source:HGNC Symbol;Acc:HGNC:55336]	43.32	4	45590	NA	562	NA	NA	3
ENSG00000266821		ENSG00000266821	NA	lncRNA	Human	17	47.8795	novel transcript	50.8	1	2927	NA	2927	NA	NA	1
ENSG00000266601		ENSG00000266601	NA	lncRNA	Human	17	47.9297	novel transcript, antisense to SP2	50.28	1	3425	NA	335	NA	NA	3
ENSG00000248954		ENSG00000248954	NA	lncRNA	Human	17	49.8876	novel transcript	53.21	1	13296	NA	1816	NA	NA	5
ENSG00000254039		ENSG00000254039	NA	lncRNA	Human	17	49.9144	novel transcript	54.84	1	18516	NA	395	NA	NA	3
ENSG00000247011		ENSG00000247011	NA	lncRNA	Human	17	50.935	novel transcript	51.57	2	9725	NA	1640	NA	NA	2
ENSG00000278627		ENSG00000278627	NA	lncRNA	Human	17	58.2024	novel transcript, antisense to EPX	39.57	1	652	NA	652	NA	NA	1
ENSG00000265148	TSPOAP1-AS1	ENSG00000265148	100506779	lncRNA	Human	17	58.3245	TSPOAP1, SUPT4H1 and RNF43 antisense RNA 1 [Source:HGNC Symbol;Acc:HGNC:44148]	46.31	15	91295	NA	1307	NA	NA	4
ENSG00000264672	SEPTIN4-AS1	ENSG00000264672	101927688	lncRNA	Human	17	58.5198	SEPTIN4 antisense RNA 1 [Source:HGNC Symbol;Acc:HGNC:51345]	48.88	3	37963	NA	1093	NA	NA	4
ENSG00000266934		ENSG00000266934	NA	lncRNA	Human	17	61.3828	novel transcript, sense intronic to BCAS3	58.76	2	1896	NA	694	NA	NA	2
ENSG00000229330		ENSG00000229330	NA	lncRNA	Human	17	66.6764	novel transcript	51.89	1	1033	NA	484	NA	NA	3
ENSG00000263680		ENSG00000263680	NA	lncRNA	Human	17	72.4259	novel transcript	46.23	1	2914	NA	833	NA	NA	2
ENSG00000267546		ENSG00000267546	NA	lncRNA	Human	17	76.5457	novel transcript, antisense to PRCD	47.35	4	12016	NA	540	NA	NA	2
ENSG00000267263		ENSG00000267263	NA	lncRNA	Human	17	77.4691	novel transcript, sense intronic to SEPT9	54.2	1	1978	NA	768	NA	NA	2
ENSG00000265096	C1QTNF1-AS1	ENSG00000265096	NA	lncRNA	Human	17	79.0181	C1QTNF1 antisense RNA 1 [Source:HGNC Symbol;Acc:HGNC:44351]	52.23	3	9543	NA	998	NA	NA	3
ENSG00000262772	LINC01977	ENSG00000262772	NA	lncRNA	Human	17	79.8191	long intergenic non-protein coding RNA 1977 [Source:HGNC Symbol;Acc:HGNC:52804]	51.76	2	8622	NA	2598	NA	NA	4
ENSG00000262188	LINC01978	ENSG00000262188	101928738	lncRNA	Human	17	79.9193	long intergenic non-protein coding RNA 1978 [Source:HGNC Symbol;Acc:HGNC:52806]	59.32	3	6709	NA	1080	NA	NA	2
ENSG00000279066	HEXD-IT1	ENSG00000279066	NA	lncRNA	Human	17	82.4255	HEXD intronic transcript 1 [Source:HGNC Symbol;Acc:HGNC:43650]	51.08	1	1813	NA	1813	NA	NA	1
ENSG00000263063		ENSG00000263063	101929552	lncRNA	Human	17	82.7139	novel transcript	49.57	1	2348	NA	898	NA	NA	2
ENSG00000263551		ENSG00000263551	NA	lncRNA	Human	18	0.976589	novel transcript	37.46	7	333430	NA	766	NA	NA	5
ENSG00000266401		ENSG00000266401	105371967	lncRNA	Human	18	3.65303	novel transcript, antisense to DLGAP1	43.53	5	3253	NA	1108	NA	NA	3
ENSG00000266805		ENSG00000266805	NA	lncRNA	Human	18	9.50624	novel transcript, sense intronic to RALBP1	38.51	1	3485	NA	3485	NA	NA	1
ENSG00000267108		ENSG00000267108	NA	lncRNA	Human	18	12.4329	novel transcript	52.44	1	4739	NA	168	NA	NA	2
ENSG00000273348		ENSG00000273348	NA	lncRNA	Human	18	22.3478	novel transcript	37.84	1	407	NA	407	NA	NA	1
ENSG00000265750		ENSG00000265750	NA	lncRNA	Human	18	24.1595	novel transcript	40.81	1	2703	NA	735	NA	NA	3
ENSG00000266965		ENSG00000266965	NA	lncRNA	Human	18	35.5959	novel transcript	40.97	1	1699	NA	1699	NA	NA	1
ENSG00000267414	SETBP1-DT	ENSG00000267414	101927943	lncRNA	Human	18	44.6769	SETBP1 divergent transcript [Source:HGNC Symbol;Acc:HGNC:54819]	47.19	1	2791	NA	2065	NA	NA	2
ENSG00000267724		ENSG00000267724	NA	lncRNA	Human	18	47.1059	novel transcript, antisense to HDHD2	39.49	1	2117	NA	2117	NA	NA	1
ENSG00000264269	DYM-AS1	ENSG00000264269	100129878	lncRNA	Human	18	49.0237	DYM antisense RNA 1 [Source:HGNC Symbol;Acc:HGNC:37046]	46.24	1	24772	NA	659	NA	NA	5
ENSG00000267284		ENSG00000267284	NA	lncRNA	Human	18	55.5899	novel transcript	38.41	4	249281	NA	838	NA	NA	5
ENSG00000267327		ENSG00000267327	107985164	lncRNA	Human	18	55.893	novel transcript	37.79	3	133045	NA	1357	NA	NA	2
ENSG00000267040	ATP8B1-AS1	ENSG00000267040	100505549	lncRNA	Human	18	57.6303	ATP8B1 antisense RNA 1 [Source:HGNC Symbol;Acc:HGNC:56042]	44.42	4	39017	NA	956	NA	NA	2
ENSG00000267504		ENSG00000267504	NA	lncRNA	Human	18	58.3716	novel transcript, sense intronic to NEDD4L	46.96	1	1101	NA	1101	NA	NA	1
ENSG00000265778	ZNF516-AS1	ENSG00000265778	101927989	lncRNA	Human	18	76.4916	ZNF516 antisense RNA 1 [Source:HGNC Symbol;Acc:HGNC:55324]	55.19	3	2292	NA	727	NA	NA	2
ENSG00000278107		ENSG00000278107	NA	lncRNA	Human	18	76.8052	novel transcript	46.93	1	586	NA	586	NA	NA	1
ENSG00000272473		ENSG00000272473	NA	lncRNA	Human	19	0.781002	novel transcript	60.18	1	1650	NA	1650	NA	NA	1
ENSG00000267530	LINC01836	ENSG00000267530	107985343	lncRNA	Human	19	0.782755	long intergenic non-protein coding RNA 1836 [Source:HGNC Symbol;Acc:HGNC:52652]	51.68	6	3338	NA	936	NA	NA	2
ENSG00000267778	CBARP-DT	ENSG00000267778	NA	lncRNA	Human	19	1.23818	CBARP divergent transcript [Source:HGNC Symbol;Acc:HGNC:55285]	59.6	1	1344	NA	844	NA	NA	3
ENSG00000267749		ENSG00000267749	NA	lncRNA	Human	19	2.64184	novel transcript, sense intronic to GNG7	57.64	1	2016	NA	2016	NA	NA	1
ENSG00000276097		ENSG00000276097	NA	lncRNA	Human	19	2.70069	novel transcript, sense intronic to GNG7	52.94	1	578	NA	578	NA	NA	1
ENSG00000275234		ENSG00000275234	NA	lncRNA	Human	19	6.46946	novel transcript, antisense to DENND1C	47.53	1	688	NA	688	NA	NA	1
ENSG00000276980		ENSG00000276980	NA	lncRNA	Human	19	6.71639	novel transcript, sense intronic C3	49.45	1	1357	NA	1357	NA	NA	1
ENSG00000268120		ENSG00000268120	NA	lncRNA	Human	19	7.87056	novel transcript	64.4	1	736	NA	667	NA	NA	2
ENSG00000267106	ZNF561-AS1	ENSG00000267106	NA	lncRNA	Human	19	9.62125	ZNF561 antisense RNA 1 (head to head) [Source:HGNC Symbol;Acc:HGNC:27613]	43.57	24	53414	NA	2036	NA	NA	4
ENSG00000267082		ENSG00000267082	105372273	lncRNA	Human	19	11.2036	novel transcript, antisense to DOCK6	54.18	1	12541	NA	569	NA	NA	3
ENSG00000269560		ENSG00000269560	NA	lncRNA	Human	19	12.5298	novel transcript, sense intronic to ZNF564	41.8	1	3206	NA	533	NA	NA	2
ENSG00000267633		ENSG00000267633	NA	lncRNA	Human	19	13.7721	novel transcript, antisense to MRI1	48.43	3	2001	NA	485	NA	NA	2
ENSG00000266904	LINC00663	ENSG00000266904	NA	lncRNA	Human	19	19.7574	long intergenic non-protein coding RNA 663 [Source:HGNC Symbol;Acc:HGNC:28609]	44.24	7	19058	NA	996	NA	NA	3
ENSG00000276030		ENSG00000276030	NA	lncRNA	Human	19	24.1467	novel transcript	32.28	1	381	NA	381	NA	NA	1
ENSG00000270876	ZNF30-AS1	ENSG00000270876	NA	lncRNA	Human	19	34.9233	ZNF30 antisense RNA 1 [Source:HGNC Symbol;Acc:HGNC:51179]	44.02	1	3530	NA	641	NA	NA	2
ENSG00000276071		ENSG00000276071	NA	lncRNA	Human	19	36.6681	novel transcript	45.43	1	1303	NA	1303	NA	NA	1
ENSG00000267345		ENSG00000267345	105372390	lncRNA	Human	19	37.0751	novel transcript, antisense to ZNF420	43.92	2	3493	NA	438	NA	NA	2
ENSG00000267682		ENSG00000267682	NA	lncRNA	Human	19	37.3372	novel transcript, sense intronic to HKR1	51.38	1	508	NA	375	NA	NA	2
ENSG00000205041		ENSG00000205041	NA	lncRNA	Human	19	40.2735	novel transcript, sense intronic to AKT2	57.46	1	1991	NA	1462	NA	NA	2
ENSG00000213904	LIPE-AS1	ENSG00000213904	100996307	lncRNA	Human	19	42.3971	LIPE antisense RNA 1 [Source:HGNC Symbol;Acc:HGNC:48589]	46.03	14	255254	NA	860	NA	NA	3
ENSG00000225877	PSG8-AS1	ENSG00000225877	100289650	lncRNA	Human	19	42.8218	PSG8 antisense RNA 1 [Source:HGNC Symbol;Acc:HGNC:52550]	47.72	5	5107	NA	1657	NA	NA	3
ENSG00000227606		ENSG00000227606	NA	lncRNA	Human	19	43.1533	novel transcript	40.3	1	7584	NA	500	NA	NA	3
ENSG00000269583		ENSG00000269583	NA	lncRNA	Human	19	43.5746	novel transcript, antisense to XRCC1	56.17	1	981	NA	546	NA	NA	2
ENSG00000259605		ENSG00000259605	NA	lncRNA	Human	19	45.7648	novel transcript, antisense to SIX5	67.82	2	5022	NA	1411	NA	NA	2
ENSG00000268401		ENSG00000268401	NA	lncRNA	Human	19	46.0276	novel transcript	45.47	3	4020	NA	1435	NA	NA	2
ENSG00000267898		ENSG00000267898	NA	lncRNA	Human	19	48.964	novel transcript	57.69	2	1184	NA	794	NA	NA	2
ENSG00000268520		ENSG00000268520	NA	lncRNA	Human	19	51.3617	novel transcript, sense intronic to ETFB	52.75	1	3833	NA	473	NA	NA	2
ENSG00000275055		ENSG00000275055	NA	lncRNA	Human	19	52.0487	novel transcript, antisense to ZNF432	45.26	1	1392	NA	1392	NA	NA	1
ENSG00000237017	PRPF31-AS1	ENSG00000237017	NA	lncRNA	Human	19	54.1195	PRPF31 antisense RNA 1 [Source:HGNC Symbol;Acc:HGNC:40700]	58.48	1	5833	NA	4158	NA	NA	4
ENSG00000269696	ZNF470-DT	ENSG00000269696	NA	lncRNA	Human	19	56.5456	ZNF470 divergent transcript [Source:HGNC Symbol;Acc:HGNC:55272]	40.31	4	21876	NA	1450	NA	NA	2
ENSG00000267871	ZNF460-AS1	ENSG00000267871	105372476	lncRNA	Human	19	57.2672	ZNF460 antisense RNA 1 [Source:HGNC Symbol;Acc:HGNC:53774]	45.12	4	13124	NA	821	NA	NA	3
ENSG00000269054	ZNF497-AS1	ENSG00000269054	NA	lncRNA	Human	19	58.3626	ZNF497 antisense RNA 1 [Source:HGNC Symbol;Acc:HGNC:55277]	56.35	2	5052	NA	1798	NA	NA	3
ENSG00000269106		ENSG00000269106	NA	lncRNA	Human	19	58.4754	novel transcript, antisense to ZNF446	57.46	1	409	NA	409	NA	NA	1
ENSG00000273901		ENSG00000273901	NA	lncRNA	Human	19	58.5005	novel transcript, antisense to SLC27A5	50.55	1	633	NA	633	NA	NA	1
ENSG00000225377	NRSN2-AS1	ENSG00000225377	100507459	lncRNA	Human	20	0.31686	NRSN2 antisense RNA 1 [Source:HGNC Symbol;Acc:HGNC:51222]	51.6	4	31631	NA	2201	NA	NA	3
ENSG00000229728		ENSG00000229728	NA	lncRNA	Human	20	1.36162	novel transcript	40.56	1	964	NA	480	NA	NA	2
ENSG00000230176	LINC01433	ENSG00000230176	NA	lncRNA	Human	20	4.19293	long intergenic non-protein coding RNA 1433 [Source:HGNC Symbol;Acc:HGNC:50746]	46.69	2	3022	NA	828	NA	NA	3
ENSG00000230387		ENSG00000230387	100505664	lncRNA	Human	20	23.1793	novel transcript	47.75	53	11148	NA	1260	NA	NA	5
ENSG00000232645	LINC01431	ENSG00000232645	100505683	lncRNA	Human	20	23.3566	long intergenic non-protein coding RNA 1431 [Source:HGNC Symbol;Acc:HGNC:50744]	52.08	9	1590	NA	754	NA	NA	2
ENSG00000213742	ZNF337-AS1	ENSG00000213742	102724826	lncRNA	Human	20	25.624	ZNF337 antisense RNA 1 [Source:HGNC Symbol;Acc:HGNC:40759]	40.92	9	64988	NA	1425	NA	NA	6
ENSG00000278383		ENSG00000278383	NA	lncRNA	Human	20	25.6808	novel transcript, antisense to ZNF337	44.42	1	466	NA	466	NA	NA	1
ENSG00000234139		ENSG00000234139	NA	lncRNA	Human	20	36.0515	novel transcript	47.01	7	34213	NA	936	NA	NA	4
ENSG00000132832		ENSG00000132832	NA	lncRNA	Human	20	44.6565	novel transcript	46.49	1	39646	NA	1416	NA	NA	6
ENSG00000244558	KCNK15-AS1	ENSG00000244558	NA	lncRNA	Human	20	44.6949	KCNK15 and WISP2 antisense RNA 1 [Source:HGNC Symbol;Acc:HGNC:49901]	49.42	4	51130	NA	658	NA	NA	4
ENSG00000275894		ENSG00000275894	NA	lncRNA	Human	20	45.3451	novel transcript, sense intronic to SDC4	49.79	1	709	NA	709	NA	NA	1
ENSG00000267882		ENSG00000267882	100131496	lncRNA	Human	20	47.3185	novel transcript, antisense to ZMYND8	51.93	1	2253	NA	2253	NA	NA	1
ENSG00000227431	CSE1L-DT	ENSG00000227431	102723483	lncRNA	Human	20	49.0405	CSE1L divergent transcript [Source:HGNC Symbol;Acc:HGNC:51232]	48.34	3	5706	NA	522	NA	NA	3
ENSG00000271774		ENSG00000271774	NA	lncRNA	Human	20	53.256	novel transcript, antisense to TSHZ2	43.02	1	231296	NA	724	NA	NA	3
ENSG00000259723		ENSG00000259723	NA	lncRNA	Human	20	53.4531	novel transcript, antisense to TSHZ2	42	1	51257	NA	542	NA	NA	4
ENSG00000270951		ENSG00000270951	NA	lncRNA	Human	20	58.8766	novel transcript, antisense to GNAS	46.67	1	390	NA	390	NA	NA	1
ENSG00000228340	MIR646HG	ENSG00000228340	284757	lncRNA	Human	20	60.0877	MIR646 host gene [Source:HGNC Symbol;Acc:HGNC:27659]	43.06	74	566124	NA	1203	NA	NA	5
ENSG00000226332		ENSG00000226332	NA	lncRNA	Human	20	62.3054	novel transcript	60.63	1	894	NA	681	NA	NA	2
ENSG00000273812	LINC02970	ENSG00000273812	NA	lncRNA	Human	20	62.5967	long intergenic non-protein coding RNA 2970 [Source:HGNC Symbol;Acc:HGNC:56010]	52.73	3	6624	NA	1247	NA	NA	2
ENSG00000275620	FLJ16779	ENSG00000275620	100192386	lncRNA	Human	20	63.254	uncharacterized LOC100192386 [Source:NCBI gene (formerly Entrezgene);Acc:100192386]	61.9	1	7638	NA	7638	NA	NA	1
ENSG00000280213	UCKL1-AS1	ENSG00000280213	100113386	lncRNA	Human	20	63.9534	UCKL1 antisense RNA 1 [Source:HGNC Symbol;Acc:HGNC:31967]	61.88	1	3602	NA	3602	NA	NA	1
ENSG00000280018		ENSG00000280018	105379499	lncRNA	Human	21	6.98645	novel transcript	40.23	4	11316	NA	806	NA	NA	4
ENSG00000226043		ENSG00000226043	NA	lncRNA	Human	21	22.2099	novel transcript	34.43	3	210900	NA	989	NA	NA	5
ENSG00000225298	LINC00113	ENSG00000225298	54088	lncRNA	Human	21	27.7224	long intergenic non-protein coding RNA 113 [Source:HGNC Symbol;Acc:HGNC:1264]	36.07	3	28855	NA	535	NA	NA	4
ENSG00000224649		ENSG00000224649	NA	lncRNA	Human	21	29.182	novel transcript, antisense to BACH1	39.83	1	5769	NA	327	NA	NA	2
ENSG00000248476	BACH1-IT1	ENSG00000248476	NA	lncRNA	Human	21	29.3516	BACH1 intronic transcript 1 [Source:HGNC Symbol;Acc:HGNC:40006]	43.74	1	10261	NA	821	NA	NA	4
ENSG00000273017		ENSG00000273017	NA	lncRNA	Human	21	29.359	novel transcript, sense intronic BACH1	27.88	1	452	NA	452	NA	NA	1
ENSG00000234509	SOD1-DT	ENSG00000234509	NA	lncRNA	Human	21	31.6536	SOD1 divergent transcript [Source:HGNC Symbol;Acc:HGNC:55683]	49.46	1	5908	NA	2233	NA	NA	3
ENSG00000238197	PAXBP1-AS1	ENSG00000238197	100506215	lncRNA	Human	21	32.7281	PAXBP1 antisense RNA 1 [Source:HGNC Symbol;Acc:HGNC:39603]	38.77	15	18972	NA	3141	NA	NA	3
ENSG00000205930	C21orf62-AS1	ENSG00000205930	NA	lncRNA	Human	21	32.7721	C21orf62 antisense RNA 1 [Source:HGNC Symbol;Acc:HGNC:1290]	42.67	16	247652	NA	1547	NA	NA	4
ENSG00000230479		ENSG00000230479	NA	lncRNA	Human	21	36.4304	novel transcript	47.32	1	50711	NA	893	NA	NA	2
ENSG00000231713		ENSG00000231713	NA	lncRNA	Human	21	39.7278	novel transcript	46.21	2	2926	NA	1120	NA	NA	2
ENSG00000233756	DSCAM-IT1	ENSG00000233756	100874326	lncRNA	Human	21	40.6154	DSCAM intronic transcript 1 [Source:HGNC Symbol;Acc:HGNC:41327]	40.53	2	15390	NA	592	NA	NA	4
ENSG00000236384	LINC00479	ENSG00000236384	150135	lncRNA	Human	21	41.7115	long intergenic non-protein coding RNA 479 [Source:HGNC Symbol;Acc:HGNC:19727]	52.87	4	4256	NA	901	NA	NA	5
ENSG00000182586	LINC00334	ENSG00000182586	114042	lncRNA	Human	21	45.2343	long intergenic non-protein coding RNA 334 [Source:HGNC Symbol;Acc:HGNC:16425]	49.54	7	30241	NA	1079	NA	NA	3
ENSG00000185837	HDHD5-AS1	ENSG00000185837	100130717	lncRNA	Human	22	17.1594	HDHD5 antisense RNA 1 [Source:HGNC Symbol;Acc:HGNC:1842]	49.34	3	6097	NA	447	NA	NA	2
ENSG00000280007		ENSG00000280007	NA	lncRNA	Human	22	18.1108	novel transcript, antisense to TUBA8	50.7	1	20396	NA	20396	NA	NA	1
ENSG00000273139		ENSG00000273139	NA	lncRNA	Human	22	20.3201	novel transcript	64.25	1	1105	NA	1105	NA	NA	1
ENSG00000274422		ENSG00000274422	NA	lncRNA	Human	22	22.2839	novel transcript	28.7	1	3293	NA	3293	NA	NA	1
ENSG00000261188	TFIP11-DT	ENSG00000261188	100507599	lncRNA	Human	22	26.5125	TFIP11 divergent transcript [Source:HGNC Symbol;Acc:HGNC:55374]	43.13	2	2066	NA	1868	NA	NA	2
ENSG00000268812	LIF-AS2	ENSG00000268812	91370	lncRNA	Human	22	30.2462	LIF antisense RNA 2 [Source:HGNC Symbol;Acc:HGNC:28298]	60.33	1	794	NA	794	NA	NA	1
ENSG00000228839	PIK3IP1-DT	ENSG00000228839	101929760	lncRNA	Human	22	31.2925	PIK3IP1 divergent transcript [Source:HGNC Symbol;Acc:HGNC:41072]	45.31	2	45523	NA	488	NA	NA	2
ENSG00000243902	ELFN2	ENSG00000243902	114794	lncRNA	Human	22	37.3396	extracellular leucine rich repeat and fibronectin type III domain containing 2 [Source:NCBI gene (formerly Entrezgene);Acc:114794]	57.74	2	87863	NA	1274	NA	NA	3
ENSG00000273424		ENSG00000273424	NA	lncRNA	Human	22	41.4309	novel transcript	50	1	442	NA	442	NA	NA	1
ENSG00000231711	LINC00899	ENSG00000231711	NA	lncRNA	Human	22	46.0399	long intergenic non-protein coding RNA 899 [Source:HGNC Symbol;Acc:HGNC:48583]	48.64	3	4947	NA	2412	NA	NA	3
ENSG00000273289		ENSG00000273289	NA	lncRNA	Human	22	46.0531	novel transcript, antisense to C22orf26	57.48	1	468	NA	468	NA	NA	1
ENSG00000241990	PRR34-AS1	ENSG00000241990	NA	lncRNA	Human	22	46.0537	PRR34 antisense RNA 1 [Source:HGNC Symbol;Acc:HGNC:50499]	55.48	3	3506	NA	543	NA	NA	3
ENSG00000272666	KLHDC7B-DT	ENSG00000272666	105373098	lncRNA	Human	22	50.5423	KLHDC7B divergent transcript [Source:HGNC Symbol;Acc:HGNC:53791]	47.18	1	602	NA	602	NA	NA	1
ENSG00000236871	LINC00106	ENSG00000236871	751580	lncRNA	Human	X	1.39643	long intergenic non-protein coding RNA 106 [Source:HGNC Symbol;Acc:HGNC:31843]	58.5	2	2976	NA	363	NA	NA	2
ENSG00000236017	ASMTL-AS1	ENSG00000236017	NA	lncRNA	Human	X	1.40177	ASMTL antisense RNA 1 [Source:HGNC Symbol;Acc:HGNC:25811]	52.3	5	12260	NA	620	NA	NA	3
ENSG00000225882	LINC01456	ENSG00000225882	105373144	lncRNA	Human	X	17.9702	long intergenic non-protein coding RNA 1456 [Source:HGNC Symbol;Acc:HGNC:50846]	41.35	1	134448	NA	708	NA	NA	5
ENSG00000233785		ENSG00000233785	NA	lncRNA	Human	X	23.773	novel transcript	45.13	1	9965	NA	672	NA	NA	3
ENSG00000228933		ENSG00000228933	NA	lncRNA	Human	X	27.1749	novel transcript	35.68	9	224087	NA	1019	NA	NA	5
ENSG00000229331	GK-IT1	ENSG00000229331	NA	lncRNA	Human	X	30.6716	GK intronic transcript 1 [Source:HGNC Symbol;Acc:HGNC:41339]	47.56	1	532	NA	397	NA	NA	2
ENSG00000241886		ENSG00000241886	NA	lncRNA	Human	X	30.6982	novel transcript, sense intronic to GK	37.46	1	23726	NA	562	NA	NA	2
ENSG00000226310		ENSG00000226310	NA	lncRNA	Human	X	57.1216	novel transcript	37.15	3	12354	NA	1203	NA	NA	3
ENSG00000271533		ENSG00000271533	NA	lncRNA	Human	X	74.21	novel transcript, sense intronic FTX	32.02	1	3685	NA	3685	NA	NA	1
ENSG00000261101		ENSG00000261101	NA	lncRNA	Human	X	101.628	novel transcript, overlapping to ARMCX3	39.63	1	656	NA	656	NA	NA	1
ENSG00000234405		ENSG00000234405	NA	lncRNA	Human	X	103.486	novel transcript	39.22	3	31459	NA	823	NA	NA	3
ENSG00000231154	MORF4L2-AS1	ENSG00000231154	NA	lncRNA	Human	X	103.687	MORF4L2 antisense RNA 1 [Source:HGNC Symbol;Acc:HGNC:27991]	42.5	1	4489	NA	2086	NA	NA	3
ENSG00000213468	FIRRE	ENSG00000213468	286467	lncRNA	Human	X	131.689	firre intergenic repeating RNA element [Source:HGNC Symbol;Acc:HGNC:49627]	40.94	17	142084	NA	2179	NA	NA	8
ENSG00000223749	MIR503HG	ENSG00000223749	NA	lncRNA	Human	X	134.543	MIR503 host gene [Source:HGNC Symbol;Acc:HGNC:28258]	52.61	10	3524	NA	1041	NA	NA	2
ENSG00000227060	LINC00629	ENSG00000227060	100506757	lncRNA	Human	X	134.55	long intergenic non-protein coding RNA 629 [Source:HGNC Symbol;Acc:HGNC:44262]	43.33	8	10630	NA	1296	NA	NA	3
ENSG00000268066	FMR1-AS1	ENSG00000268066	100126270	lncRNA	Human	X	147.909	FMR1 antisense RNA 1 [Source:HGNC Symbol;Acc:HGNC:39081]	46.29	4	2387	NA	1994	NA	NA	2
ENSG00000235703	EOLA2-DT	ENSG00000235703	NA	lncRNA	Human	X	149.939	EOLA2 divergent transcript [Source:HGNC Symbol;Acc:HGNC:48579]	41.92	14	285968	NA	2453	NA	NA	8
ENSG00000232725	PLXNB3-AS1	ENSG00000232725	NA	lncRNA	Human	X	153.736	PLXNB3 antisense RNA 1 [Source:HGNC Symbol;Acc:HGNC:40454]	52.21	2	30853	NA	579	NA	NA	3
ENSG00000280195		ENSG00000280195	NA	lncRNA	Human	X	154.397	novel transcript, antisense to RPL10	60.25	1	1965	NA	1965	NA	NA	1
ENSG00000224533	TMLHE-AS1	ENSG00000224533	100507404	lncRNA	Human	X	155.467	TMLHE antisense RNA 1 [Source:HGNC Symbol;Acc:HGNC:44261]	37.92	2	145077	NA	956	NA	NA	3
ENSG00000207962	MIR30C1	ENSG00000207962	407031	miRNA	Human	1	40.7573	microRNA 30c-1 [Source:HGNC Symbol;Acc:HGNC:31626]	50.56	1	89	NA	89	NA	NA	1
ENSG00000221203	MIR1262	ENSG00000221203	100302279	miRNA	Human	1	68.1835	microRNA 1262 [Source:HGNC Symbol;Acc:HGNC:35328]	35.48	1	93	NA	93	NA	NA	1
ENSG00000264553	MIR4257	ENSG00000264553	100422997	miRNA	Human	1	150.552	microRNA 4257 [Source:HGNC Symbol;Acc:HGNC:38312]	56.98	1	86	NA	86	NA	NA	1
ENSG00000207974	MIR557	ENSG00000207974	693142	miRNA	Human	1	168.376	microRNA 557 [Source:HGNC Symbol;Acc:HGNC:32813]	54.08	1	98	NA	98	NA	NA	1
ENSG00000207654	MIR128-1	ENSG00000207654	406915	miRNA	Human	2	135.665	microRNA 128-1 [Source:HGNC Symbol;Acc:HGNC:31510]	50	1	82	NA	82	NA	NA	1
ENSG00000265694	MIR4774	ENSG00000265694	100616356	miRNA	Human	2	168.583	microRNA 4774 [Source:HGNC Symbol;Acc:HGNC:41873]	34.21	1	76	NA	76	NA	NA	1
ENSG00000276083	MIR7976	ENSG00000276083	102465857	miRNA	Human	3	127.587	microRNA 7976 [Source:HGNC Symbol;Acc:HGNC:50092]	33.33	1	66	NA	66	NA	NA	1
ENSG00000264974	MIR4789	ENSG00000264974	100616395	miRNA	Human	3	175.37	microRNA 4789 [Source:HGNC Symbol;Acc:HGNC:41719]	37.8	1	82	NA	82	NA	NA	1
ENSG00000207650	MIR570	ENSG00000207650	693155	miRNA	Human	3	195.699	microRNA 570 [Source:HGNC Symbol;Acc:HGNC:32826]	37.11	1	97	NA	97	NA	NA	1
ENSG00000264658	MIR4798	ENSG00000264658	100616471	miRNA	Human	4	7.31045	microRNA 4798 [Source:HGNC Symbol;Acc:HGNC:41616]	36	1	75	NA	75	NA	NA	1
ENSG00000263834	MIR4635	ENSG00000263834	100616479	miRNA	Human	5	1.0629	microRNA 4635 [Source:HGNC Symbol;Acc:HGNC:41748]	56.96	1	79	NA	79	NA	NA	1
ENSG00000265421		ENSG00000265421	NA	miRNA	Human	5	54.0755		65.15	1	66	NA	66	NA	NA	1
ENSG00000263597	MIR3936	ENSG00000263597	100500865	miRNA	Human	5	132.365	microRNA 3936 [Source:HGNC Symbol;Acc:HGNC:38947]	51.82	1	110	NA	110	NA	NA	1
ENSG00000263963		ENSG00000263963	NA	miRNA	Human	5	134.928		48.65	1	74	NA	74	NA	NA	1
ENSG00000207827	MIR30A	ENSG00000207827	407029	miRNA	Human	6	71.4036	microRNA 30a [Source:HGNC Symbol;Acc:HGNC:31624]	53.52	1	71	NA	71	NA	NA	1
ENSG00000264357	MIR4648	ENSG00000264357	100616116	miRNA	Human	7	2.52707	microRNA 4648 [Source:HGNC Symbol;Acc:HGNC:41560]	63.89	1	72	NA	72	NA	NA	1
ENSG00000266017	MIR4477B	ENSG00000266017	100616194	miRNA	Human	9	63.8196	microRNA 4477b [Source:HGNC Symbol;Acc:HGNC:41898]	41.98	1	81	NA	81	NA	NA	1
ENSG00000252153	MIR2278	ENSG00000252153	100313780	miRNA	Human	9	94.81	microRNA 2278 [Source:HGNC Symbol;Acc:HGNC:37315]	58.33	1	96	NA	96	NA	NA	1
ENSG00000274115	MIR6081	ENSG00000274115	102466518	miRNA	Human	9	95.0653	microRNA 6081 [Source:HGNC Symbol;Acc:HGNC:50151]	64.95	1	97	NA	97	NA	NA	1
ENSG00000207595	MIR181A2	ENSG00000207595	406954	miRNA	Human	9	124.692	microRNA 181a-2 [Source:HGNC Symbol;Acc:HGNC:31549]	50	1	110	NA	110	NA	NA	1
ENSG00000207737	MIR181B2	ENSG00000207737	406956	miRNA	Human	9	124.694	microRNA 181b-2 [Source:HGNC Symbol;Acc:HGNC:31551]	46.07	1	89	NA	89	NA	NA	1
ENSG00000216035	MIR938	ENSG00000216035	100126327	miRNA	Human	10	29.6023	microRNA 938 [Source:HGNC Symbol;Acc:HGNC:33681]	48.19	1	83	NA	83	NA	NA	1
ENSG00000265395	MIR3944	ENSG00000265395	100500911	miRNA	Human	10	133.372	microRNA 3944 [Source:HGNC Symbol;Acc:HGNC:38898]	63.89	1	108	NA	108	NA	NA	1
ENSG00000275373	MIR6124	ENSG00000275373	102466906	miRNA	Human	11	12.1637	microRNA 6124 [Source:HGNC Symbol;Acc:HGNC:50200]	61.18	1	85	NA	85	NA	NA	1
ENSG00000277892	MIR6746	ENSG00000277892	102465446	miRNA	Human	11	61.8782	microRNA 6746 [Source:HGNC Symbol;Acc:HGNC:49925]	68.25	1	63	NA	63	NA	NA	1
ENSG00000274999	MIR8052	ENSG00000274999	102466873	miRNA	Human	11	130.667	microRNA 8052 [Source:HGNC Symbol;Acc:HGNC:50252]	63.77	1	69	NA	69	NA	NA	1
ENSG00000207571	MIR615	ENSG00000207571	693200	miRNA	Human	12	54.0339	microRNA 615 [Source:HGNC Symbol;Acc:HGNC:32871]	70.83	1	96	NA	96	NA	NA	1
ENSG00000199179	MIRLET7I	ENSG00000199179	406891	miRNA	Human	12	62.6037	microRNA let-7i [Source:HGNC Symbol;Acc:HGNC:31486]	53.57	1	84	NA	84	NA	NA	1
ENSG00000266704	MIR4498	ENSG00000266704	100616179	miRNA	Human	12	120.155	microRNA 4498 [Source:HGNC Symbol;Acc:HGNC:41838]	60.61	1	66	NA	66	NA	NA	1
ENSG00000275967	MIR6880	ENSG00000275967	102466204	miRNA	Human	12	124.337	microRNA 6880 [Source:HGNC Symbol;Acc:HGNC:50187]	66.13	1	62	NA	62	NA	NA	1
ENSG00000265345	MIR5188	ENSG00000265345	100847004	miRNA	Human	12	124.916	microRNA 5188 [Source:HGNC Symbol;Acc:HGNC:43502]	39.82	1	113	NA	113	NA	NA	1
ENSG00000263615	MIR4306	ENSG00000263615	100422861	miRNA	Human	13	99.6431	microRNA 4306 [Source:HGNC Symbol;Acc:HGNC:38350]	49.45	1	91	NA	91	NA	NA	1
ENSG00000265450	MIR4502	ENSG00000265450	100616227	miRNA	Human	13	114.274	microRNA 4502 [Source:HGNC Symbol;Acc:HGNC:41534]	49.38	1	81	NA	81	NA	NA	1
ENSG00000265432	MIR4308	ENSG00000265432	100422984	miRNA	Human	14	54.8781	microRNA 4308 [Source:HGNC Symbol;Acc:HGNC:38206]	40.74	1	81	NA	81	NA	NA	1
ENSG00000265098	MIR4510	ENSG00000265098	100616293	miRNA	Human	15	35.9269	microRNA 4510 [Source:HGNC Symbol;Acc:HGNC:41708]	39.71	1	68	NA	68	NA	NA	1
ENSG00000265195	MIR4312	ENSG00000265195	100422971	miRNA	Human	15	68.8019	microRNA 4312 [Source:HGNC Symbol;Acc:HGNC:38376]	59.21	1	76	NA	76	NA	NA	1
ENSG00000265871	MIR3174	ENSG00000265871	100422841	miRNA	Human	15	90.0068	microRNA 3174 [Source:HGNC Symbol;Acc:HGNC:38264]	45.98	1	87	NA	87	NA	NA	1
ENSG00000207579	MIR662	ENSG00000207579	724032	miRNA	Human	16	0.770183	microRNA 662 [Source:HGNC Symbol;Acc:HGNC:32918]	68.42	1	95	NA	95	NA	NA	1
ENSG00000265991	MIR4519	ENSG00000265991	100616231	miRNA	Human	16	30.8753	microRNA 4519 [Source:HGNC Symbol;Acc:HGNC:41544]	63.79	1	58	NA	58	NA	NA	1
ENSG00000264947	MIR3181	ENSG00000264947	100422972	miRNA	Human	16	50.7423	microRNA 3181 [Source:HGNC Symbol;Acc:HGNC:38378]	83.56	1	73	NA	73	NA	NA	1
ENSG00000277478	MIR6165	ENSG00000277478	102465141	miRNA	Human	17	49.5108	microRNA 6165 [Source:HGNC Symbol;Acc:HGNC:50197]	66.67	1	84	NA	84	NA	NA	1
ENSG00000264175	MIR3189	ENSG00000264175	100422943	miRNA	Human	19	18.3866	microRNA 3189 [Source:HGNC Symbol;Acc:HGNC:38307]	60.27	1	73	NA	73	NA	NA	1
ENSG00000207802	MIR646	ENSG00000207802	693231	miRNA	Human	20	60.3085	microRNA 646 [Source:HGNC Symbol;Acc:HGNC:32902]	59.57	1	94	NA	94	NA	NA	1
ENSG00000266533	MIR3619	ENSG00000266533	100500828	miRNA	Human	22	46.091	microRNA 3619 [Source:HGNC Symbol;Acc:HGNC:38998]	65.06	1	83	NA	83	NA	NA	1
ENSG00000207725	MIR222	ENSG00000207725	407007	miRNA	Human	X	45.747	microRNA 222 [Source:HGNC Symbol;Acc:HGNC:31602]	50.91	1	110	NA	110	NA	NA	1
ENSG00000208005	MIR503	ENSG00000208005	574506	miRNA	Human	X	134.546	microRNA 503 [Source:HGNC Symbol;Acc:HGNC:32138]	59.15	1	71	NA	71	NA	NA	1
ENSG00000202415	RN7SKP269	ENSG00000202415	NA	misc_RNA	Human	1	9.94732	RN7SK pseudogene 269 [Source:HGNC Symbol;Acc:HGNC:45993]	51.41	1	319	NA	319	NA	NA	1
ENSG00000268154	Metazoa_SRP	ENSG00000268154	NA	misc_RNA	Human	1	154.95	Metazoan signal recognition particle RNA [Source:RFAM;Acc:RF00017]	55.48	1	283	NA	283	NA	NA	1
ENSG00000207139	Y_RNA	ENSG00000207139	NA	misc_RNA	Human	1	197.686	Y RNA [Source:RFAM;Acc:RF00019]	38.61	1	101	NA	101	NA	NA	1
ENSG00000199471	Y_RNA	ENSG00000199471	NA	misc_RNA	Human	1	202.915	Y RNA [Source:RFAM;Acc:RF00019]	43.56	1	101	NA	101	NA	NA	1
ENSG00000239396	RN7SL414P	ENSG00000239396	NA	misc_RNA	Human	2	45.5692	RNA, 7SL, cytoplasmic 414, pseudogene [Source:HGNC Symbol;Acc:HGNC:46430]	53.06	1	294	NA	294	NA	NA	1
ENSG00000200488	RN7SKP203	ENSG00000200488	NA	misc_RNA	Human	2	76.4451	RN7SK pseudogene 203 [Source:HGNC Symbol;Acc:HGNC:45927]	58.43	1	332	NA	332	NA	NA	1
ENSG00000200718	RN7SKP103	ENSG00000200718	NA	misc_RNA	Human	2	132.524	RN7SK pseudogene 103 [Source:HGNC Symbol;Acc:HGNC:45827]	52.19	1	320	NA	320	NA	NA	1
ENSG00000206728	Y_RNA	ENSG00000206728	NA	misc_RNA	Human	3	23.2738	Y RNA [Source:RFAM;Acc:RF00019]	44.23	1	104	NA	104	NA	NA	1
ENSG00000202071	Y_RNA	ENSG00000202071	NA	misc_RNA	Human	3	66.0038	Y RNA [Source:RFAM;Acc:RF00019]	39.22	1	102	NA	102	NA	NA	1
ENSG00000243359	RN7SL815P	ENSG00000243359	NA	misc_RNA	Human	3	115.838	RNA, 7SL, cytoplasmic 815, pseudogene [Source:HGNC Symbol;Acc:HGNC:46831]	50	1	290	NA	290	NA	NA	1
ENSG00000277118	Metazoa_SRP	ENSG00000277118	NA	misc_RNA	Human	3	186.076	Metazoan signal recognition particle RNA [Source:RFAM;Acc:RF00017]	54.55	1	286	NA	286	NA	NA	1
ENSG00000239040	Y_RNA	ENSG00000239040	NA	misc_RNA	Human	4	55.4126	Y RNA [Source:RFAM;Acc:RF00019]	42.72	1	103	NA	103	NA	NA	1
ENSG00000252341	Y_RNA	ENSG00000252341	NA	misc_RNA	Human	5	10.292	Y RNA [Source:RFAM;Acc:RF00019]	44.44	1	108	NA	108	NA	NA	1
ENSG00000241230	RN7SL801P	ENSG00000241230	NA	misc_RNA	Human	5	54.048	RNA, 7SL, cytoplasmic 801, pseudogene [Source:HGNC Symbol;Acc:HGNC:46817]	51.66	1	302	NA	302	NA	NA	1
ENSG00000244748	RN7SL153P	ENSG00000244748	NA	misc_RNA	Human	5	72.3144	RNA, 7SL, cytoplasmic 153, pseudogene [Source:HGNC Symbol;Acc:HGNC:46169]	49.66	1	292	NA	292	NA	NA	1
ENSG00000265684	RN7SL378P	ENSG00000265684	NA	misc_RNA	Human	5	82.0784	RNA, 7SL, cytoplasmic 378, pseudogene [Source:HGNC Symbol;Acc:HGNC:46394]	52.68	1	298	NA	298	NA	NA	1
ENSG00000276514		ENSG00000276514	NA	misc_RNA	Human	5	94.8776		46.93	1	179	NA	179	NA	NA	1
ENSG00000263432	RN7SL689P	ENSG00000263432	NA	misc_RNA	Human	5	123.022	RNA, 7SL, cytoplasmic 689, pseudogene [Source:HGNC Symbol;Acc:HGNC:46705]	52.19	1	297	NA	297	NA	NA	1
ENSG00000276047	RN7SL711P	ENSG00000276047	NA	misc_RNA	Human	5	123.071	RNA, 7SL, cytoplasmic 711, pseudogene [Source:HGNC Symbol;Acc:HGNC:46727]	54.52	1	299	NA	299	NA	NA	1
ENSG00000274934		ENSG00000274934	NA	misc_RNA	Human	5	136.134		42.51	1	167	NA	167	NA	NA	1
ENSG00000244501	RN7SL623P	ENSG00000244501	NA	misc_RNA	Human	5	170.867	RNA, 7SL, cytoplasmic 623, pseudogene [Source:HGNC Symbol;Acc:HGNC:46639]	52.58	1	310	NA	310	NA	NA	1
ENSG00000206717	Y_RNA	ENSG00000206717	NA	misc_RNA	Human	6	34.8214	Y RNA [Source:RFAM;Acc:RF00019]	44.9	1	98	NA	98	NA	NA	1
ENSG00000207499	Y_RNA	ENSG00000207499	NA	misc_RNA	Human	6	106.421	Y RNA [Source:RFAM;Acc:RF00019]	44.12	1	102	NA	102	NA	NA	1
ENSG00000222445	RN7SKP56	ENSG00000222445	NA	misc_RNA	Human	6	125.875	RN7SK pseudogene 56 [Source:HGNC Symbol;Acc:HGNC:45780]	45.62	1	331	NA	331	NA	NA	1
ENSG00000223039	RN7SKP268	ENSG00000223039	NA	misc_RNA	Human	6	151.32	RN7SK pseudogene 268 [Source:HGNC Symbol;Acc:HGNC:45992]	52.85	1	316	NA	316	NA	NA	1
ENSG00000274135	Metazoa_SRP	ENSG00000274135	NA	misc_RNA	Human	7	66.9151	Metazoan signal recognition particle RNA [Source:RFAM;Acc:RF00017]	53.31	1	272	NA	272	NA	NA	1
ENSG00000200769	Y_RNA	ENSG00000200769	NA	misc_RNA	Human	7	92.2022	Y RNA [Source:RFAM;Acc:RF00019]	42.39	1	92	NA	92	NA	NA	1
ENSG00000277269		ENSG00000277269	NA	misc_RNA	Human	7	130.487		41.43	1	140	NA	140	NA	NA	1
ENSG00000239468	RN7SL569P	ENSG00000239468	NA	misc_RNA	Human	7	148.89	RNA, 7SL, cytoplasmic 569, pseudogene [Source:HGNC Symbol;Acc:HGNC:46585]	48.26	1	288	NA	288	NA	NA	1
ENSG00000201627	Y_RNA	ENSG00000201627	NA	misc_RNA	Human	8	105.929	Y RNA [Source:RFAM;Acc:RF00019]	38.05	1	113	NA	113	NA	NA	1
ENSG00000199200	Y_RNA	ENSG00000199200	NA	misc_RNA	Human	10	34.202	Y RNA [Source:RFAM;Acc:RF00019]	41.67	1	96	NA	96	NA	NA	1
ENSG00000252652	Y_RNA	ENSG00000252652	NA	misc_RNA	Human	11	43.3313	Y RNA [Source:RFAM;Acc:RF00019]	39.58	1	96	NA	96	NA	NA	1
ENSG00000265559	RN7SL652P	ENSG00000265559	NA	misc_RNA	Human	11	47.5575	RNA, 7SL, cytoplasmic 652, pseudogene [Source:HGNC Symbol;Acc:HGNC:46668]	54.33	1	300	NA	300	NA	NA	1
ENSG00000239553	RN7SL12P	ENSG00000239553	NA	misc_RNA	Human	11	66.7127	RNA, 7SL, cytoplasmic 12, pseudogene [Source:HGNC Symbol;Acc:HGNC:46028]	54.14	1	290	NA	290	NA	NA	1
ENSG00000201684	RN7SKP239	ENSG00000201684	NA	misc_RNA	Human	11	67.3624	RN7SK pseudogene 239 [Source:HGNC Symbol;Acc:HGNC:45963]	51.53	1	295	NA	295	NA	NA	1
ENSG00000201228	Y_RNA	ENSG00000201228	NA	misc_RNA	Human	12	31.5063	Y RNA [Source:RFAM;Acc:RF00019]	44.12	1	102	NA	102	NA	NA	1
ENSG00000200428	Y_RNA	ENSG00000200428	NA	misc_RNA	Human	12	50.7436	Y RNA [Source:RFAM;Acc:RF00019]	34.19	1	117	NA	117	NA	NA	1
ENSG00000264978	RN7SL630P	ENSG00000264978	NA	misc_RNA	Human	12	93.8311	RNA, 7SL, cytoplasmic 630, pseudogene [Source:HGNC Symbol;Acc:HGNC:46646]	55.56	1	297	NA	297	NA	NA	1
ENSG00000202470	Y_RNA	ENSG00000202470	NA	misc_RNA	Human	12	95.2758	Y RNA [Source:RFAM;Acc:RF00019]	40.78	1	103	NA	103	NA	NA	1
ENSG00000277634	Y_RNA	ENSG00000277634	NA	misc_RNA	Human	14	49.8394	Y RNA [Source:RFAM;Acc:RF00019]	38.71	1	93	NA	93	NA	NA	1
ENSG00000239224	RN7SL546P	ENSG00000239224	NA	misc_RNA	Human	14	102.583	RNA, 7SL, cytoplasmic 546, pseudogene [Source:HGNC Symbol;Acc:HGNC:46562]	56.9	1	290	NA	290	NA	NA	1
ENSG00000242863	RN7SL677P	ENSG00000242863	NA	misc_RNA	Human	15	97.3535	RNA, 7SL, cytoplasmic 677, pseudogene [Source:HGNC Symbol;Acc:HGNC:46693]	48.59	1	319	NA	319	NA	NA	1
ENSG00000265386	RN7SL219P	ENSG00000265386	NA	misc_RNA	Human	16	2.01318	RNA, 7SL, cytoplasmic 219, pseudogene [Source:HGNC Symbol;Acc:HGNC:46235]	56.42	1	296	NA	296	NA	NA	1
ENSG00000201289	RN7SKP76	ENSG00000201289	NA	misc_RNA	Human	16	61.7432	RN7SK pseudogene 76 [Source:HGNC Symbol;Acc:HGNC:45800]	55.11	1	323	NA	323	NA	NA	1
ENSG00000278701	Metazoa_SRP	ENSG00000278701	NA	misc_RNA	Human	17	20.3407	Metazoan signal recognition particle RNA [Source:RFAM;Acc:RF00017]	53.47	1	303	NA	303	NA	NA	1
ENSG00000206824	Y_RNA	ENSG00000206824	NA	misc_RNA	Human	17	50.3861	Y RNA [Source:RFAM;Acc:RF00019]	44.12	1	102	NA	102	NA	NA	1
ENSG00000244044	RN7SL735P	ENSG00000244044	NA	misc_RNA	Human	17	66.364	RNA, 7SL, cytoplasmic 735, pseudogene [Source:HGNC Symbol;Acc:HGNC:46751]	55.82	1	292	NA	292	NA	NA	1
ENSG00000243426	RN7SL454P	ENSG00000243426	NA	misc_RNA	Human	17	78.5328	RNA, 7SL, cytoplasmic 454, pseudogene [Source:HGNC Symbol;Acc:HGNC:46470]	57.2	1	243	NA	243	NA	NA	1
ENSG00000199366	Y_RNA	ENSG00000199366	NA	misc_RNA	Human	18	23.582	Y RNA [Source:RFAM;Acc:RF00019]	43.4	1	106	NA	106	NA	NA	1
ENSG00000239948	RN7SL368P	ENSG00000239948	NA	misc_RNA	Human	19	43.6605	RNA, 7SL, cytoplasmic 368, pseudogene [Source:HGNC Symbol;Acc:HGNC:46384]	50.9	1	277	NA	277	NA	NA	1
ENSG00000273979	Metazoa_SRP	ENSG00000273979	NA	misc_RNA	Human	22	40.9171	Metazoan signal recognition particle RNA [Source:RFAM;Acc:RF00017]	49.82	1	271	NA	271	NA	NA	1
ENSG00000202058	RN7SKP80	ENSG00000202058	NA	misc_RNA	Human	22	42.565	RN7SK pseudogene 80 [Source:HGNC Symbol;Acc:HGNC:45804]	56.89	1	283	NA	283	NA	NA	1
ENSG00000239333	RN7SL658P	ENSG00000239333	NA	misc_RNA	Human	X	16.5391	RNA, 7SL, cytoplasmic 658, pseudogene [Source:HGNC Symbol;Acc:HGNC:46674]	51.82	1	303	NA	303	NA	NA	1
ENSG00000265727	RN7SL648P	ENSG00000265727	NA	misc_RNA	Human	X	74.2426	RNA, 7SL, cytoplasmic 648, pseudogene [Source:HGNC Symbol;Acc:HGNC:46664]	53.16	1	301	NA	301	NA	NA	1
ENSG00000231181		ENSG00000231181	NA	processed_pseudogene	Human	1	9.57643	ribosomal protein L9 (RPL9) pseudogene	44.54	1	559	NA	559	NA	NA	1
ENSG00000278480	ZBTB2P1	ENSG00000278480	NA	processed_pseudogene	Human	1	15.2264	ZBTB2 pseudogene 1 [Source:HGNC Symbol;Acc:HGNC:54544]	53.61	1	1177	NA	966	NA	NA	2
ENSG00000227416		ENSG00000227416	NA	processed_pseudogene	Human	1	37.7825	novel pseudogene	54.08	1	429	NA	429	NA	NA	1
ENSG00000228477		ENSG00000228477	NA	processed_pseudogene	Human	1	39.9627	ribosomal protein S2 (RPS2) pseudogene	57.66	1	725	NA	725	NA	NA	1
ENSG00000230116	RPS3AP11	ENSG00000230116	NA	processed_pseudogene	Human	1	42.4917	RPS3A pseudogene 11 [Source:HGNC Symbol;Acc:HGNC:36825]	39.87	1	755	NA	755	NA	NA	1
ENSG00000236180		ENSG00000236180	NA	processed_pseudogene	Human	1	42.571	novel pseudogene	36.82	1	421	NA	421	NA	NA	1
ENSG00000233674		ENSG00000233674	NA	processed_pseudogene	Human	1	43.7435	SMT3 suppressor of mif two 3 (yeast) family pseudogene	44.65	1	271	NA	271	NA	NA	1
ENSG00000226499		ENSG00000226499	NA	processed_pseudogene	Human	1	44.8439	ribosomal protein S2 (RPS2) pseudogene	53.7	1	162	NA	162	NA	NA	1
ENSG00000224986	PPP1R8P1	ENSG00000224986	NA	processed_pseudogene	Human	1	48.3251	protein phosphatase 1 regulatory subunit 8 pseudogene 1 [Source:HGNC Symbol;Acc:HGNC:9297]	48.95	1	1044	NA	1044	NA	NA	1
ENSG00000185031	SLC2A3P2	ENSG00000185031	NA	processed_pseudogene	Human	1	64.9846	solute carrier family 2 member 3 pseudogene 2 [Source:HGNC Symbol;Acc:HGNC:31074]	46.82	1	1480	NA	1480	NA	NA	1
ENSG00000234383	CTBP2P8	ENSG00000234383	NA	processed_pseudogene	Human	1	68.1618	CTBP2 pseudogene 8 [Source:HGNC Symbol;Acc:HGNC:45200]	55.86	1	1330	NA	1330	NA	NA	1
ENSG00000215875	ST13P20	ENSG00000215875	NA	processed_pseudogene	Human	1	81.7217	ST13, Hsp70 interacting protein pseudogene 20 [Source:HGNC Symbol;Acc:HGNC:38863]	48.04	1	1376	NA	1065	NA	NA	2
ENSG00000233401	PRKAR1AP1	ENSG00000233401	NA	processed_pseudogene	Human	1	92.1253	protein kinase cAMP-dependent type I regulatory subunit alpha pseudogene 1 [Source:HGNC Symbol;Acc:HGNC:9389]	43.98	1	1162	NA	1162	NA	NA	1
ENSG00000244716		ENSG00000244716	NA	processed_pseudogene	Human	1	108.992	ribosomal protein L17 (RPL17) pseudogene	46.13	1	555	NA	555	NA	NA	1
ENSG00000237415	NRBF2P3	ENSG00000237415	NA	processed_pseudogene	Human	1	110.848	nuclear receptor binding factor 2 pseudogene 3 [Source:HGNC Symbol;Acc:HGNC:44606]	44.39	1	865	NA	865	NA	NA	1
ENSG00000232499		ENSG00000232499	NA	processed_pseudogene	Human	1	113.45	heterogeneous nuclear ribonucleoprotein A3 (hnRNPA3) pseudogene	44.31	1	1029	NA	1029	NA	NA	1
ENSG00000231416		ENSG00000231416	NA	processed_pseudogene	Human	1	153.996	ribosomal protein L34 (RPL34) pseudogene	44.38	1	329	NA	329	NA	NA	1
ENSG00000231615		ENSG00000231615	NA	processed_pseudogene	Human	1	173.362	novel pseudogene	39.57	1	1337	NA	1337	NA	NA	1
ENSG00000232036		ENSG00000232036	NA	processed_pseudogene	Human	1	184.567	novel pseudogene	47.4	1	1325	NA	1325	NA	NA	1
ENSG00000228238		ENSG00000228238	NA	processed_pseudogene	Human	1	186.578	zinc-finger protein pseudogene	44.37	1	1021	NA	1021	NA	NA	1
ENSG00000233040	FAM204BP	ENSG00000233040	NA	processed_pseudogene	Human	1	197.747	family with sequence similarity 204 member B, pseudogene [Source:HGNC Symbol;Acc:HGNC:42011]	40.51	1	701	NA	701	NA	NA	1
ENSG00000220749	RPL21P28	ENSG00000220749	NA	processed_pseudogene	Human	1	212.052	ribosomal protein L21 pseudogene 28 [Source:HGNC Symbol;Acc:HGNC:36258]	43.06	1	483	NA	483	NA	NA	1
ENSG00000236317		ENSG00000236317	NA	processed_pseudogene	Human	1	212.855	ribosomal protein S28 (RPS28) pseudogene	56.25	1	192	NA	192	NA	NA	1
ENSG00000224566	CIAO2AP2	ENSG00000224566	NA	processed_pseudogene	Human	1	228.115	CIAO2A pseudogene 2 [Source:HGNC Symbol;Acc:HGNC:43862]	43.61	1	477	NA	477	NA	NA	1
ENSG00000230154	AIDAP1	ENSG00000230154	NA	processed_pseudogene	Human	2	11.308	AIDA pseudogene 1 [Source:HGNC Symbol;Acc:HGNC:54663]	40.57	1	917	NA	917	NA	NA	1
ENSG00000225991	RPL23AP34	ENSG00000225991	NA	processed_pseudogene	Human	2	28.3082	ribosomal protein L23a pseudogene 34 [Source:HGNC Symbol;Acc:HGNC:36035]	49.02	1	410	NA	410	NA	NA	1
ENSG00000225900	HSPE1P13	ENSG00000225900	NA	processed_pseudogene	Human	2	39.0981	heat shock protein family E (Hsp10) member 1 pseudogene 13 [Source:HGNC Symbol;Acc:HGNC:49332]	38.38	1	297	NA	297	NA	NA	1
ENSG00000237162	RPS20P9	ENSG00000237162	NA	processed_pseudogene	Human	2	62.9399	ribosomal protein S20 pseudogene 9 [Source:HGNC Symbol;Acc:HGNC:36472]	42.78	1	367	NA	367	NA	NA	1
ENSG00000233716	MTFR2P1	ENSG00000233716	NA	processed_pseudogene	Human	2	63.2325	MTFR2 pseudogene 1 [Source:HGNC Symbol;Acc:HGNC:54773]	36.8	1	1125	NA	1125	NA	NA	1
ENSG00000228305	PRELID1P6	ENSG00000228305	NA	processed_pseudogene	Human	2	63.6222	PRELID1 pseudogene 6 [Source:HGNC Symbol;Acc:HGNC:54771]	54.13	1	654	NA	654	NA	NA	1
ENSG00000229221	HNRNPA1P66	ENSG00000229221	NA	processed_pseudogene	Human	2	63.7517	heterogeneous nuclear ribonucleoprotein A1 pseudogene 66 [Source:HGNC Symbol;Acc:HGNC:48796]	45.07	1	934	NA	934	NA	NA	1
ENSG00000232531	KMT5AP2	ENSG00000232531	NA	processed_pseudogene	Human	2	91.7479	KMT5A pseudogene 2 [Source:HGNC Symbol;Acc:HGNC:54727]	53.39	1	1047	NA	1047	NA	NA	1
ENSG00000235721		ENSG00000235721	NA	processed_pseudogene	Human	2	110.008	pseudogene similar to part of zinc finger protein 532 (ZNF532)	48.21	1	3109	NA	2324	NA	NA	2
ENSG00000230650		ENSG00000230650	NA	processed_pseudogene	Human	2	110.361	zinc finger protein 532 (ZNF532) pseudogene	48.53	1	3130	NA	3130	NA	NA	1
ENSG00000180152	XIAPP3	ENSG00000180152	NA	processed_pseudogene	Human	2	112.853	X-linked inhibitor of apoptosis pseudogene 3 [Source:HGNC Symbol;Acc:HGNC:52377]	38.99	1	795	NA	795	NA	NA	1
ENSG00000229326	RPL17P15	ENSG00000229326	NA	processed_pseudogene	Human	2	119.699	ribosomal protein L17 pseudogene 15 [Source:HGNC Symbol;Acc:HGNC:36889]	49.31	1	1529	NA	542	NA	NA	3
ENSG00000213236	YWHAZP2	ENSG00000213236	NA	processed_pseudogene	Human	2	126.557	tyrosine 3-monooxygenase/tryptophan 5-monooxygenase activation protein zeta pseudogene 2 [Source:HGNC Symbol;Acc:HGNC:31078]	42.45	1	728	NA	728	NA	NA	1
ENSG00000234645	YWHAEP5	ENSG00000234645	NA	processed_pseudogene	Human	2	138.288	tyrosine 3-monooxygenase/tryptophan 5-monooxygenase activation protein epsilon pseudogene 5 [Source:HGNC Symbol;Acc:HGNC:49439]	43.4	1	765	NA	765	NA	NA	1
ENSG00000232915	RNF14P1	ENSG00000232915	NA	processed_pseudogene	Human	2	138.412	RNF14 pseudogene 1 [Source:HGNC Symbol;Acc:HGNC:54669]	43.97	1	1253	NA	1253	NA	NA	1
ENSG00000235548	HEBP2P1	ENSG00000235548	NA	processed_pseudogene	Human	2	156.033	HEBP2 pseudogene 1 [Source:HGNC Symbol;Acc:HGNC:54784]	45.56	1	834	NA	834	NA	NA	1
ENSG00000238082	NUDCP2	ENSG00000238082	NA	processed_pseudogene	Human	2	178.455	nuclear distribution C pseudogene 2 [Source:HGNC Symbol;Acc:HGNC:8047]	52.88	1	713	NA	713	NA	NA	1
ENSG00000226410		ENSG00000226410	NA	processed_pseudogene	Human	2	186.163	ribosomal protein L29 (RPL29) pseudogene	46.46	1	297	NA	297	NA	NA	1
ENSG00000232568	RPL23AP35	ENSG00000232568	NA	processed_pseudogene	Human	2	186.261	ribosomal protein L23a pseudogene 35 [Source:HGNC Symbol;Acc:HGNC:36580]	46.31	1	501	NA	501	NA	NA	1
ENSG00000233996	KDM3AP1	ENSG00000233996	NA	processed_pseudogene	Human	2	189.486	KDM3A pseudogene 1 [Source:HGNC Symbol;Acc:HGNC:54795]	42.04	1	1513	NA	1239	NA	NA	2
ENSG00000203435	E2F3P2	ENSG00000203435	NA	processed_pseudogene	Human	2	195.994	E2F transcription factor 3 pseudogene 2 [Source:HGNC Symbol;Acc:HGNC:3117]	47.75	1	1422	NA	1422	NA	NA	1
ENSG00000232133	IMPDH1P10	ENSG00000232133	NA	processed_pseudogene	Human	2	201.138	inosine monophosphate dehydrogenase 1 pseudogene 10 [Source:HGNC Symbol;Acc:HGNC:33965]	53.62	1	2512	NA	1542	NA	NA	2
ENSG00000233311	MTCO1P54	ENSG00000233311	NA	processed_pseudogene	Human	2	202.619	MT-CO1 pseudogene 54 [Source:HGNC Symbol;Acc:HGNC:52119]	45.79	1	712	NA	712	NA	NA	1
ENSG00000233579	KRT8P15	ENSG00000233579	NA	processed_pseudogene	Human	2	202.84	keratin 8 pseudogene 15 [Source:HGNC Symbol;Acc:HGNC:33367]	55.69	1	1451	NA	1451	NA	NA	1
ENSG00000232479	KRT8P52	ENSG00000232479	NA	processed_pseudogene	Human	2	202.925	keratin 8 pseudogene 52 [Source:HGNC Symbol;Acc:HGNC:54654]	51.39	1	1296	NA	1296	NA	NA	1
ENSG00000223903	RPL23P4	ENSG00000223903	NA	processed_pseudogene	Human	2	219.698	ribosomal protein L23 pseudogene 4 [Source:HGNC Symbol;Acc:HGNC:36678]	47.6	1	416	NA	416	NA	NA	1
ENSG00000232901	CYCSP10	ENSG00000232901	NA	processed_pseudogene	Human	3	10.0006	CYCS pseudogene 10 [Source:HGNC Symbol;Acc:HGNC:24384]	45.92	1	294	NA	294	NA	NA	1
ENSG00000213854	CNN2P6	ENSG00000213854	NA	processed_pseudogene	Human	3	31.1818	calponin 2 pseudogene 6 [Source:HGNC Symbol;Acc:HGNC:39531]	58.56	1	900	NA	900	NA	NA	1
ENSG00000224858	RPL29P11	ENSG00000224858	NA	processed_pseudogene	Human	3	37.0165	ribosomal protein L29 pseudogene 11 [Source:HGNC Symbol;Acc:HGNC:36905]	55.89	1	492	NA	492	NA	NA	1
ENSG00000244183	PPIAP71	ENSG00000244183	NA	processed_pseudogene	Human	3	60.7321	peptidylprolyl isomerase A pseudogene 71 [Source:HGNC Symbol;Acc:HGNC:53695]	49.29	1	493	NA	493	NA	NA	1
ENSG00000242841	KRT8P35	ENSG00000242841	NA	processed_pseudogene	Human	3	63.0964	keratin 8 pseudogene 35 [Source:HGNC Symbol;Acc:HGNC:39869]	58.3	1	1338	NA	1338	NA	NA	1
ENSG00000203647		ENSG00000203647	NA	processed_pseudogene	Human	3	66.0088	novel pseudogene	49.65	1	431	NA	431	NA	NA	1
ENSG00000244144		ENSG00000244144	NA	processed_pseudogene	Human	3	112.185	chromosome 1 open reading frame 106 (C1orf106) pseudogene	69.56	1	519	NA	519	NA	NA	1
ENSG00000240375	VPS26AP1	ENSG00000240375	NA	processed_pseudogene	Human	3	113.919	VPS26A pseudogene 1 [Source:HGNC Symbol;Acc:HGNC:44611]	35.34	1	979	NA	979	NA	NA	1
ENSG00000198406	BZW1P2	ENSG00000198406	NA	processed_pseudogene	Human	3	116.646	basic leucine zipper and W2 domains 1 pseudogene 2 [Source:HGNC Symbol;Acc:HGNC:33954]	40.19	1	826	NA	826	NA	NA	1
ENSG00000250796		ENSG00000250796	NA	processed_pseudogene	Human	3	128.87	cell death-inducing DFFA-like effector c (CIDEC) pseudogene	53.6	1	403	NA	329	NA	NA	2
ENSG00000240890		ENSG00000240890	NA	processed_pseudogene	Human	3	132.387	G2/M-phase specific E3 ubiquitin ligase (G2E3) pseudogene	38.78	1	2553	NA	2247	NA	NA	2
ENSG00000213264	NIP7P2	ENSG00000213264	NA	processed_pseudogene	Human	3	132.401	NIP7 pseudogene 2 [Source:HGNC Symbol;Acc:HGNC:45181]	49.26	1	544	NA	544	NA	NA	1
ENSG00000227267		ENSG00000227267	NA	processed_pseudogene	Human	3	136.055	downstream neighbor of SON (DONSON) pseudogene	42	1	581	NA	581	NA	NA	1
ENSG00000242244	ATP5MC1P3	ENSG00000242244	NA	processed_pseudogene	Human	3	138.889	ATP synthase membrane subunit c locus 1 pseudogene 3 [Source:HGNC Symbol;Acc:HGNC:39506]	51.64	1	703	NA	410	NA	NA	2
ENSG00000233597		ENSG00000233597	NA	processed_pseudogene	Human	3	142.044	ribosomal protein L19 (RPL19) pseudogene	52.26	1	576	NA	576	NA	NA	1
ENSG00000181260	MTHFD2P7	ENSG00000181260	NA	processed_pseudogene	Human	3	179.464	methylenetetrahydrofolate dehydrogenase (NADP+ dependent) 2, methenyltetrahydrofolate cyclohydrolase pseudogene 7 [Source:HGNC Symbol;Acc:HGNC:48865]	47.2	1	983	NA	983	NA	NA	1
ENSG00000229704	EIF2S2P2	ENSG00000229704	NA	processed_pseudogene	Human	3	185.245	eukaryotic translation initiation factor 2 subunit 2 beta pseudogene 2 [Source:HGNC Symbol;Acc:HGNC:24654]	39	1	982	NA	982	NA	NA	1
ENSG00000236182		ENSG00000236182	NA	processed_pseudogene	Human	3	188.989	enolase-phosphatase 1 (ENOPH1) pseudogene	47.88	1	754	NA	754	NA	NA	1
ENSG00000224403	DPPA2P3	ENSG00000224403	NA	processed_pseudogene	Human	3	193.993	developmental pluripotency associated 2 pseudogene 3 [Source:HGNC Symbol;Acc:HGNC:44628]	46.26	1	655	NA	655	NA	NA	1
ENSG00000271662		ENSG00000271662	NA	processed_pseudogene	Human	3	195.65	protein phosphatase 4, regulatory subunit 2, pseudogene.	40.84	1	1327	NA	1070	NA	NA	2
ENSG00000251535		ENSG00000251535	NA	processed_pseudogene	Human	4	0.336258	pseudogene similar to part of zinc finger protein 74 (ZNF74)	72.21	1	529	NA	529	NA	NA	1
ENSG00000250471	GMPSP1	ENSG00000250471	NA	processed_pseudogene	Human	4	8.17442	guanine monophosphate synthase pseudogene 1 [Source:HGNC Symbol;Acc:HGNC:39428]	44.21	1	579	NA	579	NA	NA	1
ENSG00000248851		ENSG00000248851	NA	processed_pseudogene	Human	4	16.3075	fibroblast growth factor binding protein 1 (FGFBP1) pseudogene	48.74	1	712	NA	712	NA	NA	1
ENSG00000249936	RAC1P2	ENSG00000249936	NA	processed_pseudogene	Human	4	46.7238	Rac family small GTPase 1 pseudogene 2 [Source:HGNC Symbol;Acc:HGNC:31414]	48.01	1	579	NA	579	NA	NA	1
ENSG00000250753		ENSG00000250753	NA	processed_pseudogene	Human	4	49.5798	coiled-coil domain containing 144A (CCDC144A) pseudogene	32.21	1	357	NA	357	NA	NA	1
ENSG00000180673	EXOC5P1	ENSG00000180673	NA	processed_pseudogene	Human	4	62.8168	exocyst complex component 5 pseudogene 1 [Source:HGNC Symbol;Acc:HGNC:43870]	38.04	1	1969	NA	1969	NA	NA	1
ENSG00000248639		ENSG00000248639	NA	processed_pseudogene	Human	4	68.2931	UDP glucuronos...yltransferase 2 family, polypeptide B4 (UGT2B4) pseudogene	34.98	1	1238	NA	800	NA	NA	2
ENSG00000162840	MT2P1	ENSG00000162840	NA	processed_pseudogene	Human	4	68.3763	metallothionein 2 pseudogene 1 [Source:HGNC Symbol;Acc:HGNC:7407]	61.2	1	183	NA	183	NA	NA	1
ENSG00000248117	MICOS10P4	ENSG00000248117	NA	processed_pseudogene	Human	4	78.3792	MICOS10 pseudogene 4 [Source:HGNC Symbol;Acc:HGNC:44094]	45.91	1	318	NA	318	NA	NA	1
ENSG00000236530	KPNA2P1	ENSG00000236530	NA	processed_pseudogene	Human	4	80.0795	karyopherin subunit alpha 2 pseudogene 1 [Source:HGNC Symbol;Acc:HGNC:52871]	42.61	1	1591	NA	1591	NA	NA	1
ENSG00000248113		ENSG00000248113	NA	processed_pseudogene	Human	4	82.5801	Tyrosine-protein phosphatase non-receptor type 11 (PTPN11) pseudogene	44.48	1	1268	NA	1268	NA	NA	1
ENSG00000249755		ENSG00000249755	NA	processed_pseudogene	Human	4	88.5272	CD53 molecule (CD53) pseudogene	49.16	1	1011	NA	657	NA	NA	2
ENSG00000187653	TMSB4XP8	ENSG00000187653	NA	processed_pseudogene	Human	4	90.8389	TMSB4X pseudogene 8 [Source:HGNC Symbol;Acc:HGNC:11885]	44.44	1	135	NA	135	NA	NA	1
ENSG00000225094	SETP20	ENSG00000225094	NA	processed_pseudogene	Human	4	109.553	SET pseudogene 20 [Source:HGNC Symbol;Acc:HGNC:42939]	40.61	1	852	NA	852	NA	NA	1
ENSG00000251073	NUDT19P5	ENSG00000251073	NA	processed_pseudogene	Human	4	158.183	NUDT19 pseudogene 5 [Source:HGNC Symbol;Acc:HGNC:43589]	44.99	1	569	NA	569	NA	NA	1
ENSG00000250020		ENSG00000250020	NA	processed_pseudogene	Human	5	0.058198	Spi-C transcription factor (Spi-1/PU.1 related) (SPIC) pseudogene	41.64	1	718	NA	718	NA	NA	1
ENSG00000243538	RPS26P28	ENSG00000243538	NA	processed_pseudogene	Human	5	16.9023	ribosomal protein S26 pseudogene 28 [Source:HGNC Symbol;Acc:HGNC:36149]	52.59	1	348	NA	348	NA	NA	1
ENSG00000251593	MSNP1	ENSG00000251593	NA	processed_pseudogene	Human	5	25.9095	moesin pseudogene 1 [Source:HGNC Symbol;Acc:HGNC:7374]	52.37	1	1732	NA	1732	NA	NA	1
ENSG00000250767		ENSG00000250767	NA	processed_pseudogene	Human	5	33.997	fumarate hydratase (FH) pseudogene	44.93	1	681	NA	681	NA	NA	1
ENSG00000251215	GOLGA5P1	ENSG00000251215	NA	processed_pseudogene	Human	5	39.1692	golgin A5 pseudogene 1 [Source:HGNC Symbol;Acc:HGNC:43925]	42.54	1	1126	NA	980	NA	NA	2
ENSG00000268942	CKS1BP3	ENSG00000268942	NA	processed_pseudogene	Human	5	62.5122	CDC28 protein kinase regulatory subunit 1B pseudogene 3 [Source:HGNC Symbol;Acc:HGNC:24233]	46.41	1	237	NA	237	NA	NA	1
ENSG00000251648		ENSG00000251648	NA	processed_pseudogene	Human	5	65.733	PRAME family pseudogene	51.61	1	682	NA	682	NA	NA	1
ENSG00000251050	RBX1P2	ENSG00000251050	NA	processed_pseudogene	Human	5	80.0196	RBX1 pseudogene 2 [Source:HGNC Symbol;Acc:HGNC:54741]	47.44	1	312	NA	312	NA	NA	1
ENSG00000248569		ENSG00000248569	NA	processed_pseudogene	Human	5	80.351	mediator complex subunit 27 (MED27) pseudogene	50.75	1	936	NA	936	NA	NA	1
ENSG00000248794		ENSG00000248794	NA	processed_pseudogene	Human	5	81.2423	ribosomal protein S12 (RPS12) pseudogene	44.44	1	270	NA	270	NA	NA	1
ENSG00000243806	RPL7P18	ENSG00000243806	NA	processed_pseudogene	Human	5	94.826	ribosomal protein L7 pseudogene 18 [Source:HGNC Symbol;Acc:HGNC:36949]	41.14	1	734	NA	734	NA	NA	1
ENSG00000241597		ENSG00000241597	NA	processed_pseudogene	Human	5	98.9544	ribosomal protein S9 (RPS9) pseudogene	52.33	1	579	NA	579	NA	NA	1
ENSG00000214784	RPS3AP21	ENSG00000214784	NA	processed_pseudogene	Human	5	111.192	RPS3A pseudogene 21 [Source:HGNC Symbol;Acc:HGNC:36841]	42.35	1	817	NA	817	NA	NA	1
ENSG00000249119	MTND6P4	ENSG00000249119	NA	processed_pseudogene	Human	5	134.924	MT-ND6 pseudogene 4 [Source:HGNC Symbol;Acc:HGNC:39467]	41.76	1	522	NA	522	NA	NA	1
ENSG00000242683	RPL12P21	ENSG00000242683	NA	processed_pseudogene	Human	5	139.035	ribosomal protein L12 pseudogene 21 [Source:HGNC Symbol;Acc:HGNC:36845]	51.67	1	840	NA	518	NA	NA	3
ENSG00000248568	KRT8P48	ENSG00000248568	NA	processed_pseudogene	Human	5	146.706	keratin 8 pseudogene 48 [Source:HGNC Symbol;Acc:HGNC:48344]	56.64	1	1220	NA	1220	NA	NA	1
ENSG00000249503	HMGN1P16	ENSG00000249503	NA	processed_pseudogene	Human	5	148.221	high mobility group nucleosome binding domain 1 pseudogene 16 [Source:HGNC Symbol;Acc:HGNC:39360]	43.11	1	283	NA	283	NA	NA	1
ENSG00000249129	SUDS3P1	ENSG00000249129	NA	processed_pseudogene	Human	5	177.971	SDS3 homolog, SIN3A corepressor complex component pseudogene 1 [Source:HGNC Symbol;Acc:HGNC:44000]	50.93	1	966	NA	966	NA	NA	1
ENSG00000218027		ENSG00000218027	NA	processed_pseudogene	Human	6	1.5137	E74-like factor 2 (ets domain transcription factor) (ELF2) pseudogene	45.04	1	1592	NA	1592	NA	NA	1
ENSG00000236086	HMGN2P28	ENSG00000236086	NA	processed_pseudogene	Human	6	2.34145	high mobility group nucleosomal binding domain 2 pseudogene 28 [Source:HGNC Symbol;Acc:HGNC:39395]	48.85	1	262	NA	262	NA	NA	1
ENSG00000219992		ENSG00000219992	NA	processed_pseudogene	Human	6	3.7541	FUN14 domain containing 1 (FUNDC1) pseudogene	46.36	1	742	NA	436	NA	NA	2
ENSG00000216657	GLRX3P2	ENSG00000216657	NA	processed_pseudogene	Human	6	3.97806	glutaredoxin 3 pseudogene 2 [Source:HGNC Symbol;Acc:HGNC:49788]	43.35	1	1038	NA	1038	NA	NA	1
ENSG00000219986	BTF3P7	ENSG00000219986	NA	processed_pseudogene	Human	6	6.79491	basic transcription factor 3 pseudogene 7 [Source:HGNC Symbol;Acc:HGNC:38569]	43.44	1	488	NA	488	NA	NA	1
ENSG00000212802	RPL15P3	ENSG00000212802	NA	processed_pseudogene	Human	6	12.5141	ribosomal protein L15 pseudogene 3 [Source:HGNC Symbol;Acc:HGNC:21538]	53.82	1	615	NA	615	NA	NA	1
ENSG00000218418		ENSG00000218418	NA	processed_pseudogene	Human	6	80.0643	Rho GTPase activating protein 21 (ARHGAP21) pseudogene	44.37	1	5914	NA	5914	NA	NA	1
ENSG00000218730		ENSG00000218730	NA	processed_pseudogene	Human	6	90.1167	A kinase (PRKA) interacting protein 1 (AKIP1) pseudogene	44.33	1	406	NA	406	NA	NA	1
ENSG00000219387	ATF1P1	ENSG00000219387	NA	processed_pseudogene	Human	6	92.8873	activating transcription factor 1 pseudogene 1 [Source:HGNC Symbol;Acc:HGNC:37691]	43.88	1	1331	NA	927	NA	NA	2
ENSG00000238055		ENSG00000238055	NA	processed_pseudogene	Human	6	108.318	ribosomal protein L36a (RPL36A) pseudogene	43.87	1	326	NA	326	NA	NA	1
ENSG00000233908		ENSG00000233908	NA	processed_pseudogene	Human	6	109.288	RAB18, member RAS oncogene family (RAB18) pseudogene	52.03	1	123	NA	123	NA	NA	1
ENSG00000238059	HSPE1P21	ENSG00000238059	NA	processed_pseudogene	Human	6	133.51	heat shock protein family E (Hsp10) member 1 pseudogene 21 [Source:HGNC Symbol;Acc:HGNC:49340]	40.58	1	308	NA	308	NA	NA	1
ENSG00000220412		ENSG00000220412	NA	processed_pseudogene	Human	6	137.705	protein tyrosine phosphatase, non-receptor type 11 (PTPN11) pseudogene	44.52	1	1779	NA	1779	NA	NA	1
ENSG00000215223	CYP51A1P3	ENSG00000215223	NA	processed_pseudogene	Human	6	148.479	cytochrome P450 family 51 subfamily A member 1 pseudogene 3 [Source:HGNC Symbol;Acc:HGNC:41991]	45.49	1	2071	NA	1428	NA	NA	3
ENSG00000217733	CCT7P1	ENSG00000217733	NA	processed_pseudogene	Human	6	149.88	chaperonin containing TCP1 subunit 7 pseudogene 1 [Source:HGNC Symbol;Acc:HGNC:35149]	49.53	1	1611	NA	1611	NA	NA	1
ENSG00000216906		ENSG00000216906	NA	processed_pseudogene	Human	6	149.904	multimerin 2 (MMRN2) pseudogene	58.18	1	2176	NA	2176	NA	NA	1
ENSG00000235008		ENSG00000235008	NA	processed_pseudogene	Human	6	166.701	IGF-II mRNA-binding protein 3 (KOC1) pseudogene	47.54	1	1746	NA	1746	NA	NA	1
ENSG00000224667		ENSG00000224667	NA	processed_pseudogene	Human	7	12.506	PC4 and SFRS1 interacting protein 1 (PSIP1) pseudogene	42.53	1	1472	NA	462	NA	NA	3
ENSG00000226468		ENSG00000226468	NA	processed_pseudogene	Human	7	32.457	phosphoribosyl pyrophosphate synthetase 2 (PRPS2) pseudogene	46.36	1	796	NA	796	NA	NA	1
ENSG00000226421	SLC25A5P5	ENSG00000226421	NA	processed_pseudogene	Human	7	32.4715	solute carrier family 25 member 5 pseudogene 5 [Source:HGNC Symbol;Acc:HGNC:511]	51.17	1	897	NA	897	NA	NA	1
ENSG00000230160		ENSG00000230160	NA	processed_pseudogene	Human	7	44.9197	mitochondrial ribosomal protein S23 (MRPS23) pseudogene	45.08	1	661	NA	349	NA	NA	2
ENSG00000232727	YWHAEP1	ENSG00000232727	NA	processed_pseudogene	Human	7	64.4338	tyrosine 3-monooxygenase/tryptophan 5-monooxygenase activation protein epsilon pseudogene 1 [Source:HGNC Symbol;Acc:HGNC:49442]	42.99	1	763	NA	763	NA	NA	1
ENSG00000186676	EEF1GP1	ENSG00000186676	NA	processed_pseudogene	Human	7	125.033	eukaryotic translation elongation factor 1 gamma pseudogene 1 [Source:HGNC Symbol;Acc:HGNC:44556]	47.05	1	1849	NA	1299	NA	NA	3
ENSG00000232716		ENSG00000232716	NA	processed_pseudogene	Human	7	130.84	zinc finger protein 131 (ZNF131) pseudogene	50.65	1	3522	NA	1723	NA	NA	5
ENSG00000253208	PSME2P5	ENSG00000253208	NA	processed_pseudogene	Human	8	26.5477	proteasome activator subunit 2 pseudogene 5 [Source:HGNC Symbol;Acc:HGNC:30158]	48.05	1	795	NA	795	NA	NA	1
ENSG00000254013	MAP2K1P1	ENSG00000254013	NA	processed_pseudogene	Human	8	30.0277	mitogen-activated protein kinase kinase 1 pseudogene 1 [Source:HGNC Symbol;Acc:HGNC:6841]	52.61	1	1188	NA	1188	NA	NA	1
ENSG00000254090	MTND2P32	ENSG00000254090	NA	processed_pseudogene	Human	8	33.0153	MT-ND2 pseudogene 32 [Source:HGNC Symbol;Acc:HGNC:42139]	36.9	1	1783	NA	1038	NA	NA	2
ENSG00000254061		ENSG00000254061	NA	processed_pseudogene	Human	8	33.4363	RNA binding motif protein 4 (RBM4) pseudogene	49.65	1	433	NA	433	NA	NA	1
ENSG00000241942	RPS20P20	ENSG00000241942	NA	processed_pseudogene	Human	8	71.896	ribosomal protein S20 pseudogene 20 [Source:HGNC Symbol;Acc:HGNC:36674]	40.88	1	340	NA	340	NA	NA	1
ENSG00000253341	PCBP2P2	ENSG00000253341	NA	processed_pseudogene	Human	8	74.6032	poly(rC) binding protein 2 pseudogene 2 [Source:HGNC Symbol;Acc:HGNC:8650]	49.15	1	1001	NA	1001	NA	NA	1
ENSG00000253516	HMGB1P41	ENSG00000253516	NA	processed_pseudogene	Human	8	80.8121	high mobility group box 1 pseudogene 41 [Source:HGNC Symbol;Acc:HGNC:39188]	42.27	1	440	NA	440	NA	NA	1
ENSG00000253945		ENSG00000253945	NA	processed_pseudogene	Human	8	95.4038	ribosomal protein L36a-like (RPL36AL) pseudogene	40.86	1	93	NA	93	NA	NA	1
ENSG00000243504	RPS23P1	ENSG00000243504	NA	processed_pseudogene	Human	8	97.8651	ribosomal protein S23 pseudogene 1 [Source:HGNC Symbol;Acc:HGNC:16043]	44.68	1	432	NA	432	NA	NA	1
ENSG00000253336		ENSG00000253336	NA	processed_pseudogene	Human	8	123.288	hydroxysteroid (17-beta) dehydrogenase 4 (HSD17B4) pseudogene	41.41	1	2149	NA	2149	NA	NA	1
ENSG00000229875	EIF1P1	ENSG00000229875	NA	processed_pseudogene	Human	9	0.659986	eukaryotic translation initiation factor 1 pseudogene 1 [Source:HGNC Symbol;Acc:HGNC:49614]	42.23	1	341	NA	341	NA	NA	1
ENSG00000232176		ENSG00000232176	NA	processed_pseudogene	Human	9	19.2003	ribosomal protein S6 (RPS6) pseudogene	44.52	1	712	NA	712	NA	NA	1
ENSG00000225693	LAGE3P1	ENSG00000225693	NA	processed_pseudogene	Human	9	33.0197	L antigen family member 3 pseudogene 1 [Source:HGNC Symbol;Acc:HGNC:49909]	62.19	1	484	NA	484	NA	NA	1
ENSG00000215165	TCEA1P3	ENSG00000215165	NA	processed_pseudogene	Human	9	38.4785	transcription elongation factor A1 pseudogene 3 [Source:HGNC Symbol;Acc:HGNC:30569]	44.09	1	880	NA	880	NA	NA	1
ENSG00000226020	CDK2AP2P3	ENSG00000226020	NA	processed_pseudogene	Human	9	63.7749	cyclin dependent kinase 2 associated protein 2 pseudogene 3 [Source:HGNC Symbol;Acc:HGNC:38494]	63.17	1	372	NA	372	NA	NA	1
ENSG00000278486	YRDCP1	ENSG00000278486	NA	processed_pseudogene	Human	9	94.4326	yrdC N(6)-threonylcarbamoyltransferase domain containing pseudogene 1 [Source:HGNC Symbol;Acc:HGNC:39919]	53.34	1	643	NA	643	NA	NA	1
ENSG00000223849		ENSG00000223849	NA	processed_pseudogene	Human	9	95.1235	ribosomal protein S26 (RPS26) pseudogene	49.14	1	348	NA	348	NA	NA	1
ENSG00000277103		ENSG00000277103	NA	processed_pseudogene	Human	9	97.1519	sorting nexin 18 (SNX18) pseudogene	50.44	1	801	NA	801	NA	NA	1
ENSG00000224067		ENSG00000224067	NA	processed_pseudogene	Human	9	111.803	pseudogene similar to part of HLA-B associated transcript 2 (BAT2)	60.09	1	456	NA	413	NA	NA	2
ENSG00000196205	EEF1A1P5	ENSG00000196205	NA	processed_pseudogene	Human	9	133.019	eukaryotic translation elongation factor 1 alpha 1 pseudogene 5 [Source:HGNC Symbol;Acc:HGNC:3200]	48.31	1	1389	NA	1389	NA	NA	1
ENSG00000235141	COX6CP17	ENSG00000235141	NA	processed_pseudogene	Human	10	7.29511	cytochrome c oxidase subunit 6C pseudogene 17 [Source:HGNC Symbol;Acc:HGNC:49369]	42.7	1	185	NA	185	NA	NA	1
ENSG00000206448	PPIAP30	ENSG00000206448	NA	processed_pseudogene	Human	10	15.1548	peptidylprolyl isomerase A pseudogene 30 [Source:HGNC Symbol;Acc:HGNC:44878]	48.55	1	519	NA	519	NA	NA	1
ENSG00000229932	YWHAZP3	ENSG00000229932	NA	processed_pseudogene	Human	10	23.1369	tyrosine 3-monooxygenase/tryptophan 5-monooxygenase activation protein zeta pseudogene 3 [Source:HGNC Symbol;Acc:HGNC:31101]	44.17	1	738	NA	738	NA	NA	1
ENSG00000237135	DDX10P1	ENSG00000237135	NA	processed_pseudogene	Human	10	30.919	DEAD-box helicase 10 pseudogene 1 [Source:HGNC Symbol;Acc:HGNC:44960]	38.62	1	2224	NA	1933	NA	NA	2
ENSG00000217094	PPIAP31	ENSG00000217094	NA	processed_pseudogene	Human	10	32.1883	peptidylprolyl isomerase A pseudogene 31 [Source:HGNC Symbol;Acc:HGNC:44962]	48.08	1	495	NA	495	NA	NA	1
ENSG00000229644	NAMPTP1	ENSG00000229644	NA	processed_pseudogene	Human	10	36.5217	nicotinamide phosphoribosyltransferase pseudogene 1 [Source:HGNC Symbol;Acc:HGNC:17633]	34.69	1	2514	NA	2514	NA	NA	1
ENSG00000228828	TLK2P2	ENSG00000228828	NA	processed_pseudogene	Human	10	37.8186	tousled like kinase 2 pseudogene 2 [Source:HGNC Symbol;Acc:HGNC:22227]	42.28	1	2377	NA	2240	NA	NA	2
ENSG00000232004	CAP1P2	ENSG00000232004	NA	processed_pseudogene	Human	10	43.6048	CAP1 pseudogene 2 [Source:HGNC Symbol;Acc:HGNC:31970]	47.55	1	1409	NA	1409	NA	NA	1
ENSG00000213412	HNRNPA1P33	ENSG00000213412	728643	processed_pseudogene	Human	10	46.4159	heterogeneous nuclear ribonucleoprotein A1 pseudogene 33 [Source:HGNC Symbol;Acc:HGNC:44990]	47.42	1	561	NA	561	NA	NA	1
ENSG00000229927	RHEBP1	ENSG00000229927	NA	processed_pseudogene	Human	10	46.6349	RHEB pseudogene 1 [Source:HGNC Symbol;Acc:HGNC:10010]	39.93	1	556	NA	556	NA	NA	1
ENSG00000227583	RPS3AP37	ENSG00000227583	NA	processed_pseudogene	Human	10	68.6744	RPS3A pseudogene 37 [Source:HGNC Symbol;Acc:HGNC:36691]	39.6	1	745	NA	745	NA	NA	1
ENSG00000227382	EIF4A2P2	ENSG00000227382	NA	processed_pseudogene	Human	10	73.1998	eukaryotic translation initiation factor 4A2 pseudogene 2 [Source:HGNC Symbol;Acc:HGNC:45099]	43.14	1	1400	NA	1070	NA	NA	2
ENSG00000214626	POLR3DP1	ENSG00000214626	NA	processed_pseudogene	Human	10	74.655	RNA polymerase III subunit D pseudogene 1 [Source:HGNC Symbol;Acc:HGNC:45107]	54.08	1	1176	NA	1176	NA	NA	1
ENSG00000236058	RPL17P36	ENSG00000236058	NA	processed_pseudogene	Human	10	118.872	ribosomal protein L17 pseudogene 36 [Source:HGNC Symbol;Acc:HGNC:36051]	44.63	1	549	NA	549	NA	NA	1
ENSG00000213574	LDHAP5	ENSG00000213574	NA	processed_pseudogene	Human	10	118.933	lactate dehydrogenase A pseudogene 5 [Source:HGNC Symbol;Acc:HGNC:6540]	46.78	1	622	NA	622	NA	NA	1
ENSG00000229534	HNRNPA1P53	ENSG00000229534	NA	processed_pseudogene	Human	11	5.57125	heterogeneous nuclear ribonucleoprotein A1 pseudogene 53 [Source:HGNC Symbol;Acc:HGNC:48783]	45.77	1	946	NA	946	NA	NA	1
ENSG00000270435		ENSG00000270435	NA	processed_pseudogene	Human	11	6.29719	TBC1 domain family, member 12, pseudogene	37.87	1	1418	NA	1418	NA	NA	1
ENSG00000254712		ENSG00000254712	NA	processed_pseudogene	Human	11	6.84366	phosphorylated adaptor for RNA export (PHAX) pseudogene	42.57	1	1003	NA	1003	NA	NA	1
ENSG00000213785	AKR1B1P3	ENSG00000213785	NA	processed_pseudogene	Human	11	16.4841	aldo-keto reductase family 1 member B1 pseudogene 3 [Source:HGNC Symbol;Acc:HGNC:422]	52.89	1	588	NA	588	NA	NA	1
ENSG00000197149		ENSG00000197149	NA	processed_pseudogene	Human	11	17.2283	ribosomal protein S2 (RPS2) pseudogene	60.02	1	873	NA	873	NA	NA	1
ENSG00000254463	PPIAP41	ENSG00000254463	NA	processed_pseudogene	Human	11	43.4664	peptidylprolyl isomerase A pseudogene 41 [Source:HGNC Symbol;Acc:HGNC:53665]	45.21	1	480	NA	480	NA	NA	1
ENSG00000244176		ENSG00000244176	NA	processed_pseudogene	Human	11	62.0118	ribosomal protein S2 (RPS2) pseudogene	56.46	1	852	NA	852	NA	NA	1
ENSG00000239559	RPL37P2	ENSG00000239559	NA	processed_pseudogene	Human	11	67.6828	ribosomal protein L37 pseudogene 2 [Source:HGNC Symbol;Acc:HGNC:17092]	48.78	1	287	NA	287	NA	NA	1
ENSG00000243672	RPS3AP40	ENSG00000243672	NA	processed_pseudogene	Human	11	67.9257	RPS3A pseudogene 40 [Source:HGNC Symbol;Acc:HGNC:35869]	38.92	1	781	NA	781	NA	NA	1
ENSG00000256189		ENSG00000256189	NA	processed_pseudogene	Human	11	73.9913	developmental pluripotency associated 4 (DPPA4) pseudogene	49.67	1	898	NA	898	NA	NA	1
ENSG00000227615		ENSG00000227615	NA	processed_pseudogene	Human	11	74.7457	ribosomal protein S12 (RPS12) pseudogene	46.87	1	399	NA	399	NA	NA	1
ENSG00000254748	HNRNPCP8	ENSG00000254748	NA	processed_pseudogene	Human	11	87.0246	heterogeneous nuclear ribonucleoprotein C pseudogene 8 [Source:HGNC Symbol;Acc:HGNC:48819]	44.02	1	1195	NA	888	NA	NA	2
ENSG00000254582	PSMA2P1	ENSG00000254582	NA	processed_pseudogene	Human	11	87.3294	proteasome subunit alpha 2 pseudogene 1 [Source:HGNC Symbol;Acc:HGNC:43832]	40.71	1	646	NA	646	NA	NA	1
ENSG00000271600		ENSG00000271600	NA	processed_pseudogene	Human	11	102.309	cytochrome c oxidase subunit VIIb, pseudogene	38.17	1	241	NA	241	NA	NA	1
ENSG00000255369		ENSG00000255369	NA	processed_pseudogene	Human	11	128.88	SRY (sex determining region Y)-box 15 (SOX15) pseudogene	64.53	1	344	NA	344	NA	NA	1
ENSG00000227081		ENSG00000227081	NA	processed_pseudogene	Human	12	3.21166	ribosomal protein S27 (RPS27) pseudogene	49.02	1	255	NA	255	NA	NA	1
ENSG00000255725	TDGP1	ENSG00000255725	NA	processed_pseudogene	Human	12	25.8033	thymine-DNA glycosylase pseudogene 1 [Source:HGNC Symbol;Acc:HGNC:49891]	41.99	1	1229	NA	1229	NA	NA	1
ENSG00000225349	ANKRD49P2	ENSG00000225349	NA	processed_pseudogene	Human	12	31.5347	ANKRD49 pseudogene 2 [Source:HGNC Symbol;Acc:HGNC:54620]	47.09	1	533	NA	533	NA	NA	1
ENSG00000258284	POLR2KP1	ENSG00000258284	NA	processed_pseudogene	Human	12	49.5941	RNA polymerase II subunit K pseudogene 1 [Source:HGNC Symbol;Acc:HGNC:42650]	41.07	1	168	NA	168	NA	NA	1
ENSG00000257243	PARK7P1	ENSG00000257243	NA	processed_pseudogene	Human	12	49.5951	PARK7 pseudogene 1 [Source:HGNC Symbol;Acc:HGNC:55066]	46.03	1	541	NA	541	NA	NA	1
ENSG00000278842		ENSG00000278842	NA	processed_pseudogene	Human	12	50.2862	novel pseudogene	40.36	1	2988	NA	1204	NA	NA	4
ENSG00000179899	PHC1P1	ENSG00000179899	NA	processed_pseudogene	Human	12	55.4117	polyhomeotic homolog 1 pseudogene 1 [Source:HGNC Symbol;Acc:HGNC:34502]	56.26	1	3061	NA	3061	NA	NA	1
ENSG00000255642	PABPC1P4	ENSG00000255642	NA	processed_pseudogene	Human	12	63.822	poly(A) binding protein cytoplasmic 1 pseudogene 4 [Source:HGNC Symbol;Acc:HGNC:8563]	46.35	1	1875	NA	1875	NA	NA	1
ENSG00000257604		ENSG00000257604	NA	processed_pseudogene	Human	12	79.5001	zinc finger protein 254 (ZNF254) pseudogene	46.75	1	569	NA	243	NA	NA	2
ENSG00000230291		ENSG00000230291	NA	processed_pseudogene	Human	12	80.1029	ribosomal protein L26 (RPL26) pseudogene	44.6	1	435	NA	435	NA	NA	1
ENSG00000236349	SUCLG2P2	ENSG00000236349	NA	processed_pseudogene	Human	12	94.5482	SUCLG2 pseudogene 2 [Source:HGNC Symbol;Acc:HGNC:43997]	46.84	1	1296	NA	1296	NA	NA	1
ENSG00000241556		ENSG00000241556	NA	processed_pseudogene	Human	12	95.4674	ribosomal protein L29 (RPL29) pseudogene	54.62	1	465	NA	465	NA	NA	1
ENSG00000279730	KMT5AP1	ENSG00000279730	NA	processed_pseudogene	Human	13	18.2976	KMT5A pseudogene 1 [Source:HGNC Symbol;Acc:HGNC:30088]	57.71	1	1180	NA	1180	NA	NA	1
ENSG00000231184	CCNQP3	ENSG00000231184	NA	processed_pseudogene	Human	13	19.3825	CCNQ pseudogene 3 [Source:HGNC Symbol;Acc:HGNC:42022]	57.03	1	619	NA	619	NA	NA	1
ENSG00000232187	FTH1P7	ENSG00000232187	NA	processed_pseudogene	Human	13	22.696	ferritin heavy chain 1 pseudogene 7 [Source:HGNC Symbol;Acc:HGNC:3994]	48.19	1	552	NA	552	NA	NA	1
ENSG00000235472	EIF4A1P7	ENSG00000235472	NA	processed_pseudogene	Human	13	28.5988	eukaryotic translation initiation factor 4A1 pseudogene 7 [Source:HGNC Symbol;Acc:HGNC:37926]	47.79	1	1220	NA	1220	NA	NA	1
ENSG00000233588	CYP51A1P2	ENSG00000233588	NA	processed_pseudogene	Human	13	28.7224	cytochrome P450 family 51 subfamily A member 1 pseudogene 2 [Source:HGNC Symbol;Acc:HGNC:20251]	43.28	1	1636	NA	1499	NA	NA	2
ENSG00000176268	CYCSP34	ENSG00000176268	NA	processed_pseudogene	Human	13	40.8636	CYCS pseudogene 34 [Source:HGNC Symbol;Acc:HGNC:24408]	46.71	1	304	NA	304	NA	NA	1
ENSG00000237849	NFYAP1	ENSG00000237849	NA	processed_pseudogene	Human	13	63.9755	nuclear transcription factor Y subunit alpha pseudogene 1 [Source:HGNC Symbol;Acc:HGNC:34078]	43.83	1	972	NA	972	NA	NA	1
ENSG00000235879	FAR1P1	ENSG00000235879	NA	processed_pseudogene	Human	13	90.1709	fatty acyl-CoA reductase 1 pseudogene 1 [Source:HGNC Symbol;Acc:HGNC:39675]	38.87	1	934	NA	934	NA	NA	1
ENSG00000226977	HMGN1P24	ENSG00000226977	NA	processed_pseudogene	Human	13	95.8093	high mobility group nucleosome binding domain 1 pseudogene 24 [Source:HGNC Symbol;Acc:HGNC:39368]	47.65	1	298	NA	298	NA	NA	1
ENSG00000236554	ASNSP3	ENSG00000236554	NA	processed_pseudogene	Human	13	100.062	ASNS pseudogene 3 [Source:HGNC Symbol;Acc:HGNC:39399]	40.2	1	1306	NA	1306	NA	NA	1
ENSG00000241582	RPL23AP8	ENSG00000241582	NA	processed_pseudogene	Human	14	34.6942	ribosomal protein L23a pseudogene 8 [Source:HGNC Symbol;Acc:HGNC:23543]	50.32	1	475	NA	475	NA	NA	1
ENSG00000259117		ENSG00000259117	NA	processed_pseudogene	Human	14	47.8019	WD repeat and SOCS box containing 2 (WSB2) pseudogene	49.64	1	276	NA	276	NA	NA	1
ENSG00000270343	UNGP3	ENSG00000270343	NA	processed_pseudogene	Human	14	81.2596	uracil-DNA glycosylase pseudogene 3 [Source:HGNC Symbol;Acc:HGNC:20036]	48.15	1	675	NA	675	NA	NA	1
ENSG00000242163		ENSG00000242163	NA	processed_pseudogene	Human	14	81.333	ribosomal protein S24 (RPS24) pseudogene	40.65	1	401	NA	401	NA	NA	1
ENSG00000240914	RPL15P2	ENSG00000240914	NA	processed_pseudogene	Human	14	94.8008	ribosomal protein L15 pseudogene 2 [Source:HGNC Symbol;Acc:HGNC:19803]	51.38	1	615	NA	615	NA	NA	1
ENSG00000258767		ENSG00000258767	NA	processed_pseudogene	Human	15	21.3824	GRAM domain containing 4 (GRAMD4) pseudogene	57.17	1	460	NA	460	NA	NA	1
ENSG00000259585	RBM17P4	ENSG00000259585	NA	processed_pseudogene	Human	15	35.2982	RNA binding motif protein 17 pseudogene 4 [Source:HGNC Symbol;Acc:HGNC:50369]	47.4	1	1192	NA	1192	NA	NA	1
ENSG00000261635		ENSG00000261635	NA	processed_pseudogene	Human	15	36.6135	tropomyosin 3 (TPM3) pseudogene	50.21	1	725	NA	725	NA	NA	1
ENSG00000213862	RPL7AP62	ENSG00000213862	NA	processed_pseudogene	Human	15	47.7301	ribosomal protein L7a pseudogene 62 [Source:HGNC Symbol;Acc:HGNC:36890]	53.66	1	792	NA	792	NA	NA	1
ENSG00000261174	HMGB1P33	ENSG00000261174	NA	processed_pseudogene	Human	15	56.3232	high mobility group box 1 pseudogene 33 [Source:HGNC Symbol;Acc:HGNC:39124]	41.18	1	527	NA	527	NA	NA	1
ENSG00000234797	RPS3AP6	ENSG00000234797	NA	processed_pseudogene	Human	15	59.7684	RPS3A pseudogene 6 [Source:HGNC Symbol;Acc:HGNC:18630]	42.26	1	795	NA	795	NA	NA	1
ENSG00000259286		ENSG00000259286	NA	processed_pseudogene	Human	15	68.8338	cytokine induced apoptosis inhibitor 1 (CIAPIN1)	49.67	1	920	NA	920	NA	NA	1
ENSG00000259470	KRT8P9	ENSG00000259470	NA	processed_pseudogene	Human	15	70.8587	keratin 8 pseudogene 9 [Source:HGNC Symbol;Acc:HGNC:33363]	56.73	1	1449	NA	1449	NA	NA	1
ENSG00000260685		ENSG00000260685	NA	processed_pseudogene	Human	15	75.9505	RWD domain containing 1 (RWDD1) pseudogene	37	1	681	NA	681	NA	NA	1
ENSG00000241362	RPL36AP43	ENSG00000241362	NA	processed_pseudogene	Human	15	89.6879	ribosomal protein L36a pseudogene 43 [Source:HGNC Symbol;Acc:HGNC:36791]	44.63	1	307	NA	307	NA	NA	1
ENSG00000259257		ENSG00000259257	NA	processed_pseudogene	Human	15	99.3379	Coiled-coil domain-containing protein 117 (CC117) pseudogene	42.24	1	625	NA	625	NA	NA	1
ENSG00000261614	YBX3P1	ENSG00000261614	NA	processed_pseudogene	Human	16	31.5684	Y-box binding protein 3 pseudogene 1 [Source:HGNC Symbol;Acc:HGNC:2429]	59.63	1	1090	NA	1090	NA	NA	1
ENSG00000259856	RAB43P1	ENSG00000259856	NA	processed_pseudogene	Human	16	46.6264	RAB43 pseudogene 1 [Source:HGNC Symbol;Acc:HGNC:33153]	61.29	1	589	NA	589	NA	NA	1
ENSG00000260939		ENSG00000260939	NA	processed_pseudogene	Human	16	53.0104	mitochondrial carrier 2 (MTCH2) pseudogene	42.71	1	892	NA	892	NA	NA	1
ENSG00000240435	RPS12P27	ENSG00000240435	NA	processed_pseudogene	Human	16	68.2094	ribosomal protein S12 pseudogene 27 [Source:HGNC Symbol;Acc:HGNC:35892]	47.77	1	337	NA	337	NA	NA	1
ENSG00000243101	RPS3P7	ENSG00000243101	NA	processed_pseudogene	Human	16	78.8253	ribosomal protein S3 pseudogene 7 [Source:HGNC Symbol;Acc:HGNC:36056]	52.48	1	726	NA	726	NA	NA	1
ENSG00000240898		ENSG00000240898	NA	processed_pseudogene	Human	17	3.66522	ribosomal protein L21 (RPL21)pseudogene	44.72	1	483	NA	483	NA	NA	1
ENSG00000179277	MEIS3P1	ENSG00000179277	NA	processed_pseudogene	Human	17	15.7866	Meis homeobox 3 pseudogene 1 [Source:HGNC Symbol;Acc:HGNC:7002]	61.06	1	958	NA	958	NA	NA	1
ENSG00000230865	TSEN15P1	ENSG00000230865	NA	processed_pseudogene	Human	17	17.4564	tRNA splicing endonuclease subunit 15 pseudogene 1 [Source:HGNC Symbol;Acc:HGNC:43962]	49.94	1	833	NA	515	NA	NA	2
ENSG00000224126	UBE2SP2	ENSG00000224126	NA	processed_pseudogene	Human	17	18.6773	ubiquitin conjugating enzyme E2 S pseudogene 2 [Source:HGNC Symbol;Acc:HGNC:32196]	64.79	1	497	NA	497	NA	NA	1
ENSG00000188013	MEIS3P2	ENSG00000188013	NA	processed_pseudogene	Human	17	20.5893	Meis homeobox 3 pseudogene 2 [Source:HGNC Symbol;Acc:HGNC:17638]	60.74	1	1075	NA	1075	NA	NA	1
ENSG00000263368	MSANTD3P1	ENSG00000263368	NA	processed_pseudogene	Human	17	27.5264	MSANTD3 pseudogene 1 [Source:HGNC Symbol;Acc:HGNC:55780]	45.11	1	838	NA	838	NA	NA	1
ENSG00000178082	TWF1P1	ENSG00000178082	NA	processed_pseudogene	Human	17	29.2034	twinfilin 1 pseudogene 1 [Source:HGNC Symbol;Acc:HGNC:21736]	39.47	1	1049	NA	1049	NA	NA	1
ENSG00000265574	WDR45BP1	ENSG00000265574	NA	processed_pseudogene	Human	17	32.1116	WD repeat domain 45B pseudogene 1 [Source:HGNC Symbol;Acc:HGNC:26605]	46.26	1	1029	NA	1029	NA	NA	1
ENSG00000228218	ATF4P3	ENSG00000228218	NA	processed_pseudogene	Human	17	76.2258	activating transcription factor 4 pseudogene 3 [Source:HGNC Symbol;Acc:HGNC:788]	52.08	1	1056	NA	1056	NA	NA	1
ENSG00000266145	RHOT1P1	ENSG00000266145	NA	processed_pseudogene	Human	18	14.222	ras homolog family member T1 pseudogene 1 [Source:HGNC Symbol;Acc:HGNC:23777]	41.98	1	324	NA	324	NA	NA	1
ENSG00000274214		ENSG00000274214	NA	processed_pseudogene	Human	18	14.2535	sorting nexin 18 (SNX18) pseudogene	54.73	1	528	NA	528	NA	NA	1
ENSG00000265296	FEM1AP2	ENSG00000265296	NA	processed_pseudogene	Human	18	14.3919	fem-1 homolog A pseudogene 2 [Source:HGNC Symbol;Acc:HGNC:39830]	63.45	1	1997	NA	1997	NA	NA	1
ENSG00000225067	RPL23AP2	ENSG00000225067	NA	processed_pseudogene	Human	19	15.6117	ribosomal protein L23a pseudogene 2 [Source:HGNC Symbol;Acc:HGNC:10319]	48.93	1	466	NA	466	NA	NA	1
ENSG00000243455	RPS18P13	ENSG00000243455	NA	processed_pseudogene	Human	19	18.0486	ribosomal protein S18 pseudogene 13 [Source:HGNC Symbol;Acc:HGNC:36901]	50.44	1	454	NA	454	NA	NA	1
ENSG00000267319	SELENOKP1	ENSG00000267319	NA	processed_pseudogene	Human	19	37.6933	selenoprotein K pseudogene 1 [Source:HGNC Symbol;Acc:HGNC:53724]	45.26	1	285	NA	285	NA	NA	1
ENSG00000229000	SEPTIN7P8	ENSG00000229000	NA	processed_pseudogene	Human	19	53.7725	septin 7 pseudogene 8 [Source:HGNC Symbol;Acc:HGNC:38044]	39.35	1	775	NA	775	NA	NA	1
ENSG00000269097	TPRG1LP1	ENSG00000269097	NA	processed_pseudogene	Human	19	57.6643	tumor protein p63 regulated 1 like pseudogene 1 [Source:HGNC Symbol;Acc:HGNC:52353]	61.97	1	760	NA	760	NA	NA	1
ENSG00000226608	FTLP3	ENSG00000226608	NA	processed_pseudogene	Human	20	4.02392	ferritin light chain pseudogene 3 [Source:HGNC Symbol;Acc:HGNC:4000]	55.68	1	528	NA	528	NA	NA	1
ENSG00000236159		ENSG00000236159	NA	processed_pseudogene	Human	20	37.1658	ribosomal protein L13 (RPL13) pseudogene	46.01	1	539	NA	539	NA	NA	1
ENSG00000230043	TMSB4XP6	ENSG00000230043	NA	processed_pseudogene	Human	20	50.8406	TMSB4X pseudogene 6 [Source:HGNC Symbol;Acc:HGNC:11888]	42.96	1	135	NA	135	NA	NA	1
ENSG00000279718	SNX18P12	ENSG00000279718	NA	processed_pseudogene	Human	21	9.36447	sorting nexin 18 pseudogene 12 [Source:HGNC Symbol;Acc:HGNC:39620]	49.54	1	759	NA	759	NA	NA	1
ENSG00000230965	SNX18P13	ENSG00000230965	NA	processed_pseudogene	Human	21	13.906	sorting nexin 18 pseudogene 13 [Source:HGNC Symbol;Acc:HGNC:39621]	54.06	1	529	NA	529	NA	NA	1
ENSG00000203616	RHOT1P2	ENSG00000203616	NA	processed_pseudogene	Human	21	13.937	ras homolog family member T1 pseudogene 2 [Source:HGNC Symbol;Acc:HGNC:37838]	42.04	1	333	NA	333	NA	NA	1
ENSG00000198618	PPIAP22	ENSG00000198618	NA	processed_pseudogene	Human	21	18.8578	peptidylprolyl isomerase A pseudogene 22 [Source:HGNC Symbol;Acc:HGNC:17236]	49	1	498	NA	498	NA	NA	1
ENSG00000225043	RPL18AP2	ENSG00000225043	NA	processed_pseudogene	Human	21	46.4206	ribosomal protein L18a pseudogene 2 [Source:HGNC Symbol;Acc:HGNC:23774]	56.02	1	482	NA	482	NA	NA	1
ENSG00000234764	E2F6P1	ENSG00000234764	NA	processed_pseudogene	Human	22	18.8337	E2F transcription factor 6 pseudogene 1 [Source:HGNC Symbol;Acc:HGNC:51449]	45.23	1	745	NA	745	NA	NA	1
ENSG00000235001	EIF4A1P2	ENSG00000235001	NA	processed_pseudogene	Human	Y	5.33774	eukaryotic translation initiation factor 4A1 pseudogene 2 [Source:HGNC Symbol;Acc:HGNC:23946]	48.28	1	1220	NA	1220	NA	NA	1
ENSG00000233247	UBE2E4P	ENSG00000233247	NA	processed_pseudogene	Human	X	14.2444	ubiquitin conjugating enzyme E2 E4 pseudogene [Source:HGNC Symbol;Acc:HGNC:32199]	43.33	1	547	NA	547	NA	NA	1
ENSG00000235071		ENSG00000235071	NA	processed_pseudogene	Human	X	16.4743	heat shock protein pseudogene	47.85	1	999	NA	999	NA	NA	1
ENSG00000228232	GAPDHP1	ENSG00000228232	NA	processed_pseudogene	Human	X	39.7871	glyceraldehyde-3-phosphate dehydrogenase pseudogene 1 [Source:HGNC Symbol;Acc:HGNC:4159]	53.83	1	1005	NA	1005	NA	NA	1
ENSG00000226641	SHISA5P1	ENSG00000226641	NA	processed_pseudogene	Human	X	41.3226	SHISA5 pseudogene 1 [Source:HGNC Symbol;Acc:HGNC:54937]	60.08	1	511	NA	511	NA	NA	1
ENSG00000236576		ENSG00000236576	NA	processed_pseudogene	Human	X	51.857	zinc finger protein pseudogene	36.31	1	1099	NA	1099	NA	NA	1
ENSG00000231765	PPP1R11P2	ENSG00000231765	NA	processed_pseudogene	Human	X	57.229	protein phosphatase 1 regulatory inhibitor subunit 11 pseudogene 2 [Source:HGNC Symbol;Acc:HGNC:16327]	39.79	1	382	NA	382	NA	NA	1
ENSG00000230823	CBX1P1	ENSG00000230823	NA	processed_pseudogene	Human	X	63.2992	chromobox 1 pseudogene 1 [Source:HGNC Symbol;Acc:HGNC:38655]	45.67	1	427	NA	427	NA	NA	1
ENSG00000213754	KPNA4P1	ENSG00000213754	NA	processed_pseudogene	Human	X	64.305	KPNA4 pseudogene 1 [Source:HGNC Symbol;Acc:HGNC:54976]	40.6	1	1687	NA	1436	NA	NA	2
ENSG00000224430	MKRN5P	ENSG00000224430	NA	processed_pseudogene	Human	X	74.1611	makorin ring finger protein 5, pseudogene [Source:HGNC Symbol;Acc:HGNC:7117]	50.44	1	1467	NA	1467	NA	NA	1
ENSG00000213269	RPS6P26	ENSG00000213269	NA	processed_pseudogene	Human	X	74.3761	ribosomal protein S6 pseudogene 26 [Source:HGNC Symbol;Acc:HGNC:36713]	42.31	1	761	NA	761	NA	NA	1
ENSG00000230665	THAP12P1	ENSG00000230665	NA	processed_pseudogene	Human	X	74.3969	THAP domain containing 12 pseudogene 1 [Source:HGNC Symbol;Acc:HGNC:39563]	42.5	1	2680	NA	2203	NA	NA	2
ENSG00000229661	BUD31P2	ENSG00000229661	NA	processed_pseudogene	Human	X	75.2015	BUD31 homolog pseudogene 2 [Source:HGNC Symbol;Acc:HGNC:51562]	42.33	1	300	NA	300	NA	NA	1
ENSG00000229132	EIF4A1P10	ENSG00000229132	NA	processed_pseudogene	Human	X	92.1132	eukaryotic translation initiation factor 4A1 pseudogene 10 [Source:HGNC Symbol;Acc:HGNC:37930]	48.93	1	1216	NA	1216	NA	NA	1
ENSG00000271021		ENSG00000271021	NA	processed_pseudogene	Human	X	115.455	UDP-GlcNAc:betaGal beta-1,3-N-acetylglucosaminyltransferase-like 1 (B3GNTL1) pseudogene	56.28	1	462	NA	462	NA	NA	1
ENSG00000241418	MCRIP2P1	ENSG00000241418	NA	processed_pseudogene	Human	X	131.796	MAPK regulated corepressor interacting protein 2 pseudogene 1 [Source:HGNC Symbol;Acc:HGNC:49629]	66.93	1	511	NA	511	NA	NA	1
ENSG00000227064	NAA20P1	ENSG00000227064	NA	processed_pseudogene	Human	X	132.907	NAA20 pseudogene 1 [Source:HGNC Symbol;Acc:HGNC:55133]	40.07	1	297	NA	297	NA	NA	1
ENSG00000231686	ANKRD11P2	ENSG00000231686	NA	processed_pseudogene	Human	X	146.62	ANKRD11 pseudogene 2 [Source:HGNC Symbol;Acc:HGNC:54738]	63.97	1	988	NA	988	NA	NA	1
ENSG00000162572	SCNN1D	ENSG00000162572	6339	protein_coding	Human	1	1.28044	sodium channel epithelial 1 subunit delta [Source:HGNC Symbol;Acc:HGNC:10601]	65.93	8	11594	1526	1997	193	352	12
ENSG00000142609	CFAP74	ENSG00000142609	85452	protein_coding	Human	1	1.92195	cilia and flagella associated protein 74 [Source:HGNC Symbol;Acc:HGNC:29368]	55.65	10	81887	3318	2630	65	276	16
ENSG00000157933	SKI	ENSG00000157933	6497	protein_coding	Human	1	2.22832	SKI proto-oncogene [Source:HGNC Symbol;Acc:HGNC:10896]	57.61	4	81895	2187	1792	448	3448	4
ENSG00000158292	GPR153	ENSG00000158292	387509	protein_coding	Human	1	6.24735	G protein-coupled receptor 153 [Source:HGNC Symbol;Acc:HGNC:23618]	60.53	1	13746	1830	4198	192	1985	6
ENSG00000049249	TNFRSF9	ENSG00000049249	3604	protein_coding	Human	1	7.91587	TNF receptor superfamily member 9 [Source:HGNC Symbol;Acc:HGNC:11924]	43.92	4	27295	402	1877	78	1755	5
ENSG00000116285	ERRFI1	ENSG00000116285	54206	protein_coding	Human	1	8.0044	ERBB receptor feedback inhibitor 1 [Source:HGNC Symbol;Acc:HGNC:18185]	42.8	5	21906	435	1491	88	842	3
ENSG00000180758	GPR157	ENSG00000180758	80045	protein_coding	Human	1	9.10031	G protein-coupled receptor 157 [Source:HGNC Symbol;Acc:HGNC:23687]	49.97	3	28798	603	1951	75	4114	3
ENSG00000171621	SPSB1	ENSG00000171621	80176	protein_coding	Human	1	9.29289	splA/ryanodine receptor domain and SOCS box containing 1 [Source:HGNC Symbol;Acc:HGNC:30628]	54.29	4	76639	768	1594	155	1122	2
ENSG00000171612	SLC25A33	ENSG00000171612	84275	protein_coding	Human	1	9.53946	solute carrier family 25 member 33 [Source:HGNC Symbol;Acc:HGNC:29681]	45.52	1	45709	966	3865	227	2672	7
ENSG00000028137	TNFRSF1B	ENSG00000028137	7133	protein_coding	Human	1	12.167	TNF receptor superfamily member 1B [Source:HGNC Symbol;Acc:HGNC:11917]	55.4	4	42238	927	2059	95	2200	7
ENSG00000204518	AADACL4	ENSG00000204518	343066	protein_coding	Human	1	12.6441	arylacetamide deacetylase like 4 [Source:HGNC Symbol;Acc:HGNC:32038]	47.36	1	22992	1224	2027	462	341	4
ENSG00000171729	TMEM51	ENSG00000171729	55092	protein_coding	Human	1	15.1525	transmembrane protein 51 [Source:HGNC Symbol;Acc:HGNC:25488]	48.41	6	67947	637	1704	184	746	4
ENSG00000142634	EFHD2	ENSG00000142634	79180	protein_coding	Human	1	15.4099	EF-hand domain family member D2 [Source:HGNC Symbol;Acc:HGNC:28670]	56.77	2	20452	630	1660	84	988	4
ENSG00000116771	AGMAT	ENSG00000116771	79814	protein_coding	Human	1	15.5717	agmatinase [Source:HGNC Symbol;Acc:HGNC:18407]	49.29	1	13353	1059	3095	84	1952	7
ENSG00000186510	CLCNKA	ENSG00000186510	1187	protein_coding	Human	1	16.0189	chloride voltage-gated channel Ka [Source:HGNC Symbol;Acc:HGNC:2026]	59.91	7	15176	2020	1726	30	263	14
ENSG00000184908	CLCNKB	ENSG00000184908	1188	protein_coding	Human	1	16.0403	chloride voltage-gated channel Kb [Source:HGNC Symbol;Acc:HGNC:2027]	59.04	15	17060	1650	2389	176	292	16
ENSG00000142627	EPHA2	ENSG00000142627	1969	protein_coding	Human	1	16.1243	EPH receptor A2 [Source:HGNC Symbol;Acc:HGNC:3386]	57.33	4	31733	2931	1514	137	878	7
ENSG00000058453	CROCC	ENSG00000058453	9696	protein_coding	Human	1	16.7403	ciliary rootlet coiled-coil, rootletin [Source:HGNC Symbol;Acc:HGNC:21299]	49.14	13	232692	3278	1760	88	518	10
ENSG00000117115	PADI2	ENSG00000117115	11240	protein_coding	Human	1	17.0668	peptidyl arginine deiminase 2 [Source:HGNC Symbol;Acc:HGNC:18341]	51.75	4	52691	1656	2992	72	1256	10
ENSG00000179023	KLHDC7A	ENSG00000179023	127707	protein_coding	Human	1	18.4809	kelch domain containing 7A [Source:HGNC Symbol;Acc:HGNC:26791]	58.2	1	5045	2334	5045	52	2659	1
ENSG00000158748	HTR6	ENSG00000158748	3362	protein_coding	Human	1	19.6649	5-hydroxytryptamine receptor 6 [Source:HGNC Symbol;Acc:HGNC:5301]	53.91	1	16092	1323	3800	879	1598	3
ENSG00000117245	KIF17	ENSG00000117245	57576	protein_coding	Human	1	20.664	kinesin family member 17 [Source:HGNC Symbol;Acc:HGNC:19167]	52.54	9	54004	2989	1972	239	569	8
ENSG00000189410	SH2D5	ENSG00000189410	400745	protein_coding	Human	1	20.7197	SH2 domain containing 5 [Source:HGNC Symbol;Acc:HGNC:28819]	61.39	7	13107	614	1830	127	2060	7
ENSG00000187942	LDLRAD2	ENSG00000187942	401944	protein_coding	Human	1	21.8123	low density lipoprotein receptor class A domain containing 2 [Source:HGNC Symbol;Acc:HGNC:32071]	54.28	3	12961	819	2045	138	1573	4
ENSG00000204219	TCEA3	ENSG00000204219	6920	protein_coding	Human	1	23.3809	transcription elongation factor A3 [Source:HGNC Symbol;Acc:HGNC:11615]	48.57	6	43840	727	1051	159	476	6
ENSG00000169504	CLIC4	ENSG00000169504	25932	protein_coding	Human	1	24.7454	chloride intracellular channel 4 [Source:HGNC Symbol;Acc:HGNC:13518]	41.66	4	98940	762	2022	140	2139	5
ENSG00000020633	RUNX3	ENSG00000020633	864	protein_coding	Human	1	24.8995	RUNX family transcription factor 3 [Source:HGNC Symbol;Acc:HGNC:10473]	54.8	5	65611	1276	2418	323	2105	5
ENSG00000182749	PAQR7	ENSG00000182749	164091	protein_coding	Human	1	25.8615	progestin and adipoQ receptor family member 7 [Source:HGNC Symbol;Acc:HGNC:23146]	52.5	2	14225	1041	2854	222	1315	2
ENSG00000142669	SH3BGRL3	ENSG00000142669	83442	protein_coding	Human	1	26.2801	SH3 domain binding glutamate rich protein like 3 [Source:HGNC Symbol;Acc:HGNC:15568]	61.93	2	1437	274	760	52	433	2
ENSG00000158246	TENT5B	ENSG00000158246	115572	protein_coding	Human	1	27.005	terminal nucleotidyltransferase 5B [Source:HGNC Symbol;Acc:HGNC:28273]	55.52	1	7831	1278	2382	180	924	2
ENSG00000181773	GPR3	ENSG00000181773	2827	protein_coding	Human	1	27.3926	G protein-coupled receptor 3 [Source:HGNC Symbol;Acc:HGNC:4484]	58.06	1	3193	993	2137	60	1023	2
ENSG00000130766	SESN2	ENSG00000130766	83667	protein_coding	Human	1	28.2595	sestrin 2 [Source:HGNC Symbol;Acc:HGNC:20746]	50.07	1	22974	1443	3462	330	1689	10
ENSG00000188060	RAB42	ENSG00000188060	115273	protein_coding	Human	1	28.5922	RAB42, member RAS oncogene family [Source:HGNC Symbol;Acc:HGNC:28702]	58.15	2	3250	488	2093	200	1329	2
ENSG00000162511	LAPTM5	ENSG00000162511	7805	protein_coding	Human	1	30.7325	lysosomal protein transmembrane 5 [Source:HGNC Symbol;Acc:HGNC:29612]	52.6	3	25306	789	1363	29	1359	6
ENSG00000273274	ZBTB8B	ENSG00000273274	728116	protein_coding	Human	1	32.4651	zinc finger and BTB domain containing 8B [Source:HGNC Symbol;Acc:HGNC:37057]	45.12	1	31615	1488	12831	38	11268	4
ENSG00000116514	RNF19B	ENSG00000116514	127544	protein_coding	Human	1	32.9364	ring finger protein 19B [Source:HGNC Symbol;Acc:HGNC:26886]	44.5	3	28365	2053	2612	124	517	9
ENSG00000134686	PHC2	ENSG00000134686	1912	protein_coding	Human	1	33.3236	polyhomeotic homolog 2 [Source:HGNC Symbol;Acc:HGNC:3183]	45.04	12	107473	1307	2131	121	854	9
ENSG00000126067	PSMB2	ENSG00000126067	5690	protein_coding	Human	1	35.5995	proteasome 20S subunit beta 2 [Source:HGNC Symbol;Acc:HGNC:9539]	40.99	3	41986	430	3257	87	3724	5
ENSG00000116863	ADPRS	ENSG00000116863	54936	protein_coding	Human	1	36.0889	ADP-ribosylserine hydrolase [Source:HGNC Symbol;Acc:HGNC:21304]	55.11	1	5041	1092	1651	13	546	6
ENSG00000196182	STK40	ENSG00000196182	83931	protein_coding	Human	1	36.3396	serine/threonine kinase 40 [Source:HGNC Symbol;Acc:HGNC:21373]	52.29	8	46301	1298	2335	84	2491	8
ENSG00000163874	ZC3H12A	ENSG00000163874	80149	protein_coding	Human	1	37.4746	zinc finger CCCH-type containing 12A [Source:HGNC Symbol;Acc:HGNC:26259]	59.32	4	9798	1016	1591	44	828	4
ENSG00000196449	YRDC	ENSG00000196449	79693	protein_coding	Human	1	37.8029	yrdC N6-threonylcarbamoyltransferase domain containing [Source:HGNC Symbol;Acc:HGNC:28905]	49.58	1	5264	840	1848	28	980	5
ENSG00000183386	FHL3	ENSG00000183386	2275	protein_coding	Human	1	37.9968	four and a half LIM domains 3 [Source:HGNC Symbol;Acc:HGNC:3704]	56.84	5	8837	843	1141	89	635	5
ENSG00000116954	RRAGC	ENSG00000116954	64121	protein_coding	Human	1	38.8382	Ras related GTP binding C [Source:HGNC Symbol;Acc:HGNC:19902]	41.36	4	21575	1200	1622	126	1355	4
ENSG00000116990	MYCL	ENSG00000116990	4610	protein_coding	Human	1	39.8954	MYCL proto-oncogene, bHLH transcription factor [Source:HGNC Symbol;Acc:HGNC:7555]	53.68	4	6831	823	2287	175	1697	2
ENSG00000168389	MFSD2A	ENSG00000168389	84879	protein_coding	Human	1	39.9551	major facilitator superfamily domain containing 2A [Source:HGNC Symbol;Acc:HGNC:25897]	53.7	10	14857	1287	1483	158	395	9
ENSG00000117000	RLF	ENSG00000117000	6018	protein_coding	Human	1	40.1614	RLF zinc finger [Source:HGNC Symbol;Acc:HGNC:10025]	39.69	1	79535	5745	6232	13	474	8
ENSG00000204060	FOXO6	ENSG00000204060	100132074	protein_coding	Human	1	41.3619	forkhead box O6 [Source:HGNC Symbol;Acc:HGNC:24814]	58.03	3	21669	1287	1680	67	NA	3
ENSG00000186409	CCDC30	ENSG00000186409	728621	protein_coding	Human	1	42.4632	coiled-coil domain containing 30 [Source:HGNC Symbol;Acc:HGNC:26103]	39.35	56	193970	1037	2184	307	733	10
ENSG00000186973	FAM183A	ENSG00000186973	440585	protein_coding	Human	1	43.1452	family with sequence similarity 183 member A [Source:HGNC Symbol;Acc:HGNC:34347]	43.92	6	11244	330	476	52	91	4
ENSG00000198520	ARMH1	ENSG00000198520	339541	protein_coding	Human	1	44.6747	armadillo like helical domain containing 1 [Source:HGNC Symbol;Acc:HGNC:34345]	47.54	21	50900	667	870	106	168	6
ENSG00000173846	PLK3	ENSG00000173846	1263	protein_coding	Human	1	44.8004	polo like kinase 3 [Source:HGNC Symbol;Acc:HGNC:2154]	59.51	7	5614	1941	1288	87	312	7
ENSG00000222009	BTBD19	ENSG00000222009	149478	protein_coding	Human	1	44.8085	BTB domain containing 19 [Source:HGNC Symbol;Acc:HGNC:27145]	56.07	9	7063	709	1205	283	689	5
ENSG00000171357	LURAP1	ENSG00000171357	541468	protein_coding	Human	1	46.2033	leucine rich adaptor protein 1 [Source:HGNC Symbol;Acc:HGNC:32327]	46.79	1	17923	720	1849	93	1036	2
ENSG00000142973	CYP4B1	ENSG00000142973	1580	protein_coding	Human	1	46.7578	cytochrome P450 family 4 subfamily B member 1 [Source:HGNC Symbol;Acc:HGNC:2644]	43.78	14	61576	916	1174	54	332	8
ENSG00000269113	TRABD2B	ENSG00000269113	388630	protein_coding	Human	1	47.7605	TraB domain containing 2B [Source:HGNC Symbol;Acc:HGNC:44200]	48.81	2	236858	1554	4072	596	5374	6
ENSG00000169213	RAB3B	ENSG00000169213	5865	protein_coding	Human	1	51.908	RAB3B, member RAS oncogene family [Source:HGNC Symbol;Acc:HGNC:9778]	44.35	1	82745	660	12780	149	11971	5
ENSG00000085840	ORC1	ENSG00000085840	4998	protein_coding	Human	1	52.3728	origin recognition complex subunit 1 [Source:HGNC Symbol;Acc:HGNC:8487]	44.74	2	31595	2586	3100	82	351	17
ENSG00000121310	ECHDC2	ENSG00000121310	55268	protein_coding	Human	1	52.8959	enoyl-CoA hydratase domain containing 2 [Source:HGNC Symbol;Acc:HGNC:23408]	47.09	26	31303	460	1182	93	335	6
ENSG00000157193	LRP8	ENSG00000157193	7804	protein_coding	Human	1	53.2424	LDL receptor related protein 8 [Source:HGNC Symbol;Acc:HGNC:6700]	51.87	36	86106	1695	2832	156	807	13
ENSG00000203985	LDLRAD1	ENSG00000203985	388633	protein_coding	Human	1	54.0073	low density lipoprotein receptor class A domain containing 1 [Source:HGNC Symbol;Acc:HGNC:32069]	53.71	4	10889	490	1868	54	1323	5
ENSG00000162390	ACOT11	ENSG00000162390	26027	protein_coding	Human	1	54.5423	acyl-CoA thioesterase 11 [Source:HGNC Symbol;Acc:HGNC:18156]	51.2	5	96936	1804	3059	82	2840	12
ENSG00000184313	MROH7	ENSG00000184313	374977	protein_coding	Human	1	54.6418	maestro heat like repeat family member 7 [Source:HGNC Symbol;Acc:HGNC:24802]	48.55	13	68513	2334	3113	119	115	16
ENSG00000271723	MROH7-TTC4	ENSG00000271723	NA	protein_coding	Human	1	54.6418	MROH7-TTC4 readthrough (NMD candidate) [Source:HGNC Symbol;Acc:HGNC:49180]	46.99	4	100523	2616	5170	107	162	29
ENSG00000162398	LEXM	ENSG00000162398	163747	protein_coding	Human	1	54.8061	lymphocyte expansion molecule [Source:HGNC Symbol;Acc:HGNC:26854]	47.08	2	36190	1251	1734	54	309	10
ENSG00000187889	FYB2	ENSG00000187889	199920	protein_coding	Human	1	56.7188	FYN binding protein 2 [Source:HGNC Symbol;Acc:HGNC:27295]	38.48	5	100908	2187	1719	114	882	11
ENSG00000162600	OMA1	ENSG00000162600	115209	protein_coding	Human	1	58.4154	OMA1 zinc metallopeptidase [Source:HGNC Symbol;Acc:HGNC:29661]	39.98	11	131419	839	857	37	403	5
ENSG00000184292	TACSTD2	ENSG00000184292	4070	protein_coding	Human	1	58.5754	tumor associated calcium signal transducer 2 [Source:HGNC Symbol;Acc:HGNC:11530]	58.19	1	1820	972	1820	96	752	1
ENSG00000177606	JUN	ENSG00000177606	3725	protein_coding	Human	1	58.7768	Jun proto-oncogene, AP-1 transcription factor subunit [Source:HGNC Symbol;Acc:HGNC:6204]	47.04	2	7204	996	3054	978	752	2
ENSG00000172456	FGGY	ENSG00000172456	55277	protein_coding	Human	1	59.2966	FGGY carbohydrate kinase domain containing [Source:HGNC Symbol;Acc:HGNC:25610]	40.3	25	514010	973	1581	76	298	10
ENSG00000132854	KANK4	ENSG00000132854	163782	protein_coding	Human	1	62.2362	KN motif and ankyrin repeat domains 4 [Source:HGNC Symbol;Acc:HGNC:27263]	46.96	4	83270	1388	3176	439	1219	8
ENSG00000203965	EFCAB7	ENSG00000203965	84455	protein_coding	Human	1	63.5234	EF-hand calcium binding domain 7 [Source:HGNC Symbol;Acc:HGNC:29379]	35.15	6	49322	1890	1405	56	177	6
ENSG00000172380	GNG12	ENSG00000172380	55970	protein_coding	Human	1	67.7015	G protein subunit gamma 12 [Source:HGNC Symbol;Acc:HGNC:19663]	41.55	2	131993	219	2429	67	3976	3
ENSG00000116729	WLS	ENSG00000116729	79971	protein_coding	Human	1	68.0985	Wnt ligand secretion mediator [Source:HGNC Symbol;Acc:HGNC:30238]	41.57	14	134648	761	1070	170	392	6
ENSG00000116761	CTH	ENSG00000116761	1491	protein_coding	Human	1	70.4112	cystathionine gamma-lyase [Source:HGNC Symbol;Acc:HGNC:2501]	39.51	5	28634	1142	1340	126	508	9
ENSG00000162620	LRRIQ3	ENSG00000162620	127255	protein_coding	Human	1	74.026	leucine rich repeats and IQ motif containing 3 [Source:HGNC Symbol;Acc:HGNC:28318]	34	10	172173	904	1859	171	591	5
ENSG00000203943	SAMD13	ENSG00000203943	148418	protein_coding	Human	1	84.2984	sterile alpha motif domain containing 13 [Source:HGNC Symbol;Acc:HGNC:24582]	39.5	9	91592	301	1015	94	550	3
ENSG00000174021	GNG5	ENSG00000174021	2787	protein_coding	Human	1	84.4983	G protein subunit gamma 5 [Source:HGNC Symbol;Acc:HGNC:4408]	40.68	5	8259	207	1401	278	1195	3
ENSG00000162643	DNAI3	ENSG00000162643	126820	protein_coding	Human	1	84.9991	dynein axonemal intermediate chain 3 [Source:HGNC Symbol;Acc:HGNC:30711]	39.43	6	133992	1610	2209	86	128	16
ENSG00000142867	BCL10	ENSG00000142867	8915	protein_coding	Human	1	85.2658	BCL10 immune signaling adaptor [Source:HGNC Symbol;Acc:HGNC:989]	39.27	5	10857	538	1511	145	1057	3
ENSG00000016602	CLCA4	ENSG00000016602	22802	protein_coding	Human	1	86.5471	chloride channel accessory 4 [Source:HGNC Symbol;Acc:HGNC:2018]	37.99	2	33677	2760	1846	42	409	8
ENSG00000117226	GBP3	ENSG00000117226	2635	protein_coding	Human	1	89.0067	guanylate binding protein 3 [Source:HGNC Symbol;Acc:HGNC:4184]	40.11	11	16216	637	1561	92	344	7
ENSG00000117228	GBP1	ENSG00000117228	2633	protein_coding	Human	1	89.0519	guanylate binding protein 1 [Source:HGNC Symbol;Acc:HGNC:4182]	37.94	9	13479	1335	1712	72	698	5
ENSG00000154451	GBP5	ENSG00000154451	115362	protein_coding	Human	1	89.2562	guanylate binding protein 5 [Source:HGNC Symbol;Acc:HGNC:19895]	37.31	5	16672	1606	3299	1714	4515	6
ENSG00000197147	LRRC8B	ENSG00000197147	23507	protein_coding	Human	1	89.5248	leucine rich repeat containing 8 VRAC subunit B [Source:HGNC Symbol;Acc:HGNC:30692]	38.63	5	73033	1949	5484	88	3756	7
ENSG00000171488	LRRC8C	ENSG00000171488	84230	protein_coding	Human	1	89.6331	leucine rich repeat containing 8 VRAC subunit C [Source:HGNC Symbol;Acc:HGNC:25075]	39.69	4	136832	1294	3126	88	2321	3
ENSG00000189195	BTBD8	ENSG00000189195	284697	protein_coding	Human	1	92.0803	BTB domain containing 8 [Source:HGNC Symbol;Acc:HGNC:21019]	38.18	8	104421	2620	3792	161	456	10
ENSG00000023909	GCLM	ENSG00000023909	2730	protein_coding	Human	1	93.8852	glutamate-cysteine ligase modifier subunit [Source:HGNC Symbol;Acc:HGNC:4312]	36.37	4	24258	792	2275	280	2874	5
ENSG00000117525	F3	ENSG00000117525	2152	protein_coding	Human	1	94.5292	coagulation factor III, tissue factor [Source:HGNC Symbol;Acc:HGNC:3541]	43.36	4	12587	802	1460	62	1224	4
ENSG00000117519	CNN3	ENSG00000117519	1266	protein_coding	Human	1	94.8969	calponin 3 [Source:HGNC Symbol;Acc:HGNC:2157]	42.96	7	30275	816	1216	196	790	6
ENSG00000271092	TLCD4-RWDD3	ENSG00000271092	100527978	protein_coding	Human	1	95.1179	TLCD4-RWDD3 readthrough [Source:HGNC Symbol;Acc:HGNC:49388]	39.33	2	129303	466	1086	90	530	6
ENSG00000099260	PALMD	ENSG00000099260	54873	protein_coding	Human	1	99.6461	palmdelphin [Source:HGNC Symbol;Acc:HGNC:15846]	37.49	4	48429	1656	2954	165	317	5
ENSG00000240038	AMY2B	ENSG00000240038	280	protein_coding	Human	1	103.554	amylase alpha 2B [Source:HGNC Symbol;Acc:HGNC:478]	34.92	9	25720	1045	1751	244	65	7
ENSG00000213366	GSTM2	ENSG00000213366	2946	protein_coding	Human	1	109.668	glutathione S-transferase mu 2 [Source:HGNC Symbol;Acc:HGNC:4634]	46.7	15	41530	538	1213	64	455	6
ENSG00000184371	CSF1	ENSG00000184371	1435	protein_coding	Human	1	109.91	colony stimulating factor 1 [Source:HGNC Symbol;Acc:HGNC:2432]	54.81	9	20751	928	1359	120	383	7
ENSG00000213281	NRAS	ENSG00000213281	4893	protein_coding	Human	1	114.704	NRAS proto-oncogene, GTPase [Source:HGNC Symbol;Acc:HGNC:7989]	38.66	1	12303	570	4326	66	1208	7
ENSG00000134253	TRIM45	ENSG00000134253	80263	protein_coding	Human	1	117.111	tripartite motif containing 45 [Source:HGNC Symbol;Acc:HGNC:19018]	46.89	5	11528	1246	2246	483	698	5
ENSG00000134258	VTCN1	ENSG00000134258	79679	protein_coding	Human	1	117.144	V-set domain containing T cell activation inhibitor 1 [Source:HGNC Symbol;Acc:HGNC:28873]	42.41	6	67374	693	1920	93	842	5
ENSG00000155761	SPAG17	ENSG00000155761	200162	protein_coding	Human	1	117.954	sperm associated antigen 17 [Source:HGNC Symbol;Acc:HGNC:26620]	37.52	13	231639	4328	1286	71	980	9
ENSG00000203857	HSD3B1	ENSG00000203857	3283	protein_coding	Human	1	119.507	hydroxy-delta-5-steroid dehydrogenase, 3 beta- and steroid delta-isomerase 1 [Source:HGNC Symbol;Acc:HGNC:5217]	44.53	5	7857	830	969	94	282	3
ENSG00000143067	ZNF697	ENSG00000143067	90874	protein_coding	Human	1	119.619	zinc finger protein 697 [Source:HGNC Symbol;Acc:HGNC:32034]	44.79	1	28890	1638	5579	306	3328	3
ENSG00000131781	FMO5	ENSG00000131781	2330	protein_coding	Human	1	147.175	flavin containing dimethylaniline monoxygenase 5 [Source:HGNC Symbol;Acc:HGNC:3773]	40.77	9	67700	1014	1681	122	443	7
ENSG00000203814	H2BC18	ENSG00000203814	440689	protein_coding	Human	1	149.783	H2B clustered histone 18 [Source:HGNC Symbol;Acc:HGNC:24700]	41.91	5	29685	393	622	48	304	2
ENSG00000184260	H2AC20	ENSG00000184260	8338	protein_coding	Human	1	149.887	H2A clustered histone 20 [Source:HGNC Symbol;Acc:HGNC:4738]	58.3	1	494	390	494	57	47	1
ENSG00000143384	MCL1	ENSG00000143384	4170	protein_coding	Human	1	150.561	MCL1 apoptosis regulator, BCL2 family member [Source:HGNC Symbol;Acc:HGNC:6943]	47.56	8	18844	795	2982	110	1839	3
ENSG00000143412	ANXA9	ENSG00000143412	8416	protein_coding	Human	1	150.982	annexin A9 [Source:HGNC Symbol;Acc:HGNC:547]	49.76	2	13386	1038	1031	67	312	10
ENSG00000143416	SELENBP1	ENSG00000143416	8991	protein_coding	Human	1	151.364	selenium binding protein 1 [Source:HGNC Symbol;Acc:HGNC:10719]	54.97	19	8404	727	1391	62	182	9
ENSG00000143365	RORC	ENSG00000143365	6097	protein_coding	Human	1	151.806	RAR related orphan receptor C [Source:HGNC Symbol;Acc:HGNC:10260]	53.06	11	25775	1010	2522	73	871	8
ENSG00000163191	S100A11	ENSG00000163191	6282	protein_coding	Human	1	152.033	S100 calcium binding protein A11 [Source:HGNC Symbol;Acc:HGNC:10488]	45.08	2	15402	318	560	89	156	3
ENSG00000159450	TCHH	ENSG00000159450	7062	protein_coding	Human	1	152.106	trichohyalin [Source:HGNC Symbol;Acc:HGNC:11791]	51.46	1	9128	5832	6985	42	1068	3
ENSG00000163218	PGLYRP4	ENSG00000163218	57115	protein_coding	Human	1	153.33	peptidoglycan recognition protein 4 [Source:HGNC Symbol;Acc:HGNC:30015]	44.46	3	18722	1116	1592	180	647	7
ENSG00000163220	S100A9	ENSG00000163220	6280	protein_coding	Human	1	153.358	S100 calcium binding protein A9 [Source:HGNC Symbol;Acc:HGNC:10499]	52.56	1	3170	345	573	22	185	3
ENSG00000143546	S100A8	ENSG00000143546	6279	protein_coding	Human	1	153.39	S100 calcium binding protein A8 [Source:HGNC Symbol;Acc:HGNC:10498]	53.84	3	1042	282	540	49	71	3
ENSG00000177954	RPS27	ENSG00000177954	6232	protein_coding	Human	1	153.991	ribosomal protein S27 [Source:HGNC Symbol;Acc:HGNC:10416]	45.91	5	1394	250	503	34	78	4
ENSG00000173207	CKS1B	ENSG00000173207	1163	protein_coding	Human	1	154.975	CDC28 protein kinase regulatory subunit 1B [Source:HGNC Symbol;Acc:HGNC:19083]	44.4	7	4599	212	773	126	499	3
ENSG00000143590	EFNA3	ENSG00000143590	1944	protein_coding	Human	1	155.079	ephrin A3 [Source:HGNC Symbol;Acc:HGNC:3223]	63.3	3	8702	717	1119	105	995	4
ENSG00000169242	EFNA1	ENSG00000169242	1942	protein_coding	Human	1	155.128	ephrin A1 [Source:HGNC Symbol;Acc:HGNC:3221]	53.76	5	7024	585	1217	102	811	4
ENSG00000027869	SH2D2A	ENSG00000027869	9047	protein_coding	Human	1	156.806	SH2 domain containing 2A [Source:HGNC Symbol;Acc:HGNC:10821]	55.53	6	10606	1162	1216	143	167	6
ENSG00000198400	NTRK1	ENSG00000198400	4914	protein_coding	Human	1	156.816	neurotrophic receptor tyrosine kinase 1 [Source:HGNC Symbol;Acc:HGNC:8031]	53.11	12	66211	1662	1897	98	257	11
ENSG00000018625	ATP1A2	ENSG00000018625	477	protein_coding	Human	1	160.116	ATPase Na+/K+ transporting subunit alpha 2 [Source:HGNC Symbol;Acc:HGNC:800]	50.38	8	27833	2746	2312	94	1587	12
ENSG00000162734	PEA15	ENSG00000162734	8682	protein_coding	Human	1	160.205	proliferation and apoptosis adaptor protein 15 [Source:HGNC Symbol;Acc:HGNC:8822]	51.75	4	9997	392	1697	86	1442	4
ENSG00000117143	UAP1	ENSG00000117143	6675	protein_coding	Human	1	162.562	UDP-N-acetylglucosamine pyrophosphorylase 1 [Source:HGNC Symbol;Acc:HGNC:12457]	39.26	5	39519	1544	1800	56	1877	5
ENSG00000162733	DDR2	ENSG00000162733	4921	protein_coding	Human	1	162.631	discoidin domain receptor tyrosine kinase 2 [Source:HGNC Symbol;Acc:HGNC:2731]	40.47	9	156033	1661	3165	103	4826	10
ENSG00000185630	PBX1	ENSG00000185630	5087	protein_coding	Human	1	164.556	PBX homeobox 1 [Source:HGNC Symbol;Acc:HGNC:8632]	41.67	25	343713	791	2448	161	2018	6
ENSG00000188859	FAM78B	ENSG00000188859	149297	protein_coding	Human	1	166.057	family with sequence similarity 78 member B [Source:HGNC Symbol;Acc:HGNC:13495]	45.09	5	109576	779	2610	394	885	3
ENSG00000198771	RCSD1	ENSG00000198771	92241	protein_coding	Human	1	167.63	RCSD domain containing 1 [Source:HGNC Symbol;Acc:HGNC:28310]	46.59	6	78604	1001	2150	251	2776	5
ENSG00000188404	SELL	ENSG00000188404	6402	protein_coding	Human	1	169.691	selectin L [Source:HGNC Symbol;Acc:HGNC:10720]	38.85	7	21038	797	1172	144	780	6
ENSG00000235750	KIAA0040	ENSG00000235750	9674	protein_coding	Human	1	175.157	KIAA0040 [Source:HGNC Symbol;Acc:HGNC:28950]	44.87	6	36014	340	2836	184	3100	4
ENSG00000120341	SEC16B	ENSG00000120341	89866	protein_coding	Human	1	177.924	SEC16 homolog B, endoplasmic reticulum export factor [Source:HGNC Symbol;Acc:HGNC:30301]	43.66	8	60348	1634	2163	78	726	12
ENSG00000143322	ABL2	ENSG00000143322	27	protein_coding	Human	1	179.099	ABL proto-oncogene 2, non-receptor tyrosine kinase [Source:HGNC Symbol;Acc:HGNC:77]	41.31	15	130355	3114	3269	156	4059	9
ENSG00000162783	IER5	ENSG00000162783	51278	protein_coding	Human	1	181.089	immediate early response 5 [Source:HGNC Symbol;Acc:HGNC:5393]	49.77	1	4201	984	4201	203	3014	1
ENSG00000135821	GLUL	ENSG00000135821	2752	protein_coding	Human	1	182.378	glutamate-ammonia ligase [Source:HGNC Symbol;Acc:HGNC:4341]	46.71	13	14109	1202	2848	255	3184	5
ENSG00000135828	RNASEL	ENSG00000135828	6041	protein_coding	Human	1	182.574	ribonuclease L [Source:HGNC Symbol;Acc:HGNC:10050]	41.52	2	15623	2092	4142	127	1796	6
ENSG00000058085	LAMC2	ENSG00000058085	3918	protein_coding	Human	1	183.186	laminin subunit gamma 2 [Source:HGNC Symbol;Acc:HGNC:6493]	43.26	4	58890	3459	2694	102	1294	12
ENSG00000116667	C1orf21	ENSG00000116667	81563	protein_coding	Human	1	184.387	chromosome 1 open reading frame 21 [Source:HGNC Symbol;Acc:HGNC:15494]	40.27	8	241991	254	2859	112	2872	5
ENSG00000073756	PTGS2	ENSG00000073756	5743	protein_coding	Human	1	186.672	prostaglandin-endoperoxide synthase 2 [Source:HGNC Symbol;Acc:HGNC:9605]	36.06	6	9132	1112	3335	144	1476	9
ENSG00000116711	PLA2G4A	ENSG00000116711	5321	protein_coding	Human	1	186.829	phospholipase A2 group IVA [Source:HGNC Symbol;Acc:HGNC:9035]	36.1	2	160033	2250	1864	78	473	12
ENSG00000162630	B3GALT2	ENSG00000162630	8707	protein_coding	Human	1	193.179	beta-1,3-galactosyltransferase 2 [Source:HGNC Symbol;Acc:HGNC:917]	32.32	1	7884	1269	3548	358	1564	2
ENSG00000116785	CFHR3	ENSG00000116785	10878	protein_coding	Human	1	196.775	complement factor H related 3 [Source:HGNC Symbol;Acc:HGNC:16980]	35.68	5	20595	800	1594	66	851	5
ENSG00000162702	ZNF281	ENSG00000162702	23528	protein_coding	Human	1	200.405	zinc finger protein 281 [Source:HGNC Symbol;Acc:HGNC:13075]	43.03	3	5117	2652	4229	50	1478	2
ENSG00000116852	KIF21B	ENSG00000116852	23046	protein_coding	Human	1	200.969	kinesin family member 21B [Source:HGNC Symbol;Acc:HGNC:29442]	55.01	5	54325	4874	6641	248	2414	29
ENSG00000159166	LAD1	ENSG00000159166	3898	protein_coding	Human	1	201.381	ladinin 1 [Source:HGNC Symbol;Acc:HGNC:6472]	54.89	7	19083	960	1064	35	868	5
ENSG00000170075	GPR37L1	ENSG00000170075	9283	protein_coding	Human	1	202.123	G protein-coupled receptor 37 like 1 [Source:HGNC Symbol;Acc:HGNC:14923]	55.43	7	10707	1007	2145	62	1544	3
ENSG00000133067	LGR6	ENSG00000133067	59352	protein_coding	Human	1	202.194	leucine rich repeat containing G protein-coupled receptor 6 [Source:HGNC Symbol;Acc:HGNC:19719]	49.62	8	125983	1977	1948	91	503	12
ENSG00000122188	LAX1	ENSG00000122188	54900	protein_coding	Human	1	203.765	lymphocyte transmembrane adaptor 1 [Source:HGNC Symbol;Acc:HGNC:26005]	46.2	3	11196	1173	2449	274	866	5
ENSG00000143839	REN	ENSG00000143839	5972	protein_coding	Human	1	204.155	renin [Source:HGNC Symbol;Acc:HGNC:9958]	48.56	2	35506	1164	1475	60	138	11
ENSG00000170498	KISS1	ENSG00000170498	3814	protein_coding	Human	1	204.19	KiSS-1 metastasis suppressor [Source:HGNC Symbol;Acc:HGNC:6341]	51.68	1	6151	417	714	77	143	3
ENSG00000174567	GOLT1A	ENSG00000174567	127845	protein_coding	Human	1	204.198	golgi transport 1A [Source:HGNC Symbol;Acc:HGNC:24766]	47.46	2	15826	399	581	82	295	4
ENSG00000158615	PPP1R15B	ENSG00000158615	84919	protein_coding	Human	1	204.396	protein phosphatase 1 regulatory subunit 15B [Source:HGNC Symbol;Acc:HGNC:14951]	41.19	5	15396	1718	4291	370	1476	3
ENSG00000163531	NFASC	ENSG00000163531	23114	protein_coding	Human	1	204.829	neurofascin [Source:HGNC Symbol;Acc:HGNC:29866]	47.92	24	194172	2322	4125	103	2464	15
ENSG00000263528	IKBKE	ENSG00000263528	9641	protein_coding	Human	1	206.47	inhibitor of nuclear factor kappa B kinase subunit epsilon [Source:HGNC Symbol;Acc:HGNC:14552]	53.36	6	26414	1384	1846	94	252	14
ENSG00000162892	IL24	ENSG00000162892	11009	protein_coding	Human	1	206.897	interleukin 24 [Source:HGNC Symbol;Acc:HGNC:11346]	48.47	7	6697	373	1331	137	837	6
ENSG00000180667	YOD1	ENSG00000180667	55432	protein_coding	Human	1	207.044	YOD1 deubiquitinase [Source:HGNC Symbol;Acc:HGNC:25035]	39.45	2	9132	981	6344	140	5171	3
ENSG00000174059	CD34	ENSG00000174059	947	protein_coding	Human	1	207.881	CD34 molecule [Source:HGNC Symbol;Acc:HGNC:1662]	45.46	4	30431	943	3574	341	3177	7
ENSG00000008118	CAMK1G	ENSG00000008118	57172	protein_coding	Human	1	209.584	calcium/calmodulin dependent protein kinase IG [Source:HGNC Symbol;Acc:HGNC:14585]	47.01	5	30226	1185	1908	102	466	11
ENSG00000196878	LAMB3	ENSG00000196878	3914	protein_coding	Human	1	209.615	laminin subunit beta 3 [Source:HGNC Symbol;Acc:HGNC:6490]	49.93	5	37556	2320	2774	180	364	16
ENSG00000123689	G0S2	ENSG00000123689	50486	protein_coding	Human	1	209.675	G0/G1 switch 2 [Source:HGNC Symbol;Acc:HGNC:30229]	57.61	1	979	312	876	85	394	2
ENSG00000082497	SERTAD4	ENSG00000082497	56256	protein_coding	Human	1	210.233	SERTA domain containing 4 [Source:HGNC Symbol;Acc:HGNC:25236]	43.14	4	13836	1071	1799	116	3918	4
ENSG00000162772	ATF3	ENSG00000162772	467	protein_coding	Human	1	212.565	activating transcription factor 3 [Source:HGNC Symbol;Acc:HGNC:785]	43.16	11	55444	441	1227	80	586	4
ENSG00000162771	GARIN4	ENSG00000162771	149647	protein_coding	Human	1	212.624	golgi associated RAB2 interactor family member 4 [Source:HGNC Symbol;Acc:HGNC:26541]	55.43	1	2302	1785	2302	404	113	1
ENSG00000196482	ESRRG	ENSG00000196482	2104	protein_coding	Human	1	216.503	estrogen related receptor gamma [Source:HGNC Symbol;Acc:HGNC:3474]	38.06	25	634510	1124	3225	109	3156	7
ENSG00000162814	SPATA17	ENSG00000162814	128153	protein_coding	Human	1	217.631	spermatogenesis associated 17 [Source:HGNC Symbol;Acc:HGNC:25184]	35.7	5	240373	664	1732	45	1224	6
ENSG00000092969	TGFB2	ENSG00000092969	7042	protein_coding	Human	1	218.345	transforming growth factor beta 2 [Source:HGNC Symbol;Acc:HGNC:11768]	42.03	4	99284	1287	3208	916	3257	6
ENSG00000143507	DUSP10	ENSG00000143507	11221	protein_coding	Human	1	221.701	dual specificity phosphatase 10 [Source:HGNC Symbol;Acc:HGNC:3065]	41.32	4	40666	513	1506	72	548	3
ENSG00000186063	AIDA	ENSG00000186063	64853	protein_coding	Human	1	222.668	axin interactor, dorsalization associated [Source:HGNC Symbol;Acc:HGNC:25761]	38.46	6	45198	798	1755	142	1083	8
ENSG00000187554	TLR5	ENSG00000187554	7100	protein_coding	Human	1	223.109	toll like receptor 5 [Source:HGNC Symbol;Acc:HGNC:11851]	46.59	8	33845	1886	2044	105	1050	4
ENSG00000143502	SUSD4	ENSG00000143502	55061	protein_coding	Human	1	223.221	sushi domain containing 4 [Source:HGNC Symbol;Acc:HGNC:25470]	44.24	17	143415	1248	2288	138	945	8
ENSG00000143514	TP53BP2	ENSG00000143514	7159	protein_coding	Human	1	223.78	tumor protein p53 binding protein 2 [Source:HGNC Symbol;Acc:HGNC:12000]	39.78	13	66062	1830	1458	198	730	7
ENSG00000143756	FBXO28	ENSG00000143756	23219	protein_coding	Human	1	224.114	F-box protein 28 [Source:HGNC Symbol;Acc:HGNC:29046]	40.96	5	47937	676	1907	16	1862	4
ENSG00000177614	PGBD5	ENSG00000177614	79605	protein_coding	Human	1	230.314	piggyBac transposable element derived 5 [Source:HGNC Symbol;Acc:HGNC:19405]	48.33	3	111843	1472	4354	214	4556	6
ENSG00000135773	CAPN9	ENSG00000135773	10753	protein_coding	Human	1	230.747	calpain 9 [Source:HGNC Symbol;Acc:HGNC:1486]	47.85	4	54620	1984	1936	101	325	16
ENSG00000135766	EGLN1	ENSG00000135766	54583	protein_coding	Human	1	231.364	egl-9 family hypoxia inducible factor 1 [Source:HGNC Symbol;Acc:HGNC:1232]	39.6	7	58537	574	1718	399	1133	4
ENSG00000116991	SIPA1L2	ENSG00000116991	57568	protein_coding	Human	1	232.398	signal induced proliferation associated 1 like 2 [Source:HGNC Symbol;Acc:HGNC:23800]	41.29	11	232607	4445	4731	168	950	16
ENSG00000116962	NID1	ENSG00000116962	4811	protein_coding	Human	1	235.976	nidogen 1 [Source:HGNC Symbol;Acc:HGNC:7821]	44.97	2	89280	3544	5602	20	2037	18
ENSG00000116996	ZP4	ENSG00000116996	57829	protein_coding	Human	1	237.878	zona pellucida glycoprotein 4 [Source:HGNC Symbol;Acc:HGNC:15770]	43.82	2	13059	1623	2201	287	150	12
ENSG00000180875	GREM2	ENSG00000180875	64388	protein_coding	Human	1	240.49	gremlin 2, DAN family BMP antagonist [Source:HGNC Symbol;Acc:HGNC:17655]	40.58	1	122583	507	4176	136	3396	2
ENSG00000117009	KMO	ENSG00000117009	8564	protein_coding	Human	1	241.532	kynurenine 3-monooxygenase [Source:HGNC Symbol;Acc:HGNC:6381]	38	10	63509	1197	1612	139	1794	8
ENSG00000196289	BECN2	ENSG00000196289	441925	protein_coding	Human	1	241.958	beclin 2 [Source:HGNC Symbol;Acc:HGNC:38606]	59.18	1	1296	1296	1296	NA	NA	1
ENSG00000162852	CNST	ENSG00000162852	163882	protein_coding	Human	1	246.566	consortin, connexin sorting protein [Source:HGNC Symbol;Acc:HGNC:26486]	41.31	4	102152	1481	2740	140	970	8
ENSG00000277462	ZNF670	ENSG00000277462	93474	protein_coding	Human	1	247.035	zinc finger protein 670 [Source:HGNC Symbol;Acc:HGNC:28167]	41.13	1	44175	1170	4197	215	2812	4
ENSG00000115758	ODC1	ENSG00000115758	4953	protein_coding	Human	2	10.44	ornithine decarboxylase 1 [Source:HGNC Symbol;Acc:HGNC:8109]	45.53	6	8360	1177	2221	159	301	12
ENSG00000162981	LRATD1	ENSG00000162981	151354	protein_coding	Human	2	14.6327	LRAT domain containing 1 [Source:HGNC Symbol;Acc:HGNC:20743]	41.55	4	18115	879	3204	150	3776	3
ENSG00000119771	KLHL29	ENSG00000119771	114818	protein_coding	Human	2	23.3852	kelch like family member 29 [Source:HGNC Symbol;Acc:HGNC:29404]	50.5	4	323433	2128	4302	252	1678	8
ENSG00000228474	OST4	ENSG00000228474	100128731	protein_coding	Human	2	27.0705	oligosaccharyltransferase complex subunit 4, non-catalytic [Source:HGNC Symbol;Acc:HGNC:32483]	54.69	3	1183	114	486	80	138	3
ENSG00000163794	UCN	ENSG00000163794	7349	protein_coding	Human	2	27.3074	urocortin [Source:HGNC Symbol;Acc:HGNC:12516]	68.64	1	1046	375	795	150	121	2
ENSG00000138002	IFT172	ENSG00000138002	26160	protein_coding	Human	2	27.4444	intraflagellar transport 172 [Source:HGNC Symbol;Acc:HGNC:30391]	45.51	34	45429	1589	2596	91	157	17
ENSG00000075426	FOSL2	ENSG00000075426	2355	protein_coding	Human	2	28.3924	FOS like 2, AP-1 transcription factor subunit [Source:HGNC Symbol;Acc:HGNC:3798]	51.81	4	24870	849	3456	337	4866	4
ENSG00000158125	XDH	ENSG00000158125	7498	protein_coding	Human	2	31.3343	xanthine dehydrogenase [Source:HGNC Symbol;Acc:HGNC:12805]	42.92	3	80422	4002	2257	76	1637	15
ENSG00000205221	VIT	ENSG00000205221	5212	protein_coding	Human	2	36.6967	vitrin [Source:HGNC Symbol;Acc:HGNC:12697]	43.29	8	118105	1502	2158	103	356	12
ENSG00000115841	RMDN2	ENSG00000115841	151393	protein_coding	Human	2	37.9232	regulator of microtubule dynamics 2 [Source:HGNC Symbol;Acc:HGNC:26567]	39.02	12	143956	996	1409	100	379	8
ENSG00000116016	EPAS1	ENSG00000116016	2034	protein_coding	Human	2	46.2937	endothelial PAS domain protein 1 [Source:HGNC Symbol;Acc:HGNC:3374]	46.71	10	93031	1696	1403	324	2037	5
ENSG00000170802	FOXN2	ENSG00000170802	3344	protein_coding	Human	2	48.3146	forkhead box N2 [Source:HGNC Symbol;Acc:HGNC:5281]	36.31	2	64659	1018	3184	96	3852	6
ENSG00000143942	CHAC2	ENSG00000143942	494143	protein_coding	Human	2	53.7678	ChaC glutathione specific gamma-glutamylcyclotransferase 2 [Source:HGNC Symbol;Acc:HGNC:32363]	39.04	1	7393	555	1309	83	671	3
ENSG00000162994	CLHC1	ENSG00000162994	130162	protein_coding	Human	2	55.1725	clathrin heavy chain linker domain containing 1 [Source:HGNC Symbol;Acc:HGNC:26453]	39.62	13	60017	722	1217	124	810	5
ENSG00000162924	REL	ENSG00000162924	5966	protein_coding	Human	2	60.8815	REL proto-oncogene, NF-kB subunit [Source:HGNC Symbol;Acc:HGNC:9954]	37.63	8	50122	1463	5086	273	4002	7
ENSG00000237651	C2orf74	ENSG00000237651	339804	protein_coding	Human	2	61.1451	chromosome 2 open reading frame 74 [Source:HGNC Symbol;Acc:HGNC:34439]	44.26	6	19761	341	793	81	254	4
ENSG00000197329	PELI1	ENSG00000197329	57162	protein_coding	Human	2	64.0927	pellino E3 ubiquitin protein ligase 1 [Source:HGNC Symbol;Acc:HGNC:8827]	36.89	4	51769	1257	1392	204	2050	4
ENSG00000119862	LGALSL	ENSG00000119862	29094	protein_coding	Human	2	64.454	galectin like [Source:HGNC Symbol;Acc:HGNC:25012]	44.8	5	7413	319	1756	126	1548	4
ENSG00000198369	SPRED2	ENSG00000198369	200734	protein_coding	Human	2	65.3109	sprouty related EVH1 domain containing 2 [Source:HGNC Symbol;Acc:HGNC:17722]	43.76	8	121787	758	1348	206	894	5
ENSG00000115946	PNO1	ENSG00000115946	56902	protein_coding	Human	2	68.1579	partner of NOB1 homolog [Source:HGNC Symbol;Acc:HGNC:32790]	40.98	3	18351	585	1133	32	749	5
ENSG00000059728	MXD1	ENSG00000059728	4084	protein_coding	Human	2	69.8977	MAX dimerization protein 1 [Source:HGNC Symbol;Acc:HGNC:6761]	40.74	6	45258	517	2343	187	3179	5
ENSG00000163235	TGFA	ENSG00000163235	7039	protein_coding	Human	2	70.4473	transforming growth factor alpha [Source:HGNC Symbol;Acc:HGNC:11765]	43.95	9	106910	458	1106	162	833	5
ENSG00000152672	CLEC4F	ENSG00000152672	165530	protein_coding	Human	2	70.8086	C-type lectin domain family 4 member F [Source:HGNC Symbol;Acc:HGNC:25357]	46.88	2	11957	1737	2243	50	456	7
ENSG00000124370	MCEE	ENSG00000124370	84693	protein_coding	Human	2	71.1097	methylmalonyl-CoA epimerase [Source:HGNC Symbol;Acc:HGNC:16732]	41.39	5	20556	238	663	172	284	3
ENSG00000124374	PAIP2B	ENSG00000124374	400961	protein_coding	Human	2	71.1827	poly(A) binding protein interacting protein 2B [Source:HGNC Symbol;Acc:HGNC:29200]	40.16	1	44366	372	6300	94	5741	4
ENSG00000135625	EGR4	ENSG00000135625	1961	protein_coding	Human	2	73.2909	early growth response 4 [Source:HGNC Symbol;Acc:HGNC:3241]	65.2	2	2773	1616	2296	153	528	2
ENSG00000065911	MTHFD2	ENSG00000065911	10797	protein_coding	Human	2	74.1862	methylenetetrahydrofolate dehydrogenase (NADP+ dependent) 2, methenyltetrahydrofolate cyclohydrolase [Source:HGNC Symbol;Acc:HGNC:7434]	43.85	21	31394	539	2363	147	1085	7
ENSG00000115318	LOXL3	ENSG00000115318	84695	protein_coding	Human	2	74.5323	lysyl oxidase like 3 [Source:HGNC Symbol;Acc:HGNC:13869]	50.67	10	23433	1544	1927	107	665	8
ENSG00000214336	FOXI3	ENSG00000214336	344167	protein_coding	Human	2	88.4468	forkhead box I3 [Source:HGNC Symbol;Acc:HGNC:35123]	50.41	1	5907	1263	2841	158	1420	2
ENSG00000163121	NEURL3	ENSG00000163121	93082	protein_coding	Human	2	96.4976	neuralized E3 ubiquitin protein ligase 3 [Source:HGNC Symbol;Acc:HGNC:25162]	55.63	4	10464	497	1471	230	602	4
ENSG00000196843	ARID5A	ENSG00000196843	10865	protein_coding	Human	2	96.5367	AT-rich interaction domain 5A [Source:HGNC Symbol;Acc:HGNC:17361]	55.34	7	15892	1132	1790	154	412	6
ENSG00000115514	TXNDC9	ENSG00000115514	10190	protein_coding	Human	2	99.319	thioredoxin domain containing 9 [Source:HGNC Symbol;Acc:HGNC:24110]	42.12	9	21721	407	849	61	322	4
ENSG00000170485	NPAS2	ENSG00000170485	4862	protein_coding	Human	2	100.82	neuronal PAS domain protein 2 [Source:HGNC Symbol;Acc:HGNC:7895]	45.84	12	176691	935	1786	76	743	7
ENSG00000071054	MAP4K4	ENSG00000071054	9448	protein_coding	Human	2	101.697	mitogen-activated protein kinase kinase kinase kinase 4 [Source:HGNC Symbol;Acc:HGNC:6866]	41.04	18	197841	3074	3578	151	1588	20
ENSG00000172985	SH3RF3	ENSG00000172985	344558	protein_coding	Human	2	109.129	SH3 domain containing ring finger 3 [Source:HGNC Symbol;Acc:HGNC:24699]	48.61	1	375430	2649	5948	336	2963	10
ENSG00000144061	NPHP1	ENSG00000144061	4867	protein_coding	Human	2	110.122	nephrocystin 1 [Source:HGNC Symbol;Acc:HGNC:7905]	39.53	22	82756	1465	3077	72	503	15
ENSG00000169607	CKAP2L	ENSG00000169607	150468	protein_coding	Human	2	112.736	cytoskeleton associated protein 2 like [Source:HGNC Symbol;Acc:HGNC:26877]	39.56	6	28316	1402	1586	15	1393	6
ENSG00000115008	IL1A	ENSG00000115008	3552	protein_coding	Human	2	112.774	interleukin 1 alpha [Source:HGNC Symbol;Acc:HGNC:5991]	39.9	1	10569	816	2017	30	1142	7
ENSG00000125538	IL1B	ENSG00000125538	3553	protein_coding	Human	2	112.83	interleukin 1 beta [Source:HGNC Symbol;Acc:HGNC:5992]	45.51	8	7066	487	868	112	610	5
ENSG00000136688	IL36G	ENSG00000136688	56300	protein_coding	Human	2	112.973	interleukin 36 gamma [Source:HGNC Symbol;Acc:HGNC:15741]	43.28	3	12456	343	856	57	557	4
ENSG00000171227	TMEM37	ENSG00000171227	140738	protein_coding	Human	2	119.43	transmembrane protein 37 [Source:HGNC Symbol;Acc:HGNC:18216]	55.36	4	8604	461	956	133	612	2
ENSG00000163083	INHBB	ENSG00000163083	3625	protein_coding	Human	2	120.346	inhibin subunit beta B [Source:HGNC Symbol;Acc:HGNC:6067]	56.09	1	5668	1224	3206	53	1929	2
ENSG00000163040	CCDC74A	ENSG00000163040	90557	protein_coding	Human	2	131.528	coiled-coil domain containing 74A [Source:HGNC Symbol;Acc:HGNC:25197]	61.5	8	5992	785	1040	141	266	5
ENSG00000183840	GPR39	ENSG00000183840	2863	protein_coding	Human	2	132.417	G protein-coupled receptor 39 [Source:HGNC Symbol;Acc:HGNC:4496]	42.9	3	229778	1131	1830	238	976	2
ENSG00000121966	CXCR4	ENSG00000121966	7852	protein_coding	Human	2	136.114	C-X-C motif chemokine receptor 4 [Source:HGNC Symbol;Acc:HGNC:2561]	52.33	7	4829	1038	1758	170	479	2
ENSG00000144229	THSD7B	ENSG00000144229	80731	protein_coding	Human	2	136.766	thrombospondin type 1 domain containing 7B [Source:HGNC Symbol;Acc:HGNC:29348]	37.67	4	912174	2487	1934	89	607	9
ENSG00000115919	KYNU	ENSG00000115919	8942	protein_coding	Human	2	142.878	kynureninase [Source:HGNC Symbol;Acc:HGNC:6469]	37.45	9	178177	761	2528	58	2109	9
ENSG00000115963	RND3	ENSG00000115963	390	protein_coding	Human	2	150.468	Rho family GTPase 3 [Source:HGNC Symbol;Acc:HGNC:671]	38.66	9	70817	503	1219	106	1787	4
ENSG00000123610	TNFAIP6	ENSG00000123610	7130	protein_coding	Human	2	151.358	TNF alpha induced protein 6 [Source:HGNC Symbol;Acc:HGNC:11898]	38.44	2	22455	834	962	75	513	4
ENSG00000153234	NR4A2	ENSG00000153234	4929	protein_coding	Human	2	156.324	nuclear receptor subfamily 4 group A member 2 [Source:HGNC Symbol;Acc:HGNC:7981]	45.15	15	17912	1261	1991	101	507	6
ENSG00000115159	GPD2	ENSG00000115159	2820	protein_coding	Human	2	156.435	glycerol-3-phosphate dehydrogenase 2 [Source:HGNC Symbol;Acc:HGNC:4456]	37.9	13	178446	1372	1946	65	1008	10
ENSG00000169507	SLC38A11	ENSG00000169507	151258	protein_coding	Human	2	164.894	solute carrier family 38 member 11 [Source:HGNC Symbol;Acc:HGNC:26836]	35.6	11	61172	1125	1661	177	1322	7
ENSG00000172878	METAP1D	ENSG00000172878	254042	protein_coding	Human	2	172	methionyl aminopeptidase type 1D, mitochondrial [Source:HGNC Symbol;Acc:HGNC:32583]	39.93	7	82488	1008	1017	17	2024	5
ENSG00000115844	DLX2	ENSG00000115844	1746	protein_coding	Human	2	172.099	distal-less homeobox 2 [Source:HGNC Symbol;Acc:HGNC:2915]	59.8	2	3463	820	2153	362	970	2
ENSG00000163328	GPR155	ENSG00000163328	151556	protein_coding	Human	2	174.432	G protein-coupled receptor 155 [Source:HGNC Symbol;Acc:HGNC:22951]	39.18	6	55524	2592	4062	108	3006	12
ENSG00000116044	NFE2L2	ENSG00000116044	4780	protein_coding	Human	2	177.219	NFE2 like bZIP transcription factor 2 [Source:HGNC Symbol;Acc:HGNC:7782]	40.45	65	174090	1362	2493	140	673	7
ENSG00000079156	OSBPL6	ENSG00000079156	114880	protein_coding	Human	2	178.194	oxysterol binding protein like 6 [Source:HGNC Symbol;Acc:HGNC:16388]	39.34	9	208413	2591	3805	167	1727	19
ENSG00000204311	PJVK	ENSG00000204311	494513	protein_coding	Human	2	178.451	pejvakin [Source:HGNC Symbol;Acc:HGNC:29502]	39.63	15	10757	534	1141	252	202	6
ENSG00000138449	SLC40A1	ENSG00000138449	30061	protein_coding	Human	2	189.561	solute carrier family 40 member 1 [Source:HGNC Symbol;Acc:HGNC:10909]	38.25	7	23169	527	994	158	1288	5
ENSG00000151687	ANKAR	ENSG00000151687	150709	protein_coding	Human	2	189.674	ankyrin and armadillo repeat containing [Source:HGNC Symbol;Acc:HGNC:26350]	37.84	10	86904	3670	2467	136	60	13
ENSG00000198130	HIBCH	ENSG00000198130	26275	protein_coding	Human	2	190.19	3-hydroxyisobutyryl-CoA hydrolase [Source:HGNC Symbol;Acc:HGNC:4908]	38.94	14	154459	570	1007	95	493	6
ENSG00000168497	CAVIN2	ENSG00000168497	8436	protein_coding	Human	2	191.834	caveolae associated protein 2 [Source:HGNC Symbol;Acc:HGNC:10690]	40.74	1	12779	1278	3054	163	1613	2
ENSG00000196950	SLC39A10	ENSG00000196950	57181	protein_coding	Human	2	195.576	solute carrier family 39 member 10 [Source:HGNC Symbol;Acc:HGNC:20861]	38.48	9	161726	874	2194	77	1473	6
ENSG00000118997	DNAH7	ENSG00000118997	56171	protein_coding	Human	2	195.738	dynein axonemal heavy chain 7 [Source:HGNC Symbol;Acc:HGNC:18661]	37.11	8	331135	3128	3352	94	224	13
ENSG00000115520	COQ10B	ENSG00000115520	80219	protein_coding	Human	2	197.453	coenzyme Q10B [Source:HGNC Symbol;Acc:HGNC:25819]	41.64	4	21818	639	1224	104	705	4
ENSG00000082153	BZW1	ENSG00000082153	9689	protein_coding	Human	2	200.811	basic leucine zipper and W2 domains 1 [Source:HGNC Symbol;Acc:HGNC:18380]	41.12	13	16745	792	1301	103	1664	6
ENSG00000155744	FAM126B	ENSG00000155744	285172	protein_coding	Human	2	200.974	family with sequence similarity 126 member B [Source:HGNC Symbol;Acc:HGNC:28593]	39.16	12	97954	800	2656	63	5194	7
ENSG00000138380	CARF	ENSG00000138380	79800	protein_coding	Human	2	202.912	calcium responsive transcription factor [Source:HGNC Symbol;Acc:HGNC:14435]	38.39	20	76050	821	1918	100	1420	9
ENSG00000173166	RAPH1	ENSG00000173166	65059	protein_coding	Human	2	203.394	Ras association (RalGDS/AF-6) and pleckstrin homology domains 1 [Source:HGNC Symbol;Acc:HGNC:14436]	39.14	13	140991	2109	2639	187	1830	12
ENSG00000138400	MDH1B	ENSG00000138400	130752	protein_coding	Human	2	206.738	malate dehydrogenase 1B [Source:HGNC Symbol;Acc:HGNC:17836]	40.6	6	27566	1126	1566	42	326	10
ENSG00000144451	SPAG16	ENSG00000144451	79582	protein_coding	Human	2	213.284	sperm associated antigen 16 [Source:HGNC Symbol;Acc:HGNC:23225]	35.89	11	1126113	672	1570	72	320	9
ENSG00000118242	MREG	ENSG00000118242	55686	protein_coding	Human	2	215.943	melanoregulin [Source:HGNC Symbol;Acc:HGNC:25478]	42.54	5	91513	476	1497	165	1561	5
ENSG00000163449	TMEM169	ENSG00000163449	92691	protein_coding	Human	2	216.082	transmembrane protein 169 [Source:HGNC Symbol;Acc:HGNC:25130]	43.95	6	20918	705	2410	122	2140	3
ENSG00000144583	MARCHF4	ENSG00000144583	57574	protein_coding	Human	2	216.258	membrane associated ring-CH-type finger 4 [Source:HGNC Symbol;Acc:HGNC:29269]	44.52	1	114619	1233	4903	2223	1447	4
ENSG00000158428	CATIP	ENSG00000158428	375307	protein_coding	Human	2	218.357	ciliogenesis associated TTC17 interacting protein [Source:HGNC Symbol;Acc:HGNC:25062]	52.07	5	11243	1164	1177	28	130	4
ENSG00000124006	OBSL1	ENSG00000124006	23363	protein_coding	Human	2	219.551	obscurin like cytoskeletal adaptor 1 [Source:HGNC Symbol;Acc:HGNC:29092]	58.29	15	21132	3319	2404	116	298	8
ENSG00000123999	INHA	ENSG00000123999	3623	protein_coding	Human	2	219.569	inhibin subunit alpha [Source:HGNC Symbol;Acc:HGNC:6065]	58.09	2	6550	1101	998	65	185	2
ENSG00000116106	EPHA4	ENSG00000116106	2043	protein_coding	Human	2	221.418	EPH receptor A4 [Source:HGNC Symbol;Acc:HGNC:3388]	40.26	14	156176	1232	1549	88	568	6
ENSG00000163082	SGPP2	ENSG00000163082	130367	protein_coding	Human	2	222.425	sphingosine-1-phosphate phosphatase 2 [Source:HGNC Symbol;Acc:HGNC:19953]	41.76	1	138079	1200	4983	60	3723	5
ENSG00000135919	SERPINE2	ENSG00000135919	5270	protein_coding	Human	2	223.975	serpin family E member 2 [Source:HGNC Symbol;Acc:HGNC:8951]	43.2	10	64274	861	1809	158	636	6
ENSG00000081052	COL4A4	ENSG00000081052	1286	protein_coding	Human	2	227.003	collagen type IV alpha 4 chain [Source:HGNC Symbol;Acc:HGNC:2206]	41	8	161740	1403	2132	102	1681	12
ENSG00000169031	COL4A3	ENSG00000169031	1285	protein_coding	Human	2	227.165	collagen type IV alpha 3 chain [Source:HGNC Symbol;Acc:HGNC:2204]	39.86	12	150169	1638	2821	103	1158	8
ENSG00000135917	SLC19A3	ENSG00000135917	80704	protein_coding	Human	2	227.684	solute carrier family 19 member 3 [Source:HGNC Symbol;Acc:HGNC:16266]	41.76	15	34266	616	2073	133	966	5
ENSG00000115009	CCL20	ENSG00000115009	6364	protein_coding	Human	2	227.806	C-C motif chemokine ligand 20 [Source:HGNC Symbol;Acc:HGNC:10619]	38.35	5	11826	218	685	100	477	3
ENSG00000163283	ALPP	ENSG00000163283	250	protein_coding	Human	2	232.379	alkaline phosphatase, placental [Source:HGNC Symbol;Acc:HGNC:439]	62.27	3	4166	1608	1552	52	1094	6
ENSG00000066248	NGEF	ENSG00000066248	25791	protein_coding	Human	2	232.879	neuronal guanine nucleotide exchange factor [Source:HGNC Symbol;Acc:HGNC:7807]	48.38	9	134556	1002	1096	111	345	6
ENSG00000077044	DGKD	ENSG00000077044	8527	protein_coding	Human	2	233.354	diacylglycerol kinase delta [Source:HGNC Symbol;Acc:HGNC:2851]	47.77	14	117611	1661	1911	38	1436	10
ENSG00000168427	KLHL30	ENSG00000168427	377007	protein_coding	Human	2	238.139	kelch like family member 30 [Source:HGNC Symbol;Acc:HGNC:24770]	62.21	1	14280	1737	3780	80	1882	8
ENSG00000172478	MAB21L4	ENSG00000172478	79919	protein_coding	Human	2	240.886	mab-21 like 4 [Source:HGNC Symbol;Acc:HGNC:26216]	62.73	5	10842	761	1484	90	1022	4
ENSG00000204099	NEU4	ENSG00000204099	129807	protein_coding	Human	2	241.809	neuraminidase 4 [Source:HGNC Symbol;Acc:HGNC:21328]	65.72	17	8349	868	1318	141	445	3
ENSG00000134107	BHLHE40	ENSG00000134107	8553	protein_coding	Human	3	4.97944	basic helix-loop-helix family member e40 [Source:HGNC Symbol;Acc:HGNC:1046]	47.72	3	5887	1239	1638	282	1631	4
ENSG00000134108	ARL8B	ENSG00000134108	55207	protein_coding	Human	3	5.12225	ADP ribosylation factor like GTPase 8B [Source:HGNC Symbol;Acc:HGNC:25564]	40.81	7	58663	348	1194	98	732	5
ENSG00000071282	LMCD1	ENSG00000071282	29995	protein_coding	Human	3	8.50181	LIM and cysteine rich domains 1 [Source:HGNC Symbol;Acc:HGNC:6633]	43.85	7	72862	727	2120	99	1690	5
ENSG00000125046	SSUH2	ENSG00000125046	51066	protein_coding	Human	3	8.61939	ssu-2 homolog [Source:HGNC Symbol;Acc:HGNC:24809]	47.11	16	125655	747	1484	88	309	10
ENSG00000196220	SRGAP3	ENSG00000196220	9901	protein_coding	Human	3	8.98059	SLIT-ROBO Rho GTPase activating protein 3 [Source:HGNC Symbol;Acc:HGNC:19744]	45.29	12	382463	3264	2814	478	4926	9
ENSG00000134070	IRAK2	ENSG00000134070	3656	protein_coding	Human	3	10.1649	interleukin 1 receptor associated kinase 2 [Source:HGNC Symbol;Acc:HGNC:6113]	48.88	1	78827	1878	3431	36	1517	13
ENSG00000157087	ATP2B2	ENSG00000157087	491	protein_coding	Human	3	10.324	ATPase plasma membrane Ca2+ transporting 2 [Source:HGNC Symbol;Acc:HGNC:815]	49.6	14	383985	3328	5363	164	2023	18
ENSG00000196639	HRH1	ENSG00000196639	3269	protein_coding	Human	3	11.1371	histamine receptor H1 [Source:HGNC Symbol;Acc:HGNC:5182]	46.19	4	126465	1108	2996	138	2129	2
ENSG00000132170	PPARG	ENSG00000132170	5468	protein_coding	Human	3	12.2874	peroxisome proliferator activated receptor gamma [Source:HGNC Symbol;Acc:HGNC:9236]	38.71	34	146989	984	1631	111	168	6
ENSG00000206561	COLQ	ENSG00000206561	8292	protein_coding	Human	3	15.4501	collagen like tail subunit of asymmetric acetylcholinesterase [Source:HGNC Symbol;Acc:HGNC:2226]	46.58	14	71619	999	2192	132	597	11
ENSG00000131378	RFTN1	ENSG00000131378	23180	protein_coding	Human	3	16.3136	raftlin, lipid raft linker 1 [Source:HGNC Symbol;Acc:HGNC:30278]	43.5	12	200453	757	1059	95	552	6
ENSG00000144566	RAB5A	ENSG00000144566	5868	protein_coding	Human	3	19.9471	RAB5A, member RAS oncogene family [Source:HGNC Symbol;Acc:HGNC:9783]	39.79	8	38079	337	1126	189	567	4
ENSG00000182247	UBE2E2	ENSG00000182247	7325	protein_coding	Human	3	23.203	ubiquitin conjugating enzyme E2 E2 [Source:HGNC Symbol;Acc:HGNC:12478]	37.68	7	388775	422	1012	85	942	5
ENSG00000163491	NEK10	ENSG00000163491	152110	protein_coding	Human	3	27.1065	NIMA related kinase 10 [Source:HGNC Symbol;Acc:HGNC:18592]	38.16	14	262977	1626	2194	113	1035	14
ENSG00000163508	EOMES	ENSG00000163508	8320	protein_coding	Human	3	27.7159	eomesodermin [Source:HGNC Symbol;Acc:HGNC:3372]	47.95	3	6763	1804	2910	125	933	6
ENSG00000153551	CMTM7	ENSG00000153551	112616	protein_coding	Human	3	32.3917	CKLF like MARVEL transmembrane domain containing 7 [Source:HGNC Symbol;Acc:HGNC:19178]	45.15	6	91370	408	1273	94	539	4
ENSG00000136059	VILL	ENSG00000136059	50853	protein_coding	Human	3	37.9881	villin like [Source:HGNC Symbol;Acc:HGNC:30906]	55.98	10	19130	1547	1749	72	124	9
ENSG00000172936	MYD88	ENSG00000172936	4615	protein_coding	Human	3	38.1385	MYD88 innate immune signal transduction adaptor [Source:HGNC Symbol;Acc:HGNC:7562]	54.39	16	4547	718	2613	86	1798	4
ENSG00000114784	EIF1B	ENSG00000114784	10289	protein_coding	Human	3	40.3097	eukaryotic translation initiation factor 1B [Source:HGNC Symbol;Acc:HGNC:30792]	41.69	4	2718	342	782	235	410	3
ENSG00000163814	CDCP1	ENSG00000163814	64866	protein_coding	Human	3	45.0823	CUB domain containing protein 1 [Source:HGNC Symbol;Acc:HGNC:24357]	45.19	3	64146	1772	2647	113	1805	5
ENSG00000183625	CCR3	ENSG00000183625	1232	protein_coding	Human	3	46.1309	C-C motif chemokine receptor 3 [Source:HGNC Symbol;Acc:HGNC:1604]	41.31	10	135817	773	1238	67	363	2
ENSG00000114268	PFKFB4	ENSG00000114268	5210	protein_coding	Human	3	48.5177	6-phosphofructo-2-kinase/fructose-2,6-biphosphatase 4 [Source:HGNC Symbol;Acc:HGNC:8875]	51.91	15	44332	792	1199	100	485	9
ENSG00000225697	SLC26A6	ENSG00000225697	65010	protein_coding	Human	3	48.6257	solute carrier family 26 member 6 [Source:HGNC Symbol;Acc:HGNC:14472]	59.37	22	9771	1304	1610	86	192	11
ENSG00000145020	AMT	ENSG00000145020	275	protein_coding	Human	3	49.4168	aminomethyltransferase [Source:HGNC Symbol;Acc:HGNC:473]	54.4	57	5908	747	2029	38	522	6
ENSG00000145029	NICN1	ENSG00000145029	84276	protein_coding	Human	3	49.4223	nicolin 1, tubulin polyglutamylase complex subunit [Source:HGNC Symbol;Acc:HGNC:18317]	52.99	8	6994	614	1500	72	1109	5
ENSG00000188338	SLC38A3	ENSG00000188338	10991	protein_coding	Human	3	50.2052	solute carrier family 38 member 3 [Source:HGNC Symbol;Acc:HGNC:18044]	58.43	9	16241	613	885	91	700	6
ENSG00000114735	HEMK1	ENSG00000114735	51409	protein_coding	Human	3	50.5692	HemK methyltransferase family member 1 [Source:HGNC Symbol;Acc:HGNC:24923]	53.84	7	27017	660	6584	144	5455	8
ENSG00000162244	RPL29	ENSG00000162244	6159	protein_coding	Human	3	51.9935	ribosomal protein L29 [Source:HGNC Symbol;Acc:HGNC:10331]	53.83	10	2374	409	705	50	224	4
ENSG00000164086	DUSP7	ENSG00000164086	1849	protein_coding	Human	3	52.0489	dual specificity phosphatase 7 [Source:HGNC Symbol;Acc:HGNC:3073]	59.39	2	7653	1044	3210	205	2064	2
ENSG00000010318	PHF7	ENSG00000010318	51533	protein_coding	Human	3	52.4107	PHD finger protein 7 [Source:HGNC Symbol;Acc:HGNC:18458]	45.17	10	12982	875	1126	152	319	6
ENSG00000157388	CACNA1D	ENSG00000157388	776	protein_coding	Human	3	53.329	calcium voltage-gated channel subunit alpha1 D [Source:HGNC Symbol;Acc:HGNC:1391]	43.72	30	484771	3652	3363	450	957	19
ENSG00000157445	CACNA2D3	ENSG00000157445	55799	protein_coding	Human	3	54.1225	calcium voltage-gated channel auxiliary subunit alpha2delta 3 [Source:HGNC Symbol;Acc:HGNC:15460]	42.18	12	952011	2004	2317	98	207	24
ENSG00000255154	HTD2	ENSG00000255154	109703458	protein_coding	Human	3	58.3063	hydroxyacyl-thioester dehydratase type 2 [Source:HGNC Symbol;Acc:HGNC:53111]	44.8	7	13932	354	1282	113	930	5
ENSG00000163638	ADAMTS9	ENSG00000163638	56999	protein_coding	Human	3	64.5157	ADAM metallopeptidase with thrombospondin type 1 motif 9 [Source:HGNC Symbol;Acc:HGNC:13202]	40.09	10	172347	3237	3299	233	538	17
ENSG00000163376	KBTBD8	ENSG00000163376	84541	protein_coding	Human	3	66.9983	kelch repeat and BTB domain containing 8 [Source:HGNC Symbol;Acc:HGNC:30691]	36.69	5	12904	806	1471	63	1640	3
ENSG00000114861	FOXP1	ENSG00000114861	27086	protein_coding	Human	3	70.9547	forkhead box P1 [Source:HGNC Symbol;Acc:HGNC:3823]	41.11	71	629286	1374	1815	94	472	10
ENSG00000185008	ROBO2	ENSG00000185008	6092	protein_coding	Human	3	75.9067	roundabout guidance receptor 2 [Source:HGNC Symbol;Acc:HGNC:10250]	35.65	16	1743270	3550	5544	248	1255	23
ENSG00000178700	DHFR2	ENSG00000178700	200895	protein_coding	Human	3	94.0478	dihydrofolate reductase 2 [Source:HGNC Symbol;Acc:HGNC:27309]	35.09	6	15554	520	2074	91	1795	2
ENSG00000080224	EPHA6	ENSG00000080224	285220	protein_coding	Human	3	96.8146	EPH receptor A6 [Source:HGNC Symbol;Acc:HGNC:19296]	35.38	9	946952	1266	3070	70	1783	10
ENSG00000206535	LNP1	ENSG00000206535	348801	protein_coding	Human	3	100.402	leukemia NUP98 fusion partner 1 [Source:HGNC Symbol;Acc:HGNC:28014]	39.21	3	54788	428	1800	456	358	4
ENSG00000154175	ABI3BP	ENSG00000154175	25890	protein_coding	Human	3	100.749	ABI family member 3 binding protein [Source:HGNC Symbol;Acc:HGNC:17265]	37.02	28	244360	1287	1526	76	617	15
ENSG00000144802	NFKBIZ	ENSG00000144802	64332	protein_coding	Human	3	101.828	NFKB inhibitor zeta [Source:HGNC Symbol;Acc:HGNC:29805]	40.23	11	33032	1246	1546	141	902	7
ENSG00000198919	DZIP3	ENSG00000198919	9666	protein_coding	Human	3	108.59	DAZ interacting zinc finger protein 3 [Source:HGNC Symbol;Acc:HGNC:30938]	35.7	6	105136	1787	3012	92	475	21
ENSG00000144824	PHLDB2	ENSG00000144824	90102	protein_coding	Human	3	111.732	pleckstrin homology like domain family B member 2 [Source:HGNC Symbol;Acc:HGNC:29573]	38.78	18	244021	2604	3168	108	1820	10
ENSG00000091986	CCDC80	ENSG00000091986	151887	protein_coding	Human	3	112.597	coiled-coil domain containing 80 [Source:HGNC Symbol;Acc:HGNC:30649]	40.28	8	52734	1781	2525	217	4468	4
ENSG00000163617	CCDC191	ENSG00000163617	57577	protein_coding	Human	3	113.964	coiled-coil domain containing 191 [Source:HGNC Symbol;Acc:HGNC:29272]	38.06	8	92458	1119	1703	73	438	8
ENSG00000031081	ARHGAP31	ENSG00000031081	57514	protein_coding	Human	3	119.294	Rho GTPase activating protein 31 [Source:HGNC Symbol;Acc:HGNC:29216]	43.44	2	126332	2416	4929	288	4450	9
ENSG00000144852	NR1I2	ENSG00000144852	8856	protein_coding	Human	3	119.78	nuclear receptor subfamily 1 group I member 2 [Source:HGNC Symbol;Acc:HGNC:7968]	46.33	5	38004	1307	2707	360	1274	7
ENSG00000082701	GSK3B	ENSG00000082701	2932	protein_coding	Human	3	119.821	glycogen synthase kinase 3 beta [Source:HGNC Symbol;Acc:HGNC:4617]	37.2	69	273674	299	843	408	637	3
ENSG00000145088	EAF2	ENSG00000145088	55840	protein_coding	Human	3	121.835	ELL associated factor 2 [Source:HGNC Symbol;Acc:HGNC:23115]	36.14	5	51344	472	837	60	140	5
ENSG00000163406	SLC15A2	ENSG00000163406	6565	protein_coding	Human	3	121.894	solute carrier family 15 member 2 [Source:HGNC Symbol;Acc:HGNC:10921]	39.94	7	49788	1581	1484	57	1713	9
ENSG00000121552	CSTA	ENSG00000121552	1475	protein_coding	Human	3	122.325	cystatin A [Source:HGNC Symbol;Acc:HGNC:2481]	41.8	2	16722	244	782	38	500	2
ENSG00000173193	PARP14	ENSG00000173193	54625	protein_coding	Human	3	122.681	poly(ADP-ribose) polymerase family member 14 [Source:HGNC Symbol;Acc:HGNC:29232]	40.87	7	50002	2852	4085	31	1314	9
ENSG00000144908	ALDH1L1	ENSG00000144908	10840	protein_coding	Human	3	126.104	aldehyde dehydrogenase 1 family member L1 [Source:HGNC Symbol;Acc:HGNC:3978]	47.42	18	94433	1226	2067	113	175	11
ENSG00000163884	KLF15	ENSG00000163884	28999	protein_coding	Human	3	126.343	Kruppel like factor 15 [Source:HGNC Symbol;Acc:HGNC:14536]	57.78	2	14774	1251	1544	98	1092	2
ENSG00000163870	TPRA1	ENSG00000163870	131601	protein_coding	Human	3	127.571	transmembrane protein adipocyte associated 1 [Source:HGNC Symbol;Acc:HGNC:30413]	54.83	12	27036	783	1744	160	950	9
ENSG00000074416	MGLL	ENSG00000074416	11343	protein_coding	Human	3	127.689	monoglyceride lipase [Source:HGNC Symbol;Acc:HGNC:17038]	44.86	13	363129	700	1909	158	1631	6
ENSG00000251287	ALG1L2	ENSG00000251287	644974	protein_coding	Human	3	130.082	ALG1 chitobiosyldiphosphodolichol beta-mannosyltransferase like 2 [Source:HGNC Symbol;Acc:HGNC:37258]	51.78	5	31397	677	865	186	116	7
ENSG00000129048	ACKR4	ENSG00000129048	51554	protein_coding	Human	3	132.597	atypical chemokine receptor 4 [Source:HGNC Symbol;Acc:HGNC:1611]	37.17	2	21698	558	1367	32	657	2
ENSG00000154917	RAB6B	ENSG00000154917	51560	protein_coding	Human	3	133.824	RAB6B, member RAS oncogene family [Source:HGNC Symbol;Acc:HGNC:14902]	49.61	7	71648	404	2001	182	1759	6
ENSG00000181322	NME9	ENSG00000181322	347736	protein_coding	Human	3	138.261	NME/NM23 family member 9 [Source:HGNC Symbol;Acc:HGNC:21343]	42.45	9	68450	658	1209	104	600	9
ENSG00000188582	PAQR9	ENSG00000188582	344838	protein_coding	Human	3	142.949	progestin and adipoQ receptor family member 9 [Source:HGNC Symbol;Acc:HGNC:30131]	41.68	3	14511	563	3754	338	3078	2
ENSG00000175040	CHST2	ENSG00000175040	9435	protein_coding	Human	3	143.12	carbohydrate sulfotransferase 2 [Source:HGNC Symbol;Acc:HGNC:1970]	57.61	1	4244	1593	4142	472	1605	2
ENSG00000163645	ERICH6	ENSG00000163645	131831	protein_coding	Human	3	150.66	glutamate rich 6 [Source:HGNC Symbol;Acc:HGNC:28602]	39.44	5	44087	1111	1200	56	7	9
ENSG00000181788	SIAH2	ENSG00000181788	6478	protein_coding	Human	3	150.741	siah E3 ubiquitin protein ligase 2 [Source:HGNC Symbol;Acc:HGNC:10858]	44.98	3	22353	612	1063	204	1016	2
ENSG00000169860	P2RY1	ENSG00000169860	5028	protein_coding	Human	3	152.835	purinergic receptor P2Y1 [Source:HGNC Symbol;Acc:HGNC:8539]	40.45	1	6309	1122	6309	652	4535	1
ENSG00000114790	ARHGEF26	ENSG00000114790	26084	protein_coding	Human	3	154.121	Rho guanine nucleotide exchange factor 26 [Source:HGNC Symbol;Acc:HGNC:24490]	38.97	5	136825	2237	3929	94	1553	11
ENSG00000163660	CCNL1	ENSG00000163660	57018	protein_coding	Human	3	157.147	cyclin L1 [Source:HGNC Symbol;Acc:HGNC:20569]	37.3	26	14253	704	1437	196	177	6
ENSG00000163661	PTX3	ENSG00000163661	5806	protein_coding	Human	3	157.437	pentraxin 3 [Source:HGNC Symbol;Acc:HGNC:9692]	42.7	1	6784	1146	1884	84	654	3
ENSG00000169064	ZBBX	ENSG00000169064	79740	protein_coding	Human	3	167.24	zinc finger B-box domain containing [Source:HGNC Symbol;Acc:HGNC:26245]	36.21	15	168032	1411	1852	93	356	12
ENSG00000173890	GPR160	ENSG00000173890	26996	protein_coding	Human	3	170.038	G protein-coupled receptor 160 [Source:HGNC Symbol;Acc:HGNC:23693]	42.34	10	47398	460	879	146	403	3
ENSG00000163577	EIF5A2	ENSG00000163577	56648	protein_coding	Human	3	170.888	eukaryotic translation initiation factor 5A2 [Source:HGNC Symbol;Acc:HGNC:3301]	38.2	5	20227	364	1529	59	1714	4
ENSG00000075420	FNDC3B	ENSG00000075420	64778	protein_coding	Human	3	172.04	fibronectin type III domain containing 3B [Source:HGNC Symbol;Acc:HGNC:24670]	39.76	12	362092	1984	2487	64	1808	10
ENSG00000177694	NAALADL2	ENSG00000177694	254827	protein_coding	Human	3	174.439	N-acetylated alpha-linked acidic dipeptidase like 2 [Source:HGNC Symbol;Acc:HGNC:23219]	35.22	12	1371976	966	1630	66	3737	6
ENSG00000176597	B3GNT5	ENSG00000176597	84002	protein_coding	Human	3	183.253	UDP-GlcNAc:betaGal beta-1,3-N-acetylglucosaminyltransferase 5 [Source:HGNC Symbol;Acc:HGNC:15684]	42.14	12	45252	665	1409	259	1349	2
ENSG00000172578	KLHL6	ENSG00000172578	89857	protein_coding	Human	3	183.488	kelch like family member 6 [Source:HGNC Symbol;Acc:HGNC:18653]	45.24	4	68156	1850	4680	53	3093	6
ENSG00000145198	VWA5B2	ENSG00000145198	90113	protein_coding	Human	3	184.23	von Willebrand factor A domain containing 5B2 [Source:HGNC Symbol;Acc:HGNC:25144]	59.05	7	12745	3511	2610	107	276	11
ENSG00000244405	ETV5	ENSG00000244405	2119	protein_coding	Human	3	186.046	ETS variant transcription factor 5 [Source:HGNC Symbol;Acc:HGNC:3494]	42.69	14	64005	714	888	93	920	6
ENSG00000163347	CLDN1	ENSG00000163347	9076	protein_coding	Human	3	190.306	claudin 1 [Source:HGNC Symbol;Acc:HGNC:2032]	37.37	2	16740	636	1939	240	2570	3
ENSG00000113946	CLDN16	ENSG00000113946	10686	protein_coding	Human	3	190.323	claudin 16 [Source:HGNC Symbol;Acc:HGNC:2037]	37.26	3	89598	429	1328	188	1086	4
ENSG00000176945	MUC20	ENSG00000176945	200958	protein_coding	Human	3	195.721	mucin 20, cell surface associated [Source:HGNC Symbol;Acc:HGNC:23282]	50.62	7	20240	1678	1849	212	890	3
ENSG00000169026	SLC49A3	ENSG00000169026	84179	protein_coding	Human	4	0.681829	solute carrier family 49 member 3 [Source:HGNC Symbol;Acc:HGNC:26177]	65.31	9	7443	1227	1334	63	153	7
ENSG00000068078	FGFR3	ENSG00000068078	2261	protein_coding	Human	4	1.79329	fibroblast growth factor receptor 3 [Source:HGNC Symbol;Acc:HGNC:3690]	65.83	10	15580	1879	2418	117	1087	12
ENSG00000168884	TNIP2	ENSG00000168884	79155	protein_coding	Human	4	2.74165	TNFAIP3 interacting protein 2 [Source:HGNC Symbol;Acc:HGNC:19118]	53.99	7	14695	1100	1231	105	592	4
ENSG00000074211	PPP2R2C	ENSG00000074211	5522	protein_coding	Human	4	6.32058	protein phosphatase 2 regulatory subunit Bgamma [Source:HGNC Symbol;Acc:HGNC:9306]	51.48	9	243023	1126	2228	120	1055	7
ENSG00000155269	GPR78	ENSG00000155269	27201	protein_coding	Human	4	8.55873	G protein-coupled receptor 78 [Source:HGNC Symbol;Acc:HGNC:4528]	53.96	7	61037	939	2293	808	1426	5
ENSG00000109625	CPZ	ENSG00000109625	8532	protein_coding	Human	4	8.59266	carboxypeptidase Z [Source:HGNC Symbol;Acc:HGNC:2333]	58.28	9	27100	1411	1416	134	156	6
ENSG00000002587	HS3ST1	ENSG00000002587	9957	protein_coding	Human	4	11.3932	heparan sulfate-glucosamine 3-sulfotransferase 1 [Source:HGNC Symbol;Acc:HGNC:5194]	43.92	3	36415	473	2716	132	5932	2
ENSG00000007062	PROM1	ENSG00000007062	8842	protein_coding	Human	4	15.9631	prominin 1 [Source:HGNC Symbol;Acc:HGNC:9454]	43.17	22	121303	1520	1894	178	368	13
ENSG00000174145	NWD2	ENSG00000174145	57495	protein_coding	Human	4	37.2447	NACHT and WD repeat domain containing 2 [Source:HGNC Symbol;Acc:HGNC:29229]	38.82	1	204721	5229	7800	325	2246	7
ENSG00000109787	KLF3	ENSG00000109787	51274	protein_coding	Human	4	38.6642	Kruppel like factor 3 [Source:HGNC Symbol;Acc:HGNC:16516]	41.85	3	37321	868	2661	152	2561	4
ENSG00000121895	TMEM156	ENSG00000121895	80008	protein_coding	Human	4	38.9667	transmembrane protein 156 [Source:HGNC Symbol;Acc:HGNC:26260]	39	4	66179	714	986	151	468	4
ENSG00000154277	UCHL1	ENSG00000154277	7345	protein_coding	Human	4	41.2564	ubiquitin C-terminal hydrolase L1 [Source:HGNC Symbol;Acc:HGNC:12513]	44.57	12	12043	507	933	50	163	7
ENSG00000124406	ATP8A1	ENSG00000124406	10396	protein_coding	Human	4	42.4084	ATPase phospholipid transporting 8A1 [Source:HGNC Symbol;Acc:HGNC:13531]	38.15	11	248749	1615	3273	230	2300	14
ENSG00000198515	CNGA1	ENSG00000198515	1259	protein_coding	Human	4	47.936	cyclic nucleotide gated channel subunit alpha 1 [Source:HGNC Symbol;Acc:HGNC:2148]	38.42	7	80705	1188	1540	95	432	7
ENSG00000109220	CHIC2	ENSG00000109220	26511	protein_coding	Human	4	54.0098	cysteine rich hydrophobic domain 2 [Source:HGNC Symbol;Acc:HGNC:1935]	36.69	4	54817	450	702	305	231	5
ENSG00000157404	KIT	ENSG00000157404	3815	protein_coding	Human	4	54.6573	KIT proto-oncogene, receptor tyrosine kinase [Source:HGNC Symbol;Acc:HGNC:6342]	41.08	24	83517	2527	4023	89	1974	15
ENSG00000033178	UBA6	ENSG00000033178	55236	protein_coding	Human	4	67.6127	ubiquitin like modifier activating enzyme 6 [Source:HGNC Symbol;Acc:HGNC:25581]	35.51	6	88504	1352	2568	35	2328	12
ENSG00000173597	SULT1B1	ENSG00000173597	27284	protein_coding	Human	4	69.7212	sulfotransferase family 1B member 1 [Source:HGNC Symbol;Acc:HGNC:17845]	37.28	3	66795	526	2761	89	5921	6
ENSG00000187689	AMTN	ENSG00000187689	401138	protein_coding	Human	4	70.5186	amelotin [Source:HGNC Symbol;Acc:HGNC:33188]	37.6	2	14175	628	885	46	164	9
ENSG00000169429	CXCL8	ENSG00000169429	3576	protein_coding	Human	4	73.7405	C-X-C motif chemokine ligand 8 [Source:HGNC Symbol;Acc:HGNC:6025]	31.96	5	3198	208	1340	114	590	3
ENSG00000124875	CXCL6	ENSG00000124875	6372	protein_coding	Human	4	73.8366	C-X-C motif chemokine ligand 6 [Source:HGNC Symbol;Acc:HGNC:10643]	36.9	3	12425	344	878	92	612	3
ENSG00000163739	CXCL1	ENSG00000163739	2919	protein_coding	Human	4	73.8694	C-X-C motif chemokine ligand 1 [Source:HGNC Symbol;Acc:HGNC:4602]	49.32	2	1916	324	874	78	772	4
ENSG00000163734	CXCL3	ENSG00000163734	2921	protein_coding	Human	4	74.0366	C-X-C motif chemokine ligand 3 [Source:HGNC Symbol;Acc:HGNC:4604]	47.59	4	2219	324	1032	78	673	3
ENSG00000081041	CXCL2	ENSG00000081041	2920	protein_coding	Human	4	74.097	C-X-C motif chemokine ligand 2 [Source:HGNC Symbol;Acc:HGNC:4603]	47.61	3	2157	324	753	75	716	3
ENSG00000124882	EREG	ENSG00000124882	2069	protein_coding	Human	4	74.3651	epiregulin [Source:HGNC Symbol;Acc:HGNC:3443]	36.63	3	23605	510	2168	164	3941	3
ENSG00000109321	AREG	ENSG00000109321	374	protein_coding	Human	4	74.4451	amphiregulin [Source:HGNC Symbol;Acc:HGNC:651]	36.88	3	9870	792	984	127	110	4
ENSG00000169245	CXCL10	ENSG00000169245	3627	protein_coding	Human	4	76.0211	C-X-C motif chemokine ligand 10 [Source:HGNC Symbol;Acc:HGNC:10637]	36.85	1	2380	297	1175	66	812	4
ENSG00000169248	CXCL11	ENSG00000169248	6373	protein_coding	Human	4	76.0337	C-X-C motif chemokine ligand 11 [Source:HGNC Symbol;Acc:HGNC:10638]	36.35	2	7734	285	1123	136	607	4
ENSG00000189157	FAM47E	ENSG00000189157	100129583	protein_coding	Human	4	76.214	family with sequence similarity 47 member E [Source:HGNC Symbol;Acc:HGNC:34343]	41.26	9	69744	630	1635	118	1335	4
ENSG00000138759	FRAS1	ENSG00000138759	80144	protein_coding	Human	4	78.0573	Fraser extracellular matrix complex subunit 1 [Source:HGNC Symbol;Acc:HGNC:19185]	39.77	10	486947	5780	5601	605	866	30
ENSG00000152784	PRDM8	ENSG00000152784	56978	protein_coding	Human	4	80.1839	PR/SET domain 8 [Source:HGNC Symbol;Acc:HGNC:13993]	47.9	10	20451	1873	1717	145	796	6
ENSG00000138675	FGF5	ENSG00000138675	2250	protein_coding	Human	4	80.2666	fibroblast growth factor 5 [Source:HGNC Symbol;Acc:HGNC:3683]	37.23	5	70042	513	2927	174	3040	3
ENSG00000145287	PLAC8	ENSG00000145287	51316	protein_coding	Human	4	83.09	placenta associated 8 [Source:HGNC Symbol;Acc:HGNC:19254]	41.72	6	47028	314	1048	64	524	5
ENSG00000145283	SLC10A6	ENSG00000145283	345274	protein_coding	Human	4	86.8235	solute carrier family 10 member 6 [Source:HGNC Symbol;Acc:HGNC:30603]	40.94	2	25917	1134	1174	269	220	5
ENSG00000145335	SNCA	ENSG00000145335	6622	protein_coding	Human	4	89.7003	synuclein alpha [Source:HGNC Symbol;Acc:HGNC:11138]	36.33	17	137971	384	1882	89	1373	5
ENSG00000070190	DAPP1	ENSG00000070190	27071	protein_coding	Human	4	99.8168	dual adaptor of phosphotyrosine and 3-phosphoinositides 1 [Source:HGNC Symbol;Acc:HGNC:16500]	38.7	4	53364	818	2422	84	1523	7
ENSG00000138821	SLC39A8	ENSG00000138821	64116	protein_coding	Human	4	102.251	solute carrier family 39 member 8 [Source:HGNC Symbol;Acc:HGNC:20862]	38.16	22	180179	926	2489	240	728	8
ENSG00000109320	NFKB1	ENSG00000109320	4790	protein_coding	Human	4	102.501	nuclear factor kappa B subunit 1 [Source:HGNC Symbol;Acc:HGNC:7794]	37.86	25	115973	2135	2277	173	438	12
ENSG00000145348	TBCK	ENSG00000145348	93627	protein_coding	Human	4	106.042	TBC1 domain containing kinase [Source:HGNC Symbol;Acc:HGNC:28261]	35.9	19	275085	1067	1950	138	1422	11
ENSG00000138802	SEC24B	ENSG00000138802	10427	protein_coding	Human	4	109.434	SEC24 homolog B, COPII coat complex component [Source:HGNC Symbol;Acc:HGNC:10704]	37.89	3	107125	3802	4310	70	438	24
ENSG00000205403	CFI	ENSG00000205403	3426	protein_coding	Human	4	109.731	complement factor I [Source:HGNC Symbol;Acc:HGNC:5394]	38.73	10	71143	1436	1702	19	185	10
ENSG00000174599	TRAM1L1	ENSG00000174599	133022	protein_coding	Human	4	117.084	translocation associated membrane protein 1 like 1 [Source:HGNC Symbol;Acc:HGNC:28371]	40.63	1	2023	1110	2023	183	730	1
ENSG00000150961	SEC24D	ENSG00000150961	9871	protein_coding	Human	4	118.723	SEC24 homolog D, COPII coat complex component [Source:HGNC Symbol;Acc:HGNC:10706]	38.92	14	115861	1218	1886	90	319	10
ENSG00000172403	SYNPO2	ENSG00000172403	171024	protein_coding	Human	4	118.851	synaptopodin 2 [Source:HGNC Symbol;Acc:HGNC:17732]	38.36	7	210560	2861	7938	182	5753	4
ENSG00000050730	TNIP3	ENSG00000050730	79931	protein_coding	Human	4	121.131	TNFAIP3 interacting protein 3 [Source:HGNC Symbol;Acc:HGNC:19315]	37.14	7	96059	870	1289	102	662	8
ENSG00000138685	FGF2	ENSG00000138685	2247	protein_coding	Human	4	122.827	fibroblast growth factor 2 [Source:HGNC Symbol;Acc:HGNC:3676]	38.74	3	71529	601	5769	252	4916	3
ENSG00000170917	NUDT6	ENSG00000170917	11162	protein_coding	Human	4	122.889	nudix hydrolase 6 [Source:HGNC Symbol;Acc:HGNC:8053]	37.44	8	34272	437	1557	39	224	4
ENSG00000196159	FAT4	ENSG00000196159	79633	protein_coding	Human	4	125.315	FAT atypical cadherin 4 [Source:HGNC Symbol;Acc:HGNC:23109]	34.64	5	178015	11448	9185	537	1164	11
ENSG00000164066	INTU	ENSG00000164066	27152	protein_coding	Human	4	127.623	inturned planar cell polarity protein [Source:HGNC Symbol;Acc:HGNC:29239]	37.11	8	103467	1090	3078	89	2734	8
ENSG00000189184	PCDH18	ENSG00000189184	54510	protein_coding	Human	4	137.519	protocadherin 18 [Source:HGNC Symbol;Acc:HGNC:14268]	36.59	8	13577	1973	2592	264	910	4
ENSG00000151012	SLC7A11	ENSG00000151012	23657	protein_coding	Human	4	138.164	solute carrier family 7 member 11 [Source:HGNC Symbol;Acc:HGNC:11059]	35.52	2	78253	867	5221	280	4001	10
ENSG00000151014	NOCT	ENSG00000151014	25819	protein_coding	Human	4	139.016	nocturnin [Source:HGNC Symbol;Acc:HGNC:14254]	44.82	3	30159	900	1424	194	453	3
ENSG00000170185	USP38	ENSG00000170185	84640	protein_coding	Human	4	143.185	ubiquitin specific peptidase 38 [Source:HGNC Symbol;Acc:HGNC:20067]	35.48	9	38958	2092	4560	394	1647	8
ENSG00000151617	EDNRA	ENSG00000151617	1909	protein_coding	Human	4	147.481	endothelin receptor type A [Source:HGNC Symbol;Acc:HGNC:3179]	38.78	9	64038	895	2494	247	1404	6
ENSG00000164142	FHIP1A	ENSG00000164142	729830	protein_coding	Human	4	151.409	FHF complex subunit HOOK interacting protein 1A [Source:HGNC Symbol;Acc:HGNC:34237]	39.54	9	261328	1119	2108	124	4312	6
ENSG00000170006	TMEM154	ENSG00000170006	201799	protein_coding	Human	4	152.619	transmembrane protein 154 [Source:HGNC Symbol;Acc:HGNC:26489]	41.51	4	61385	472	3177	72	5170	5
ENSG00000137460	FHDC1	ENSG00000137460	85462	protein_coding	Human	4	152.936	FH2 domain containing 1 [Source:HGNC Symbol;Acc:HGNC:29363]	44.98	1	43349	3432	6597	108	2948	12
ENSG00000121207	LRAT	ENSG00000121207	9227	protein_coding	Human	4	154.627	lecithin retinol acyltransferase [Source:HGNC Symbol;Acc:HGNC:6685]	37.8	8	126176	531	2093	76	2942	3
ENSG00000164124	TMEM144	ENSG00000164124	55314	protein_coding	Human	4	158.202	transmembrane protein 144 [Source:HGNC Symbol;Acc:HGNC:25633]	37.8	17	53813	376	1391	169	1205	6
ENSG00000171509	RXFP1	ENSG00000171509	59350	protein_coding	Human	4	158.315	relaxin family peptide receptor 1 [Source:HGNC Symbol;Acc:HGNC:19718]	37.72	11	338062	1744	2642	131	821	15
ENSG00000164128	NPY1R	ENSG00000164128	4886	protein_coding	Human	4	163.324	neuropeptide Y receptor Y1 [Source:HGNC Symbol;Acc:HGNC:7956]	39.51	7	20871	359	999	170	835	3
ENSG00000150630	VEGFC	ENSG00000150630	7424	protein_coding	Human	4	176.684	vascular endothelial growth factor C [Source:HGNC Symbol;Acc:HGNC:12682]	35.64	2	109385	1260	1509	611	388	6
ENSG00000154553	PDLIM3	ENSG00000154553	27295	protein_coding	Human	4	185.501	PDZ and LIM domain 3 [Source:HGNC Symbol;Acc:HGNC:20767]	39.95	14	34848	531	1622	67	603	5
ENSG00000179059	ZFP42	ENSG00000179059	132625	protein_coding	Human	4	187.996	ZFP42 zinc finger protein [Source:HGNC Symbol;Acc:HGNC:30949]	44.58	3	9276	933	2488	94	1305	3
ENSG00000179046	TRIML2	ENSG00000179046	205860	protein_coding	Human	4	188.091	tripartite motif family like 2 [Source:HGNC Symbol;Acc:HGNC:26378]	44.16	8	18332	922	1190	258	171	5
ENSG00000113504	SLC12A7	ENSG00000113504	10723	protein_coding	Human	5	1.05038	solute carrier family 12 member 7 [Source:HGNC Symbol;Acc:HGNC:10915]	62.05	6	61680	1870	1866	72	757	11
ENSG00000145536	ADAMTS16	ENSG00000145536	170690	protein_coding	Human	5	5.14033	ADAM metallopeptidase with thrombospondin type 1 motif 16 [Source:HGNC Symbol;Acc:HGNC:17108]	42.24	4	179975	2694	2769	138	998	14
ENSG00000215218	UBE2QL1	ENSG00000215218	134111	protein_coding	Human	5	6.44886	ubiquitin conjugating enzyme E2 Q family like 1 [Source:HGNC Symbol;Acc:HGNC:37269]	47.07	1	47865	486	5895	35	5374	2
ENSG00000112902	SEMA5A	ENSG00000112902	9037	protein_coding	Human	5	9.03503	semaphorin 5A [Source:HGNC Symbol;Acc:HGNC:10736]	40.18	5	511043	2404	4039	162	5058	13
ENSG00000164236	ANKRD33B	ENSG00000164236	651746	protein_coding	Human	5	10.5641	ankyrin repeat domain 33B [Source:HGNC Symbol;Acc:HGNC:35240]	47.64	2	93747	1041	5588	268	3994	4
ENSG00000145555	MYO10	ENSG00000145555	4651	protein_coding	Human	5	16.6619	myosin X [Source:HGNC Symbol;Acc:HGNC:7593]	44.1	12	274382	3457	3415	336	2187	15
ENSG00000040731	CDH10	ENSG00000040731	1008	protein_coding	Human	5	24.4871	cadherin 10 [Source:HGNC Symbol;Acc:HGNC:1749]	34	4	157879	1839	2247	204	436	8
ENSG00000113407	TARS1	ENSG00000113407	6897	protein_coding	Human	5	33.4407	threonyl-tRNA synthetase 1 [Source:HGNC Symbol;Acc:HGNC:11572]	38.4	16	27396	735	1277	106	164	10
ENSG00000082196	C1QTNF3	ENSG00000082196	114899	protein_coding	Human	5	34.0179	C1q and TNF related 3 [Source:HGNC Symbol;Acc:HGNC:14326]	39.58	6	25356	850	1630	88	1928	4
ENSG00000152582	SPEF2	ENSG00000152582	79925	protein_coding	Human	5	35.6178	sperm flagellar 2 [Source:HGNC Symbol;Acc:HGNC:26293]	37.81	16	196768	2421	2867	135	547	14
ENSG00000168685	IL7R	ENSG00000168685	3575	protein_coding	Human	5	35.8527	interleukin 7 receptor [Source:HGNC Symbol;Acc:HGNC:6024]	39.18	10	26909	528	1121	112	874	4
ENSG00000145623	OSMR	ENSG00000145623	9180	protein_coding	Human	5	38.8459	oncostatin M receptor [Source:HGNC Symbol;Acc:HGNC:8507]	40.64	5	99739	966	1809	168	637	7
ENSG00000177721	ANXA2R	ENSG00000177721	389289	protein_coding	Human	5	43.0392	annexin A2 receptor [Source:HGNC Symbol;Acc:HGNC:33463]	51.47	2	3938	582	1592	492	163	2
ENSG00000164171	ITGA2	ENSG00000164171	3673	protein_coding	Human	5	52.9893	integrin subunit alpha 2 [Source:HGNC Symbol;Acc:HGNC:6137]	38.01	6	105440	1907	4303	60	791	29
ENSG00000134363	FST	ENSG00000134363	10468	protein_coding	Human	5	53.4806	follistatin [Source:HGNC Symbol;Acc:HGNC:3971]	44.98	5	6509	736	1379	164	745	4
ENSG00000164181	ELOVL7	ENSG00000164181	79993	protein_coding	Human	5	60.7518	ELOVL fatty acid elongase 7 [Source:HGNC Symbol;Acc:HGNC:26292]	39.18	7	92484	568	2137	68	1741	8
ENSG00000186479	RGS7BP	ENSG00000186479	401190	protein_coding	Human	5	64.506	regulator of G protein signaling 7 binding protein [Source:HGNC Symbol;Acc:HGNC:23271]	39.06	3	106305	774	1891	610	3067	4
ENSG00000049192	ADAMTS6	ENSG00000049192	11174	protein_coding	Human	5	65.1487	ADAM metallopeptidase with thrombospondin type 1 motif 6 [Source:HGNC Symbol;Acc:HGNC:222]	35.91	8	333183	2116	2914	303	1685	13
ENSG00000197860	SGTB	ENSG00000197860	54557	protein_coding	Human	5	65.6659	small glutamine rich tetratricopeptide repeat co-chaperone beta [Source:HGNC Symbol;Acc:HGNC:23567]	39.79	2	57108	750	3168	129	4318	9
ENSG00000069020	MAST4	ENSG00000069020	375449	protein_coding	Human	5	66.5964	microtubule associated serine/threonine kinase family member 4 [Source:HGNC Symbol;Acc:HGNC:19037]	39.2	21	573214	2353	2343	232	368	9
ENSG00000085231	AK6	ENSG00000085231	102157402	protein_coding	Human	5	69.351	adenylate kinase 6 [Source:HGNC Symbol;Acc:HGNC:49151]	41.64	5	19030	386	924	103	456	4
ENSG00000131711	MAP1B	ENSG00000131711	4131	protein_coding	Human	5	72.1072	microtubule associated protein 1B [Source:HGNC Symbol;Acc:HGNC:6836]	42.29	6	102332	2361	3205	78	2386	5
ENSG00000251493	FOXD1	ENSG00000251493	2297	protein_coding	Human	5	73.4448	forkhead box D1 [Source:HGNC Symbol;Acc:HGNC:3802]	54.97	2	3951	1398	1459	415	699	2
ENSG00000152413	HOMER1	ENSG00000152413	9456	protein_coding	Human	5	79.3726	homer scaffold protein 1 [Source:HGNC Symbol;Acc:HGNC:17512]	37.2	5	141499	704	1757	355	948	6
ENSG00000113296	THBS4	ENSG00000113296	7060	protein_coding	Human	5	79.9913	thrombospondin 4 [Source:HGNC Symbol;Acc:HGNC:11788]	42.04	7	91977	2750	1354	180	144	9
ENSG00000113369	ARRDC3	ENSG00000113369	57561	protein_coding	Human	5	91.3686	arrestin domain containing 3 [Source:HGNC Symbol;Acc:HGNC:29263]	35.7	7	14687	1245	1082	225	2769	4
ENSG00000175745	NR2F1	ENSG00000175745	7025	protein_coding	Human	5	93.5832	nuclear receptor subfamily 2 group F member 1 [Source:HGNC Symbol;Acc:HGNC:7975]	50.23	7	11390	999	1744	510	654	3
ENSG00000248483	POU5F2	ENSG00000248483	134187	protein_coding	Human	5	93.7332	POU domain class 5, transcription factor 2 [Source:HGNC Symbol;Acc:HGNC:26367]	39.57	1	8381	987	8381	37	7357	1
ENSG00000185261	KIAA0825	ENSG00000185261	285600	protein_coding	Human	5	94.1509	KIAA0825 [Source:HGNC Symbol;Acc:HGNC:28532]	36.66	4	467754	2877	5049	68	1745	14
ENSG00000175471	MCTP1	ENSG00000175471	79772	protein_coding	Human	5	94.7037	multiple C2 and transmembrane domain containing 1 [Source:HGNC Symbol;Acc:HGNC:26183]	37.32	18	581405	1395	1856	182	1356	11
ENSG00000186952	TMEM232	ENSG00000186952	642987	protein_coding	Human	5	110.289	transmembrane protein 232 [Source:HGNC Symbol;Acc:HGNC:37270]	36.01	13	449724	749	1422	58	638	7
ENSG00000212122	TSSK1B	ENSG00000212122	83942	protein_coding	Human	5	113.433	testis specific serine kinase 1B [Source:HGNC Symbol;Acc:HGNC:14968]	52.4	1	2437	1104	2437	150	1183	1
ENSG00000152503	TRIM36	ENSG00000152503	55521	protein_coding	Human	5	115.125	tripartite motif containing 36 [Source:HGNC Symbol;Acc:HGNC:16280]	40.18	10	55785	1157	1529	301	1025	5
ENSG00000145780	FEM1C	ENSG00000145780	56929	protein_coding	Human	5	115.521	fem-1 homolog C [Source:HGNC Symbol;Acc:HGNC:16933]	35.43	1	23868	1854	5697	222	3400	3
ENSG00000145779	TNFAIP8	ENSG00000145779	25816	protein_coding	Human	5	119.269	TNF alpha induced protein 8 [Source:HGNC Symbol;Acc:HGNC:17260]	41.46	7	130997	474	2129	176	1478	2
ENSG00000184838	PRR16	ENSG00000184838	51334	protein_coding	Human	5	120.464	proline rich 16 [Source:HGNC Symbol;Acc:HGNC:29654]	35.5	5	223033	730	1308	123	416	3
ENSG00000064692	SNCAIP	ENSG00000064692	9627	protein_coding	Human	5	122.311	synuclein alpha interacting protein [Source:HGNC Symbol;Acc:HGNC:11139]	39.26	19	152866	795	2056	115	349	8
ENSG00000164241	C5orf63	ENSG00000164241	401207	protein_coding	Human	5	127.045	chromosome 5 open reading frame 63 [Source:HGNC Symbol;Acc:HGNC:40051]	39.1	9	28272	255	1111	50	621	5
ENSG00000164398	ACSL6	ENSG00000164398	23305	protein_coding	Human	5	131.95	acyl-CoA synthetase long chain family member 6 [Source:HGNC Symbol;Acc:HGNC:16496]	48.14	34	62271	1407	2754	82	930	15
ENSG00000164400	CSF2	ENSG00000164400	1437	protein_coding	Human	5	132.074	colony stimulating factor 2 [Source:HGNC Symbol;Acc:HGNC:2434]	55.5	1	2382	435	788	35	318	4
ENSG00000081059	TCF7	ENSG00000081059	6932	protein_coding	Human	5	134.115	transcription factor 7 [Source:HGNC Symbol;Acc:HGNC:11639]	54.55	24	37185	602	1476	120	733	6
ENSG00000113615	SEC24A	ENSG00000113615	10802	protein_coding	Human	5	134.649	SEC24 homolog A, COPII coat complex component [Source:HGNC Symbol;Acc:HGNC:10703]	42.25	3	79125	1859	3246	272	1206	14
ENSG00000152705	CATSPER3	ENSG00000152705	347732	protein_coding	Human	5	134.968	cation channel sperm associated 3 [Source:HGNC Symbol;Acc:HGNC:20819]	43.19	2	43790	1197	953	85	73	6
ENSG00000146021	KLHL3	ENSG00000146021	26249	protein_coding	Human	5	137.618	kelch like family member 3 [Source:HGNC Symbol;Acc:HGNC:6354]	42.71	14	118590	1294	2416	323	3482	7
ENSG00000078795	PKD2L2	ENSG00000078795	27039	protein_coding	Human	5	137.888	polycystin 2 like 2, transient receptor potential cation channel [Source:HGNC Symbol;Acc:HGNC:9012]	39.33	7	54780	1153	1814	95	247	10
ENSG00000112981	NME5	ENSG00000112981	8382	protein_coding	Human	5	138.115	NME/NM23 family member 5 [Source:HGNC Symbol;Acc:HGNC:7853]	41.3	6	24269	639	632	32	506	3
ENSG00000120738	EGR1	ENSG00000120738	1958	protein_coding	Human	5	138.465	early growth response 1 [Source:HGNC Symbol;Acc:HGNC:3238]	56.52	1	3825	1632	3137	283	1222	2
ENSG00000113070	HBEGF	ENSG00000113070	1839	protein_coding	Human	5	140.333	heparin binding EGF like growth factor [Source:HGNC Symbol;Acc:HGNC:3059]	49.93	3	13761	627	1384	275	728	3
ENSG00000113209	PCDHB5	ENSG00000113209	26167	protein_coding	Human	5	141.135	protocadherin beta 5 [Source:HGNC Symbol;Acc:HGNC:8690]	49.68	2	3410	1566	2140	146	793	2
ENSG00000254245	PCDHGA3	ENSG00000254245	56112	protein_coding	Human	5	141.344	protocadherin gamma subfamily A, 3 [Source:HGNC Symbol;Acc:HGNC:8701]	45.18	3	169147	1871	3404	205	1200	3
ENSG00000253537	PCDHGA7	ENSG00000253537	56108	protein_coding	Human	5	141.383	protocadherin gamma subfamily A, 7 [Source:HGNC Symbol;Acc:HGNC:8705]	45.38	2	130237	2626	4010	160	1224	2
ENSG00000261934	PCDHGA9	ENSG00000261934	56107	protein_coding	Human	5	141.403	protocadherin gamma subfamily A, 9 [Source:HGNC Symbol;Acc:HGNC:8707]	45.51	2	110198	2643	3672	98	931	2
ENSG00000187678	SPRY4	ENSG00000187678	81848	protein_coding	Human	5	142.31	sprouty RTK signaling antagonist 4 [Source:HGNC Symbol;Acc:HGNC:15533]	51.21	6	16029	673	2811	113	3780	2
ENSG00000113578	FGF1	ENSG00000113578	2246	protein_coding	Human	5	142.592	fibroblast growth factor 1 [Source:HGNC Symbol;Acc:HGNC:3665]	44.95	16	105893	383	1974	96	1937	4
ENSG00000156475	PPP2R2B	ENSG00000156475	5521	protein_coding	Human	5	146.581	protein phosphatase 2 regulatory subunit Bbeta [Source:HGNC Symbol;Acc:HGNC:9305]	39.61	21	504043	762	2121	231	1410	7
ENSG00000169302	STK32A	ENSG00000169302	202374	protein_coding	Human	5	147.235	serine/threonine kinase 32A [Source:HGNC Symbol;Acc:HGNC:28317]	38.55	10	152893	962	1775	104	1290	7
ENSG00000173210	ABLIM3	ENSG00000173210	22885	protein_coding	Human	5	149.141	actin binding LIM protein family member 3 [Source:HGNC Symbol;Acc:HGNC:29132]	44.42	12	119060	1367	2420	391	938	13
ENSG00000164284	GRPEL2	ENSG00000164284	134266	protein_coding	Human	5	149.345	GrpE like 2, mitochondrial [Source:HGNC Symbol;Acc:HGNC:21060]	41.28	4	9154	478	2420	63	1316	4
ENSG00000145882	PCYOX1L	ENSG00000145882	78991	protein_coding	Human	5	149.358	prenylcysteine oxidase 1 like [Source:HGNC Symbol;Acc:HGNC:28477]	50.1	7	11617	707	2823	211	587	5
ENSG00000070808	CAMK2A	ENSG00000070808	815	protein_coding	Human	5	150.219	calcium/calmodulin dependent protein kinase II alpha [Source:HGNC Symbol;Acc:HGNC:1460]	52.1	23	70603	1314	2718	134	1404	15
ENSG00000145901	TNIP1	ENSG00000145901	10318	protein_coding	Human	5	151.03	TNFAIP3 interacting protein 1 [Source:HGNC Symbol;Acc:HGNC:16903]	50.01	21	63633	1466	1699	80	420	12
ENSG00000086570	FAT2	ENSG00000086570	2196	protein_coding	Human	5	151.504	FAT atypical cadherin 2 [Source:HGNC Symbol;Acc:HGNC:3596]	46.28	2	87240	8208	9774	94	1472	18
ENSG00000170271	FAXDC2	ENSG00000170271	10826	protein_coding	Human	5	154.818	fatty acid hydroxylase domain containing 2 [Source:HGNC Symbol;Acc:HGNC:1334]	47.15	16	40761	389	1179	122	316	5
ENSG00000113645	WWC1	ENSG00000113645	23286	protein_coding	Human	5	168.292	WW and C2 domain containing 1 [Source:HGNC Symbol;Acc:HGNC:29435]	46.59	16	180659	2789	1768	256	1141	9
ENSG00000094755	GABRP	ENSG00000094755	2568	protein_coding	Human	5	170.763	gamma-aminobutyric acid type A receptor subunit pi [Source:HGNC Symbol;Acc:HGNC:4089]	45.34	10	50698	696	1314	121	1037	7
ENSG00000072786	STK10	ENSG00000072786	6793	protein_coding	Human	5	172.042	serine/threonine kinase 10 [Source:HGNC Symbol;Acc:HGNC:11388]	48.99	16	146146	1876	1024	182	1476	4
ENSG00000168246	UBTD2	ENSG00000168246	92181	protein_coding	Human	5	172.21	ubiquitin domain containing 2 [Source:HGNC Symbol;Acc:HGNC:24463]	41.24	1	74119	705	2988	99	2184	3
ENSG00000174705	SH3PXD2B	ENSG00000174705	285590	protein_coding	Human	5	172.325	SH3 and PX domains 2B [Source:HGNC Symbol;Acc:HGNC:29242]	48.3	5	129526	1402	2329	90	1367	9
ENSG00000214357	NEURL1B	ENSG00000214357	54492	protein_coding	Human	5	172.641	neuralized E3 ubiquitin protein ligase 1B [Source:HGNC Symbol;Acc:HGNC:35422]	50.75	3	50278	1246	2926	142	4615	4
ENSG00000120129	DUSP1	ENSG00000120129	1843	protein_coding	Human	5	172.768	dual specificity phosphatase 1 [Source:HGNC Symbol;Acc:HGNC:3064]	53.06	1	3100	1104	2013	243	666	4
ENSG00000113739	STC2	ENSG00000113739	8614	protein_coding	Human	5	173.315	stanniocalcin 2 [Source:HGNC Symbol;Acc:HGNC:11374]	50.41	5	13725	480	1298	189	1685	3
ENSG00000169258	GPRIN1	ENSG00000169258	114787	protein_coding	Human	5	176.596	G protein regulated inducer of neurite outgrowth 1 [Source:HGNC Symbol;Acc:HGNC:24835]	55.41	1	14355	3027	4234	100	1006	2
ENSG00000169230	PRELID1	ENSG00000169230	27166	protein_coding	Human	5	177.304	PRELI domain containing 1 [Source:HGNC Symbol;Acc:HGNC:30255]	54.08	8	3151	468	800	174	257	4
ENSG00000198939	ZFP2	ENSG00000198939	80108	protein_coding	Human	5	178.896	ZFP2 zinc finger protein [Source:HGNC Symbol;Acc:HGNC:26138]	42.31	5	37315	851	1547	94	407	5
ENSG00000161011	SQSTM1	ENSG00000161011	8878	protein_coding	Human	5	179.806	sequestosome 1 [Source:HGNC Symbol;Acc:HGNC:11280]	54.99	16	31681	631	1119	107	583	4
ENSG00000131459	GFPT2	ENSG00000131459	9945	protein_coding	Human	5	180.301	glutamine-fructose-6-phosphate transaminase 2 [Source:HGNC Symbol;Acc:HGNC:4242]	51.24	8	52639	1078	952	63	866	6
ENSG00000137273	FOXF2	ENSG00000137273	2295	protein_coding	Human	6	1.38958	forkhead box F2 [Source:HGNC Symbol;Acc:HGNC:3810]	60.68	1	6028	1335	2451	372	744	2
ENSG00000021355	SERPINB1	ENSG00000021355	1992	protein_coding	Human	6	2.83233	serpin family B member 1 [Source:HGNC Symbol;Acc:HGNC:3311]	43.07	5	9628	1140	1032	30	1276	5
ENSG00000170542	SERPINB9	ENSG00000170542	5272	protein_coding	Human	6	2.88727	serpin family B member 9 [Source:HGNC Symbol;Acc:HGNC:8955]	43.78	1	16040	1131	4143	60	2893	7
ENSG00000137267	TUBB2A	ENSG00000137267	7280	protein_coding	Human	6	3.1535	tubulin beta 2A class IIa [Source:HGNC Symbol;Acc:HGNC:12412]	55.01	6	4048	1338	1830	81	197	3
ENSG00000153046	CDYL	ENSG00000153046	9425	protein_coding	Human	6	4.70616	chromodomain Y like [Source:HGNC Symbol;Acc:HGNC:1811]	42.04	9	249393	1080	1875	234	995	6
ENSG00000219607	PPP1R3G	ENSG00000219607	648791	protein_coding	Human	6	5.08534	protein phosphatase 1 regulatory subunit 3G [Source:HGNC Symbol;Acc:HGNC:14945]	53.61	1	4147	1077	4147	145	2925	1
ENSG00000111845	PAK1IP1	ENSG00000111845	55003	protein_coding	Human	6	10.695	PAK1 interacting protein 1 [Source:HGNC Symbol;Acc:HGNC:20882]	40.66	1	14811	1179	1523	14	330	10
ENSG00000111837	MAK	ENSG00000111837	4117	protein_coding	Human	6	10.7627	male germ cell associated kinase [Source:HGNC Symbol;Acc:HGNC:6816]	42.11	7	75831	1710	3434	132	1277	14
ENSG00000095951	HIVEP1	ENSG00000095951	3096	protein_coding	Human	6	12.0088	HIVEP zinc finger 1 [Source:HGNC Symbol;Acc:HGNC:4920]	39.37	9	156238	2248	3719	235	736	6
ENSG00000078401	EDN1	ENSG00000078401	1906	protein_coding	Human	6	12.2904	endothelin 1 [Source:HGNC Symbol;Acc:HGNC:3176]	42.83	1	6834	639	2035	269	1127	5
ENSG00000112137	PHACTR1	ENSG00000112137	221692	protein_coding	Human	6	12.7163	phosphatase and actin regulator 1 [Source:HGNC Symbol;Acc:HGNC:20990]	41.21	27	574135	1410	2442	156	1212	8
ENSG00000112149	CD83	ENSG00000112149	9308	protein_coding	Human	6	14.1173	CD83 molecule [Source:HGNC Symbol;Acc:HGNC:1703]	45.18	2	19663	530	2318	51	1676	5
ENSG00000187566	NHLRC1	ENSG00000187566	378884	protein_coding	Human	6	18.1204	NHL repeat containing E3 ubiquitin protein ligase 1 [Source:HGNC Symbol;Acc:HGNC:21576]	52.28	1	2238	1188	2238	71	979	1
ENSG00000137393	RNF144B	ENSG00000137393	255488	protein_coding	Human	6	18.3874	ring finger protein 144B [Source:HGNC Symbol;Acc:HGNC:21578]	39.19	2	81521	912	2744	158	3803	6
ENSG00000278705	H4C2	ENSG00000278705	8366	protein_coding	Human	6	26.0269	H4 clustered histone 2 [Source:HGNC Symbol;Acc:HGNC:4789]	54.9	1	388	312	388	31	45	1
ENSG00000010704	HFE	ENSG00000010704	3077	protein_coding	Human	6	26.0873	homeostatic iron regulator [Source:HGNC Symbol;Acc:HGNC:4886]	44.85	14	11063	751	1390	89	603	5
ENSG00000180596	H2BC4	ENSG00000180596	8347	protein_coding	Human	6	26.1149	H2B clustered histone 4 [Source:HGNC Symbol;Acc:HGNC:4757]	37.87	2	9054	381	560	14	96	2
ENSG00000168298	H1-4	ENSG00000168298	3008	protein_coding	Human	6	26.1563	H1.4 linker histone, cluster member [Source:HGNC Symbol;Acc:HGNC:4718]	60.48	1	787	660	787	62	65	1
ENSG00000158373	H2BC5	ENSG00000158373	3017	protein_coding	Human	6	26.1581	H2B clustered histone 5 [Source:HGNC Symbol;Acc:HGNC:4747]	42.23	2	13228	381	638	36	124	2
ENSG00000274290	H2BC6	ENSG00000274290	8344	protein_coding	Human	6	26.1721	H2B clustered histone 6 [Source:HGNC Symbol;Acc:HGNC:4753]	41.16	2	12597	381	1528	233	266	2
ENSG00000277157	H4C4	ENSG00000277157	8360	protein_coding	Human	6	26.1887	H4 clustered histone 4 [Source:HGNC Symbol;Acc:HGNC:4782]	55.09	1	403	312	403	36	55	1
ENSG00000197409	H3C4	ENSG00000197409	8351	protein_coding	Human	6	26.1968	H3 clustered histone 4 [Source:HGNC Symbol;Acc:HGNC:4767]	58.45	1	503	411	503	36	56	1
ENSG00000196866	H2AC7	ENSG00000196866	3013	protein_coding	Human	6	26.1988	H2A clustered histone 7 [Source:HGNC Symbol;Acc:HGNC:4729]	56.08	1	510	393	510	50	67	1
ENSG00000277224	H2BC7	ENSG00000277224	8343	protein_coding	Human	6	26.1995	H2B clustered histone 7 [Source:HGNC Symbol;Acc:HGNC:4752]	54.76	1	473	381	473	43	49	1
ENSG00000273802	H2BC8	ENSG00000273802	8339	protein_coding	Human	6	26.2162	H2B clustered histone 8 [Source:HGNC Symbol;Acc:HGNC:4746]	51.53	1	489	381	489	45	63	1
ENSG00000277075	H2AC8	ENSG00000277075	3012	protein_coding	Human	6	26.2169	H2A clustered histone 8 [Source:HGNC Symbol;Acc:HGNC:4724]	55.32	1	517	393	517	54	70	1
ENSG00000277775	H3C7	ENSG00000277775	8968	protein_coding	Human	6	26.2501	H3 clustered histone 7 [Source:HGNC Symbol;Acc:HGNC:4773]	58.7	1	494	411	494	30	53	1
ENSG00000275713	H2BC9	ENSG00000275713	8345	protein_coding	Human	6	26.2516	H2B clustered histone 9 [Source:HGNC Symbol;Acc:HGNC:4755]	55.41	1	462	381	462	37	44	1
ENSG00000273983	H3C8	ENSG00000273983	8355	protein_coding	Human	6	26.2709	H3 clustered histone 8 [Source:HGNC Symbol;Acc:HGNC:4772]	58.27	1	496	411	496	29	56	1
ENSG00000278588	H2BC10	ENSG00000278588	8346	protein_coding	Human	6	26.2729	H2B clustered histone 10 [Source:HGNC Symbol;Acc:HGNC:4756]	56.85	1	482	381	482	45	56	1
ENSG00000158406	H4C8	ENSG00000158406	8365	protein_coding	Human	6	26.2776	H4 clustered histone 8 [Source:HGNC Symbol;Acc:HGNC:4788]	41.76	3	8030	312	1202	70	325	2
ENSG00000124635	H2BC11	ENSG00000124635	8970	protein_coding	Human	6	27.1259	H2B clustered histone 11 [Source:HGNC Symbol;Acc:HGNC:4761]	41.72	3	6899	276	613	45	227	2
ENSG00000196787	H2AC11	ENSG00000196787	8969	protein_coding	Human	6	27.133	H2A clustered histone 11 [Source:HGNC Symbol;Acc:HGNC:4737]	61.05	1	493	393	493	29	71	1
ENSG00000197903	H2BC12	ENSG00000197903	85236	protein_coding	Human	6	27.1464	H2B clustered histone 12 [Source:HGNC Symbol;Acc:HGNC:13954]	58.18	1	495	381	495	57	57	1
ENSG00000274997	H2AC12	ENSG00000274997	85235	protein_coding	Human	6	27.1471	H2A clustered histone 12 [Source:HGNC Symbol;Acc:HGNC:13671]	59.08	1	457	387	457	23	47	1
ENSG00000185130	H2BC13	ENSG00000185130	8340	protein_coding	Human	6	27.8075	H2B clustered histone 13 [Source:HGNC Symbol;Acc:HGNC:4748]	58.76	1	451	381	451	23	47	1
ENSG00000196747	H2AC13	ENSG00000196747	8329	protein_coding	Human	6	27.8082	H2A clustered histone 13 [Source:HGNC Symbol;Acc:HGNC:4725]	60	1	495	393	495	37	65	1
ENSG00000278828	H3C10	ENSG00000278828	8357	protein_coding	Human	6	27.8101	H3 clustered histone 10 [Source:HGNC Symbol;Acc:HGNC:4775]	48.96	2	1250	411	868	23	434	1
ENSG00000276368	H2AC14	ENSG00000276368	8331	protein_coding	Human	6	27.8143	H2A clustered histone 14 [Source:HGNC Symbol;Acc:HGNC:4727]	58.61	1	476	387	476	37	52	1
ENSG00000273703	H2BC14	ENSG00000273703	8342	protein_coding	Human	6	27.815	H2B clustered histone 14 [Source:HGNC Symbol;Acc:HGNC:4750]	54.91	1	468	381	468	22	65	1
ENSG00000275221	H2AC15	ENSG00000275221	8330	protein_coding	Human	6	27.8379	H2A clustered histone 15 [Source:HGNC Symbol;Acc:HGNC:4726]	59.07	1	496	393	496	36	67	1
ENSG00000233822	H2BC15	ENSG00000233822	8341	protein_coding	Human	6	27.8385	H2B clustered histone 15 [Source:HGNC Symbol;Acc:HGNC:4749]	38.76	3	17165	421	1798	90	1238	2
ENSG00000276903	H2AC16	ENSG00000276903	8332	protein_coding	Human	6	27.8653	H2A clustered histone 16 [Source:HGNC Symbol;Acc:HGNC:4730]	60.37	1	482	393	482	38	51	1
ENSG00000275379	H3C11	ENSG00000275379	8354	protein_coding	Human	6	27.8718	H3 clustered histone 11 [Source:HGNC Symbol;Acc:HGNC:4771]	59.56	1	502	411	502	31	60	1
ENSG00000197153	H3C12	ENSG00000197153	8356	protein_coding	Human	6	27.8903	H3 clustered histone 12 [Source:HGNC Symbol;Acc:HGNC:4774]	48.75	2	2792	411	517	34	67	2
ENSG00000274641	H2BC17	ENSG00000274641	8348	protein_coding	Human	6	27.8934	H2B clustered histone 17 [Source:HGNC Symbol;Acc:HGNC:4758]	57.82	1	467	381	467	38	48	1
ENSG00000226314	ZKSCAN8P1	ENSG00000226314	NA	protein_coding	Human	6	28.1618	ZKSCAN8 pseudogene 1 [Source:HGNC Symbol;Acc:HGNC:18777]	42.32	4	7826	810	1248	113	188	4
ENSG00000187987	ZSCAN23	ENSG00000187987	222696	protein_coding	Human	6	28.4319	zinc finger and SCAN domain containing 23 [Source:HGNC Symbol;Acc:HGNC:21193]	39.86	3	11573	806	1635	82	1084	4
ENSG00000213886	UBD	ENSG00000213886	10537	protein_coding	Human	6	29.5555	ubiquitin D [Source:HGNC Symbol;Acc:HGNC:18795]	43.31	1	4218	498	894	31	365	2
ENSG00000204642	HLA-F	ENSG00000204642	3134	protein_coding	Human	6	29.7228	major histocompatibility complex, class I, F [Source:HGNC Symbol;Acc:HGNC:4963]	45.02	15	15754	743	907	115	283	5
ENSG00000146112	PPP1R18	ENSG00000146112	170954	protein_coding	Human	6	30.6764	protein phosphatase 1 regulatory subunit 18 [Source:HGNC Symbol;Acc:HGNC:29413]	56.1	6	11507	1506	2455	660	880	3
ENSG00000196230	TUBB	ENSG00000196230	203068	protein_coding	Human	6	30.7174	tubulin beta class I [Source:HGNC Symbol;Acc:HGNC:20778]	50.8	7	8104	1195	2874	251	1051	4
ENSG00000137331	IER3	ENSG00000137331	8870	protein_coding	Human	6	30.7432	immediate early response 3 [Source:HGNC Symbol;Acc:HGNC:5392]	58.52	2	1350	444	1294	30	820	2
ENSG00000213780	GTF2H4	ENSG00000213780	2968	protein_coding	Human	6	30.9082	general transcription factor IIH subunit 4 [Source:HGNC Symbol;Acc:HGNC:4658]	51.2	6	5900	1389	1142	90	123	8
ENSG00000261272	MUC22	ENSG00000261272	100507679	protein_coding	Human	6	31.0105	mucin 22 [Source:HGNC Symbol;Acc:HGNC:39755]	46.73	1	24929	5322	6019	233	464	4
ENSG00000228789	HCG22	ENSG00000228789	285834	protein_coding	Human	6	31.0535	HLA complex group 22 (gene/pseudogene) [Source:HGNC Symbol;Acc:HGNC:27780]	48.38	6	6441	756	1142	NA	294	3
ENSG00000234745	HLA-B	ENSG00000234745	3106	protein_coding	Human	6	31.3539	major histocompatibility complex, class I, B [Source:HGNC Symbol;Acc:HGNC:4932]	45.61	13	13196	1013	2085	293	202	8
ENSG00000204516	MICB	ENSG00000204516	4277	protein_coding	Human	6	31.4949	MHC class I polypeptide-related sequence B [Source:HGNC Symbol;Acc:HGNC:7091]	49.6	4	16244	1077	2020	76	1215	5
ENSG00000226979	LTA	ENSG00000226979	4049	protein_coding	Human	6	31.5721	lymphotoxin alpha [Source:HGNC Symbol;Acc:HGNC:6709]	57.77	4	2271	618	1449	106	631	4
ENSG00000232810	TNF	ENSG00000232810	7124	protein_coding	Human	6	31.5756	tumor necrosis factor [Source:HGNC Symbol;Acc:HGNC:11892]	52.81	2	2772	462	1167	177	508	4
ENSG00000227507	LTB	ENSG00000227507	4050	protein_coding	Human	6	31.5805	lymphotoxin beta [Source:HGNC Symbol;Acc:HGNC:6711]	61.61	4	1998	484	968	8	380	3
ENSG00000204421	LY6G6C	ENSG00000204421	80740	protein_coding	Human	6	31.7186	lymphocyte antigen 6 family member G6C [Source:HGNC Symbol;Acc:HGNC:13936]	52.95	2	3099	294	915	68	448	4
ENSG00000213719	CLIC1	ENSG00000213719	1192	protein_coding	Human	6	31.7306	chloride intracellular channel 1 [Source:HGNC Symbol;Acc:HGNC:2062]	51	5	9183	726	1236	143	257	7
ENSG00000228727	SAPCD1	ENSG00000228727	401251	protein_coding	Human	6	31.7627	suppressor APC domain containing 1 [Source:HGNC Symbol;Acc:HGNC:13938]	52.89	3	2195	492	860	202	308	4
ENSG00000243649	CFB	ENSG00000243649	629	protein_coding	Human	6	31.9457	complement factor B [Source:HGNC Symbol;Acc:HGNC:1037]	52.63	21	6437	1630	1811	162	67	9
ENSG00000231852	CYP21A2	ENSG00000231852	1589	protein_coding	Human	6	32.0383	cytochrome P450 family 21 subfamily A member 2 [Source:HGNC Symbol;Acc:HGNC:2600]	61.93	15	3318	763	1174	28	309	6
ENSG00000258388	PPT2-EGFL8	ENSG00000258388	NA	protein_coding	Human	6	32.1538	PPT2-EGFL8 readthrough (NMD candidate) [Source:HGNC Symbol;Acc:HGNC:48343]	52.72	7	18134	558	1846	140	176	11
ENSG00000241404	EGFL8	ENSG00000241404	80864	protein_coding	Human	6	32.1646	EGF like domain multiple 8 [Source:HGNC Symbol;Acc:HGNC:13944]	55.84	6	3687	846	1144	41	325	6
ENSG00000168394	TAP1	ENSG00000168394	6890	protein_coding	Human	6	32.8452	transporter 1, ATP binding cassette subfamily B member [Source:HGNC Symbol;Acc:HGNC:43]	50.42	11	8608	1617	2232	81	297	9
ENSG00000204257	HLA-DMA	ENSG00000204257	3108	protein_coding	Human	6	32.9486	major histocompatibility complex, class II, DM alpha [Source:HGNC Symbol;Acc:HGNC:4934]	43.69	9	20482	670	949	52	249	4
ENSG00000096433	ITPR3	ENSG00000096433	3710	protein_coding	Human	6	33.6204	inositol 1,4,5-trisphosphate receptor type 3 [Source:HGNC Symbol;Acc:HGNC:6182]	55.13	2	76210	8016	9474	406	788	58
ENSG00000161896	IP6K3	ENSG00000161896	117283	protein_coding	Human	6	33.7217	inositol hexakisphosphate kinase 3 [Source:HGNC Symbol;Acc:HGNC:17269]	53.34	3	25244	899	1725	140	690	6
ENSG00000137309	HMGA1	ENSG00000137309	3159	protein_coding	Human	6	34.2369	high mobility group AT-hook 1 [Source:HGNC Symbol;Acc:HGNC:5010]	57.83	7	9359	268	1555	138	1347	5
ENSG00000065060	UHRF1BP1	ENSG00000065060	54887	protein_coding	Human	6	34.7921	UHRF1 binding protein 1 [Source:HGNC Symbol;Acc:HGNC:21216]	42.82	1	85432	4323	9567	168	5076	21
ENSG00000112033	PPARD	ENSG00000112033	5467	protein_coding	Human	6	35.3426	peroxisome proliferator activated receptor delta [Source:HGNC Symbol;Acc:HGNC:9235]	49.53	5	85634	1196	3304	96	1806	8
ENSG00000010030	ETV7	ENSG00000010030	51513	protein_coding	Human	6	36.3541	ETS variant transcription factor 7 [Source:HGNC Symbol;Acc:HGNC:18160]	49.34	8	33710	829	1536	151	459	7
ENSG00000124762	CDKN1A	ENSG00000124762	1026	protein_coding	Human	6	36.6765	cyclin dependent kinase inhibitor 1A [Source:HGNC Symbol;Acc:HGNC:1784]	54.41	8	10878	495	1394	56	1253	3
ENSG00000124772	CPNE5	ENSG00000124772	57699	protein_coding	Human	6	36.7408	copine 5 [Source:HGNC Symbol;Acc:HGNC:2318]	51.68	8	98670	1300	1882	69	1009	12
ENSG00000124780	KCNK17	ENSG00000124780	89822	protein_coding	Human	6	39.299	potassium two pore domain channel subfamily K member 17 [Source:HGNC Symbol;Acc:HGNC:14465]	54.41	3	15461	908	1455	120	400	5
ENSG00000124602	UNC5CL	ENSG00000124602	222643	protein_coding	Human	6	41.0269	unc-5 family C-terminal like [Source:HGNC Symbol;Acc:HGNC:21203]	51.72	3	12327	1557	1807	61	740	7
ENSG00000124731	TREM1	ENSG00000124731	54210	protein_coding	Human	6	41.2679	triggering receptor expressed on myeloid cells 1 [Source:HGNC Symbol;Acc:HGNC:17760]	47.2	7	18757	647	1441	23	1109	3
ENSG00000137166	FOXP4	ENSG00000137166	116113	protein_coding	Human	6	41.5464	forkhead box P4 [Source:HGNC Symbol;Acc:HGNC:20842]	54.72	6	56004	1474	3241	150	2236	12
ENSG00000112576	CCND3	ENSG00000112576	896	protein_coding	Human	6	41.9349	cyclin D3 [Source:HGNC Symbol;Acc:HGNC:1585]	47.06	23	115424	454	1070	213	852	3
ENSG00000146215	CRIP3	ENSG00000146215	401262	protein_coding	Human	6	43.2997	cysteine rich protein 3 [Source:HGNC Symbol;Acc:HGNC:17751]	54.95	7	9117	429	697	20	235	4
ENSG00000171462	DLK2	ENSG00000171462	65989	protein_coding	Human	6	43.4504	delta like non-canonical Notch ligand 2 [Source:HGNC Symbol;Acc:HGNC:21113]	57.38	4	6281	1077	1554	194	186	5
ENSG00000112715	VEGFA	ENSG00000112715	7422	protein_coding	Human	6	43.7702	vascular endothelial growth factor A [Source:HGNC Symbol;Acc:HGNC:12680]	56.4	26	16304	816	1833	282	725	6
ENSG00000146232	NFKBIE	ENSG00000146232	4794	protein_coding	Human	6	44.2582	NFKB inhibitor epsilon [Source:HGNC Symbol;Acc:HGNC:7799]	55.92	4	7623	796	1597	159	604	4
ENSG00000112796	ENPP5	ENSG00000112796	59084	protein_coding	Human	6	46.1592	ectonucleotide pyrophosphatase/phosphodiesterase family member 5 [Source:HGNC Symbol;Acc:HGNC:13717]	38.41	3	11796	1434	2371	95	1526	4
ENSG00000153291	SLC25A27	ENSG00000153291	9481	protein_coding	Human	6	46.6529	solute carrier family 25 member 27 [Source:HGNC Symbol;Acc:HGNC:21065]	37.89	8	25276	554	1120	236	950	5
ENSG00000146072	TNFRSF21	ENSG00000146072	27242	protein_coding	Human	6	47.2315	TNF receptor superfamily member 21 [Source:HGNC Symbol;Acc:HGNC:13469]	41.38	1	78374	1968	3595	394	1233	6
ENSG00000170950	PGK2	ENSG00000170950	5232	protein_coding	Human	6	49.7857	phosphoglycerate kinase 2 [Source:HGNC Symbol;Acc:HGNC:8898]	45.39	1	1626	1254	1626	98	274	1
ENSG00000170899	GSTA4	ENSG00000170899	2941	protein_coding	Human	6	52.9779	glutathione S-transferase alpha 4 [Source:HGNC Symbol;Acc:HGNC:4629]	40.89	6	17357	499	1016	67	246	5
ENSG00000001084	GCLC	ENSG00000001084	2729	protein_coding	Human	6	53.4973	glutamate-cysteine ligase catalytic subunit [Source:HGNC Symbol;Acc:HGNC:4311]	40.16	14	119630	1182	1724	462	980	8
ENSG00000168143	FAM83B	ENSG00000168143	222584	protein_coding	Human	6	54.8468	family with sequence similarity 83 member B [Source:HGNC Symbol;Acc:HGNC:21357]	35.84	1	98329	3036	6244	58	3092	5
ENSG00000112245	PTP4A1	ENSG00000112245	7803	protein_coding	Human	6	63.5217	protein tyrosine phosphatase 4A1 [Source:HGNC Symbol;Acc:HGNC:9634]	39.41	8	61843	440	2345	274	2819	5
ENSG00000119900	OGFRL1	ENSG00000119900	79627	protein_coding	Human	6	71.2888	opioid growth factor receptor like 1 [Source:HGNC Symbol;Acc:HGNC:21378]	36.15	3	20249	1058	5778	95	6940	6
ENSG00000164430	CGAS	ENSG00000164430	115004	protein_coding	Human	6	73.4135	cyclic GMP-AMP synthase [Source:HGNC Symbol;Acc:HGNC:21367]	42.47	4	38783	1469	1894	97	704	5
ENSG00000065833	ME1	ENSG00000065833	4199	protein_coding	Human	6	83.2104	malic enzyme 1 [Source:HGNC Symbol;Acc:HGNC:6983]	36.91	1	220650	1719	3338	97	1522	14
ENSG00000164411	GJB7	ENSG00000164411	375519	protein_coding	Human	6	87.283	gap junction protein beta 7 [Source:HGNC Symbol;Acc:HGNC:16690]	40.38	3	46299	580	1175	78	1261	3
ENSG00000111850	SMIM8	ENSG00000111850	57150	protein_coding	Human	6	87.3226	small integral membrane protein 8 [Source:HGNC Symbol;Acc:HGNC:21401]	40.32	9	77167	264	1771	53	1073	4
ENSG00000203872	C6orf163	ENSG00000203872	206412	protein_coding	Human	6	87.3448	chromosome 6 open reading frame 163 [Source:HGNC Symbol;Acc:HGNC:21403]	40.23	4	20651	795	1196	504	66	3
ENSG00000272514	CFAP206	ENSG00000272514	154313	protein_coding	Human	6	87.408	cilia and flagella associated protein 206 [Source:HGNC Symbol;Acc:HGNC:21405]	37.91	4	56494	971	2026	80	214	11
ENSG00000213204		ENSG00000213204	NA	protein_coding	Human	6	87.408	novel transcript, C6orf165-SLC35A1 readthrough	38.54	3	103623	1869	1575	42	87	10
ENSG00000164414	SLC35A1	ENSG00000164414	10559	protein_coding	Human	6	87.4706	solute carrier family 35 member A1 [Source:HGNC Symbol;Acc:HGNC:11021]	39.25	4	41714	807	1632	63	705	7
ENSG00000112182	BACH2	ENSG00000112182	60468	protein_coding	Human	6	89.9265	BTB domain and CNC homolog 2 [Source:HGNC Symbol;Acc:HGNC:14078]	40.5	13	370316	2526	2288	124	2596	5
ENSG00000172461	FUT9	ENSG00000172461	10690	protein_coding	Human	6	96.016	fucosyltransferase 9 [Source:HGNC Symbol;Acc:HGNC:4020]	35.22	2	199639	1080	6979	112	11377	3
ENSG00000057657	PRDM1	ENSG00000057657	639	protein_coding	Human	6	105.993	PR/SET domain 1 [Source:HGNC Symbol;Acc:HGNC:9346]	40.37	10	116477	1861	2854	156	1772	5
ENSG00000112769	LAMA4	ENSG00000112769	3910	protein_coding	Human	6	112.108	laminin subunit alpha 4 [Source:HGNC Symbol;Acc:HGNC:6484]	39.12	24	147009	1797	1899	174	353	11
ENSG00000164451	CALHM4	ENSG00000164451	221301	protein_coding	Human	6	116.529	calcium homeostasis modulator family member 4 [Source:HGNC Symbol;Acc:HGNC:21094]	36.69	5	32115	546	1613	97	1078	3
ENSG00000047936	ROS1	ENSG00000047936	6098	protein_coding	Human	6	117.287	ROS proto-oncogene 1, receptor tyrosine kinase [Source:HGNC Symbol;Acc:HGNC:10261]	37.25	3	138590	4788	5522	242	573	30
ENSG00000111912	NCOA7	ENSG00000111912	135112	protein_coding	Human	6	125.781	nuclear receptor coactivator 7 [Source:HGNC Symbol;Acc:HGNC:21081]	39.05	11	150874	1194	2243	105	2129	7
ENSG00000112299	VNN1	ENSG00000112299	8876	protein_coding	Human	6	132.681	vanin 1 [Source:HGNC Symbol;Acc:HGNC:12705]	38.11	1	33207	1542	3853	20	2291	7
ENSG00000112306	RPS12	ENSG00000112306	6206	protein_coding	Human	6	132.815	ribosomal protein S12 [Source:HGNC Symbol;Acc:HGNC:10385]	42.19	2	2996	399	571	41	22	6
ENSG00000171408	PDE7B	ENSG00000171408	27115	protein_coding	Human	6	135.852	phosphodiesterase 7B [Source:HGNC Symbol;Acc:HGNC:8792]	38.31	3	343874	1154	3777	298	2523	10
ENSG00000027697	IFNGR1	ENSG00000027697	3459	protein_coding	Human	6	137.197	interferon gamma receptor 1 [Source:HGNC Symbol;Acc:HGNC:5439]	38.8	19	21967	1119	1871	99	522	7
ENSG00000118503	TNFAIP3	ENSG00000118503	7128	protein_coding	Human	6	137.867	TNF alpha induced protein 3 [Source:HGNC Symbol;Acc:HGNC:11896]	43.95	8	16101	1996	3719	109	1988	7
ENSG00000010818	HIVEP2	ENSG00000010818	3097	protein_coding	Human	6	142.751	HIVEP zinc finger 2 [Source:HGNC Symbol;Acc:HGNC:4921]	38.72	5	205230	7341	6029	183	1635	7
ENSG00000135604	STX11	ENSG00000135604	8676	protein_coding	Human	6	144.15	syntaxin 11 [Source:HGNC Symbol;Acc:HGNC:11429]	40.95	4	41453	864	3407	77	2325	3
ENSG00000118508	RAB32	ENSG00000118508	10981	protein_coding	Human	6	146.544	RAB32, member RAS oncogene family [Source:HGNC Symbol;Acc:HGNC:9772]	38.94	1	11121	678	1065	39	348	3
ENSG00000203727	SAMD5	ENSG00000203727	389432	protein_coding	Human	6	147.509	sterile alpha motif domain containing 5 [Source:HGNC Symbol;Acc:HGNC:21180]	39.37	2	228858	408	3360	239	2832	2
ENSG00000055208	TAB2	ENSG00000055208	23118	protein_coding	Human	6	149.219	TGF-beta activated kinase 1 (MAP3K7) binding protein 2 [Source:HGNC Symbol;Acc:HGNC:17075]	38.87	10	192973	1308	2264	137	1488	5
ENSG00000181472	ZBTB2	ENSG00000181472	57621	protein_coding	Human	6	151.364	zinc finger and BTB domain containing 2 [Source:HGNC Symbol;Acc:HGNC:20868]	44.34	1	27445	1545	3103	76	1406	3
ENSG00000091831	ESR1	ENSG00000091831	2099	protein_coding	Human	6	151.657	estrogen receptor 1 [Source:HGNC Symbol;Acc:HGNC:3467]	39.66	14	472929	1047	2487	235	2495	5
ENSG00000131018	SYNE1	ENSG00000131018	23345	protein_coding	Human	6	152.122	spectrin repeat containing nuclear envelope protein 1 [Source:HGNC Symbol;Acc:HGNC:17089]	38.41	51	516115	4151	4252	160	723	21
ENSG00000175048	ZDHHC14	ENSG00000175048	79683	protein_coding	Human	6	157.381	zinc finger DHHC-type palmitoyltransferase 14 [Source:HGNC Symbol;Acc:HGNC:20341]	45.59	9	297025	897	2871	860	1985	6
ENSG00000112096	SOD2	ENSG00000112096	6648	protein_coding	Human	6	159.669	superoxide dismutase 2 [Source:HGNC Symbol;Acc:HGNC:11180]	42.3	15	93461	496	2036	114	2156	4
ENSG00000146457	WTAP	ENSG00000146457	9589	protein_coding	Human	6	159.726	WT1 associated protein [Source:HGNC Symbol;Acc:HGNC:16846]	38.63	8	30735	720	1867	244	804	6
ENSG00000112531	QKI	ENSG00000112531	9444	protein_coding	Human	6	163.414	QKI, KH domain containing RNA binding [Source:HGNC Symbol;Acc:HGNC:21100]	36.39	17	164593	652	2646	346	2656	6
ENSG00000249141		ENSG00000249141	NA	protein_coding	Human	6	166.858	novel protein	45.36	1	98031	557	600	NA	43	8
ENSG00000026297	RNASET2	ENSG00000026297	8635	protein_coding	Human	6	166.922	ribonuclease T2 [Source:HGNC Symbol;Acc:HGNC:21686]	48.85	22	35079	516	2074	230	1237	7
ENSG00000130023	ERMARD	ENSG00000130023	55780	protein_coding	Human	6	169.752	ER membrane associated RNA degradation [Source:HGNC Symbol;Acc:HGNC:21056]	43.3	16	29979	858	1125	67	48	9
ENSG00000174945	AMZ1	ENSG00000174945	155185	protein_coding	Human	7	2.67952	archaelysin family metallopeptidase 1 [Source:HGNC Symbol;Acc:HGNC:22231]	50.95	7	95979	1296	2703	166	3704	5
ENSG00000146535	GNA12	ENSG00000146535	2768	protein_coding	Human	7	2.7281	G protein subunit alpha 12 [Source:HGNC Symbol;Acc:HGNC:4380]	45.86	8	116204	816	2528	264	2770	3
ENSG00000075624	ACTB	ENSG00000075624	60	protein_coding	Human	7	5.52641	actin beta [Source:HGNC Symbol;Acc:HGNC:132]	56.77	23	37494	711	1290	76	509	5
ENSG00000155026	RSPH10B	ENSG00000155026	222967	protein_coding	Human	7	5.92555	radial spoke head 10 homolog B [Source:HGNC Symbol;Acc:HGNC:27362]	48.15	10	45140	1456	1671	143	237	10
ENSG00000157999	ANKRD61	ENSG00000157999	100310846	protein_coding	Human	7	6.03138	ankyrin repeat domain 61 [Source:HGNC Symbol;Acc:HGNC:22467]	46.3	1	5177	1257	1423	NA	166	3
ENSG00000215018	COL28A1	ENSG00000215018	340267	protein_coding	Human	7	7.3562	collagen type XXVIII alpha 1 chain [Source:HGNC Symbol;Acc:HGNC:22442]	38.55	6	179671	929	1746	80	459	12
ENSG00000146530	VWDE	ENSG00000146530	221806	protein_coding	Human	7	12.3309	von Willebrand factor D and EGF domains [Source:HGNC Symbol;Acc:HGNC:21897]	33.94	7	73057	1869	2683	152	201	14
ENSG00000006747	SCIN	ENSG00000006747	85477	protein_coding	Human	7	12.5706	scinderin [Source:HGNC Symbol;Acc:HGNC:21695]	38.46	10	89606	955	1933	114	2164	7
ENSG00000214960	CRPPA	ENSG00000214960	729920	protein_coding	Human	7	16.0875	CDP-L-ribitol pyrophosphorylase A [Source:HGNC Symbol;Acc:HGNC:37276]	36.76	6	414980	1093	2164	140	1337	9
ENSG00000106546	AHR	ENSG00000106546	196	protein_coding	Human	7	16.9164	aryl hydrocarbon receptor [Source:HGNC Symbol;Acc:HGNC:348]	36.63	7	429794	2532	2815	490	2338	7
ENSG00000048052	HDAC9	ENSG00000048052	9734	protein_coding	Human	7	18.0869	histone deacetylase 9 [Source:HGNC Symbol;Acc:HGNC:14065]	36.13	32	915468	1630	2602	140	2066	10
ENSG00000105855	ITGB8	ENSG00000105855	3696	protein_coding	Human	7	20.3307	integrin subunit beta 8 [Source:HGNC Symbol;Acc:HGNC:6163]	37.44	5	85053	2108	4222	572	3045	8
ENSG00000105866	SP4	ENSG00000105866	6671	protein_coding	Human	7	21.428	Sp4 transcription factor [Source:HGNC Symbol;Acc:HGNC:11209]	38.35	5	86780	1244	3334	159	2700	4
ENSG00000136244	IL6	ENSG00000136244	3569	protein_coding	Human	7	22.7259	interleukin 6 [Source:HGNC Symbol;Acc:HGNC:6018]	45.63	9	6119	560	1157	82	229	4
ENSG00000050344	NFE2L3	ENSG00000050344	9603	protein_coding	Human	7	26.1522	NFE2 like bZIP transcription factor 3 [Source:HGNC Symbol;Acc:HGNC:7783]	44.68	3	34940	1168	2097	301	698	2
ENSG00000197576	HOXA4	ENSG00000197576	3201	protein_coding	Human	7	27.1285	homeobox A4 [Source:HGNC Symbol;Acc:HGNC:5105]	56.95	4	2274	828	1498	36	574	2
ENSG00000146592	CREB5	ENSG00000146592	9586	protein_coding	Human	7	28.2993	cAMP responsive element binding protein 5 [Source:HGNC Symbol;Acc:HGNC:16844]	40.7	15	526574	1012	1560	125	1562	6
ENSG00000106105	GARS1	ENSG00000106105	2617	protein_coding	Human	7	30.5805	glycyl-tRNA synthetase 1 [Source:HGNC Symbol;Acc:HGNC:4162]	38.92	33	53501	1310	2808	59	158	15
ENSG00000187037	GPR141	ENSG00000187037	353345	protein_coding	Human	7	37.6838	G protein-coupled receptor 141 [Source:HGNC Symbol;Acc:HGNC:19997]	38.46	5	150023	716	1380	85	1294	4
ENSG00000106483	SFRP4	ENSG00000106483	6424	protein_coding	Human	7	37.9059	secreted frizzled related protein 4 [Source:HGNC Symbol;Acc:HGNC:10778]	39.07	3	119764	726	1448	250	1547	5
ENSG00000122641	INHBA	ENSG00000122641	3624	protein_coding	Human	7	41.6672	inhibin subunit beta A [Source:HGNC Symbol;Acc:HGNC:6066]	40.65	5	38667	1281	2494	172	1571	3
ENSG00000002746	HECW1	ENSG00000002746	23072	protein_coding	Human	7	43.1126	HECT, C2 and WW domain containing E3 ubiquitin protein ligase 1 [Source:HGNC Symbol;Acc:HGNC:22195]	42.03	11	453373	3318	2135	174	2100	8
ENSG00000164543	STK17A	ENSG00000164543	9263	protein_coding	Human	7	43.5828	serine/threonine kinase 17a [Source:HGNC Symbol;Acc:HGNC:11395]	40.71	4	67956	1245	2187	153	1345	6
ENSG00000062582	MRPS24	ENSG00000062582	64951	protein_coding	Human	7	43.8666	mitochondrial ribosomal protein S24 [Source:HGNC Symbol;Acc:HGNC:14510]	50.93	5	3336	362	852	76	139	3
ENSG00000164708	PGAM2	ENSG00000164708	5224	protein_coding	Human	7	44.0627	phosphoglycerate mutase 2 [Source:HGNC Symbol;Acc:HGNC:8889]	58.43	1	2841	762	837	38	37	3
ENSG00000146674	IGFBP3	ENSG00000146674	3486	protein_coding	Human	7	45.9122	insulin like growth factor binding protein 3 [Source:HGNC Symbol;Acc:HGNC:5472]	49.16	9	9630	607	1296	143	598	4
ENSG00000183696	UPP1	ENSG00000183696	7378	protein_coding	Human	7	48.0886	uridine phosphorylase 1 [Source:HGNC Symbol;Acc:HGNC:12576]	48.3	12	20109	380	1191	123	224	7
ENSG00000106070	GRB10	ENSG00000106070	2887	protein_coding	Human	7	50.5901	growth factor receptor bound protein 10 [Source:HGNC Symbol;Acc:HGNC:4564]	45.52	26	203400	1390	2311	128	1533	11
ENSG00000169902	TPST1	ENSG00000169902	8460	protein_coding	Human	7	66.2053	tyrosylprotein sulfotransferase 1 [Source:HGNC Symbol;Acc:HGNC:12020]	42.21	6	215227	693	1040	114	285	4
ENSG00000009950	MLXIPL	ENSG00000009950	51085	protein_coding	Human	7	73.5932	MLX interacting protein like [Source:HGNC Symbol;Acc:HGNC:12744]	56.25	11	31350	1919	2165	38	661	11
ENSG00000106089	STX1A	ENSG00000106089	6804	protein_coding	Human	7	73.6992	syntaxin 1A [Source:HGNC Symbol;Acc:HGNC:11433]	58.84	14	20467	812	908	31	872	6
ENSG00000189143	CLDN4	ENSG00000189143	1364	protein_coding	Human	7	73.7995	claudin 4 [Source:HGNC Symbol;Acc:HGNC:2046]	49.38	5	33149	630	2228	953	855	2
ENSG00000127946	HIP1	ENSG00000127946	3092	protein_coding	Human	7	75.5333	huntingtin interacting protein 1 [Source:HGNC Symbol;Acc:HGNC:4913]	48.34	7	205665	2385	2918	48	3016	15
ENSG00000170027	YWHAG	ENSG00000170027	7532	protein_coding	Human	7	76.3268	tyrosine 3-monooxygenase/tryptophan 5-monooxygenase activation protein gamma [Source:HGNC Symbol;Acc:HGNC:12852]	44.52	1	32193	744	3705	183	2778	2
ENSG00000188372	ZP3	ENSG00000188372	7784	protein_coding	Human	7	76.3975	zona pellucida glycoprotein 3 [Source:HGNC Symbol;Acc:HGNC:13189]	50.47	7	44554	980	997	245	10	6
ENSG00000091073	DTX2	ENSG00000091073	113878	protein_coding	Human	7	76.4617	deltex E3 ubiquitin ligase 2 [Source:HGNC Symbol;Acc:HGNC:15973]	54.28	21	44320	737	1113	113	291	5
ENSG00000205482	SPDYE18	ENSG00000205482	100505767	protein_coding	Human	7	77.0504	speedy/RINGO cell cycle regulator family member E18 [Source:HGNC Symbol;Acc:HGNC:51514]	48.97	1	12168	1059	3077	242	767	9
ENSG00000135218	CD36	ENSG00000135218	948	protein_coding	Human	7	80.3696	CD36 molecule [Source:HGNC Symbol;Acc:HGNC:1663]	36.03	24	309703	879	1510	113	484	8
ENSG00000005469	CROT	ENSG00000005469	54677	protein_coding	Human	7	87.3457	carnitine O-octanoyltransferase [Source:HGNC Symbol;Acc:HGNC:2366]	37.43	7	54131	1438	1574	65	725	10
ENSG00000006634	DBF4	ENSG00000006634	10926	protein_coding	Human	7	87.8762	DBF4 zinc finger [Source:HGNC Symbol;Acc:HGNC:17364]	36.72	8	33338	880	1558	272	520	8
ENSG00000008277	ADAM22	ENSG00000008277	53616	protein_coding	Human	7	87.9341	ADAM metallopeptidase domain 22 [Source:HGNC Symbol;Acc:HGNC:201]	37.29	14	268747	2135	3661	168	2657	22
ENSG00000164647	STEAP1	ENSG00000164647	26872	protein_coding	Human	7	90.1545	STEAP family member 1 [Source:HGNC Symbol;Acc:HGNC:11378]	37.87	3	10374	662	993	53	147	4
ENSG00000127920	GNG11	ENSG00000127920	2791	protein_coding	Human	7	93.9217	G protein subunit gamma 11 [Source:HGNC Symbol;Acc:HGNC:4403]	38.37	1	6876	222	3019	403	2394	2
ENSG00000004799	PDK4	ENSG00000004799	5166	protein_coding	Human	7	95.5835	pyruvate dehydrogenase kinase 4 [Source:HGNC Symbol;Acc:HGNC:8812]	36.08	5	13018	1236	1484	223	2142	5
ENSG00000070669	ASNS	ENSG00000070669	440	protein_coding	Human	7	97.8517	asparagine synthetase (glutamine-hydrolyzing) [Source:HGNC Symbol;Acc:HGNC:753]	38.47	17	20866	1017	1342	87	178	8
ENSG00000166448	TMEM130	ENSG00000166448	222865	protein_coding	Human	7	98.8465	transmembrane protein 130 [Source:HGNC Symbol;Acc:HGNC:25429]	52.26	8	24284	941	1838	236	1472	5
ENSG00000078487	ZCWPW1	ENSG00000078487	55063	protein_coding	Human	7	100.401	zinc finger CW-type and PWWP domain containing 1 [Source:HGNC Symbol;Acc:HGNC:23486]	44.82	9	28167	1294	1558	104	169	11
ENSG00000128564	VGF	ENSG00000128564	7425	protein_coding	Human	7	101.163	VGF nerve growth factor inducible [Source:HGNC Symbol;Acc:HGNC:12684]	68.15	2	3061	1848	2514	91	484	2
ENSG00000160999	SH2B2	ENSG00000160999	10603	protein_coding	Human	7	102.285	SH2B adaptor protein 2 [Source:HGNC Symbol;Acc:HGNC:17381]	56.99	3	36621	1314	1613	88	77	8
ENSG00000161048	NAPEPLD	ENSG00000161048	222236	protein_coding	Human	7	103.1	N-acyl phosphatidylethanolamine phospholipase D [Source:HGNC Symbol;Acc:HGNC:21683]	40.35	10	49785	841	2762	132	1644	4
ENSG00000105835	NAMPT	ENSG00000105835	10135	protein_coding	Human	7	106.248	nicotinamide phosphoribosyltransferase [Source:HGNC Symbol;Acc:HGNC:30092]	37.11	49	37669	850	3296	115	1082	8
ENSG00000253276	CCDC71L	ENSG00000253276	168455	protein_coding	Human	7	106.654	coiled-coil domain containing 71 like [Source:HGNC Symbol;Acc:HGNC:26685]	40.48	1	6799	708	6799	262	5829	1
ENSG00000091136	LAMB1	ENSG00000091136	3912	protein_coding	Human	7	107.924	laminin subunit beta 1 [Source:HGNC Symbol;Acc:HGNC:6486]	42.41	37	79415	3134	3965	121	144	21
ENSG00000091129	NRCAM	ENSG00000091129	4897	protein_coding	Human	7	108.148	neuronal cell adhesion molecule [Source:HGNC Symbol;Acc:HGNC:7994]	39	14	309095	1772	2452	112	2146	12
ENSG00000146802	TMEM168	ENSG00000146802	64418	protein_coding	Human	7	112.762	transmembrane protein 168 [Source:HGNC Symbol;Acc:HGNC:25826]	35.26	7	28047	1103	1998	139	1254	4
ENSG00000128594	LRRC4	ENSG00000128594	64101	protein_coding	Human	7	128.027	leucine rich repeat containing 4 [Source:HGNC Symbol;Acc:HGNC:15586]	56.07	4	5037	658	1441	166	1608	2
ENSG00000135253	KCP	ENSG00000135253	375616	protein_coding	Human	7	128.862	kielin cysteine rich BMP regulator [Source:HGNC Symbol;Acc:HGNC:17585]	54.9	12	48678	3587	2828	40	193	17
ENSG00000128510	CPA4	ENSG00000128510	51200	protein_coding	Human	7	130.293	carboxypeptidase A4 [Source:HGNC Symbol;Acc:HGNC:15740]	46.73	11	31047	754	1084	47	1151	6
ENSG00000085662	AKR1B1	ENSG00000085662	231	protein_coding	Human	7	134.442	aldo-keto reductase family 1 member B [Source:HGNC Symbol;Acc:HGNC:381]	50.04	14	16929	684	889	38	238	5
ENSG00000227471	AKR1B15	ENSG00000227471	441282	protein_coding	Human	7	134.549	aldo-keto reductase family 1 member B15 [Source:HGNC Symbol;Acc:HGNC:37281]	45.52	4	30766	1007	1563	202	323	9
ENSG00000157703	SVOPL	ENSG00000157703	136306	protein_coding	Human	7	138.594	SVOP like [Source:HGNC Symbol;Acc:HGNC:27034]	43.61	8	107078	1018	1902	262	334	11
ENSG00000105929	ATP6V0A4	ENSG00000105929	50617	protein_coding	Human	7	138.706	ATPase H+ transporting V0 subunit a4 [Source:HGNC Symbol;Acc:HGNC:866]	45.87	10	93267	1849	1943	126	292	13
ENSG00000127362	TAS2R3	ENSG00000127362	50831	protein_coding	Human	7	141.764	taste 2 receptor member 3 [Source:HGNC Symbol;Acc:HGNC:14910]	45.69	1	1101	951	1101	62	88	1
ENSG00000127364	TAS2R4	ENSG00000127364	50832	protein_coding	Human	7	141.777	taste 2 receptor member 4 [Source:HGNC Symbol;Acc:HGNC:14911]	39.8	1	5018	900	5018	1815	2303	1
ENSG00000127366	TAS2R5	ENSG00000127366	54429	protein_coding	Human	7	141.79	taste 2 receptor member 5 [Source:HGNC Symbol;Acc:HGNC:14912]	48.39	1	1151	900	1151	145	106	1
ENSG00000257138	TAS2R38	ENSG00000257138	5726	protein_coding	Human	7	141.973	taste 2 receptor member 38 [Source:HGNC Symbol;Acc:HGNC:9584]	48.21	1	1143	1002	1143	84	57	1
ENSG00000165125	TRPV6	ENSG00000165125	55503	protein_coding	Human	7	142.871	transient receptor potential cation channel subfamily V member 6 [Source:HGNC Symbol;Acc:HGNC:14006]	51.09	8	14538	945	2443	68	499	7
ENSG00000127412	TRPV5	ENSG00000127412	56302	protein_coding	Human	7	142.908	transient receptor potential cation channel subfamily V member 5 [Source:HGNC Symbol;Acc:HGNC:3145]	45.79	3	25646	1787	2345	276	562	12
ENSG00000197993	KEL	ENSG00000197993	3792	protein_coding	Human	7	142.941	Kell metallo-endopeptidase (Kell blood group) [Source:HGNC Symbol;Acc:HGNC:6308]	47.1	9	21250	841	930	112	134	7
ENSG00000178826	TMEM139	ENSG00000178826	135932	protein_coding	Human	7	143.28	transmembrane protein 139 [Source:HGNC Symbol;Acc:HGNC:22058]	47.5	9	8092	651	1372	87	918	3
ENSG00000188037	CLCN1	ENSG00000188037	1180	protein_coding	Human	7	143.316	chloride voltage-gated channel 1 [Source:HGNC Symbol;Acc:HGNC:2019]	46.08	5	35973	1694	1952	94	109	16
ENSG00000106565	TMEM176B	ENSG00000106565	28959	protein_coding	Human	7	150.791	transmembrane protein 176B [Source:HGNC Symbol;Acc:HGNC:29596]	51.68	6	10076	794	1221	103	236	7
ENSG00000002726	AOC1	ENSG00000002726	26	protein_coding	Human	7	150.825	amine oxidase copper containing 1 [Source:HGNC Symbol;Acc:HGNC:80]	47.8	7	36878	1807	2037	80	241	5
ENSG00000164867	NOS3	ENSG00000164867	4846	protein_coding	Human	7	150.991	nitric oxide synthase 3 [Source:HGNC Symbol;Acc:HGNC:7876]	57.59	10	23572	2252	1705	141	425	10
ENSG00000130226	DPP6	ENSG00000130226	1804	protein_coding	Human	7	153.887	dipeptidyl peptidase like 6 [Source:HGNC Symbol;Acc:HGNC:3010]	43.87	16	1007189	1938	1843	347	1037	9
ENSG00000106018	VIPR2	ENSG00000106018	7434	protein_coding	Human	7	159.028	vasoactive intestinal peptide receptor 2 [Source:HGNC Symbol;Acc:HGNC:12695]	49.15	4	116693	1140	1997	82	776	10
ENSG00000147324	MFHAS1	ENSG00000147324	9258	protein_coding	Human	8	8.78335	multifunctional ROCO family signaling regulator 1 [Source:HGNC Symbol;Acc:HGNC:16982]	44.15	4	110277	3159	2001	572	2668	4
ENSG00000173281	PPP1R3B	ENSG00000173281	79660	protein_coding	Human	8	9.13626	protein phosphatase 1 regulatory subunit 3B [Source:HGNC Symbol;Acc:HGNC:14942]	46.01	2	15320	858	3922	90	2885	2
ENSG00000254093	PINX1	ENSG00000254093	54984	protein_coding	Human	8	10.765	PIN2 (TERF1) interacting telomerase inhibitor 1 [Source:HGNC Symbol;Acc:HGNC:30046]	43.17	8	74924	514	794	94	346	5
ENSG00000154319	FAM167A	ENSG00000154319	83648	protein_coding	Human	8	11.4215	family with sequence similarity 167 member A [Source:HGNC Symbol;Acc:HGNC:15549]	52.56	8	54433	518	1514	296	1258	3
ENSG00000250305	TRMT9B	ENSG00000250305	57604	protein_coding	Human	8	12.9456	tRNA methyltransferase 9B (putative) [Source:HGNC Symbol;Acc:HGNC:26725]	41.39	9	85862	497	2834	170	2592	4
ENSG00000038945	MSR1	ENSG00000038945	4481	protein_coding	Human	8	16.1079	macrophage scavenger receptor 1 [Source:HGNC Symbol;Acc:HGNC:7376]	35.52	14	459613	790	1263	57	1091	6
ENSG00000155975	VPS37A	ENSG00000155975	137492	protein_coding	Human	8	17.2469	VPS37A subunit of ESCRT-I [Source:HGNC Symbol;Acc:HGNC:24928]	36.9	11	55497	635	1463	213	598	6
ENSG00000003987	MTMR7	ENSG00000003987	9108	protein_coding	Human	8	17.2968	myotubularin related protein 7 [Source:HGNC Symbol;Acc:HGNC:7454]	40.26	9	116735	1323	1280	36	1208	6
ENSG00000003989	SLC7A2	ENSG00000003989	6542	protein_coding	Human	8	17.4971	solute carrier family 7 member 2 [Source:HGNC Symbol;Acc:HGNC:11060]	40.13	6	73486	2048	5785	58	3637	12
ENSG00000104213	PDGFRL	ENSG00000104213	5157	protein_coding	Human	8	17.5764	platelet derived growth factor receptor like [Source:HGNC Symbol;Acc:HGNC:8805]	44.54	4	67639	881	1158	118	338	5
ENSG00000061337	LZTS1	ENSG00000061337	11178	protein_coding	Human	8	20.2462	leucine zipper tumor suppressor 1 [Source:HGNC Symbol;Acc:HGNC:13861]	50.43	4	57799	1357	3252	145	3557	3
ENSG00000104635	SLC39A14	ENSG00000104635	23516	protein_coding	Human	8	22.3673	solute carrier family 39 member 14 [Source:HGNC Symbol;Acc:HGNC:20858]	48.27	12	66852	764	1519	110	1661	5
ENSG00000120910	PPP3CC	ENSG00000120910	5533	protein_coding	Human	8	22.4408	protein phosphatase 3 catalytic subunit gamma [Source:HGNC Symbol;Acc:HGNC:9316]	39.2	8	100324	962	1301	340	203	9
ENSG00000120913	PDLIM2	ENSG00000120913	64236	protein_coding	Human	8	22.5783	PDZ and LIM domain 2 [Source:HGNC Symbol;Acc:HGNC:13992]	58.44	20	19747	745	1562	98	572	7
ENSG00000179388	EGR3	ENSG00000179388	1960	protein_coding	Human	8	22.6877	early growth response 3 [Source:HGNC Symbol;Acc:HGNC:3240]	56.37	5	5822	810	1860	281	1431	2
ENSG00000147454	SLC25A37	ENSG00000147454	51312	protein_coding	Human	8	23.529	solute carrier family 25 member 37 [Source:HGNC Symbol;Acc:HGNC:29786]	48.38	12	46508	607	1739	47	1133	3
ENSG00000167034	NKX3-1	ENSG00000167034	4824	protein_coding	Human	8	23.6787	NK3 homeobox 1 [Source:HGNC Symbol;Acc:HGNC:7838]	49.36	2	4242	592	1996	49	1378	2
ENSG00000159167	STC1	ENSG00000159167	6781	protein_coding	Human	8	23.8419	stanniocalcin 1 [Source:HGNC Symbol;Acc:HGNC:11373]	43.8	2	12878	640	2808	230	1848	4
ENSG00000221914	PPP2R2A	ENSG00000221914	5520	protein_coding	Human	8	26.2915	protein phosphatase 2 regulatory subunit Balpha [Source:HGNC Symbol;Acc:HGNC:9304]	37.6	28	81173	539	1232	152	598	6
ENSG00000240694	PNMA2	ENSG00000240694	10687	protein_coding	Human	8	26.5047	PNMA family member 2 [Source:HGNC Symbol;Acc:HGNC:9159]	48.67	8	9392	1095	1128	225	2960	3
ENSG00000120915	EPHX2	ENSG00000120915	2053	protein_coding	Human	8	27.4908	epoxide hydrolase 2 [Source:HGNC Symbol;Acc:HGNC:3402]	47.54	12	54784	1250	1338	64	519	11
ENSG00000171320	ESCO2	ENSG00000171320	157570	protein_coding	Human	8	27.7719	establishment of sister chromatid cohesion N-acetyltransferase 2 [Source:HGNC Symbol;Acc:HGNC:27230]	37.71	8	40692	815	1659	56	1026	6
ENSG00000120875	DUSP4	ENSG00000120875	1846	protein_coding	Human	8	29.3331	dual specificity phosphatase 4 [Source:HGNC Symbol;Acc:HGNC:3070]	51.1	2	17621	1048	4256	593	2224	4
ENSG00000198042	MAK16	ENSG00000198042	84549	protein_coding	Human	8	33.4852	MAK16 homolog [Source:HGNC Symbol;Acc:HGNC:13703]	39.93	5	16081	658	1229	25	1374	6
ENSG00000187840	EIF4EBP1	ENSG00000187840	1978	protein_coding	Human	8	38.0305	eukaryotic translation initiation factor 4E binding protein 1 [Source:HGNC Symbol;Acc:HGNC:3288]	49.17	2	29832	357	761	40	430	3
ENSG00000176907	TCIM	ENSG00000176907	56892	protein_coding	Human	8	40.1535	transcriptional and immune response regulator [Source:HGNC Symbol;Acc:HGNC:1357]	36.14	1	1829	321	1829	51	1457	1
ENSG00000029534	ANK1	ENSG00000029534	286	protein_coding	Human	8	41.6532	ankyrin 1 [Source:HGNC Symbol;Acc:HGNC:492]	49.32	14	243543	2209	2955	205	818	16
ENSG00000221869	CEBPD	ENSG00000221869	1052	protein_coding	Human	8	47.7369	CCAAT enhancer binding protein delta [Source:HGNC Symbol;Acc:HGNC:1835]	65.97	1	1252	810	1252	44	398	1
ENSG00000254087	LYN	ENSG00000254087	4067	protein_coding	Human	8	55.8798	LYN proto-oncogene, Src family tyrosine kinase [Source:HGNC Symbol;Acc:HGNC:6735]	43.2	4	134335	1155	3198	108	4058	9
ENSG00000137575	SDCBP	ENSG00000137575	6386	protein_coding	Human	8	58.5529	syndecan binding protein [Source:HGNC Symbol;Acc:HGNC:10662]	35.86	13	29936	867	1409	140	775	7
ENSG00000147573	TRIM55	ENSG00000147573	84675	protein_coding	Human	8	66.1269	tripartite motif containing 55 [Source:HGNC Symbol;Acc:HGNC:14215]	40.98	5	48590	1339	1861	241	530	7
ENSG00000147576	ADHFE1	ENSG00000147576	137872	protein_coding	Human	8	66.4325	alcohol dehydrogenase iron containing 1 [Source:HGNC Symbol;Acc:HGNC:16354]	43.48	16	36416	456	1232	17	220	9
ENSG00000137571	SLCO5A1	ENSG00000137571	81796	protein_coding	Human	8	69.667	solute carrier organic anion transporter family member 5A1 [Source:HGNC Symbol;Acc:HGNC:19046]	40.03	8	167933	1983	2903	330	1819	6
ENSG00000178860	MSC	ENSG00000178860	9242	protein_coding	Human	8	71.8416	musculin [Source:HGNC Symbol;Acc:HGNC:7321]	58.71	3	2853	621	924	234	1101	2
ENSG00000182674	KCNB2	ENSG00000182674	9312	protein_coding	Human	8	72.5372	potassium voltage-gated channel subfamily B member 2 [Source:HGNC Symbol;Acc:HGNC:6232]	38.9	1	401125	2736	3748	377	258	3
ENSG00000137558	PI15	ENSG00000137558	51050	protein_coding	Human	8	74.8245	peptidase inhibitor 15 [Source:HGNC Symbol;Acc:HGNC:8946]	34.88	3	30496	777	3676	220	2614	6
ENSG00000164683	HEY1	ENSG00000164683	23462	protein_coding	Human	8	79.7624	hes related family bHLH transcription factor with YRPW motif 1 [Source:HGNC Symbol;Acc:HGNC:4880]	45.23	15	5487	653	2531	145	1551	4
ENSG00000205189	ZBTB10	ENSG00000205189	65986	protein_coding	Human	8	80.4856	zinc finger and BTB domain containing 10 [Source:HGNC Symbol;Acc:HGNC:30953]	38.89	5	40647	2323	6992	360	4219	7
ENSG00000164879	CA3	ENSG00000164879	761	protein_coding	Human	8	85.3734	carbonic anhydrase 3 [Source:HGNC Symbol;Acc:HGNC:1374]	38.15	3	75605	421	979	111	887	5
ENSG00000170289	CNGB3	ENSG00000170289	54714	protein_coding	Human	8	86.554	cyclic nucleotide gated channel subunit beta 3 [Source:HGNC Symbol;Acc:HGNC:2153]	38.24	6	189699	1485	2315	28	750	10
ENSG00000104312	RIPK2	ENSG00000104312	8767	protein_coding	Human	8	89.7578	receptor interacting serine/threonine kinase 2 [Source:HGNC Symbol;Acc:HGNC:10020]	35.92	4	33259	681	1371	248	289	6
ENSG00000164823	OSGIN2	ENSG00000164823	734	protein_coding	Human	8	89.9018	oxidative stress induced growth inhibitor family member 2 [Source:HGNC Symbol;Acc:HGNC:1355]	38.21	4	26040	1328	3308	128	1789	6
ENSG00000164951	PDP1	ENSG00000164951	54704	protein_coding	Human	8	93.8578	pyruvate dehydrogenase phosphatase catalytic subunit 1 [Source:HGNC Symbol;Acc:HGNC:9279]	42.9	10	68262	944	1712	102	1446	2
ENSG00000164949	GEM	ENSG00000164949	2669	protein_coding	Human	8	94.2493	GTP binding protein overexpressed in skeletal muscle [Source:HGNC Symbol;Acc:HGNC:4234]	44.2	5	13098	688	1246	79	1057	3
ENSG00000156170	NDUFAF6	ENSG00000156170	137682	protein_coding	Human	8	94.8955	NADH:ubiquinone oxidoreductase complex assembly factor 6 [Source:HGNC Symbol;Acc:HGNC:28625]	42.91	33	220923	424	1366	82	300	7
ENSG00000156466	GDF6	ENSG00000156466	392255	protein_coding	Human	8	96.1423	growth differentiation factor 6 [Source:HGNC Symbol;Acc:HGNC:4221]	51.73	1	18474	1368	3712	114	2230	2
ENSG00000164933	SLC25A32	ENSG00000164933	81034	protein_coding	Human	8	103.399	solute carrier family 25 member 32 [Source:HGNC Symbol;Acc:HGNC:29683]	36.96	5	16555	536	2140	197	847	5
ENSG00000154188	ANGPT1	ENSG00000154188	284	protein_coding	Human	8	107.249	angiopoietin 1 [Source:HGNC Symbol;Acc:HGNC:484]	36.05	8	248574	975	2013	255	1355	6
ENSG00000147676	MAL2	ENSG00000147676	114569	protein_coding	Human	8	119.165	mal, T cell differentiation protein 2 [Source:HGNC Symbol;Acc:HGNC:13634]	39.64	4	80640	378	1217	122	605	4
ENSG00000170961	HAS2	ENSG00000170961	3037	protein_coding	Human	8	121.612	hyaluronan synthase 2 [Source:HGNC Symbol;Acc:HGNC:4819]	39.12	1	29325	1659	4240	588	1993	4
ENSG00000173334	TRIB1	ENSG00000173334	10221	protein_coding	Human	8	125.43	tribbles pseudokinase 1 [Source:HGNC Symbol;Acc:HGNC:16891]	51.3	4	8046	722	1708	268	1036	2
ENSG00000129295	DNAAF11	ENSG00000129295	23639	protein_coding	Human	8	132.57	dynein axonemal assembly factor 11 [Source:HGNC Symbol;Acc:HGNC:16725]	39.1	12	105177	941	1098	70	387	7
ENSG00000123908	AGO2	ENSG00000123908	27161	protein_coding	Human	8	140.52	argonaute RISC catalytic component 2 [Source:HGNC Symbol;Acc:HGNC:3263]	51.18	10	115478	1347	2390	78	4228	7
ENSG00000181790	ADGRB1	ENSG00000181790	575	protein_coding	Human	8	142.449	adhesion G protein-coupled receptor B1 [Source:HGNC Symbol;Acc:HGNC:943]	62.67	6	95580	4434	4575	322	506	24
ENSG00000234616	JRK	ENSG00000234616	8629	protein_coding	Human	8	142.657	Jrk helix-turn-helix protein [Source:HGNC Symbol;Acc:HGNC:6199]	56.58	11	24509	1367	2615	237	3650	3
ENSG00000181085	MAPK15	ENSG00000181085	225689	protein_coding	Human	8	143.716	mitogen-activated protein kinase 15 [Source:HGNC Symbol;Acc:HGNC:24667]	64.81	8	6119	1078	1047	29	207	6
ENSG00000120217	CD274	ENSG00000120217	29126	protein_coding	Human	9	5.4505	CD274 molecule [Source:HGNC Symbol;Acc:HGNC:17635]	38.15	5	20064	702	1745	44	2698	5
[truncated: 1,241 more rows]

## Sheet: Mix_cell_vs_Uninf_cell_FDRLFC_d
ID	baseMean	log2FoldChange	lfcSE	stat	pvalue	padj	Significant
ENSG00000001084	7504.63	1.89602	0.1792	10.5805	3.67123e-26	1.3132e-24	TRUE
ENSG00000002016	1155.07	-1.37943	0.113098	-12.1968	3.23322e-34	2.04008e-32	TRUE
ENSG00000002079	31.4661	2.37845	0.514964	4.61867	3.86211e-06	1.71302e-05	TRUE
ENSG00000002587	243.31	2.13023	0.384044	5.54685	2.90861e-08	1.76862e-07	TRUE
ENSG00000002726	146.297	-1.25715	0.313387	-4.01149	6.03366e-05	0.000218076	TRUE
ENSG00000002746	123.852	-2.01498	0.216035	-9.32713	1.08778e-20	2.45019e-19	TRUE
ENSG00000003096	438.565	-1.2147	0.2032	-5.97787	2.26079e-09	1.59306e-08	TRUE
ENSG00000003249	1223.87	1.45192	0.164876	8.80615	1.29521e-18	2.40981e-17	TRUE
ENSG00000003402	22103.2	1.21146	0.18106	6.69091	2.21792e-11	1.98512e-10	TRUE
ENSG00000003987	106.853	3.58997	0.376047	9.54658	1.34045e-21	3.25251e-20	TRUE
ENSG00000003989	12335.7	3.38761	0.200054	16.9335	2.54776e-64	5.97274e-62	TRUE
ENSG00000004777	604.264	-1.13857	0.269404	-4.22623	2.37634e-05	9.21128e-05	TRUE
ENSG00000004799	40.9442	-3.06665	0.340531	-9.00549	2.14712e-19	4.29086e-18	TRUE
ENSG00000004848	26.1585	-1.38565	0.449963	-3.07946	0.00207374	0.00554769	TRUE
ENSG00000005001	7167.24	1.18891	0.217818	5.45826	4.80819e-08	2.82776e-07	TRUE
ENSG00000005187	23.3204	-1.81388	0.33522	-5.41101	6.26692e-08	3.62686e-07	TRUE
ENSG00000005238	3349.25	1.6244	0.163661	9.92541	3.22767e-23	9.05768e-22	TRUE
ENSG00000005249	75.2909	2.75404	0.37099	7.42349	1.1407e-13	1.31532e-12	TRUE
ENSG00000005379	491.925	-2.44092	0.1574	-15.5078	3.07371e-54	5.29234e-52	TRUE
ENSG00000005469	1383.17	-2.13838	0.191333	-11.1762	5.33026e-29	2.34408e-27	TRUE
ENSG00000005483	15233.9	1.20617	0.130708	9.22801	2.75703e-20	5.98456e-19	TRUE
ENSG00000005812	4265.7	1.17795	0.148494	7.93266	2.14495e-15	2.97811e-14	TRUE
ENSG00000005981	11.9563	-1.69768	0.462013	-3.67453	0.000238291	0.00077521	TRUE
ENSG00000006025	2083.47	-1.96575	0.15096	-13.0217	9.20873e-39	7.52401e-37	TRUE
ENSG00000006327	12548.3	1.23176	0.174152	7.07292	1.51709e-12	1.56622e-11	TRUE
ENSG00000006432	10866.6	1.51621	0.154517	9.81255	9.94242e-23	2.65561e-21	TRUE
ENSG00000006453	10592.2	1.02387	0.111819	9.15647	5.3622e-20	1.13406e-18	TRUE
ENSG00000006459	4060.38	1.30807	0.21975	5.95255	2.63991e-09	1.84655e-08	TRUE
ENSG00000006534	8140.31	-2.20281	0.218402	-10.086	6.37107e-24	1.9109e-22	TRUE
ENSG00000006634	623.17	1.00696	0.285453	3.52759	0.000419358	0.00129921	TRUE
ENSG00000006747	25.2473	-1.69043	0.372132	-4.54256	5.55753e-06	2.39733e-05	TRUE
ENSG00000007001	1.3731	-3.45124	1.37434	-2.51121	0.012032	0.0266719	TRUE
ENSG00000007062	10.248	-2.37219	0.445066	-5.32998	9.82223e-08	5.53313e-07	TRUE
ENSG00000007237	755.817	1.4301	0.202996	7.04496	1.85515e-12	1.89025e-11	TRUE
ENSG00000007255	412.721	-1.18398	0.239718	-4.93904	7.85075e-07	3.86027e-06	TRUE
ENSG00000007314	4.76262	4.16883	1.36046	3.06427	0.002182	0.00581281	TRUE
ENSG00000007516	527.322	-1.34034	0.218201	-6.1427	8.11308e-10	6.02324e-09	TRUE
ENSG00000008018	2727.98	1.11731	0.145733	7.66684	1.76291e-14	2.21553e-13	TRUE
ENSG00000008086	3682.32	1.42929	0.249057	5.73882	9.53402e-09	6.17422e-08	TRUE
ENSG00000008118	4.0597	3.08385	1.36874	2.25306	0.0242551	0.049574	TRUE
ENSG00000008226	22.6624	-1.53541	0.299699	-5.12316	3.00455e-07	1.57547e-06	TRUE
ENSG00000008277	121.366	-1.7356	0.21397	-8.1114	5.00401e-16	7.39225e-15	TRUE
ENSG00000008294	11824	1.24881	0.126503	9.87185	5.51397e-23	1.51119e-21	TRUE
ENSG00000008405	1490.23	1.06587	0.100041	10.6543	1.66446e-26	6.12634e-25	TRUE
ENSG00000008517	764.95	6.02649	0.356003	16.9282	2.78723e-64	6.48423e-62	TRUE
ENSG00000009724	9.86714	1.95308	0.709874	2.75131	0.00593581	0.0142362	TRUE
ENSG00000009950	202.764	-1.45149	0.271542	-5.34534	9.02457e-08	5.10833e-07	TRUE
ENSG00000010017	4093.7	1.04114	0.0996814	10.4447	1.54932e-25	5.2934e-24	TRUE
ENSG00000010030	414.671	1.10523	0.147111	7.51288	5.78404e-14	6.8911e-13	TRUE
ENSG00000010310	560.869	-1.05033	0.241427	-4.35051	1.3582e-05	5.49411e-05	TRUE
ENSG00000010318	220.576	-1.60321	0.15502	-10.342	4.5518e-25	1.49002e-23	TRUE
ENSG00000010361	534.873	-1.28566	0.158407	-8.11622	4.80934e-16	7.10812e-15	TRUE
ENSG00000010379	15.289	2.37068	0.706676	3.35469	0.000794545	0.00233573	TRUE
ENSG00000010626	168.208	-1.24715	0.186256	-6.69589	2.14368e-11	1.92343e-10	TRUE
ENSG00000010704	626.222	-1.15142	0.18171	-6.33656	2.34953e-10	1.86324e-09	TRUE
ENSG00000010818	44056.7	2.02087	0.17129	11.798	3.99922e-32	2.22409e-30	TRUE
ENSG00000011143	634.313	-1.33295	0.143195	-9.30859	1.29537e-20	2.90063e-19	TRUE
ENSG00000011198	1406.07	1.15865	0.214647	5.39795	6.74068e-08	3.88408e-07	TRUE
ENSG00000011201	3999.72	-1.7314	0.278092	-6.22601	4.7847e-10	3.65827e-09	TRUE
ENSG00000011347	2476.91	1.20346	0.163883	7.34337	2.08277e-13	2.35877e-12	TRUE
ENSG00000011422	5597.57	2.69395	0.185996	14.4839	1.53169e-47	1.8672e-45	TRUE
ENSG00000011426	5717.87	1.0515	0.40233	2.61353	0.00896122	0.0205199	TRUE
ENSG00000011638	2036.75	1.19535	0.12163	9.82776	8.54996e-23	2.29981e-21	TRUE
ENSG00000012779	2670.66	-1.02762	0.217761	-4.71903	2.36968e-06	1.08436e-05	TRUE
ENSG00000013619	2138.05	2.90691	0.25519	11.3912	4.62729e-30	2.20691e-28	TRUE
ENSG00000014257	161.895	-1.30632	0.324441	-4.02638	5.66415e-05	0.000205868	TRUE
ENSG00000015475	1167.04	1.5169	0.140569	10.7911	3.79198e-27	1.46099e-25	TRUE
ENSG00000015520	54.4712	1.76143	0.46792	3.76438	0.000166965	0.000558937	TRUE
ENSG00000016402	227.331	-1.1086	0.230363	-4.81243	1.49105e-06	7.02012e-06	TRUE
ENSG00000016602	37.6016	-2.25702	0.361592	-6.2419	4.32289e-10	3.3252e-09	TRUE
ENSG00000017483	56.9099	-1.20068	0.457561	-2.6241	0.00868781	0.0199721	TRUE
ENSG00000018625	13.722	-2.54427	0.441044	-5.76874	7.98683e-09	5.22556e-08	TRUE
ENSG00000019144	25062.4	-1.83066	0.164772	-11.1102	1.11897e-28	4.83713e-27	TRUE
ENSG00000019169	9.97927	-2.30612	0.707864	-3.25786	0.00112255	0.00318893	TRUE
ENSG00000019505	13.0262	-1.44249	0.411677	-3.50394	0.000458436	0.00141025	TRUE
ENSG00000020577	18774.1	3.43368	0.156295	21.9693	5.66398e-107	3.8359e-104	TRUE
ENSG00000020633	1951.85	1.39797	0.158592	8.81487	1.19826e-18	2.24175e-17	TRUE
ENSG00000021355	8519.31	1.90758	0.111835	17.0571	3.09416e-65	7.66648e-63	TRUE
ENSG00000023171	30187.7	1.86366	0.0922409	20.2043	8.97924e-91	4.14623e-88	TRUE
ENSG00000023445	18073.7	4.04054	0.168921	23.9197	1.91039e-126	1.8194e-123	TRUE
ENSG00000023902	1173.81	1.12704	0.301466	3.73853	0.000185102	0.000614976	TRUE
ENSG00000023909	10900.3	2.54489	0.131653	19.3302	2.99062e-83	1.12521e-80	TRUE
ENSG00000025039	227.603	1.3654	0.202992	6.72636	1.73954e-11	1.5778e-10	TRUE
ENSG00000025434	984.755	-1.48061	0.118809	-12.4621	1.20217e-35	8.44176e-34	TRUE
ENSG00000025708	1118.11	1.40275	0.200309	7.00294	2.50651e-12	2.52024e-11	TRUE
ENSG00000026103	2484.51	1.01052	0.205649	4.9138	8.93276e-07	4.36413e-06	TRUE
ENSG00000026297	986.25	-1.76552	0.168603	-10.4715	1.16818e-25	4.03644e-24	TRUE
ENSG00000026508	23023.7	1.08764	0.233252	4.66291	3.11766e-06	1.40077e-05	TRUE
ENSG00000026559	7270.14	1.199	0.437391	2.74126	0.00612044	0.0146181	TRUE
ENSG00000027697	6912.94	1.54684	0.194288	7.96159	1.69845e-15	2.38205e-14	TRUE
ENSG00000027869	34.5782	4.19844	0.735092	5.71144	1.12022e-08	7.18885e-08	TRUE
ENSG00000028137	17.7108	5.60002	1.23293	4.54204	5.57116e-06	2.40253e-05	TRUE
ENSG00000028203	9625.6	1.19734	0.10663	11.2289	2.94014e-29	1.32746e-27	TRUE
ENSG00000029153	12358	2.04875	0.082406	24.8616	1.9361e-136	2.36018e-133	TRUE
ENSG00000029534	153.191	-2.2472	0.243089	-9.24435	2.36683e-20	5.18186e-19	TRUE
ENSG00000029559	2.06457	-2.95774	1.23792	-2.38928	0.0168816	0.0360081	TRUE
ENSG00000030110	5644.05	1.36451	0.131657	10.3641	3.61064e-25	1.19089e-23	TRUE
ENSG00000031081	1427.52	1.92447	0.193335	9.95409	2.42035e-23	6.86804e-22	TRUE
ENSG00000031691	151.333	1.09928	0.416098	2.64188	0.00824479	0.0190644	TRUE
ENSG00000031698	10853.1	1.2834	0.124395	10.3172	5.89432e-25	1.91918e-23	TRUE
ENSG00000033050	5587.25	1.18066	0.115958	10.1818	2.39072e-24	7.3969e-23	TRUE
ENSG00000033178	13874.9	1.50699	0.105266	14.316	1.73786e-46	2.0138e-44	TRUE
ENSG00000033327	2955.91	1.33016	0.16687	7.97125	1.57074e-15	2.2162e-14	TRUE
ENSG00000034152	8267.29	1.3591	0.142859	9.51358	1.84212e-21	4.43097e-20	TRUE
ENSG00000034239	3.04417	-2.4468	0.888026	-2.75532	0.00586341	0.0140859	TRUE
ENSG00000034510	13498.2	1.30941	0.224875	5.82283	5.78582e-09	3.86855e-08	TRUE
ENSG00000036530	63.0394	-1.90688	0.272557	-6.99625	2.62902e-12	2.6382e-11	TRUE
ENSG00000038945	13.2747	-2.66012	0.498212	-5.33932	9.32949e-08	5.2731e-07	TRUE
ENSG00000040199	6170.89	1.26809	0.181839	6.97369	3.08732e-12	3.06979e-11	TRUE
ENSG00000040531	1536.2	1.28389	0.152006	8.44628	3.00733e-17	4.97294e-16	TRUE
ENSG00000040608	298.517	1.23359	0.25683	4.80312	1.56216e-06	7.33565e-06	TRUE
ENSG00000040633	4050.33	1.33471	0.107515	12.4141	2.19139e-35	1.48741e-33	TRUE
ENSG00000040731	90.4193	-2.95538	0.224796	-13.1469	1.77201e-39	1.50428e-37	TRUE
ENSG00000041982	4938.4	4.18169	0.526633	7.94042	2.01496e-15	2.80914e-14	TRUE
ENSG00000042062	813.529	1.43453	0.31865	4.50191	6.73452e-06	2.8697e-05	TRUE
ENSG00000042317	487.821	-1.0972	0.186275	-5.8902	3.85736e-09	2.63168e-08	TRUE
ENSG00000042832	118.523	-1.62209	0.321914	-5.03888	4.68254e-07	2.37881e-06	TRUE
ENSG00000043039	201.218	1.13914	0.242459	4.69828	2.62365e-06	1.19252e-05	TRUE
ENSG00000044524	21.6267	-2.27711	0.606483	-3.75461	0.000173612	0.000579454	TRUE
ENSG00000046647	918.766	-1.0269	0.2031	-5.05611	4.27885e-07	2.19016e-06	TRUE
ENSG00000047617	515.571	-2.54026	0.187147	-13.5736	5.74171e-42	5.53748e-40	TRUE
ENSG00000047936	141.48	1.28103	0.437571	2.92759	0.00341605	0.00869029	TRUE
ENSG00000048052	1146.48	3.38547	0.261357	12.9534	2.24677e-38	1.81625e-36	TRUE
ENSG00000048540	12.9926	-5.01155	0.843096	-5.94422	2.77775e-09	1.93497e-08	TRUE
ENSG00000048740	370.645	1.50715	0.118217	12.749	3.15807e-37	2.42432e-35	TRUE
ENSG00000049192	368.935	-1.74975	0.214521	-8.15658	3.44647e-16	5.19459e-15	TRUE
ENSG00000049249	137.903	6.65227	0.753312	8.8307	1.0402e-18	1.95446e-17	TRUE
ENSG00000049283	1365.55	-1.86633	0.327309	-5.70204	1.18383e-08	7.57311e-08	TRUE
ENSG00000049759	17113.4	1.79504	0.11911	15.0705	2.53321e-51	3.6416e-49	TRUE
ENSG00000049883	391.911	-1.12458	0.15982	-7.03651	1.97108e-12	2.00302e-11	TRUE
ENSG00000050344	283.334	2.29506	0.262839	8.7318	2.50645e-18	4.56585e-17	TRUE
ENSG00000050393	1544.8	1.30201	0.128816	10.1075	5.11568e-24	1.55284e-22	TRUE
ENSG00000050426	2376.61	-1.18224	0.130128	-9.08518	1.03528e-19	2.13617e-18	TRUE
ENSG00000050438	118.953	-1.06924	0.22398	-4.7738	1.80785e-06	8.42449e-06	TRUE
ENSG00000050730	167.452	8.7248	1.23254	7.07869	1.45522e-12	1.50591e-11	TRUE
ENSG00000050820	29712.1	1.27126	0.147264	8.63258	5.99851e-18	1.05854e-16	TRUE
ENSG00000051108	6700.01	1.99972	0.133255	15.0068	6.63174e-51	9.40041e-49	TRUE
ENSG00000052344	4676.81	1.23063	0.156723	7.85227	4.08566e-15	5.49733e-14	TRUE
ENSG00000052749	6566.49	1.08954	0.176277	6.18082	6.3771e-10	4.79518e-09	TRUE
ENSG00000053108	6.66992	-2.52757	0.668578	-3.78051	0.000156507	0.000526341	TRUE
ENSG00000053438	3.7361	-2.2521	0.845165	-2.66469	0.0077059	0.0179496	TRUE
ENSG00000053702	1.33106	-3.44526	1.44904	-2.37762	0.0174248	0.0370397	TRUE
ENSG00000053918	32.8022	-1.17137	0.26263	-4.46015	8.19011e-06	3.43378e-05	TRUE
ENSG00000054967	7358.62	2.19223	0.161572	13.5681	6.19109e-42	5.95204e-40	TRUE
ENSG00000055208	11358.7	1.59279	0.152591	10.4383	1.65767e-25	5.62572e-24	TRUE
ENSG00000055483	20236.4	1.29301	0.162327	7.96543	1.64645e-15	2.31872e-14	TRUE
ENSG00000055955	40.0539	-1.14239	0.2583	-4.42271	9.74694e-06	4.03488e-05	TRUE
ENSG00000056558	11619.2	3.07986	0.246341	12.5024	7.24028e-36	5.13151e-34	TRUE
ENSG00000056586	14699.8	1.11074	0.129246	8.59397	8.40168e-18	1.45648e-16	TRUE
ENSG00000056998	114.269	-1.38851	0.19592	-7.08713	1.36926e-12	1.42131e-11	TRUE
ENSG00000057149	1585.84	1.78182	0.232469	7.66478	1.79136e-14	2.25035e-13	TRUE
ENSG00000057468	76.5225	-1.21589	0.28497	-4.26671	1.98379e-05	7.78395e-05	TRUE
ENSG00000057657	3320.38	3.91249	0.242665	16.123	1.75817e-58	3.52513e-56	TRUE
ENSG00000058085	47686	2.19004	0.240006	9.12496	7.17623e-20	1.50002e-18	TRUE
ENSG00000058453	848.356	-1.74214	0.219671	-7.93069	2.17938e-15	3.02453e-14	TRUE
ENSG00000059377	16.5804	-1.44685	0.371948	-3.88993	0.000100275	0.000349213	TRUE
ENSG00000059728	5854.85	3.20614	0.208083	15.408	1.446e-53	2.39502e-51	TRUE
ENSG00000059758	5455.36	1.06854	0.113968	9.37584	6.86245e-21	1.57366e-19	TRUE
ENSG00000059804	5938.98	3.02365	0.178163	16.9712	1.34058e-64	3.2425e-62	TRUE
ENSG00000059915	283.602	-1.31642	0.216528	-6.07967	1.20428e-09	8.74679e-09	TRUE
ENSG00000060140	700.338	1.73421	0.162082	10.6996	1.02217e-26	3.82699e-25	TRUE
ENSG00000060491	9239.69	1.00583	0.145532	6.9114	4.79906e-12	4.65784e-11	TRUE
ENSG00000060558	5907.56	2.30799	0.158896	14.5251	8.4013e-48	1.03659e-45	TRUE
ENSG00000061337	22.5289	-2.21539	0.307631	-7.20146	5.95727e-13	6.42214e-12	TRUE
ENSG00000061656	272.428	1.0988	0.163596	6.71657	1.86056e-11	1.68157e-10	TRUE
ENSG00000061676	17816.1	1.06503	0.121376	8.7747	1.71364e-18	3.15939e-17	TRUE
ENSG00000062582	253.972	2.95427	0.271219	10.8926	1.25051e-27	5.01455e-26	TRUE
ENSG00000062598	3940.6	1.00706	0.101226	9.9486	2.55753e-23	7.23706e-22	TRUE
ENSG00000063438	2966.82	1.3309	0.140733	9.4569	3.172e-21	7.45334e-20	TRUE
ENSG00000064195	35.1191	-1.18517	0.301597	-3.92963	8.50753e-05	0.000299914	TRUE
ENSG00000064205	1250.23	-2.55242	0.295516	-8.63719	5.76142e-18	1.01848e-16	TRUE
ENSG00000064225	161.186	1.76769	0.287474	6.14904	7.79518e-10	5.79853e-09	TRUE
ENSG00000064270	22320.3	2.52857	0.150455	16.8062	2.19914e-63	5.00157e-61	TRUE
ENSG00000064300	1148.5	1.89104	0.184884	10.2283	1.48127e-24	4.64913e-23	TRUE
ENSG00000064666	28029.7	1.07396	0.225129	4.77041	1.83855e-06	8.56098e-06	TRUE
ENSG00000064692	1188.02	1.09975	0.337706	3.25653	0.00112782	0.00320033	TRUE
ENSG00000064787	20.6225	-1.90363	0.400568	-4.75233	2.01086e-06	9.30364e-06	TRUE
ENSG00000064886	34.3758	1.17324	0.403621	2.90679	0.0036516	0.00921702	TRUE
ENSG00000064932	21218	1.24804	0.149457	8.35049	6.79823e-17	1.09158e-15	TRUE
ENSG00000065060	13539.2	1.90759	0.106776	17.8653	2.19672e-71	6.31579e-69	TRUE
ENSG00000065135	8913.97	1.06866	0.138069	7.74002	9.94044e-15	1.27933e-13	TRUE
ENSG00000065150	10100.4	1.04424	0.0841271	12.4126	2.23293e-35	1.51224e-33	TRUE
ENSG00000065320	690.454	1.38266	0.189601	7.29246	3.04355e-13	3.38275e-12	TRUE
ENSG00000065325	2319.58	-1.76031	0.415277	-4.23888	2.24635e-05	8.7377e-05	TRUE
ENSG00000065491	4126.67	1.13632	0.110181	10.3133	6.13762e-25	1.99414e-23	TRUE
ENSG00000065534	340.848	-1.52058	0.191862	-7.92539	2.27429e-15	3.1448e-14	TRUE
ENSG00000065559	3582.55	1.44071	0.138334	10.4148	2.12336e-25	7.11899e-24	TRUE
ENSG00000065600	1151.45	1.11358	0.114975	9.68536	3.47977e-22	8.81542e-21	TRUE
ENSG00000065621	774.02	-1.13658	0.152117	-7.47174	7.91384e-14	9.28338e-13	TRUE
ENSG00000065833	2925.48	1.64428	0.162718	10.1051	5.24439e-24	1.58875e-22	TRUE
ENSG00000065911	9457.35	3.62424	0.117507	30.8428	7.00685e-209	3.35997e-205	TRUE
ENSG00000066248	54.1424	-1.70333	0.333205	-5.11196	3.18834e-07	1.66583e-06	TRUE
ENSG00000066382	47.5568	-4.51223	0.486695	-9.27116	1.84129e-20	4.06338e-19	TRUE
ENSG00000066468	1384.67	-3.5969	0.204055	-17.6271	1.52504e-69	4.18714e-67	TRUE
ENSG00000066629	120.689	1.03972	0.337515	3.08052	0.00206639	0.00553037	TRUE
ENSG00000066697	2644.56	1.36363	0.137985	9.88247	4.95943e-23	1.36534e-21	TRUE
ENSG00000066923	38.5572	-1.52515	0.489747	-3.11416	0.0018447	0.00499592	TRUE
ENSG00000067082	6231.47	2.69179	0.267036	10.0803	6.7549e-24	2.01431e-22	TRUE
ENSG00000067191	1572.45	1.07392	0.184217	5.82967	5.5538e-09	3.71913e-08	TRUE
ENSG00000067225	110545	1.0266	0.117619	8.72818	2.58807e-18	4.70609e-17	TRUE
ENSG00000067334	6069.29	1.27581	0.160895	7.92943	2.20149e-15	3.05244e-14	TRUE
ENSG00000067601	264.07	-1.62363	0.190803	-8.50948	1.74715e-17	2.96269e-16	TRUE
ENSG00000067798	72.3361	2.9522	0.323903	9.11445	7.90694e-20	1.65049e-18	TRUE
ENSG00000068028	1799.64	1.53153	0.185424	8.25962	1.46139e-16	2.28039e-15	TRUE
ENSG00000068078	292.648	-1.77793	0.231024	-7.69587	1.40532e-14	1.78526e-13	TRUE
ENSG00000068305	4270.81	1.13016	0.108265	10.4388	1.64851e-25	5.60715e-24	TRUE
ENSG00000068323	10595.8	1.6452	0.106711	15.4173	1.25153e-53	2.08424e-51	TRUE
ENSG00000068366	6632.94	1.1036	0.185032	5.96435	2.45603e-09	1.72505e-08	TRUE
ENSG00000068885	536.223	-1.11411	0.148935	-7.48052	7.40302e-14	8.71435e-13	TRUE
ENSG00000068971	5461.89	2.03424	0.177002	11.4928	1.43462e-30	7.16746e-29	TRUE
ENSG00000069020	26815.1	1.14709	0.109205	10.5039	8.28501e-26	2.91563e-24	TRUE
ENSG00000069399	7455.04	3.08118	0.26468	11.6412	2.54497e-31	1.34888e-29	TRUE
ENSG00000069482	73.696	2.84491	0.556485	5.11229	3.18279e-07	1.6635e-06	TRUE
ENSG00000069667	2823.41	2.4443	0.173764	14.0668	6.0757e-45	6.42927e-43	TRUE
ENSG00000069702	98.9498	-1.5996	0.427179	-3.74458	0.000180699	0.000601198	TRUE
ENSG00000069712	239.486	-1.21977	0.204342	-5.96926	2.38327e-09	1.67549e-08	TRUE
ENSG00000069812	413.72	-1.06893	0.199109	-5.3686	7.93497e-08	4.52434e-07	TRUE
ENSG00000069869	15817.7	1.79349	0.125913	14.2438	4.89658e-46	5.54752e-44	TRUE
ENSG00000069956	6387.07	1.46359	0.127244	11.5022	1.28576e-30	6.47685e-29	TRUE
ENSG00000070159	5921.85	1.47196	0.140891	10.4475	1.50418e-25	5.15071e-24	TRUE
ENSG00000070190	1834.46	3.50259	0.210361	16.6503	3.00881e-62	6.59687e-60	TRUE
ENSG00000070423	4636.93	1.20815	0.152521	7.92125	2.35137e-15	3.24255e-14	TRUE
ENSG00000070495	3368.85	1.32343	0.146077	9.05979	1.30703e-19	2.66799e-18	TRUE
ENSG00000070601	7.22932	-2.88608	0.589013	-4.89986	9.59046e-07	4.66378e-06	TRUE
ENSG00000070669	6209.6	3.34105	0.13995	23.8731	5.8313e-126	5.3853e-123	TRUE
ENSG00000070808	549.046	-1.89723	0.225819	-8.40156	4.40577e-17	7.19176e-16	TRUE
ENSG00000071054	21346.9	1.43752	0.145348	9.89021	4.59059e-23	1.27069e-21	TRUE
ENSG00000071246	374.669	-1.41162	0.145744	-9.68564	3.47017e-22	8.80574e-21	TRUE
ENSG00000071282	187.262	-2.22143	0.274774	-8.08457	6.23862e-16	9.14461e-15	TRUE
ENSG00000071539	3381.79	1.08604	0.146886	7.39378	1.42713e-13	1.63508e-12	TRUE
ENSG00000071575	228.992	1.20696	0.364655	3.30987	0.000933408	0.00270148	TRUE
ENSG00000071909	780.935	-1.24196	0.125824	-9.87061	5.58247e-23	1.52858e-21	TRUE
ENSG00000072110	51284.3	1.15401	0.214408	5.38232	7.35334e-08	4.214e-07	TRUE
ENSG00000072364	26494.8	1.36782	0.133154	10.2724	9.38127e-25	3.00635e-23	TRUE
ENSG00000072786	8221.47	1.68913	0.115176	14.6656	1.071e-48	1.38893e-46	TRUE
ENSG00000072818	76.5698	1.77598	0.309005	5.74739	9.06301e-09	5.87919e-08	TRUE
ENSG00000073008	8749.85	1.04328	0.11659	8.94833	3.60912e-19	7.1008e-18	TRUE
ENSG00000073067	6.49545	-1.74825	0.657162	-2.66031	0.00780699	0.0181624	TRUE
ENSG00000073146	11.4085	-3.02814	0.789084	-3.83753	0.000124278	0.000426039	TRUE
ENSG00000073150	1102.65	1.57109	0.198412	7.91832	2.40745e-15	3.31239e-14	TRUE
ENSG00000073331	1145.41	-1.22703	0.170977	-7.17656	7.14847e-13	7.64947e-12	TRUE
ENSG00000073670	197.276	-1.00193	0.254769	-3.93269	8.39999e-05	0.00029626	TRUE
ENSG00000073737	2.90976	3.43043	1.39476	2.45952	0.0139122	0.0303091	TRUE
ENSG00000073756	80810.9	4.91889	0.253251	19.423	4.93692e-84	1.90453e-81	TRUE
ENSG00000073792	4629.26	1.20582	0.096209	12.5334	4.90421e-36	3.49207e-34	TRUE
ENSG00000073803	1399.61	1.1292	0.118241	9.55003	1.29659e-21	3.15363e-20	TRUE
ENSG00000073905	160.589	1.59063	0.253151	6.28332	3.31416e-10	2.57922e-09	TRUE
ENSG00000073910	922.672	-1.44209	0.207161	-6.96121	3.3735e-12	3.3391e-11	TRUE
ENSG00000073921	31842.4	1.87917	0.182733	10.2837	8.34593e-25	2.69439e-23	TRUE
ENSG00000074047	83.333	-1.17546	0.333098	-3.52889	0.000417313	0.0012938	TRUE
ENSG00000074211	1427.42	1.54977	0.157816	9.82007	9.2281e-23	2.47349e-21	TRUE
ENSG00000074276	159.546	-1.43605	0.260537	-5.5119	3.54983e-08	2.12794e-07	TRUE
ENSG00000074410	116.306	2.5365	0.26293	9.64706	5.05832e-22	1.26255e-20	TRUE
ENSG00000074416	4942.76	1.49587	0.219899	6.80251	1.02811e-11	9.60533e-11	TRUE
ENSG00000074621	1257.84	-1.31542	0.101977	-12.8992	4.54924e-38	3.65812e-36	TRUE
ENSG00000074660	342.649	-1.60455	0.191977	-8.35803	6.37742e-17	1.02672e-15	TRUE
ENSG00000074800	24260.5	1.11838	0.112352	9.95421	2.41733e-23	6.86584e-22	TRUE
ENSG00000074855	8956.43	-1.22495	0.206863	-5.92156	3.189e-09	2.20032e-08	TRUE
ENSG00000075213	1869.84	1.02085	0.183769	5.55508	2.77485e-08	1.69234e-07	TRUE
ENSG00000075420	24491.2	1.80138	0.137661	13.0856	3.97768e-39	3.31212e-37	TRUE
ENSG00000075426	65001.1	1.6576	0.157933	10.4956	9.04849e-26	3.16967e-24	TRUE
ENSG00000075624	247763	1.58875	0.149299	10.6414	1.91277e-26	6.98128e-25	TRUE
ENSG00000075643	4634.24	1.3349	0.0876254	15.2342	2.09825e-52	3.2296e-50	TRUE
ENSG00000075651	2756.19	-1.14463	0.211052	-5.42346	5.84578e-08	3.39603e-07	TRUE
ENSG00000075702	619.43	1.11848	0.464455	2.40815	0.0160337	0.034409	TRUE
ENSG00000075785	10113.4	1.04422	0.0950568	10.9852	4.50042e-28	1.85344e-26	TRUE
ENSG00000075826	1056.74	-1.75913	0.153939	-11.4274	3.04948e-30	1.48223e-28	TRUE
ENSG00000075884	13.8724	2.08753	0.89283	2.3381	0.0193822	0.0406536	TRUE
ENSG00000076258	74.465	-1.33522	0.266659	-5.0072	5.52262e-07	2.77643e-06	TRUE
ENSG00000076555	2921.57	-2.21698	0.157434	-14.082	4.90006e-45	5.2398e-43	TRUE
ENSG00000076641	55.4481	4.14352	0.505422	8.19813	2.44159e-16	3.72235e-15	TRUE
ENSG00000076706	4073.87	1.65998	0.251111	6.61056	3.82869e-11	3.3262e-10	TRUE
ENSG00000076826	4154.22	1.15491	0.145323	7.94719	1.90783e-15	2.66467e-14	TRUE
ENSG00000076864	201.677	1.04491	0.25084	4.16563	3.10489e-05	0.000118479	TRUE
ENSG00000077044	15434.9	1.62585	0.198476	8.19167	2.57629e-16	3.91596e-15	TRUE
ENSG00000077092	497.99	-2.12073	0.454779	-4.66322	3.11298e-06	1.39907e-05	TRUE
ENSG00000077150	65404.3	2.48452	0.133837	18.5637	6.31779e-77	2.11584e-74	TRUE
ENSG00000077238	13386.5	1.26443	0.153981	8.21161	2.18246e-16	3.34234e-15	TRUE
ENSG00000077327	6.78592	-1.69449	0.561993	-3.01514	0.00256859	0.00673437	TRUE
ENSG00000077782	125.166	2.3771	0.55466	4.28568	1.82179e-05	7.20582e-05	TRUE
ENSG00000078114	182.695	-1.20349	0.325626	-3.69594	0.000219074	0.000717131	TRUE
ENSG00000078124	3524	1.68112	0.138818	12.1103	9.31678e-34	5.71304e-32	TRUE
ENSG00000078246	2614.03	1.03565	0.0881285	11.7515	6.93358e-32	3.81422e-30	TRUE
ENSG00000078319	387.184	-1.0042	0.135896	-7.38949	1.47392e-13	1.68679e-12	TRUE
ENSG00000078369	10530.2	1.30565	0.102998	12.6765	7.97958e-37	5.94586e-35	TRUE
ENSG00000078399	296.824	-1.29403	0.180555	-7.16694	7.66941e-13	8.18106e-12	TRUE
ENSG00000078401	5454.83	2.3145	0.318209	7.27352	3.50251e-13	3.86888e-12	TRUE
ENSG00000078487	70.2867	-1.25334	0.284837	-4.4002	1.08153e-05	4.44874e-05	TRUE
ENSG00000078747	18367.6	1.146	0.116935	9.80029	1.12261e-22	2.9828e-21	TRUE
ENSG00000078795	12.2586	-3.25256	0.556621	-5.8434	5.11453e-09	3.43781e-08	TRUE
ENSG00000078814	65.2616	-1.30777	0.274399	-4.76595	1.87961e-06	8.73618e-06	TRUE
ENSG00000078900	283.995	-1.2254	0.330906	-3.70316	0.000212926	0.000698735	TRUE
ENSG00000079101	1.66223	-3.01545	1.3229	-2.27942	0.0226419	0.0466618	TRUE
ENSG00000079156	100.443	1.62159	0.26191	6.19139	5.96369e-10	4.50432e-09	TRUE
ENSG00000079215	4828.19	-1.22795	0.268111	-4.58	4.64987e-06	2.03372e-05	TRUE
ENSG00000079263	78.3732	-1.00735	0.307017	-3.28109	0.00103405	0.00296209	TRUE
ENSG00000079385	60.5276	1.64386	0.329768	4.98491	6.19905e-07	3.09252e-06	TRUE
ENSG00000080224	8.03037	-1.84734	0.533656	-3.46167	0.000536845	0.00162973	TRUE
ENSG00000080493	990.191	-1.09489	0.250349	-4.37345	1.22301e-05	4.98426e-05	TRUE
ENSG00000080561	2092.94	1.61083	0.195048	8.25864	1.47338e-16	2.29447e-15	TRUE
ENSG00000080573	31.156	1.28548	0.535274	2.40153	0.0163266	0.0349589	TRUE
ENSG00000080644	3.44206	-3.02011	0.863553	-3.49731	0.000469972	0.00144311	TRUE
ENSG00000080845	17289.5	1.62799	0.163877	9.93421	2.9552e-23	8.31603e-22	TRUE
ENSG00000080947	606.934	-1.31272	0.226012	-5.80818	6.31557e-09	4.19789e-08	TRUE
ENSG00000081041	18553.6	6.26847	0.258132	24.284	2.89595e-130	3.15203e-127	TRUE
ENSG00000081052	8027.78	-1.19773	0.219497	-5.4567	4.85071e-08	2.85167e-07	TRUE
ENSG00000081059	528.094	1.39489	0.164344	8.48766	2.10848e-17	3.5443e-16	TRUE
ENSG00000081181	672.559	3.367	0.286711	11.7435	7.62278e-32	4.17077e-30	TRUE
ENSG00000081277	436.086	1.53968	0.280616	5.48679	4.09315e-08	2.43116e-07	TRUE
ENSG00000081320	1707.76	1.1173	0.176775	6.32046	2.60782e-10	2.05629e-09	TRUE
ENSG00000081818	58.5701	-1.60782	0.224403	-7.16488	7.78534e-13	8.29312e-12	TRUE
ENSG00000082014	1208.93	-1.02365	0.14808	-6.91285	4.75006e-12	4.61321e-11	TRUE
ENSG00000082074	2247.75	-1.1571	0.183526	-6.30486	2.88463e-10	2.26344e-09	TRUE
ENSG00000082153	55530.5	1.78749	0.147245	12.1396	6.51268e-34	4.05891e-32	TRUE
ENSG00000082196	48.5436	-2.7115	0.27411	-9.892	4.50923e-23	1.25044e-21	TRUE
ENSG00000082497	329.094	1.54151	0.281289	5.48018	4.24899e-08	2.51686e-07	TRUE
ENSG00000082512	357.911	1.29371	0.25325	5.10843	3.24854e-07	1.69496e-06	TRUE
ENSG00000082701	17929.6	1.30753	0.10255	12.7501	3.11309e-37	2.39582e-35	TRUE
ENSG00000082781	4447.02	1.37566	0.204996	6.71064	1.9377e-11	1.74817e-10	TRUE
ENSG00000083520	6430.49	1.02732	0.122904	8.35868	6.34231e-17	1.02161e-15	TRUE
ENSG00000083799	12958.6	2.20974	0.155667	14.1953	9.79745e-46	1.06638e-43	TRUE
ENSG00000083937	2459.53	1.19786	0.13286	9.01595	1.95178e-19	3.91848e-18	TRUE
ENSG00000084112	38188.1	1.90958	0.0834383	22.8861	6.38662e-116	4.86596e-113	TRUE
ENSG00000084207	18370.4	1.1111	0.181904	6.10816	1.00789e-09	7.41049e-09	TRUE
ENSG00000084453	133.702	-2.15415	0.202015	-10.6633	1.51082e-26	5.56755e-25	TRUE
ENSG00000084623	6405.68	1.15043	0.117699	9.77429	1.45165e-22	3.82702e-21	TRUE
ENSG00000084731	1495.21	1.4114	0.227414	6.2063	5.42458e-10	4.12371e-09	TRUE
ENSG00000084734	18.0205	1.0135	0.44643	2.27024	0.0231931	0.0476689	TRUE
ENSG00000085185	4528.64	1.29222	0.158689	8.14308	3.85354e-16	5.7682e-15	TRUE
ENSG00000085231	423.625	1.54128	0.15835	9.73338	2.17246e-22	5.65397e-21	TRUE
ENSG00000085433	2697.02	1.0423	0.154613	6.74135	1.56917e-11	1.43308e-10	TRUE
ENSG00000085662	8028.56	2.11553	0.194077	10.9005	1.14668e-27	4.60424e-26	TRUE
ENSG00000085741	16.2067	-2.34506	0.394049	-5.95118	2.66218e-09	1.85999e-08	TRUE
ENSG00000085840	367.07	1.65747	0.54073	3.06525	0.00217487	0.00579686	TRUE
ENSG00000085871	854.49	-1.1448	0.140178	-8.16674	3.16829e-16	4.7919e-15	TRUE
ENSG00000086061	10209.8	1.00602	0.173725	5.79085	7.00292e-09	4.6195e-08	TRUE
ENSG00000086159	2.97134	-3.21321	1.01915	-3.15283	0.00161695	0.0044299	TRUE
ENSG00000086300	687.846	1.23795	0.174163	7.10801	1.17729e-12	1.23338e-11	TRUE
ENSG00000086570	6110.42	-2.33162	0.263951	-8.83354	1.01418e-18	1.9079e-17	TRUE
ENSG00000086589	4036.81	1.01163	0.119553	8.46184	2.63186e-17	4.38058e-16	TRUE
ENSG00000086696	104.135	2.45128	0.269584	9.09283	9.64953e-20	1.99782e-18	TRUE
ENSG00000086991	642.378	-1.88237	0.319487	-5.89187	3.8185e-09	2.60692e-08	TRUE
ENSG00000087053	4811.96	1.11659	0.102259	10.9192	9.33517e-28	3.7682e-26	TRUE
ENSG00000087074	35416.6	3.02415	0.208507	14.5038	1.14637e-47	1.40308e-45	TRUE
ENSG00000087076	137.566	1.64284	0.224188	7.32796	2.33688e-13	2.628e-12	TRUE
ENSG00000087085	213.149	1.05687	0.193094	5.47335	4.416e-08	2.60969e-07	TRUE
ENSG00000087086	24497.2	2.73448	0.183301	14.918	2.51682e-50	3.48648e-48	TRUE
ENSG00000087263	3081.62	1.04077	0.100429	10.3632	3.64513e-25	1.19967e-23	TRUE
ENSG00000087266	7975.07	1.16106	0.117387	9.89086	4.56071e-23	1.26356e-21	TRUE
ENSG00000087303	15852.7	1.0146	0.190152	5.33572	9.51661e-08	5.37189e-07	TRUE
ENSG00000087494	1380.74	2.26437	0.290611	7.79176	6.60834e-15	8.65846e-14	TRUE
ENSG00000088035	366.347	-1.12602	0.207957	-5.41471	6.13887e-08	3.55884e-07	TRUE
ENSG00000088053	245.303	-1.07344	0.215186	-4.98843	6.08724e-07	3.03923e-06	TRUE
ENSG00000088356	2085.92	1.28458	0.156307	8.21829	2.06424e-16	3.16925e-15	TRUE
ENSG00000088367	10673.8	-1.22038	0.167206	-7.29864	2.90697e-13	3.24041e-12	TRUE
ENSG00000088543	473.721	-1.23689	0.186348	-6.63752	3.19001e-11	2.79927e-10	TRUE
ENSG00000088726	4688.4	1.24608	0.154176	8.08219	6.36118e-16	9.30693e-15	TRUE
ENSG00000088826	6445.61	2.70097	0.227968	11.848	2.20281e-32	1.2455e-30	TRUE
ENSG00000088832	3926.41	1.00333	0.12872	7.79469	6.45671e-15	8.47071e-14	TRUE
ENSG00000088992	42.3781	3.66464	0.574169	6.3825	1.74219e-10	1.40537e-09	TRUE
ENSG00000089127	1031.34	1.2928	0.235631	5.48656	4.09843e-08	2.43382e-07	TRUE
ENSG00000089157	45697.8	1.07458	0.151167	7.10852	1.17297e-12	1.22928e-11	TRUE
ENSG00000089558	5.46164	-1.7738	0.710116	-2.4979	0.0124932	0.0275631	TRUE
ENSG00000089723	93.3254	1.424	0.399208	3.56705	0.000361021	0.00113322	TRUE
ENSG00000089847	27.2983	-2.54832	0.414564	-6.14698	7.89732e-10	5.87021e-09	TRUE
ENSG00000090020	6948.33	1.03097	0.177543	5.80688	6.36475e-09	4.22689e-08	TRUE
ENSG00000090339	30587.4	4.41304	0.209111	21.1039	7.32969e-99	4.21471e-96	TRUE
ENSG00000090447	1233.28	-1.05609	0.205447	-5.14044	2.741e-07	1.44799e-06	TRUE
ENSG00000090776	11236.8	2.45343	0.163732	14.9844	9.2848e-51	1.30398e-48	TRUE
ENSG00000090861	16432.1	1.58575	0.10981	14.4409	2.86017e-47	3.47277e-45	TRUE
ENSG00000090924	17683.8	1.62873	0.207848	7.83617	4.6449e-15	6.20868e-14	TRUE
ENSG00000091073	23359.3	2.18271	0.180464	12.095	1.12253e-33	6.80122e-32	TRUE
ENSG00000091127	2005.52	1.00339	0.145541	6.89417	5.41796e-12	5.21864e-11	TRUE
ENSG00000091129	189.587	1.76075	0.302199	5.82645	5.66173e-09	3.78891e-08	TRUE
ENSG00000091136	11774.4	-1.19703	0.168619	-7.099	1.25665e-12	1.3118e-11	TRUE
ENSG00000091262	35.087	-2.6236	0.282504	-9.28695	1.58777e-20	3.52688e-19	TRUE
ENSG00000091490	9544.46	1.41349	0.131182	10.775	4.51784e-27	1.72322e-25	TRUE
ENSG00000091527	15002.6	1.17768	0.156575	7.5215	5.4153e-14	6.46949e-13	TRUE
ENSG00000091542	7102.4	1.08482	0.152933	7.09346	1.30799e-12	1.36281e-11	TRUE
ENSG00000091651	587.639	1.30192	0.348507	3.73571	0.000187185	0.000621286	TRUE
ENSG00000091656	168.455	-1.48337	0.250033	-5.93269	2.98015e-09	2.06369e-08	TRUE
ENSG00000091831	1275.23	-1.41788	0.149145	-9.50672	1.96768e-21	4.71809e-20	TRUE
ENSG00000091879	1.34273	-3.86282	1.62041	-2.38385	0.0171326	0.0364975	TRUE
ENSG00000091972	11.5296	-2.24961	0.497236	-4.52423	6.06155e-06	2.60003e-05	TRUE
ENSG00000091986	5383.67	-2.28372	0.281745	-8.10563	5.24742e-16	7.71817e-15	TRUE
ENSG00000092445	994.317	1.09054	0.157602	6.91959	4.52962e-12	4.40896e-11	TRUE
ENSG00000092529	119.414	-1.46881	0.209625	-7.00687	2.4371e-12	2.4545e-11	TRUE
ENSG00000092871	2261.73	1.31996	0.108926	12.1179	8.48671e-34	5.24627e-32	TRUE
ENSG00000092964	2080.78	1.14738	0.179255	6.40082	1.54546e-10	1.25464e-09	TRUE
ENSG00000092969	17420.8	2.04862	0.29387	6.97117	3.14322e-12	3.11825e-11	TRUE
ENSG00000093134	18.1272	2.60483	0.781588	3.33273	0.000859974	0.002508	TRUE
ENSG00000093217	260.864	-1.19125	0.198161	-6.01154	1.83773e-09	1.30949e-08	TRUE
ENSG00000094755	37.4685	-1.81581	0.425461	-4.26786	1.97359e-05	7.74692e-05	TRUE
ENSG00000094804	944.069	1.20781	0.40789	2.96111	0.00306536	0.00788154	TRUE
ENSG00000095139	18710.5	1.25206	0.103758	12.0672	1.57491e-33	9.46688e-32	TRUE
ENSG00000095739	31.739	-2.31548	0.250651	-9.23789	2.51411e-20	5.48068e-19	TRUE
ENSG00000095752	16743.2	3.89096	0.265044	14.6804	8.60717e-49	1.13066e-46	TRUE
ENSG00000095787	16329.1	1.31052	0.111614	11.7415	7.80686e-32	4.26383e-30	TRUE
ENSG00000095932	83.3227	2.06391	0.423428	4.87427	1.0921e-06	5.25463e-06	TRUE
ENSG00000095951	17431.8	1.94259	0.182648	10.6357	2.03264e-26	7.40991e-25	TRUE
ENSG00000096063	10193.1	1.06329	0.0943355	11.2713	1.81822e-29	8.3452e-28	TRUE
ENSG00000096080	2357.74	1.04698	0.107747	9.71709	2.54957e-22	6.57923e-21	TRUE
ENSG00000096433	48477.7	1.41845	0.142529	9.95197	2.47234e-23	7.00902e-22	TRUE
ENSG00000097007	13001.9	1.10969	0.112806	9.83722	7.78299e-23	2.10205e-21	TRUE
ENSG00000097096	1525.27	-1.12916	0.137817	-8.19321	2.5435e-16	3.87191e-15	TRUE
ENSG00000099139	627.328	-1.46472	0.192823	-7.59617	3.05021e-14	3.74983e-13	TRUE
ENSG00000099251	118.183	-1.57577	0.157373	-10.013	1.33704e-23	3.87335e-22	TRUE
ENSG00000099260	172.379	-1.82806	0.274216	-6.6665	2.61968e-11	2.31883e-10	TRUE
ENSG00000099341	4323.56	1.16492	0.109396	10.6487	1.76784e-26	6.48334e-25	TRUE
ENSG00000099365	786.187	-1.21764	0.168776	-7.21451	5.41278e-13	5.86482e-12	TRUE
ENSG00000099622	7655.86	-1.20748	0.17921	-6.73776	1.60847e-11	1.4659e-10	TRUE
ENSG00000099625	1029.08	2.69137	0.231832	11.6091	3.70281e-31	1.94563e-29	TRUE
ENSG00000099804	2989.83	1.02681	0.15488	6.62972	3.36316e-11	2.93937e-10	TRUE
ENSG00000099822	108.228	1.72578	0.282236	6.11467	9.67575e-10	7.12955e-09	TRUE
ENSG00000099840	450.092	1.62605	0.206511	7.87389	3.4377e-15	4.65012e-14	TRUE
ENSG00000099849	7284.14	1.32167	0.204033	6.47772	9.31161e-11	7.7663e-10	TRUE
ENSG00000099866	44.3314	-1.17486	0.261148	-4.49885	6.83229e-06	2.90771e-05	TRUE
ENSG00000099875	19972.3	1.3579	0.175007	7.7591	8.5533e-15	1.10876e-13	TRUE
ENSG00000099942	7086.58	1.45256	0.129103	11.2511	2.286e-29	1.04294e-27	TRUE
ENSG00000099957	8.68595	-1.47233	0.497434	-2.95986	0.00307777	0.00791079	TRUE
ENSG00000099985	8.88475	4.66839	1.39416	3.34854	0.000812389	0.00238382	TRUE
ENSG00000099992	1185.33	1.00801	0.128446	7.84769	4.23767e-15	5.6893e-14	TRUE
ENSG00000099994	494.037	1.63842	0.325151	5.03896	4.68074e-07	2.3783e-06	TRUE
ENSG00000100027	52.9328	-1.01796	0.281352	-3.61811	0.000296759	0.00094801	TRUE
ENSG00000100033	374.728	-2.99959	0.295754	-10.1422	3.59057e-24	1.09976e-22	TRUE
ENSG00000100055	8.30458	2.70283	1.1108	2.43323	0.0149649	0.0323706	TRUE
ENSG00000100077	370.804	1.03407	0.146657	7.05094	1.77707e-12	1.82043e-11	TRUE
ENSG00000100084	358.026	1.10835	0.123383	8.98305	2.63365e-19	5.22546e-18	TRUE
ENSG00000100097	1916.12	2.02444	0.234444	8.63506	5.8694e-18	1.03696e-16	TRUE
ENSG00000100129	3154.61	1.18156	0.159935	7.38776	1.4932e-13	1.70757e-12	TRUE
ENSG00000100181	3.315	-2.7118	0.836806	-3.24065	0.00119257	0.00336308	TRUE
ENSG00000100211	392.169	-1.42679	0.205171	-6.95415	3.5469e-12	3.49936e-11	TRUE
ENSG00000100219	8174.32	2.58286	0.150463	17.166	4.76953e-66	1.20129e-63	TRUE
ENSG00000100221	7802.38	1.39203	0.123204	11.2985	1.33418e-29	6.2077e-28	TRUE
ENSG00000100226	4450.25	1.02536	0.105837	9.68812	3.38705e-22	8.60915e-21	TRUE
ENSG00000100234	86.928	-1.3113	0.364108	-3.60139	0.000316517	0.00100523	TRUE
ENSG00000100253	9.71225	5.94186	1.31775	4.5091	6.51021e-06	2.78112e-05	TRUE
ENSG00000100276	41.1218	1.21228	0.394383	3.07387	0.002113	0.00564529	TRUE
ENSG00000100290	222.158	2.5467	0.244891	10.3993	2.49695e-25	8.31663e-24	TRUE
ENSG00000100292	31254.6	6.50758	0.304782	21.3516	3.76868e-101	2.34397e-98	TRUE
ENSG00000100300	1375.16	1.02756	0.193036	5.32317	1.01973e-07	5.72327e-07	TRUE
ENSG00000100307	415.9	-1.57881	0.199019	-7.93296	2.1399e-15	2.97246e-14	TRUE
ENSG00000100311	7767.74	2.62057	0.469528	5.58129	2.38742e-08	1.46662e-07	TRUE
ENSG00000100321	493.658	-1.56524	0.214152	-7.30901	2.69116e-13	3.00534e-12	TRUE
ENSG00000100344	186.97	-2.90685	0.219606	-13.2366	5.39092e-40	4.66743e-38	TRUE
ENSG00000100360	476.724	-1.37926	0.181194	-7.61207	2.69736e-14	3.33352e-13	TRUE
ENSG00000100365	2.41771	3.70634	1.52361	2.4326	0.0149909	0.0324199	TRUE
ENSG00000100410	638.402	1.17586	0.15866	7.41116	1.25196e-13	1.44143e-12	TRUE
ENSG00000100554	3581.26	1.0586	0.128648	8.22866	1.89323e-16	2.91994e-15	TRUE
ENSG00000100558	2288.93	2.38889	0.185501	12.8781	5.9792e-38	4.79532e-36	TRUE
ENSG00000100567	3455.49	1.11544	0.103428	10.7847	4.06587e-27	1.56454e-25	TRUE
ENSG00000100577	1364.49	-1.04698	0.0871795	-12.0094	3.17023e-33	1.87969e-31	TRUE
ENSG00000100583	112.451	-1.5841	0.27151	-5.83442	5.39776e-09	3.62021e-08	TRUE
ENSG00000100601	921.827	1.0204	0.15803	6.457	1.06798e-10	8.85414e-10	TRUE
ENSG00000100625	6103.38	1.20976	0.212019	5.70588	1.1574e-08	7.41029e-08	TRUE
ENSG00000100628	29.8237	5.70252	0.911768	6.25435	3.99165e-10	3.0852e-09	TRUE
ENSG00000100644	25054.7	1.63167	0.165011	9.88826	4.68112e-23	1.29223e-21	TRUE
ENSG00000100664	23873.3	1.0721	0.12033	8.90967	5.11851e-19	9.93578e-18	TRUE
ENSG00000100739	1036.68	1.2869	0.426173	3.01966	0.00253056	0.00664781	TRUE
ENSG00000100744	1828.76	1.19435	0.156028	7.65471	1.93746e-14	2.43188e-13	TRUE
ENSG00000100764	3125.42	1.02154	0.214618	4.75981	1.93773e-06	8.98845e-06	TRUE
ENSG00000100767	921.138	-1.23363	0.176715	-6.98086	2.93376e-12	2.92283e-11	TRUE
ENSG00000100802	601.52	-1.03727	0.152371	-6.80754	9.92786e-12	9.29528e-11	TRUE
ENSG00000100804	2030.9	1.03028	0.172461	5.97397	2.31547e-09	1.63046e-08	TRUE
ENSG00000100811	8529.22	1.03528	0.0831488	12.4509	1.38246e-35	9.66324e-34	TRUE
ENSG00000100889	4536.77	2.065	0.201518	10.2472	1.21792e-24	3.85434e-23	TRUE
ENSG00000100906	20365.5	2.46178	0.215398	11.429	2.99556e-30	1.46068e-28	TRUE
ENSG00000100911	4653.48	1.0528	0.129523	8.12822	4.35638e-16	6.48267e-15	TRUE
ENSG00000100985	326.142	6.46624	0.736014	8.78548	1.55704e-18	2.88992e-17	TRUE
ENSG00000101049	144.799	-1.22123	0.202601	-6.02778	1.66223e-09	1.19027e-08	TRUE
ENSG00000101057	1488.55	1.6447	0.450254	3.65283	0.000259366	0.000837051	TRUE
ENSG00000101082	16.1513	-1.46429	0.469439	-3.11923	0.00181326	0.00491908	TRUE
ENSG00000101084	790.652	1.25079	0.232985	5.36856	7.93691e-08	4.5246e-07	TRUE
ENSG00000101096	1344.99	2.19085	0.271463	8.07054	6.99863e-16	1.02053e-14	TRUE
ENSG00000101150	15980.7	1.37735	0.093843	14.6772	9.02881e-49	1.17591e-46	TRUE
ENSG00000101187	539.276	4.25951	0.342961	12.4198	2.04052e-35	1.39433e-33	TRUE
ENSG00000101189	2006.84	1.18806	0.13482	8.8122	1.22717e-18	2.29302e-17	TRUE
ENSG00000101194	39.053	1.16912	0.357198	3.27302	0.00106405	0.00303861	TRUE
ENSG00000101198	34.5037	-1.53328	0.560014	-2.73793	0.00618264	0.0147466	TRUE
ENSG00000101210	76.9158	1.905	0.337962	5.63673	1.73312e-08	1.0839e-07	TRUE
ENSG00000101216	4475.89	1.1238	0.133006	8.44927	2.93132e-17	4.84989e-16	TRUE
ENSG00000101230	88.5916	2.01487	0.288615	6.98119	2.92691e-12	2.91791e-11	TRUE
ENSG00000101236	3187.97	2.24291	0.149687	14.984	9.34455e-51	1.30635e-48	TRUE
ENSG00000101255	6820.23	3.84464	0.183691	20.9299	2.86017e-97	1.50287e-94	TRUE
ENSG00000101265	80.1349	2.03374	0.385783	5.27171	1.35156e-07	7.44039e-07	TRUE
ENSG00000101280	10.4225	-1.96518	0.535393	-3.67055	0.000242031	0.000785616	TRUE
ENSG00000101307	37.7661	3.51728	0.588881	5.97282	2.33191e-09	1.6409e-08	TRUE
ENSG00000101335	9235.21	1.06131	0.333289	3.18436	0.00145075	0.00401535	TRUE
ENSG00000101417	384.533	-2.28063	0.185563	-12.2903	1.02073e-34	6.61868e-33	TRUE
ENSG00000101421	7460.58	1.13885	0.149898	7.59748	3.01949e-14	3.71356e-13	TRUE
ENSG00000101457	1631.18	1.0714	0.180657	5.93061	3.01814e-09	2.08762e-08	TRUE
ENSG00000101544	6596.71	1.05101	0.131537	7.99026	1.3466e-15	1.91502e-14	TRUE
ENSG00000101557	6210.57	1.02363	0.126033	8.12193	4.58813e-16	6.79767e-15	TRUE
ENSG00000101577	1054.27	1.76193	0.129711	13.5835	5.01821e-42	4.8575e-40	TRUE
ENSG00000101608	9280.48	1.01886	0.192036	5.30555	1.12333e-07	6.26206e-07	TRUE
ENSG00000101680	257.061	1.25716	0.242504	5.18409	2.1707e-07	1.16223e-06	TRUE
ENSG00000101745	11633.7	1.4475	0.163667	8.84419	9.21957e-19	1.74627e-17	TRUE
ENSG00000101746	8.07193	-3.62157	0.735408	-4.92458	8.45438e-07	4.14104e-06	TRUE
ENSG00000101773	3791.47	1.03997	0.126598	8.21476	2.12585e-16	3.26056e-15	TRUE
ENSG00000101782	5641.19	1.16513	0.115896	10.0532	8.89407e-24	2.61384e-22	TRUE
ENSG00000101825	13139.3	-1.13294	0.335256	-3.37932	0.000726648	0.00215275	TRUE
ENSG00000101842	42.5747	1.03875	0.347259	2.99127	0.00277823	0.00721266	TRUE
ENSG00000101888	569.733	1.17031	0.239955	4.87723	1.07587e-06	5.18554e-06	TRUE
ENSG00000102007	7133.05	1.17712	0.17518	6.71946	1.82399e-11	1.65096e-10	TRUE
ENSG00000102048	266.58	-1.38138	0.267814	-5.15798	2.49635e-07	1.3268e-06	TRUE
ENSG00000102053	3.79357	-3.67922	0.856625	-4.29502	1.74679e-05	6.92624e-05	TRUE
ENSG00000102057	622.117	1.85612	0.32351	5.73744	9.6121e-09	6.22082e-08	TRUE
ENSG00000102096	740.275	1.48694	0.137364	10.8248	2.62701e-27	1.02379e-25	TRUE
ENSG00000102119	3065.05	1.35051	0.142496	9.47753	2.6038e-21	6.14948e-20	TRUE
ENSG00000102128	94.1362	-1.03521	0.227411	-4.55215	5.30993e-06	2.29996e-05	TRUE
ENSG00000102144	20485.8	1.29821	0.115395	11.2502	2.31167e-29	1.05307e-27	TRUE
ENSG00000102218	1610.32	1.01339	0.189281	5.35391	8.60727e-08	4.88301e-07	TRUE
ENSG00000102287	273.44	-3.28135	0.344433	-9.52683	1.62154e-21	3.91275e-20	TRUE
ENSG00000102313	35.7049	-2.55067	0.308427	-8.26994	1.34027e-16	2.10006e-15	TRUE
ENSG00000102393	1940.81	1.20501	0.232225	5.18897	2.11465e-07	1.13461e-06	TRUE
ENSG00000102531	25832.5	1.65303	0.212592	7.77557	7.51107e-15	9.79912e-14	TRUE
ENSG00000102539	4.73316	4.69326	1.34686	3.48459	0.000492888	0.00150816	TRUE
ENSG00000102554	35987.7	2.17861	0.115236	18.9056	1.02619e-79	3.59474e-77	TRUE
ENSG00000102753	3861.56	1.12676	0.136065	8.281	1.2215e-16	1.92285e-15	TRUE
ENSG00000102837	26.9234	-1.52066	0.499228	-3.04601	0.00231897	0.00613748	TRUE
ENSG00000102879	113.364	1.76879	0.374188	4.72702	2.27838e-06	1.04588e-05	TRUE
ENSG00000102904	52.8371	-1.68552	0.292475	-5.76295	8.26563e-09	5.40102e-08	TRUE
ENSG00000102931	1896.78	1.23044	0.172228	7.14426	9.04811e-13	9.58798e-12	TRUE
ENSG00000102934	14.8195	3.56627	0.897028	3.97565	7.01874e-05	0.000250707	TRUE
ENSG00000102962	16.9483	4.48372	0.922998	4.85778	1.18709e-06	5.67584e-06	TRUE
ENSG00000103018	4138.66	1.05414	0.148165	7.11466	1.1219e-12	1.17818e-11	TRUE
ENSG00000103044	5800.04	2.93751	0.191595	15.3318	4.68626e-53	7.67841e-51	TRUE
ENSG00000103089	909.549	1.88864	0.230386	8.19773	2.44961e-16	3.73272e-15	TRUE
ENSG00000103126	7532.55	1.14229	0.158088	7.2257	4.98525e-13	5.41641e-12	TRUE
ENSG00000103150	4525.32	-1.14365	0.216763	-5.27601	1.32025e-07	7.28251e-07	TRUE
ENSG00000103154	22.1008	1.40744	0.428163	3.28716	0.00101203	0.00290639	TRUE
ENSG00000103175	33.3004	3.0304	0.600623	5.04543	4.52494e-07	2.3076e-06	TRUE
ENSG00000103184	11.3172	-1.58333	0.428638	-3.69385	0.000220881	0.000722892	TRUE
ENSG00000103187	11239.5	1.85676	0.218153	8.51124	1.72077e-17	2.91994e-16	TRUE
ENSG00000103194	13664.1	1.00658	0.0599192	16.799	2.48189e-63	5.60281e-61	TRUE
ENSG00000103248	1750.53	-1.10699	0.11335	-9.7661	1.57393e-22	4.13867e-21	TRUE
ENSG00000103313	24.5763	1.20613	0.461199	2.6152	0.00891742	0.0204367	TRUE
ENSG00000103342	9530.8	1.20769	0.0873267	13.8296	1.68944e-43	1.69366e-41	TRUE
ENSG00000103351	801.389	-1.00793	0.139202	-7.24075	4.46198e-13	4.8792e-12	TRUE
ENSG00000103375	2.69896	3.3444	1.43053	2.33788	0.0193937	0.0406689	TRUE
ENSG00000103494	418.744	-1.10127	0.203723	-5.40572	6.45502e-08	3.72935e-07	TRUE
ENSG00000103507	2344.03	1.07786	0.147827	7.29136	3.06848e-13	3.40799e-12	TRUE
ENSG00000103528	624.932	-1.25718	0.216601	-5.80411	6.47081e-09	4.29172e-08	TRUE
ENSG00000103599	127.936	-1.02004	0.180993	-5.63577	1.74273e-08	1.0888e-07	TRUE
ENSG00000103647	112.914	1.34258	0.296442	4.52897	5.92722e-06	2.5485e-05	TRUE
ENSG00000103811	14178.1	-1.03195	0.195607	-5.27562	1.32306e-07	7.29439e-07	TRUE
ENSG00000103966	8160.71	2.01709	0.15938	12.6559	1.03809e-36	7.69751e-35	TRUE
ENSG00000104043	287.805	-1.43505	0.3734	-3.84321	0.000121436	0.000417283	TRUE
ENSG00000104055	22.9088	-1.83105	0.387956	-4.71973	2.36157e-06	1.08097e-05	TRUE
ENSG00000104081	449.759	-2.42364	0.46943	-5.16294	2.43097e-07	1.29431e-06	TRUE
ENSG00000104213	53.4729	2.99526	0.364298	8.22199	2.00146e-16	3.07752e-15	TRUE
ENSG00000104267	592.961	1.43203	0.172569	8.29831	1.05605e-16	1.66843e-15	TRUE
ENSG00000104312	2925.14	1.84209	0.190418	9.67395	3.89057e-22	9.80719e-21	TRUE
ENSG00000104313	23.5202	-2.11606	0.438275	-4.82817	1.37796e-06	6.5189e-06	TRUE
ENSG00000104327	3.4032	4.31601	1.4475	2.98171	0.00286647	0.00741584	TRUE
ENSG00000104368	3174.9	2.36883	0.197198	12.0124	3.05737e-33	1.8163e-31	TRUE
ENSG00000104371	2.37685	4.47631	1.60428	2.79023	0.00526712	0.0127956	TRUE
ENSG00000104419	29728.4	3.53362	0.297292	11.886	1.39902e-32	7.98436e-31	TRUE
ENSG00000104450	2742.44	1.01226	0.135719	7.45848	8.75238e-14	1.0212e-12	TRUE
ENSG00000104472	1042.58	1.63346	0.140948	11.5891	4.68158e-31	2.4306e-29	TRUE
ENSG00000104635	6252.37	1.81755	0.127529	14.252	4.3556e-46	4.97158e-44	TRUE
ENSG00000104671	447.925	1.06156	0.18051	5.88089	4.08072e-09	2.77412e-08	TRUE
ENSG00000104687	2044.14	1.23189	0.162109	7.59914	2.98103e-14	3.67367e-13	TRUE
ENSG00000104689	3006.38	1.49749	0.153937	9.7279	2.29282e-22	5.95196e-21	TRUE
ENSG00000104695	2743.62	1.35616	0.147555	9.19083	3.89827e-20	8.36645e-19	TRUE
ENSG00000104756	2211.48	1.09156	0.15205	7.17901	7.0219e-13	7.52459e-12	TRUE
ENSG00000104765	4035.54	2.18355	0.180493	12.0977	1.08655e-33	6.62273e-32	TRUE
ENSG00000104783	8641.44	-1.01659	0.120411	-8.44265	3.10222e-17	5.1132e-16	TRUE
ENSG00000104808	14.1947	2.02961	0.676628	2.9996	0.00270333	0.00704461	TRUE
ENSG00000104814	49.4226	-1.49319	0.240844	-6.19983	5.65257e-10	4.28526e-09	TRUE
ENSG00000104825	1928.51	1.99015	0.156427	12.7226	4.42983e-37	3.3583e-35	TRUE
ENSG00000104856	7872.96	3.08625	0.128567	24.005	2.46585e-127	2.42417e-124	TRUE
ENSG00000104883	79.6003	-1.98737	0.322457	-6.16322	7.12801e-10	5.32695e-09	TRUE
ENSG00000104904	11763.6	1.05315	0.117771	8.94239	3.80849e-19	7.4834e-18	TRUE
ENSG00000104951	137.632	5.35155	0.590683	9.05993	1.30533e-19	2.6663e-18	TRUE
ENSG00000104953	21.6933	-1.78388	0.307847	-5.79469	6.84485e-09	4.52208e-08	TRUE
ENSG00000104969	4261.12	1.16689	0.122112	9.55589	1.22524e-21	2.98247e-20	TRUE
ENSG00000104979	1191.75	1.06023	0.199564	5.31271	1.08006e-07	6.03742e-07	TRUE
ENSG00000104983	437.378	-1.41872	0.190198	-7.45914	8.7088e-14	1.01689e-12	TRUE
ENSG00000104998	230.906	1.51504	0.287316	5.27306	1.34165e-07	7.39119e-07	TRUE
ENSG00000105011	696.706	1.29736	0.478777	2.70975	0.00673347	0.0159064	TRUE
ENSG00000105085	709.343	1.14572	0.144048	7.95374	1.80959e-15	2.53326e-14	TRUE
ENSG00000105137	1854.08	1.46281	0.233865	6.25494	3.97658e-10	3.07511e-09	TRUE
ENSG00000105141	52.5423	2.32923	0.408073	5.70789	1.14386e-08	7.33286e-08	TRUE
ENSG00000105185	1812.94	1.04876	0.155413	6.7482	1.49686e-11	1.37116e-10	TRUE
ENSG00000105219	65.3861	1.05277	0.351392	2.996	0.00273548	0.00711927	TRUE
ENSG00000105229	2750.56	1.00312	0.143865	6.97264	3.11047e-12	3.09181e-11	TRUE
ENSG00000105246	93.8127	5.68408	0.627519	9.05802	1.32846e-19	2.7081e-18	TRUE
ENSG00000105258	548.689	1.34571	0.201821	6.66787	2.59534e-11	2.29996e-10	TRUE
ENSG00000105270	117.931	-1.05227	0.23957	-4.39233	1.12143e-05	4.60105e-05	TRUE
ENSG00000105278	4.27397	2.6974	1.19702	2.25343	0.0242318	0.049538	TRUE
ENSG00000105281	21825	1.14627	0.123086	9.31274	1.2458e-20	2.79374e-19	TRUE
ENSG00000105327	2658.78	2.47419	0.269648	9.17564	4.48918e-20	9.54061e-19	TRUE
ENSG00000105329	4100.53	1.36506	0.159897	8.53709	1.37643e-17	2.35003e-16	TRUE
ENSG00000105371	215.647	4.03198	0.416365	9.68374	3.53534e-22	8.94875e-21	TRUE
ENSG00000105379	352.946	-1.51478	0.212769	-7.11938	1.08413e-12	1.14009e-11	TRUE
ENSG00000105388	3.13826	3.93241	1.46952	2.67598	0.0074511	0.0174061	TRUE
ENSG00000105419	650.985	1.28612	0.317379	4.05232	5.07119e-05	0.000186159	TRUE
ENSG00000105499	99.2223	1.03688	0.277745	3.73322	0.000189046	0.000626577	TRUE
ENSG00000105516	249.085	-1.65	0.284878	-5.79196	6.9569e-09	4.59312e-08	TRUE
ENSG00000105519	900.714	-1.05267	0.209014	-5.03636	4.74474e-07	2.40921e-06	TRUE
ENSG00000105550	7.78296	4.49805	1.36413	3.29738	0.000975927	0.00281012	TRUE
ENSG00000105559	2595.84	2.2359	0.158598	14.0979	3.91149e-45	4.19741e-43	TRUE
ENSG00000105641	34.6324	4.063	0.550227	7.38422	1.53352e-13	1.75302e-12	TRUE
ENSG00000105647	24.0524	-1.02679	0.367631	-2.793	0.00522216	0.0126995	TRUE
ENSG00000105649	63.7376	-1.25638	0.381611	-3.29231	0.000993685	0.00285586	TRUE
ENSG00000105656	4829.9	1.15883	0.141195	8.20731	2.26206e-16	3.45557e-15	TRUE
ENSG00000105699	9090.6	1.06287	0.149884	7.09132	1.32836e-12	1.38074e-11	TRUE
ENSG00000105723	3067.48	1.10604	0.113659	9.73121	2.21933e-22	5.77101e-21	TRUE
ENSG00000105750	135.378	-1.22106	0.307604	-3.9696	7.19939e-05	0.000256708	TRUE
ENSG00000105825	5477.33	1.81853	0.233737	7.78021	7.24023e-15	9.44982e-14	TRUE
ENSG00000105835	37836.1	3.79334	0.190022	19.9626	1.16415e-88	4.92759e-86	TRUE
ENSG00000105852	388.946	-1.20148	0.213165	-5.63638	1.7366e-08	1.08563e-07	TRUE
ENSG00000105855	23827.5	1.91787	0.157711	12.1606	5.03807e-34	3.15278e-32	TRUE
ENSG00000105856	5138.27	1.44208	0.13674	10.5462	5.29046e-26	1.87697e-24	TRUE
ENSG00000105866	939.589	1.84719	0.178819	10.3299	5.15987e-25	1.68545e-23	TRUE
ENSG00000105877	775.46	4.35877	0.295346	14.7582	2.72551e-49	3.59578e-47	TRUE
ENSG00000105929	65.5825	-1.27813	0.216616	-5.90041	3.62605e-09	2.48275e-08	TRUE
ENSG00000105967	3.49679	-1.9927	0.851201	-2.34105	0.0192296	0.0403797	TRUE
ENSG00000105982	48.9936	-1.77382	0.515036	-3.44408	0.00057301	0.00173107	TRUE
ENSG00000106003	249.88	-2.86465	0.27041	-10.5937	3.18628e-26	1.14376e-24	TRUE
ENSG00000106006	180.748	-1.22504	0.2742	-4.46769	7.90683e-06	3.32784e-05	TRUE
ENSG00000106018	2583.79	-2.02735	0.267821	-7.56981	3.73759e-14	4.54536e-13	TRUE
ENSG00000106070	7814.23	2.06494	0.236426	8.734	2.45813e-18	4.48586e-17	TRUE
ENSG00000106089	2519.26	1.97987	0.193685	10.2221	1.57847e-24	4.94914e-23	TRUE
ENSG00000106105	25599.9	3.03728	0.103887	29.2364	6.67747e-188	2.26114e-184	TRUE
ENSG00000106125	82.9114	-1.03555	0.2578	-4.01689	5.89723e-05	0.000213754	TRUE
ENSG00000106133	735.67	-1.04541	0.217878	-4.79814	1.60143e-06	7.50847e-06	TRUE
ENSG00000106153	6777.03	1.26857	0.184084	6.89127	5.52966e-12	5.31615e-11	TRUE
ENSG00000106211	7548.4	1.00535	0.266701	3.76958	0.000163525	0.000548007	TRUE
ENSG00000106245	2481.05	1.38134	0.163033	8.47273	2.39709e-17	4.00734e-16	TRUE
ENSG00000106258	115.31	-1.38468	0.401238	-3.45101	0.000558485	0.00168954	TRUE
ENSG00000106266	4815.22	1.07494	0.114716	9.37043	7.22342e-21	1.65147e-19	TRUE
ENSG00000106299	6177.85	1.07051	0.0850105	12.5927	2.31552e-36	1.67619e-34	TRUE
ENSG00000106336	54.2504	-1.1322	0.316391	-3.57849	0.000345586	0.00108915	TRUE
ENSG00000106346	5427.15	1.24306	0.105138	11.8231	2.96482e-32	1.66401e-30	TRUE
ENSG00000106479	2773.2	-1.14371	0.124952	-9.15325	5.52459e-20	1.16679e-18	TRUE
ENSG00000106483	7.15843	-2.30344	0.665912	-3.45908	0.000542015	0.00164395	TRUE
ENSG00000106546	13517.2	2.98377	0.17606	16.9475	2.00728e-64	4.74216e-62	TRUE
ENSG00000106565	129.974	-1.03514	0.282197	-3.66817	0.000244297	0.000791958	TRUE
ENSG00000106631	8.33917	-1.27866	0.513758	-2.48883	0.0128163	0.0281953	TRUE
ENSG00000106635	3101.55	1.19851	0.132066	9.07509	1.13586e-19	2.3358e-18	TRUE
ENSG00000106636	8394.52	1.00021	0.114829	8.71048	3.02582e-18	5.47595e-17	TRUE
ENSG00000106688	148.783	1.6001	0.304835	5.24907	1.5287e-07	8.34324e-07	TRUE
ENSG00000106714	1246.46	-1.59405	0.142896	-11.1553	6.74558e-29	2.95371e-27	TRUE
ENSG00000106772	104.407	-1.50443	0.247916	-6.06831	1.29261e-09	9.34386e-09	TRUE
ENSG00000106789	2316.03	1.95156	0.139071	14.0329	9.80858e-45	1.03435e-42	TRUE
ENSG00000106804	338.236	-1.09681	0.156085	-7.02703	2.10976e-12	2.13896e-11	TRUE
ENSG00000106852	25.8999	-1.56925	0.343076	-4.57406	4.78358e-06	2.08591e-05	TRUE
ENSG00000107099	2761.3	-1.14049	0.115375	-9.88504	4.83377e-23	1.33316e-21	TRUE
ENSG00000107130	7070.86	1.0217	0.321202	3.18087	0.00146834	0.00406154	TRUE
ENSG00000107140	4983.18	1.39875	0.159221	8.78492	1.56476e-18	2.90247e-17	TRUE
ENSG00000107159	725.234	1.3935	0.239203	5.82559	5.69126e-09	3.80783e-08	TRUE
ENSG00000107187	21.8594	1.91464	0.410238	4.66715	3.05402e-06	1.37419e-05	TRUE
ENSG00000107201	2814.99	1.56416	0.137854	11.3464	7.72395e-30	3.64953e-28	TRUE
ENSG00000107223	5616.23	1.06548	0.224611	4.74367	2.09877e-06	9.68535e-06	TRUE
ENSG00000107282	81.7512	-1.06335	0.313905	-3.38748	0.000705382	0.00209586	TRUE
ENSG00000107295	388.047	1.45122	0.162925	8.90731	5.22844e-19	1.01427e-17	TRUE
ENSG00000107485	2166.71	-2.1237	0.224582	-9.45624	3.1923e-21	7.49527e-20	TRUE
ENSG00000107554	4382.46	1.05977	0.215962	4.90719	9.23907e-07	4.5044e-06	TRUE
ENSG00000107736	24.4172	-1.32474	0.364672	-3.63268	0.000280488	0.000899712	TRUE
ENSG00000107738	2605.34	-1.60479	0.194032	-8.27074	1.33129e-16	2.08705e-15	TRUE
ENSG00000107742	12262	-1.24542	0.202448	-6.15181	7.66027e-10	5.70235e-09	TRUE
ENSG00000107863	23912.4	1.53425	0.164145	9.34689	9.02634e-21	2.04983e-19	TRUE
ENSG00000107954	294.177	1.7139	0.458833	3.73534	0.000187464	0.000622076	TRUE
ENSG00000107957	12647.9	1.3803	0.190354	7.25124	4.12968e-13	4.52882e-12	TRUE
ENSG00000107959	7233.28	1.01867	0.0927668	10.981	4.71804e-28	1.94045e-26	TRUE
ENSG00000108018	8.17694	2.6792	0.864842	3.09791	0.00194893	0.00524556	TRUE
ENSG00000108021	13614.3	1.02723	0.113864	9.02149	1.85542e-19	3.73733e-18	TRUE
ENSG00000108061	4663.09	1.22102	0.129858	9.40272	5.31683e-21	1.22847e-19	TRUE
ENSG00000108106	3177.95	1.86474	0.263028	7.08953	1.34564e-12	1.39727e-11	TRUE
ENSG00000108179	15356.7	2.5054	0.0986672	25.3924	3.06135e-142	4.66488e-139	TRUE
ENSG00000108244	43.1951	2.53407	0.421102	6.0177	1.76916e-09	1.26269e-08	TRUE
ENSG00000108298	18787.9	1.00427	0.165428	6.07073	1.27331e-09	9.20868e-09	TRUE
ENSG00000108342	521.644	10.2307	1.26993	8.05609	7.87721e-16	1.141e-14	TRUE
ENSG00000108344	6296.78	1.11961	0.144492	7.74858	9.29236e-15	1.19845e-13	TRUE
ENSG00000108381	74.6932	-1.52133	0.260423	-5.84176	5.16507e-09	3.46873e-08	TRUE
ENSG00000108387	16.4992	-1.61472	0.523323	-3.08552	0.00203198	0.00544931	TRUE
ENSG00000108405	4.7084	-2.14519	0.703262	-3.05034	0.00228579	0.00605965	TRUE
ENSG00000108448	8794.33	1.80317	0.130109	13.8589	1.12358e-43	1.14141e-41	TRUE
ENSG00000108465	5505.12	-1.22609	0.167452	-7.32203	2.4424e-13	2.73656e-12	TRUE
ENSG00000108510	26801.4	1.15528	0.134857	8.5667	1.06494e-17	1.83777e-16	TRUE
ENSG00000108518	29052.2	1.22677	0.135776	9.03525	1.63634e-19	3.32017e-18	TRUE
ENSG00000108551	32455.2	6.13167	0.157908	38.8306	0	0	TRUE
ENSG00000108622	124.732	2.60222	0.283934	9.1649	4.95925e-20	1.04957e-18	TRUE
ENSG00000108639	7613.23	1.32474	0.141756	9.34523	9.16904e-21	2.08068e-19	TRUE
ENSG00000108684	35.3533	-3.20413	0.397166	-8.06749	7.17575e-16	1.04485e-14	TRUE
ENSG00000108797	666.237	1.46298	0.251478	5.81752	5.97288e-09	3.9875e-08	TRUE
ENSG00000108813	101.478	-1.43743	0.256585	-5.60218	2.11677e-08	1.308e-07	TRUE
ENSG00000108829	8460.58	1.85437	0.10985	16.8808	6.22479e-64	1.43717e-61	TRUE
ENSG00000108846	6739.66	1.7754	0.278248	6.38065	1.76341e-10	1.42174e-09	TRUE
ENSG00000108852	793.979	-1.50262	0.223185	-6.73261	1.66645e-11	1.51467e-10	TRUE
ENSG00000108861	9517.59	1.12342	0.153975	7.29609	2.96255e-13	3.29875e-12	TRUE
ENSG00000108958	20.8839	-1.34471	0.513858	-2.61688	0.00887373	0.0203427	TRUE
ENSG00000108960	569.663	2.37315	0.218768	10.8478	2.0432e-27	8.06586e-26	TRUE
ENSG00000108984	401.88	-2.03566	0.243232	-8.36919	5.80174e-17	9.36513e-16	TRUE
ENSG00000109047	6.39556	2.52207	0.810635	3.11123	0.00186312	0.00503999	TRUE
ENSG00000109079	14259.3	1.61633	0.155522	10.3929	2.67068e-25	8.85653e-24	TRUE
ENSG00000109089	2193.81	1.53022	0.175509	8.71875	2.81299e-18	5.10594e-17	TRUE
ENSG00000109101	43.8556	-1.96598	0.486746	-4.03903	5.36738e-05	0.000196064	TRUE
ENSG00000109220	1008.88	1.31448	0.13056	10.068	7.64977e-24	2.26784e-22	TRUE
ENSG00000109270	1561.32	1.39411	0.158206	8.81199	1.22946e-18	2.2959e-17	TRUE
ENSG00000109320	27700.2	2.75696	0.15648	17.6186	1.77204e-69	4.82185e-67	TRUE
ENSG00000109321	1544.3	2.77044	0.269939	10.2632	1.03217e-24	3.29041e-23	TRUE
ENSG00000109519	2835.51	1.54657	0.118224	13.0817	4.1891e-39	3.47867e-37	TRUE
ENSG00000109625	191.53	-2.72555	0.181037	-15.0552	3.19117e-51	4.56592e-49	TRUE
ENSG00000109705	8.22657	-1.6336	0.614751	-2.65733	0.00787627	0.0183067	TRUE
ENSG00000109736	17330	1.25116	0.205338	6.09319	1.10683e-09	8.07175e-09	TRUE
ENSG00000109758	798.603	1.33833	0.243057	5.50622	3.6662e-08	2.1921e-07	TRUE
ENSG00000109787	12621.8	1.38278	0.121219	11.4073	3.84563e-30	1.84276e-28	TRUE
ENSG00000109814	2936.96	1.66765	0.159833	10.4337	1.73966e-25	5.8713e-24	TRUE
ENSG00000109917	3442.81	1.00046	0.15449	6.47591	9.42393e-11	7.85139e-10	TRUE
ENSG00000109971	36518.3	1.07106	0.143582	7.4596	8.67828e-14	1.01411e-12	TRUE
ENSG00000110002	69.8419	-1.84563	0.267532	-6.89871	5.24785e-12	5.06599e-11	TRUE
ENSG00000110046	19554	1.59093	0.16222	9.80725	1.04786e-22	2.79148e-21	TRUE
ENSG00000110047	15191.3	1.33833	0.194253	6.88964	5.5935e-12	5.37413e-11	TRUE
ENSG00000110080	10356.5	1.18262	0.160706	7.3589	1.85436e-13	2.10557e-12	TRUE
ENSG00000110092	8227.94	1.87352	0.149264	12.5517	3.89192e-36	2.77775e-34	TRUE
ENSG00000110104	2669.3	1.36289	0.151379	9.00318	2.19265e-19	4.37324e-18	TRUE
ENSG00000110195	1411.79	-1.3866	0.293084	-4.73107	2.23336e-06	1.02583e-05	TRUE
ENSG00000110218	5461.09	1.35363	0.103333	13.0997	3.30398e-39	2.75869e-37	TRUE
ENSG00000110321	93084.5	1.08182	0.113683	9.51613	1.79754e-21	4.32716e-20	TRUE
ENSG00000110324	34.9923	1.09558	0.379395	2.8877	0.00388074	0.00973811	TRUE
ENSG00000110330	24068.1	1.21581	0.161074	7.54817	4.41426e-14	5.31106e-13	TRUE
ENSG00000110395	23662.3	1.39026	0.127444	10.9088	1.04668e-27	4.20827e-26	TRUE
ENSG00000110427	134.129	1.99777	0.435826	4.58388	4.56435e-06	1.99832e-05	TRUE
ENSG00000110436	5.76758	-3.1707	0.72489	-4.37404	1.21969e-05	4.97142e-05	TRUE
ENSG00000110446	459.648	1.01026	0.165961	6.08731	1.14825e-09	8.35383e-09	TRUE
ENSG00000110455	1654.46	-2.255	0.140718	-16.025	8.55157e-58	1.64948e-55	TRUE
ENSG00000110619	19980.8	2.34603	0.0975679	24.0451	9.40342e-128	9.55262e-125	TRUE
ENSG00000110693	954.301	-1.60772	0.186535	-8.61886	6.76263e-18	1.18788e-16	TRUE
ENSG00000110777	10.9739	-3.94625	0.574127	-6.87348	6.26532e-12	5.99127e-11	TRUE
ENSG00000110799	61.7787	-1.73681	0.338071	-5.13741	2.78552e-07	1.46897e-06	TRUE
ENSG00000110851	5431.08	1.03811	0.107234	9.68073	3.64102e-22	9.20097e-21	TRUE
ENSG00000110852	139.925	1.49257	0.424853	3.51315	0.000442832	0.00136652	TRUE
ENSG00000110876	133.795	1.21564	0.326798	3.71984	0.000199348	0.000658309	TRUE
ENSG00000110944	427.128	2.6641	0.254051	10.4864	9.97088e-26	3.46887e-24	TRUE
ENSG00000111012	540.896	1.88348	0.262495	7.17529	7.21523e-13	7.7182e-12	TRUE
ENSG00000111057	26498.4	1.33262	0.131924	10.1014	5.44726e-24	1.64205e-22	TRUE
ENSG00000111087	78.6113	3.47217	0.536258	6.47481	9.49313e-11	7.90256e-10	TRUE
ENSG00000111110	787.997	-1.21167	0.188108	-6.44138	1.18394e-10	9.76505e-10	TRUE
ENSG00000111145	3809.59	1.07572	0.177873	6.0477	1.46928e-09	1.05633e-08	TRUE
ENSG00000111181	15.3807	2.03179	0.896399	2.26662	0.0234136	0.0480767	TRUE
ENSG00000111186	170.026	-1.31363	0.251211	-5.22917	1.70273e-07	9.24177e-07	TRUE
ENSG00000111203	1861.04	-1.42451	0.112668	-12.6434	1.21605e-36	8.97341e-35	TRUE
ENSG00000111206	3464.31	1.22305	0.415325	2.9448	0.00323168	0.00826594	TRUE
ENSG00000111249	4.36778	-2.71494	0.97715	-2.77843	0.00546225	0.0132149	TRUE
ENSG00000111252	1465.3	2.10461	0.116063	18.1334	1.73654e-73	5.29229e-71	TRUE
ENSG00000111254	24.6938	-1.24683	0.376332	-3.31312	0.000922628	0.00267256	TRUE
ENSG00000111266	22658.3	2.2253	0.184709	12.0476	1.99678e-33	1.19556e-31	TRUE
ENSG00000111271	2020.1	-1.25478	0.137293	-9.13945	6.27692e-20	1.31656e-18	TRUE
ENSG00000111291	2.67892	-2.83895	1.03815	-2.73464	0.00624483	0.0148755	TRUE
ENSG00000111331	5664.75	1.43534	0.205804	6.97432	3.07356e-12	3.05711e-11	TRUE
ENSG00000111335	273.449	1.3841	0.212782	6.50479	7.78034e-11	6.54648e-10	TRUE
ENSG00000111412	5391.52	1.1847	0.113955	10.3962	2.58062e-25	8.57654e-24	TRUE
ENSG00000111424	2905.33	1.48622	0.17597	8.44588	3.01772e-17	4.98742e-16	TRUE
ENSG00000111450	1299.52	1.29324	0.193648	6.67834	2.41668e-11	2.15101e-10	TRUE
ENSG00000111554	377.011	-1.09472	0.244359	-4.47995	7.46589e-06	3.16058e-05	TRUE
ENSG00000111640	118488	1.26783	0.160714	7.88869	3.05377e-15	4.15291e-14	TRUE
ENSG00000111653	1085.58	-1.08131	0.119774	-9.02793	1.74955e-19	3.5381e-18	TRUE
ENSG00000111669	20887.4	1.09784	0.146792	7.47889	7.49533e-14	8.8128e-13	TRUE
ENSG00000111670	14382.6	1.05712	0.169792	6.22601	4.78459e-10	3.65827e-09	TRUE
ENSG00000111674	3063.3	3.48777	0.281734	12.3796	3.36811e-35	2.25102e-33	TRUE
ENSG00000111737	6742.64	1.32231	0.122625	10.7834	4.1255e-27	1.58348e-25	TRUE
ENSG00000111775	969.451	1.13289	0.237876	4.76254	1.91173e-06	8.87866e-06	TRUE
ENSG00000111837	91.3137	1.2403	0.307273	4.03648	5.42603e-05	0.00019804	TRUE
ENSG00000111845	689.01	1.10381	0.147978	7.45932	8.69709e-14	1.01592e-12	TRUE
ENSG00000111850	282.745	-1.72749	0.129857	-13.303	2.22494e-40	1.99433e-38	TRUE
ENSG00000111859	52674.4	1.20071	0.28999	4.14051	3.46528e-05	0.000131142	TRUE
ENSG00000111879	13.8993	-1.45732	0.558973	-2.60714	0.00913022	0.0208585	TRUE
ENSG00000111885	3.99375	3.32748	1.46185	2.27622	0.0228331	0.047005	TRUE
ENSG00000111912	10204	3.28541	0.175061	18.7672	1.40149e-78	4.79908e-76	TRUE
ENSG00000111913	29.1309	-1.3141	0.37944	-3.46327	0.000533653	0.00162085	TRUE
ENSG00000111961	4857.82	-1.17605	0.121404	-9.68701	3.42392e-22	8.69562e-21	TRUE
ENSG00000111981	351.552	1.7582	0.165545	10.6207	2.38861e-26	8.66611e-25	TRUE
ENSG00000112031	1179.16	1.07487	0.13848	7.7619	8.36651e-15	1.08594e-13	TRUE
ENSG00000112033	11994.4	2.7794	0.222535	12.4897	8.49374e-36	5.99202e-34	TRUE
ENSG00000112053	3.51534	-2.00902	0.839014	-2.3945	0.0166429	0.0355563	TRUE
ENSG00000112096	133388	4.96041	0.133435	37.1748	1.74113e-302	2.65313e-298	TRUE
ENSG00000112137	13.7774	4.23578	1.29688	3.26614	0.00109024	0.00310816	TRUE
ENSG00000112149	214.614	2.1962	0.333203	6.59117	4.36367e-11	3.76308e-10	TRUE
ENSG00000112182	660.029	2.70053	0.309063	8.73778	2.37727e-18	4.34351e-17	TRUE
ENSG00000112210	1468.83	1.05693	0.149317	7.07845	1.45773e-12	1.508e-11	TRUE
ENSG00000112242	5365.56	1.63139	0.107454	15.1822	4.63679e-52	7.03038e-50	TRUE
ENSG00000112245	79702.5	1.50702	0.165998	9.07854	1.10042e-19	2.26598e-18	TRUE
ENSG00000112276	269.436	1.55664	0.187079	8.32079	8.73826e-17	1.38846e-15	TRUE
ENSG00000112299	209.667	3.38809	0.533109	6.35535	2.0795e-10	1.66076e-09	TRUE
ENSG00000112306	8653.45	1.50413	0.239072	6.29154	3.14335e-10	2.45318e-09	TRUE
ENSG00000112335	2581.5	1.03594	0.132396	7.8246	5.09253e-15	6.76253e-14	TRUE
ENSG00000112511	6475.16	1.45952	0.152246	9.58655	9.10797e-22	2.2385e-20	TRUE
ENSG00000112531	8212.55	1.59073	0.130688	12.1719	4.38495e-34	2.74971e-32	TRUE
ENSG00000112559	2086.62	1.15965	0.219425	5.28494	1.25746e-07	6.95756e-07	TRUE
ENSG00000112576	4691.49	1.2298	0.175165	7.0208	2.20597e-12	2.23205e-11	TRUE
ENSG00000112599	23.3882	-1.04928	0.351419	-2.98583	0.00282812	0.00732409	TRUE
ENSG00000112715	142691	3.24259	0.150086	21.6049	1.6155e-103	1.04753e-100	TRUE
ENSG00000112769	25.0581	-3.01001	0.328746	-9.15603	5.38433e-20	1.13795e-18	TRUE
ENSG00000112782	91.0703	-1.59194	0.30727	-5.1809	2.20823e-07	1.1815e-06	TRUE
ENSG00000112796	34.1057	-1.85884	0.400373	-4.64277	3.43776e-06	1.53418e-05	TRUE
ENSG00000112874	487.164	-1.46656	0.185237	-7.91722	2.42873e-15	3.34017e-14	TRUE
ENSG00000112902	1372.82	-1.54547	0.190649	-8.1064	5.21412e-16	7.67289e-15	TRUE
ENSG00000112977	8366.99	1.20919	0.124444	9.71674	2.55844e-22	6.59652e-21	TRUE
ENSG00000112981	71.508	-1.67226	0.302499	-5.52816	3.23599e-08	1.95403e-07	TRUE
ENSG00000113068	2172.7	1.35188	0.138644	9.75073	1.83155e-22	4.79127e-21	TRUE
ENSG00000113070	17379.3	5.99864	0.217113	27.6291	4.97418e-168	1.08281e-164	TRUE
ENSG00000113073	31.3478	1.31711	0.417915	3.15163	0.00162364	0.00444383	TRUE
ENSG00000113083	186.966	3.06922	0.317283	9.67344	3.9102e-22	9.84684e-21	TRUE
ENSG00000113108	1490.36	-1.24101	0.163492	-7.59067	3.18252e-14	3.8952e-13	TRUE
ENSG00000113205	109.881	-1.82328	0.239027	-7.62793	2.38548e-14	2.96855e-13	TRUE
ENSG00000113209	40.1179	-1.81015	0.369615	-4.89739	9.71175e-07	4.71599e-06	TRUE
ENSG00000113212	37.939	-1.31636	0.406306	-3.23981	0.00119608	0.00337171	TRUE
ENSG00000113231	4.10738	-1.72933	0.722164	-2.39465	0.0166364	0.0355491	TRUE
ENSG00000113240	3384.03	-1.25339	0.141771	-8.84095	9.49044e-19	1.79312e-17	TRUE
ENSG00000113296	30.823	-2.20746	0.26043	-8.4762	2.32677e-17	3.89834e-16	TRUE
ENSG00000113303	10.7206	1.88529	0.827521	2.27824	0.022712	0.046781	TRUE
ENSG00000113369	10943.7	2.63095	0.176908	14.8718	5.02068e-50	6.89236e-48	TRUE
ENSG00000113407	29946.8	1.83123	0.113906	16.0767	3.71651e-58	7.30737e-56	TRUE
ENSG00000113504	13654.2	1.88251	0.151585	12.4188	2.06568e-35	1.40836e-33	TRUE
ENSG00000113575	8225.99	1.14409	0.136744	8.36664	5.92847e-17	9.56465e-16	TRUE
ENSG00000113578	98.6066	-2.77988	0.229518	-12.1118	9.1455e-34	5.61932e-32	TRUE
ENSG00000113615	7162.92	1.96558	0.153198	12.8303	1.10899e-37	8.73325e-36	TRUE
ENSG00000113645	20363.6	1.18623	0.157454	7.53381	4.92811e-14	5.90134e-13	TRUE
ENSG00000113739	25826.3	6.37982	0.210019	30.3773	1.09539e-202	4.17289e-199	TRUE
ENSG00000113905	24.5477	1.71551	0.526245	3.25991	0.00111446	0.0031695	TRUE
ENSG00000113916	2348.18	1.11448	0.246455	4.52203	6.12493e-06	2.62499e-05	TRUE
ENSG00000113946	76.9373	-1.83993	0.299163	-6.15025	7.73601e-10	5.75592e-09	TRUE
ENSG00000114019	35803.4	1.00532	0.148669	6.76215	1.3596e-11	1.25182e-10	TRUE
ENSG00000114023	971.857	1.0675	0.17023	6.27092	3.5893e-10	2.78765e-09	TRUE
ENSG00000114268	18864.7	1.81922	0.222748	8.16718	3.15688e-16	4.77702e-15	TRUE
ENSG00000114279	16.7427	-1.08985	0.481607	-2.26294	0.0236395	0.048485	TRUE
ENSG00000114315	1359.96	-1.05205	0.20699	-5.08261	3.72279e-07	1.92657e-06	TRUE
ENSG00000114349	750.872	2.23517	0.180014	12.4166	2.12282e-35	1.44409e-33	TRUE
ENSG00000114354	10422.2	1.18886	0.0945615	12.5723	2.99704e-36	2.15419e-34	TRUE
ENSG00000114547	1.69871	-3.53958	1.3203	-2.68089	0.00734269	0.0171884	TRUE
ENSG00000114656	30.3079	-1.42205	0.314935	-4.51538	6.32026e-06	2.70414e-05	TRUE
ENSG00000114735	2838.94	-1.27791	0.115044	-11.108	1.14757e-28	4.94672e-27	TRUE
ENSG00000114737	491.224	-1.53626	0.207649	-7.39838	1.37851e-13	1.58176e-12	TRUE
ENSG00000114784	1929.99	1.58169	0.154533	10.2353	1.37814e-24	4.32992e-23	TRUE
ENSG00000114790	268.044	-1.75765	0.195178	-9.00538	2.1493e-19	4.29239e-18	TRUE
ENSG00000114812	2986.94	-1.44643	0.205924	-7.02411	2.15436e-12	2.18345e-11	TRUE
ENSG00000114861	7322.44	1.35884	0.172686	7.86888	3.57833e-15	4.83821e-14	TRUE
ENSG00000115008	82986	6.16022	0.211161	29.1732	4.24842e-187	1.29475e-183	TRUE
ENSG00000115009	3068.46	9.5276	0.569994	16.7153	1.0145e-62	2.25678e-60	TRUE
ENSG00000115085	16.1208	-1.3592	0.37838	-3.59215	0.00032796	0.00103828	TRUE
ENSG00000115128	1243.11	1.06077	0.204187	5.1951	2.04615e-07	1.10018e-06	TRUE
ENSG00000115159	6292.79	1.77235	0.0995128	17.8103	5.88161e-71	1.6597e-68	TRUE
ENSG00000115221	7532.03	1.12098	0.26423	4.24244	2.21104e-05	8.60914e-05	TRUE
ENSG00000115226	471.096	1.09681	0.223906	4.89853	9.65544e-07	4.69388e-06	TRUE
ENSG00000115239	281.262	-1.10539	0.177186	-6.23862	4.41461e-10	3.39232e-09	TRUE
ENSG00000115255	207.646	-1.3412	0.206143	-6.50613	7.71131e-11	6.49019e-10	TRUE
ENSG00000115257	513.27	-1.02511	0.238835	-4.29212	1.76976e-05	7.01369e-05	TRUE
ENSG00000115268	7538.08	1.13482	0.172339	6.58483	4.55418e-11	3.92071e-10	TRUE
ENSG00000115290	15.9683	1.36876	0.505006	2.71039	0.00672041	0.0158793	TRUE
ENSG00000115297	82.6065	-1.00694	0.298404	-3.37442	0.000739712	0.00218762	TRUE
ENSG00000115318	377.62	1.68151	0.186177	9.03174	1.6896e-19	3.42369e-18	TRUE
ENSG00000115423	10.0661	-1.33561	0.573927	-2.32715	0.0199575	0.0417164	TRUE
ENSG00000115484	6850.44	1.01054	0.145744	6.93369	4.10008e-12	4.01265e-11	TRUE
ENSG00000115514	1172.02	1.61444	0.201034	8.0307	9.69145e-16	1.39517e-14	TRUE
ENSG00000115520	2220.3	1.56742	0.136555	11.4783	1.69581e-30	8.38986e-29	TRUE
ENSG00000115523	46.0026	-1.24175	0.352008	-3.52761	0.000419322	0.00129921	TRUE
ENSG00000115548	11400	1.59059	0.137111	11.6008	4.08277e-31	2.13059e-29	TRUE
ENSG00000115556	31.8536	-1.34229	0.370007	-3.62774	0.000285911	0.000915468	TRUE
ENSG00000115568	6333.41	1.05482	0.0858755	12.2831	1.11637e-34	7.22346e-33	TRUE
ENSG00000115590	14.0404	4.70831	1.07529	4.37864	1.1942e-05	4.87536e-05	TRUE
ENSG00000115592	121.348	-1.51571	0.279063	-5.43142	5.59087e-08	3.25789e-07	TRUE
ENSG00000115602	62.4952	2.6033	0.513132	5.07335	3.90879e-07	2.01462e-06	TRUE
ENSG00000115604	229.447	1.63061	0.208167	7.83315	4.758e-15	6.34873e-14	TRUE
ENSG00000115648	143.403	-1.87369	0.243856	-7.68361	1.5467e-14	1.95346e-13	TRUE
ENSG00000115687	3134.32	-1.28003	0.135601	-9.43968	3.7392e-21	8.71888e-20	TRUE
ENSG00000115738	31.9626	-1.47831	0.498921	-2.96301	0.00304645	0.00783954	TRUE
ENSG00000115758	4140.23	2.0108	0.19208	10.4686	1.20462e-25	4.15765e-24	TRUE
ENSG00000115762	11262.6	1.07174	0.102993	10.4059	2.32966e-25	7.78496e-24	TRUE
ENSG00000115806	7367.7	1.33225	0.0783576	17.0022	7.90491e-65	1.92728e-62	TRUE
ENSG00000115828	597.751	1.00927	0.185521	5.44018	5.32268e-08	3.10636e-07	TRUE
ENSG00000115841	157.882	-1.52065	0.158807	-9.57541	1.01451e-21	2.48938e-20	TRUE
ENSG00000115844	94.1594	1.45916	0.476481	3.06236	0.00219602	0.00584607	TRUE
ENSG00000115902	1175.53	1.10423	0.138798	7.9557	1.78123e-15	2.4947e-14	TRUE
ENSG00000115919	45911.4	2.30335	0.121525	18.9537	4.11433e-80	1.47516e-77	TRUE
ENSG00000115946	1227.68	1.36597	0.130909	10.4345	1.72479e-25	5.83404e-24	TRUE
ENSG00000115963	31053.2	1.65235	0.236558	6.98497	2.84924e-12	2.847e-11	TRUE
ENSG00000116016	28562.6	1.56118	0.0955466	16.3395	5.17133e-60	1.07946e-57	TRUE
ENSG00000116017	3089.19	1.50163	0.193962	7.74189	9.79488e-15	1.26113e-13	TRUE
ENSG00000116031	5.98888	-3.19764	0.826641	-3.86824	0.000109625	0.000379263	TRUE
ENSG00000116039	281.819	-1.16758	0.247771	-4.71233	2.44905e-06	1.119e-05	TRUE
ENSG00000116044	19130.4	1.7221	0.145143	11.8649	1.80182e-32	1.02448e-30	TRUE
ENSG00000116106	2286.51	-3.5243	0.280639	-12.5581	3.58628e-36	2.56562e-34	TRUE
ENSG00000116133	32180.7	-1.06784	0.117868	-9.05961	1.30923e-19	2.6707e-18	TRUE
ENSG00000116151	955.992	-1.16402	0.14325	-8.12584	4.44278e-16	6.59835e-15	TRUE
ENSG00000116212	3747.93	1.55972	0.0802406	19.4381	3.67689e-84	1.43663e-81	TRUE
ENSG00000116285	4939	5.35872	0.189828	28.2294	2.55197e-175	5.9826e-172	TRUE
ENSG00000116489	10825.2	1.1938	0.155141	7.69491	1.41594e-14	1.79577e-13	TRUE
ENSG00000116514	9510.6	1.81828	0.170381	10.6718	1.37874e-26	5.11796e-25	TRUE
ENSG00000116574	21.7342	-1.33086	0.369128	-3.60542	0.000311653	0.000991537	TRUE
ENSG00000116584	21734	1.46406	0.175415	8.34624	7.0469e-17	1.12973e-15	TRUE
ENSG00000116649	1347.97	1.17475	0.162832	7.2145	5.41335e-13	5.86482e-12	TRUE
ENSG00000116652	126.974	-2.26398	0.195068	-11.6061	3.83804e-31	2.00976e-29	TRUE
ENSG00000116667	1070.93	-1.20983	0.11135	-10.8651	1.69e-27	6.70633e-26	TRUE
ENSG00000116704	2951.43	-1.11631	0.105064	-10.6251	2.27881e-26	8.29739e-25	TRUE
ENSG00000116711	199.695	2.22849	0.293289	7.59826	3.0014e-14	3.69429e-13	TRUE
ENSG00000116729	3463.8	-1.19935	0.0991539	-12.0959	1.11082e-33	6.75713e-32	TRUE
ENSG00000116761	313.742	2.64661	0.233508	11.3341	8.89115e-30	4.18159e-28	TRUE
ENSG00000116771	92.0336	1.35969	0.296243	4.58977	4.43728e-06	1.948e-05	TRUE
ENSG00000116785	20.1989	-2.91845	0.383936	-7.60139	2.92957e-14	3.61318e-13	TRUE
ENSG00000116819	31.5522	-1.37409	0.26675	-5.15122	2.58802e-07	1.37122e-06	TRUE
ENSG00000116852	947.414	4.40938	0.297631	14.815	1.17266e-49	1.58132e-47	TRUE
ENSG00000116863	2897.73	1.50022	0.214542	6.99266	2.69721e-12	2.70306e-11	TRUE
ENSG00000116871	15986.6	1.44107	0.170523	8.45089	2.89091e-17	4.78823e-16	TRUE
ENSG00000116954	1869.85	1.86386	0.163301	11.4136	3.57414e-30	1.71807e-28	TRUE
ENSG00000116962	101.935	-2.48392	0.23451	-10.592	3.24732e-26	1.1643e-24	TRUE
ENSG00000116990	233.188	-1.96489	0.19595	-10.0275	1.15361e-23	3.36114e-22	TRUE
ENSG00000116991	1465.01	1.83026	0.227791	8.03482	9.37193e-16	1.35044e-14	TRUE
ENSG00000116996	5.31113	5.21784	1.44718	3.60553	0.000311516	0.000991205	TRUE
ENSG00000117000	5447.76	1.79878	0.139994	12.849	8.71853e-38	6.93749e-36	TRUE
ENSG00000117009	235.055	3.47814	0.390554	8.90564	5.30774e-19	1.02769e-17	TRUE
ENSG00000117010	75.5751	-1.29126	0.230319	-5.6064	2.06577e-08	1.2778e-07	TRUE
ENSG00000117020	72.7008	1.18394	0.213172	5.55391	2.79345e-08	1.70233e-07	TRUE
ENSG00000117036	5381.21	1.00077	0.124731	8.02345	1.02817e-15	1.47595e-14	TRUE
ENSG00000117114	645.927	-1.23607	0.255916	-4.82998	1.36544e-06	6.46571e-06	TRUE
ENSG00000117115	69.8881	1.27927	0.242948	5.2656	1.39736e-07	7.66484e-07	TRUE
ENSG00000117143	3998.72	1.50864	0.177923	8.4792	2.26756e-17	3.80332e-16	TRUE
ENSG00000117226	5015.97	2.09803	0.133896	15.6691	2.45946e-55	4.35782e-53	TRUE
ENSG00000117228	6330.06	2.47835	0.389561	6.36191	1.99256e-10	1.59426e-09	TRUE
ENSG00000117245	109.018	2.84602	0.410005	6.94143	3.88146e-12	3.8097e-11	TRUE
ENSG00000117298	9897.02	1.59527	0.217694	7.32803	2.3356e-13	2.62753e-12	TRUE
ENSG00000117394	33169.8	2.17862	0.151051	14.4231	3.70568e-47	4.44623e-45	TRUE
ENSG00000117407	2385.5	1.24468	0.264862	4.69933	2.61012e-06	1.18707e-05	TRUE
ENSG00000117411	3679.89	1.05315	0.151049	6.97226	3.11881e-12	3.09908e-11	TRUE
ENSG00000117519	5129.36	2.01135	0.13334	15.0844	2.05208e-51	2.96394e-49	TRUE
ENSG00000117525	124826	2.52813	0.283739	8.91006	5.10059e-19	9.90731e-18	TRUE
ENSG00000117597	4340.02	1.04738	0.196522	5.32956	9.84491e-08	5.54385e-07	TRUE
ENSG00000117971	10.5919	-2.22653	0.469475	-4.74259	2.11002e-06	9.73432e-06	TRUE
ENSG00000118094	7.8783	-2.56832	0.608794	-4.2187	2.45714e-05	9.50182e-05	TRUE
ENSG00000118137	14.3596	2.26004	0.590649	3.82637	0.000130047	0.000444468	TRUE
ENSG00000118156	2.11438	-3.32934	1.35356	-2.4597	0.0139053	0.0303024	TRUE
ENSG00000118194	549.936	1.11168	0.289484	3.84022	0.000122925	0.000421876	TRUE
ENSG00000118242	1992.53	1.76768	0.158489	11.1533	6.8994e-29	3.01673e-27	TRUE
ENSG00000118263	13124	1.06631	0.204255	5.22051	1.78435e-07	9.66067e-07	TRUE
ENSG00000118298	18.5063	-1.49006	0.407107	-3.66013	0.000252091	0.000815488	TRUE
ENSG00000118307	22.572	-3.31164	0.365312	-9.06523	1.24343e-19	2.54841e-18	TRUE
ENSG00000118308	166.045	-2.23953	0.335858	-6.6681	2.59136e-11	2.2971e-10	TRUE
ENSG00000118322	6.66969	-1.66258	0.729055	-2.28045	0.0225808	0.0465549	TRUE
ENSG00000118407	9.15695	-1.48358	0.502474	-2.95254	0.00315168	0.00808574	TRUE
ENSG00000118418	1592.67	-1.23344	0.247199	-4.98966	6.04843e-07	3.02134e-06	TRUE
ENSG00000118495	1019.2	1.20244	0.151852	7.91846	2.40463e-15	3.31e-14	TRUE
ENSG00000118503	78804.4	6.40777	0.253078	25.3193	1.95696e-141	2.84001e-138	TRUE
ENSG00000118508	2259.45	2.4183	0.156131	15.4889	4.12193e-54	7.02911e-52	TRUE
ENSG00000118557	60.3371	-1.25286	0.428866	-2.92133	0.00348539	0.0088473	TRUE
ENSG00000118655	413.654	1.09531	0.307885	3.55752	0.000374366	0.00117077	TRUE
ENSG00000118680	13713.2	1.36452	0.153997	8.86065	7.95506e-19	1.51429e-17	TRUE
ENSG00000118690	85.982	-1.51885	0.26513	-5.7287	1.01206e-08	6.5305e-08	TRUE
ENSG00000118922	2256.42	1.20827	0.159469	7.57685	3.54045e-14	4.31768e-13	TRUE
ENSG00000118939	163.131	1.4524	0.210958	6.88479	5.78738e-12	5.55515e-11	TRUE
ENSG00000118976	10.7447	1.40186	0.597208	2.34735	0.0189076	0.039759	TRUE
ENSG00000118997	162.03	-2.39388	0.241558	-9.91016	3.76032e-23	1.04945e-21	TRUE
ENSG00000119121	47.8901	1.73232	0.373443	4.6388	3.50445e-06	1.56211e-05	TRUE
ENSG00000119125	176.526	2.77537	0.284137	9.76771	1.54916e-22	4.07704e-21	TRUE
ENSG00000119326	1030.9	1.33669	0.216683	6.16887	6.87784e-10	5.14883e-09	TRUE
ENSG00000119397	1290.33	-1.39202	0.150148	-9.271	1.84413e-20	4.06668e-19	TRUE
ENSG00000119411	520.2	1.63052	0.202292	8.06022	7.61592e-16	1.10525e-14	TRUE
ENSG00000119446	1153.4	1.00215	0.156832	6.38995	1.65936e-10	1.34176e-09	TRUE
ENSG00000119508	6341.99	2.29768	0.457817	5.01877	5.20036e-07	2.62221e-06	TRUE
ENSG00000119630	89.1479	2.91753	0.426448	6.84148	7.83815e-12	7.44392e-11	TRUE
ENSG00000119640	507.315	-1.54596	0.138052	-11.1983	4.15405e-29	1.84816e-27	TRUE
ENSG00000119686	304.061	-2.56498	0.19424	-13.2052	8.1913e-40	7.05192e-38	TRUE
ENSG00000119698	879.63	2.99717	0.208781	14.3555	9.83435e-47	1.14832e-44	TRUE
ENSG00000119699	114.809	-1.44829	0.280879	-5.15629	2.51889e-07	1.33831e-06	TRUE
ENSG00000119771	1311.37	-2.10548	0.209358	-10.0568	8.57253e-24	2.53155e-22	TRUE
ENSG00000119862	894.077	2.41118	0.139703	17.2594	9.50844e-67	2.47675e-64	TRUE
ENSG00000119900	3695.07	2.27506	0.178747	12.7278	4.14417e-37	3.15745e-35	TRUE
ENSG00000119917	1203.45	1.07328	0.218021	4.92284	8.52993e-07	4.17604e-06	TRUE
ENSG00000119922	645.532	1.39614	0.242908	5.74763	9.05049e-09	5.87232e-08	TRUE
ENSG00000119938	103.272	-1.45085	0.28878	-5.02408	5.05851e-07	2.55322e-06	TRUE
ENSG00000119943	636.957	-1.83591	0.142644	-12.8705	6.59642e-38	5.27644e-36	TRUE
ENSG00000119950	753.438	1.2545	0.167263	7.50017	6.37343e-14	7.56373e-13	TRUE
ENSG00000119953	3216.27	1.09887	0.117643	9.34075	9.56583e-21	2.16911e-19	TRUE
ENSG00000120049	915.246	-1.0154	0.146419	-6.93488	4.06555e-12	3.98269e-11	TRUE
ENSG00000120051	37.6071	-1.28345	0.362541	-3.54014	0.000399913	0.00124441	TRUE
ENSG00000120055	77.2463	1.01631	0.355546	2.85844	0.0042573	0.0105802	TRUE
ENSG00000120063	5728.88	1.35131	0.16311	8.28464	1.18467e-16	1.86583e-15	TRUE
ENSG00000120068	9.28504	5.50761	1.30335	4.22572	2.38179e-05	9.228e-05	TRUE
ENSG00000120129	33560.2	3.42567	0.149242	22.9539	1.34846e-116	1.05374e-113	TRUE
ENSG00000120156	4.71087	-2.29853	0.65147	-3.52821	0.000418377	0.0012967	TRUE
ENSG00000120211	83.6037	1.03856	0.332088	3.12736	0.00176381	0.00479603	TRUE
ENSG00000120217	4272.27	3.51724	0.184201	19.0946	2.8011e-81	1.04105e-78	TRUE
ENSG00000120251	2.96583	-2.97896	0.991632	-3.0041	0.00266366	0.00695611	TRUE
ENSG00000120279	2.15587	3.98537	1.45331	2.74227	0.00610169	0.0145779	TRUE
ENSG00000120306	1538.52	1.45253	0.121166	11.9879	4.11043e-33	2.41833e-31	TRUE
ENSG00000120322	43.7873	-1.12992	0.317054	-3.56382	0.000365493	0.00114608	TRUE
ENSG00000120324	123.634	-1.10454	0.214945	-5.13872	2.76617e-07	1.46053e-06	TRUE
ENSG00000120328	114.171	-1.80705	0.197424	-9.15315	5.52994e-20	1.16711e-18	TRUE
ENSG00000120329	71.9128	-1.25947	0.269443	-4.67435	2.94892e-06	1.33066e-05	TRUE
ENSG00000120337	3.03481	3.79128	1.61889	2.3419	0.0191859	0.0402999	TRUE
ENSG00000120341	2.47689	-4.32532	1.04775	-4.12818	3.65641e-05	0.000137758	TRUE
ENSG00000120457	12.0593	-1.12682	0.436463	-2.58171	0.00983108	0.0223008	TRUE
ENSG00000120471	46.2872	1.06041	0.381152	2.78212	0.00540055	0.0130801	TRUE
ENSG00000120526	2404.03	1.33013	0.125389	10.608	2.73532e-26	9.87696e-25	TRUE
ENSG00000120555	23.4245	-1.26092	0.383055	-3.29173	0.000995723	0.00286145	TRUE
ENSG00000120669	9.82863	-1.5149	0.453593	-3.33979	0.000838424	0.00245078	TRUE
ENSG00000120685	7469.64	1.10041	0.113138	9.7263	2.32919e-22	6.04123e-21	TRUE
ENSG00000120696	1485.17	-1.09969	0.164315	-6.69257	2.19278e-11	1.96493e-10	TRUE
ENSG00000120705	13970.4	1.28982	0.0930793	13.8572	1.15133e-43	1.16571e-41	TRUE
ENSG00000120709	8586.87	1.21753	0.135479	8.98685	2.54422e-19	5.05462e-18	TRUE
ENSG00000120725	1410.31	-1.00065	0.121581	-8.23026	1.86813e-16	2.88562e-15	TRUE
ENSG00000120738	4974.57	2.48239	0.209684	11.8387	2.46175e-32	1.38677e-30	TRUE
ENSG00000120832	494.68	-1.18342	0.125497	-9.42984	4.10723e-21	9.54783e-20	TRUE
ENSG00000120875	12754	4.23112	0.146392	28.9027	1.10466e-183	2.80548e-180	TRUE
ENSG00000120910	1116.18	1.43911	0.163827	8.78429	1.57357e-18	2.91565e-17	TRUE
ENSG00000120913	2129.17	2.40057	0.301546	7.96088	1.70819e-15	2.39461e-14	TRUE
ENSG00000120915	160.583	-2.05861	0.190213	-10.8227	2.68861e-27	1.0452e-25	TRUE
ENSG00000120949	2.72834	-3.21175	1.12061	-2.86608	0.00415587	0.0103543	TRUE
ENSG00000121068	1313.79	1.67392	0.15287	10.9499	6.64967e-28	2.71292e-26	TRUE
ENSG00000121207	91.2142	-1.87054	0.228667	-8.18019	2.83401e-16	4.30126e-15	TRUE
ENSG00000121236	1032.97	-1.51055	0.275889	-5.47522	4.36969e-08	2.58534e-07	TRUE
ENSG00000121270	18.4072	-1.62622	0.327747	-4.96181	6.98384e-07	3.45575e-06	TRUE
ENSG00000121297	356.513	1.11791	0.230553	4.84881	1.24206e-06	5.92377e-06	TRUE
ENSG00000121310	5941	-1.42057	0.136662	-10.3948	2.61957e-25	8.69651e-24	TRUE
ENSG00000121350	1899.38	1.05413	0.162649	6.48102	9.11021e-11	7.61291e-10	TRUE
ENSG00000121552	1126.25	1.94824	0.227817	8.55178	1.21204e-17	2.08017e-16	TRUE
ENSG00000121577	29.3138	-1.27117	0.308264	-4.12362	3.72958e-05	0.00014029	TRUE
ENSG00000121644	4133.46	1.46167	0.142117	10.285	8.23441e-25	2.66121e-23	TRUE
[truncated: 7,065 more rows]

## Sheet: Mcat_cell_vs_Uninf_cell_FDRLFC_
ID	baseMean	log2FoldChange	lfcSE	stat	pvalue	padj	Significant
[truncated: 5,339 more rows]

[truncated: 2 more sheets: Nthi_Msup_cell_vs_Uninf_cell_FD, Nthi_cell_vs_Uninf_cell_FDRLFC_]
