# Supplementary material for: Host-pathogen interaction profiling of nontypeable Haemophilus influenzae and Moraxella catarrhalis coinfection of bronchial epithelial cells
Source: mSphere. 2025 Jun 10;10(7):e00242-25. doi: 10.1128/msphere.00242-25 (PMC12306180; doi:10.1128/msphere.00242-25)
Supplement: Table S5 — Complete list of WGCNA gene module data and NTHi and Mcat biological pathways tested for significance. [file msphere.00242-25-s0006.xlsx]

## Sheet: Mcat_Gene_Pathways
#KEGG_pathway_00010
MCR_0073	AABM16_00330	lpdA
MCR_0403	AABM16_01850	fbp
MCR_0444	AABM16_02045	adhC
MCR_0663	AABM16_03075	MCR_0663
MCR_0820	AABM16_03830	MCR_0820
MCR_0892	AABM16_04170	aceE
MCR_0893	AABM16_04175	aceF
MCR_1001	AABM16_04655	pckA
MCR_1028	AABM16_04775	fbaB
MCR_1030	AABM16_04785	pgk
MCR_1064	AABM16_04935	gpmI
MCR_1104	AABM16_05110	ppsA
MCR_1222	AABM16_05860	gapA
MCR_1317	AABM16_06310	eno
MCR_1772	AABM16_08335	tpiA
MCR_1808	AABM16_08495	pgi
#KEGG_pathway_00020
MCR_0064	AABM16_00295	gltA
MCR_0066	AABM16_00300	sdhC
MCR_0067	AABM16_00305	sdhD
MCR_0068	AABM16_00310	sdhA
MCR_0069	AABM16_00315	sdhB
MCR_0071	AABM16_00320	sucA
MCR_0072	AABM16_00325	sucB
MCR_0073	AABM16_00330	lpdA
MCR_0327	AABM16_01495	icd
MCR_0394	AABM16_01800	acnB
MCR_0670	AABM16_03105	ach1
MCR_0892	AABM16_04170	aceE
MCR_0893	AABM16_04175	aceF
MCR_1001	AABM16_04655	pckA
MCR_1446	AABM16_06905	mdh
MCR_1744	AABM16_08220	fumA
#KEGG_pathway_00030
MCR_0184	AABM16_00810	prsA
MCR_0403	AABM16_01850	fbp
MCR_0537	AABM16_02450	tkt
MCR_1028	AABM16_04775	fbaB
MCR_1077	AABM16_05000	rpe
MCR_1086	AABM16_05025	rpiA
MCR_1808	AABM16_08495	pgi
#KEGG_pathway_00040
MCR_1077	AABM16_05000	rpe
MCR_1807	AABM16_08490	ugd
MCR_1809	AABM16_08500	galU
#KEGG_pathway_00051
MCR_0403	AABM16_01850	fbp
MCR_1028	AABM16_04775	fbaB
MCR_1772	AABM16_08335	tpiA
MCR_1842	AABM16_08635	MCR_1842
#KEGG_pathway_00052
MCR_1799	AABM16_08465	galE
MCR_1809	AABM16_08500	galU
#KEGG_pathway_00061
MCR_0224	AABM16_00990	fabB
MCR_0461	AABM16_02120	MCR_0461
MCR_0548	AABM16_02495	fabZ
MCR_0840	AABM16_03920	accC
MCR_0841	AABM16_03925	accB
MCR_1078	AABM16_05005	fabI
MCR_1388	AABM16_06640	MCR_1388
MCR_1424	AABM16_06800	accD
MCR_1553	AABM16_07310	fabG
MCR_1554	AABM16_07315	fabD
MCR_1612	AABM16_07610	accA
MCR_1846	AABM16_08655	fabF
#KEGG_pathway_00071
MCR_0041	AABM16_00190	MCR_0041
MCR_0091	AABM16_00400	fadB
MCR_0092	AABM16_00405	fadA
MCR_0444	AABM16_02045	adhC
MCR_0459	AABM16_02115	MCR_0459
MCR_1388	AABM16_06640	MCR_1388
#KEGG_pathway_00130
MCR_0635	AABM16_02960	ubiE
MCR_1088	AABM16_05035	ubiF
MCR_1259	AABM16_06030	MCR_1259
MCR_1337	AABM16_06410	ubiA
MCR_1497	AABM16_07155	MCR_1497
MCR_1624	AABM16_07640	MCR_1624
MCR_1825	AABM16_08565	ubiG
#KEGG_pathway_00190
MCR_0066	AABM16_00300	sdhC
MCR_0067	AABM16_00305	sdhD
MCR_0068	AABM16_00310	sdhA
MCR_0069	AABM16_00315	sdhB
MCR_0376	AABM16_01715	atpB
MCR_0377	AABM16_01720	atpE
MCR_0378	AABM16_01725	atpF
MCR_0379	AABM16_01730	atpH
MCR_0380	AABM16_01735	atpA
MCR_0381	AABM16_01740	atpG
MCR_0383	AABM16_01750	atpD
MCR_0384	AABM16_01755	atpC
MCR_0552	AABM16_02515	cydA
MCR_0553	AABM16_02520	cydB
MCR_0554	AABM16_02525	MCR_0554
MCR_0705	AABM16_03235	nuoA
MCR_0708	AABM16_03240	nuoB
MCR_0709	AABM16_03245	nuoCD
MCR_0712	AABM16_03265	nuoE
MCR_0713	AABM16_03270	nuoF
MCR_0714	AABM16_03275	nuoG
MCR_0716	AABM16_03285	nuoI
MCR_0717	AABM16_03290	nuoJ
MCR_0720	AABM16_03305	nuoM
MCR_0721	AABM16_03310	nuoN
MCR_0934	AABM16_04355	MCR_0934
MCR_1154	AABM16_05585	ppa
MCR_1157	AABM16_05600	ppk
MCR_1320	AABM16_06325	ccoP
MCR_1321	AABM16_06330	ccoQ
MCR_1322	AABM16_06335	ccoO
MCR_1323	AABM16_06340	ccoN
MCR_1355	AABM16_06490	qcrA
#KEGG_pathway_00220
MCR_0017	AABM16_00080	argH
MCR_0115	AABM16_00510	argA
MCR_0442	AABM16_02040	gdhA
MCR_0861	AABM16_04020	argF
MCR_1090	AABM16_05040	glnA
MCR_1126	AABM16_05205	carA
MCR_1128	AABM16_05215	MCR_1128
MCR_1269	AABM16_06070	argB
MCR_1330	AABM16_06375	argG
MCR_1882	AABM16_08830	rocF
#KEGG_pathway_00230
MCR_0006	AABM16_00025	guaA
MCR_0096	AABM16_00430	cysD
MCR_0097	AABM16_00435	cysN
MCR_0112	AABM16_00500	purL
MCR_0184	AABM16_00810	prsA
MCR_0240	AABM16_01070	purC
MCR_0316	AABM16_01450	MCR_0316
MCR_0350	AABM16_01605	MCR_0350
MCR_0352	AABM16_01615	gmk
MCR_0369	AABM16_01685	MCR_0369
MCR_0413	AABM16_01895	purK
MCR_0414	AABM16_01900	purE
MCR_0464	AABM16_02135	hpt
MCR_0491	AABM16_02260	guaB
MCR_0577	AABM16_02600	purM
MCR_0578	AABM16_02605	purN
MCR_0594	AABM16_02675	purB
MCR_0614	AABM16_02785	purH
MCR_0632	AABM16_02945	apt
MCR_0807	AABM16_03765	purA
MCR_0831	AABM16_03870	ndk
MCR_0846	AABM16_03950	nrdA
MCR_0883	AABM16_04125	purD
MCR_0898	AABM16_04200	nrdF
MCR_0925	AABM16_04315	purF
MCR_1031	AABM16_04790	apaH
MCR_1051	AABM16_04875	MCR_1051
MCR_1233	AABM16_05900	adk
MCR_1615	AABM16_07615	MCR_1615
MCR_1728	AABM16_08140	MCR_1728
MCR_1838	AABM16_08625	mazG
#KEGG_pathway_00240
MCR_0237	AABM16_01055	tmk
MCR_0278	AABM16_01265	pyrE
MCR_0316	AABM16_01450	MCR_0316
MCR_0539	AABM16_02455	pyrH
MCR_0831	AABM16_03870	ndk
MCR_0846	AABM16_03950	nrdA
MCR_0867	AABM16_04045	cmk
MCR_0871	AABM16_04065	pyrF
MCR_0898	AABM16_04200	nrdF
MCR_0923	AABM16_04305	pyrD
MCR_1126	AABM16_05205	carA
MCR_1253	AABM16_05985	dcd
MCR_1268	AABM16_06065	dut
MCR_1319	AABM16_06320	pyrG
MCR_1331	AABM16_06380	pyrC
MCR_1466	AABM16_07020	MCR_1466
MCR_1491	AABM16_07125	thyA
MCR_1588	AABM16_07485	maf
MCR_1718	AABM16_08090	upp
MCR_1838	AABM16_08625	mazG
#KEGG_pathway_00250
MCR_0017	AABM16_00080	argH
MCR_0442	AABM16_02040	gdhA
MCR_0594	AABM16_02675	purB
MCR_0787	AABM16_03685	msp75
MCR_0795	AABM16_03715	nadB
MCR_0807	AABM16_03765	purA
MCR_0915	AABM16_04270	MCR_0915
MCR_0925	AABM16_04315	purF
MCR_1090	AABM16_05040	glnA
MCR_1126	AABM16_05205	carA
MCR_1128	AABM16_05215	MCR_1128
MCR_1242	AABM16_05940	MCR_1242
MCR_1330	AABM16_06375	argG
MCR_1798	AABM16_08460	glmS
#KEGG_pathway_00260
MCR_0073	AABM16_00330	lpdA
MCR_0259	AABM16_01190	serA
MCR_0301	AABM16_01365	pssA
MCR_0362	AABM16_01655	MCR_0362
MCR_0422	AABM16_01935	serB
MCR_0584	AABM16_02645	lysC
MCR_0732	AABM16_03370	ilvA
MCR_0820	AABM16_03830	MCR_0820
MCR_1041	AABM16_04835	sdaA
MCR_1064	AABM16_04935	gpmI
MCR_1203	AABM16_05805	serC
MCR_1241	AABM16_05935	asd
MCR_1279	AABM16_06125	gcvT
MCR_1281	AABM16_06130	gcvH
MCR_1283	AABM16_06135	gcvP
MCR_1425	AABM16_06805	trpA
MCR_1426	AABM16_06810	trpB
MCR_1529	AABM16_07205	MCR_1529
MCR_1625	AABM16_07645	MCR_1625
MCR_1783	AABM16_08410	MCR_1783
MCR_1894	AABM16_08885	thrC
#KEGG_pathway_00261
MCR_0047	AABM16_00220	dapB
MCR_0096	AABM16_00430	cysD
MCR_0097	AABM16_00435	cysN
MCR_0238	AABM16_01060	dapA
MCR_0584	AABM16_02645	lysC
MCR_1241	AABM16_05935	asd
#KEGG_pathway_00270
MCR_0036	AABM16_00165	gshA
MCR_0048	AABM16_00225	MCR_0048
MCR_0154	AABM16_00665	cysM
MCR_0259	AABM16_01190	serA
MCR_0279	AABM16_01270	gshB
MCR_0496	AABM16_02280	metX
MCR_0584	AABM16_02645	lysC
MCR_0654	AABM16_03035	metK
MCR_0687	AABM16_03165	ahcY
MCR_0897	AABM16_04195	metZ
MCR_1041	AABM16_04835	sdaA
MCR_1051	AABM16_04875	MCR_1051
MCR_1137	AABM16_05255	ilvE
MCR_1180	AABM16_05705	cysE
MCR_1203	AABM16_05805	serC
MCR_1241	AABM16_05935	asd
MCR_1446	AABM16_06905	mdh
MCR_1467	AABM16_07025	metE
MCR_1818	AABM16_08535	MCR_1818
MCR_1839	AABM16_08630	cysK
MCR_1876	AABM16_08795	MCR_1876
#KEGG_pathway_00280
MCR_0073	AABM16_00330	lpdA
MCR_0091	AABM16_00400	fadB
MCR_0092	AABM16_00405	fadA
MCR_0459	AABM16_02115	MCR_0459
MCR_1137	AABM16_05255	ilvE
#KEGG_pathway_00290
MCR_0012	AABM16_00055	avtA
MCR_0466	AABM16_02145	ilvD
MCR_0732	AABM16_03370	ilvA
MCR_1022	AABM16_04745	leuB
MCR_1024	AABM16_04755	leuD
MCR_1128	AABM16_05215	MCR_1128
MCR_1137	AABM16_05255	ilvE
MCR_1200	AABM16_05790	leuA
MCR_1546	AABM16_07280	ilvC
MCR_1547	AABM16_07285	ilvN
MCR_1548	AABM16_07290	ilvB
#KEGG_pathway_00300
MCR_0047	AABM16_00220	dapB
MCR_0238	AABM16_01060	dapA
MCR_0296	AABM16_01340	dapE
MCR_0320	AABM16_01465	dapD
MCR_0584	AABM16_02645	lysC
MCR_1241	AABM16_05935	asd
MCR_1484	AABM16_07090	lysA
MCR_1485	AABM16_07095	dapF
MCR_1774	AABM16_08345	murF
MCR_1775	AABM16_08350	murE
#KEGG_pathway_00310
MCR_0072	AABM16_00325	sucB
MCR_0073	AABM16_00330	lpdA
MCR_0091	AABM16_00400	fadB
MCR_0459	AABM16_02115	MCR_0459
MCR_0787	AABM16_03685	msp75
#KEGG_pathway_00330
MCR_0011	AABM16_00045	MCR_0011
MCR_0902	AABM16_04215	nspC
MCR_0915	AABM16_04270	MCR_0915
MCR_1610	AABM16_07600	proC
MCR_1881	AABM16_08820	rocD
MCR_1882	AABM16_08830	rocF
#KEGG_pathway_00340
MCR_0128	AABM16_00570	hisIE
MCR_0396	AABM16_01810	hutH
MCR_0397	AABM16_01815	hutG
MCR_0398	AABM16_01825	hutI
MCR_0805	AABM16_03760	MCR_0805
MCR_1457	AABM16_06975	hisA
MCR_1745	AABM16_08225	hisC
MCR_1747	AABM16_08235	hisG
MCR_1784	AABM16_08415	hisF
MCR_1855	AABM16_08695	hisB
MCR_1856	AABM16_08700	hisH
#KEGG_pathway_00350
MCR_0444	AABM16_02045	adhC
MCR_0787	AABM16_03685	msp75
MCR_0809	AABM16_03775	MCR_0809
MCR_0884	AABM16_04130	MCR_0884
MCR_1133	AABM16_05235	maiA
MCR_1745	AABM16_08225	hisC
MCR_1818	AABM16_08535	MCR_1818
#KEGG_pathway_00360
MCR_0014	AABM16_00065	dadA
MCR_1745	AABM16_08225	hisC
MCR_1818	AABM16_08535	MCR_1818
#KEGG_pathway_00362
MCR_0091	AABM16_00400	fadB
MCR_0092	AABM16_00405	fadA
MCR_0459	AABM16_02115	MCR_0459
MCR_0502	AABM16_02305	MCR_0502
MCR_0603	AABM16_02730	fdx
#KEGG_pathway_00380
MCR_0072	AABM16_00325	sucB
MCR_0073	AABM16_00330	lpdA
MCR_0091	AABM16_00400	fadB
MCR_0459	AABM16_02115	MCR_0459
MCR_1464	AABM16_07010	katA
#KEGG_pathway_00400
MCR_0233	AABM16_01035	aroE
MCR_0243	AABM16_01080	trpE
MCR_0851	AABM16_03975	trpC
MCR_0852	AABM16_03980	trpD
MCR_0853	AABM16_03985	trpG
MCR_0887	AABM16_04145	pheA
MCR_0888	AABM16_04150	aroA
MCR_1100	AABM16_05090	aroQ
MCR_1155	AABM16_05590	aroC
MCR_1425	AABM16_06805	trpA
MCR_1426	AABM16_06810	trpB
MCR_1428	AABM16_06815	trpF
MCR_1437	AABM16_06865	aroB
MCR_1438	AABM16_06870	aroK
MCR_1745	AABM16_08225	hisC
MCR_1818	AABM16_08535	MCR_1818
#KEGG_pathway_00401
MCR_0888	AABM16_04150	aroA
MCR_1745	AABM16_08225	hisC
MCR_1818	AABM16_08535	MCR_1818
#KEGG_pathway_00410
MCR_0091	AABM16_00400	fadB
MCR_0854	AABM16_03990	panD
MCR_1833	AABM16_08600	panC
#KEGG_pathway_00430
MCR_1481	AABM16_07080	ackA
#KEGG_pathway_00450
MCR_0048	AABM16_00225	MCR_0048
MCR_0096	AABM16_00430	cysD
MCR_0097	AABM16_00435	cysN
MCR_0230	AABM16_01020	trxB
MCR_1401	AABM16_06690	metG
MCR_1467	AABM16_07025	metE
#KEGG_pathway_00460
MCR_1242	AABM16_05940	MCR_1242
MCR_1625	AABM16_07645	MCR_1625
#KEGG_pathway_00470
MCR_0014	AABM16_00065	dadA
MCR_0194	AABM16_00855	murI
MCR_0284	AABM16_01290	ddlB
MCR_1036	AABM16_04810	alr
MCR_1484	AABM16_07090	lysA
MCR_1485	AABM16_07095	dapF
MCR_1537	AABM16_07245	murD
#KEGG_pathway_00480
MCR_0011	AABM16_00045	MCR_0011
MCR_0036	AABM16_00165	gshA
MCR_0206	AABM16_00910	pepD
MCR_0260	AABM16_01195	gor
MCR_0279	AABM16_01270	gshB
MCR_0327	AABM16_01495	icd
MCR_0722	AABM16_03315	MCR_0722
MCR_1056	AABM16_04900	gst
MCR_1376	AABM16_06585	pepN
MCR_1817	AABM16_08530	pepA
#KEGG_pathway_00500
MCR_1808	AABM16_08495	pgi
MCR_1809	AABM16_08500	galU
#KEGG_pathway_00520
MCR_0263	AABM16_01200	MCR_0263
MCR_0700	AABM16_03215	glmM
MCR_0727	AABM16_03345	murB
MCR_1110	AABM16_05145	MCR_1110
MCR_1111	AABM16_05150	MCR_1111
MCR_1696	AABM16_07960	glmU
MCR_1748	AABM16_08240	murA
MCR_1798	AABM16_08460	glmS
MCR_1799	AABM16_08465	galE
MCR_1807	AABM16_08490	ugd
MCR_1808	AABM16_08495	pgi
MCR_1809	AABM16_08500	galU
MCR_1823	AABM16_08560	MCR_1823
MCR_1842	AABM16_08635	MCR_1842
MCR_1874	AABM16_08785	MCR_1874
#KEGG_pathway_00540
MCR_0431	AABM16_01980	lpxC
MCR_0547	AABM16_02490	lpxD
MCR_0549	AABM16_02500	lpxA
MCR_0658	AABM16_03055	lpxH
MCR_0818	AABM16_03820	lpxK
MCR_0819	AABM16_03825	kdsB
MCR_0855	AABM16_03995	lpxL
MCR_0909	AABM16_04245	MCR_0909
MCR_1164	AABM16_05630	lpxB
MCR_1188	AABM16_05740	lpxX
MCR_1292	AABM16_06180	MCR_1292
MCR_1318	AABM16_06315	kdsA
MCR_1375	AABM16_06580	kdtA
#KEGG_pathway_00541
MCR_1696	AABM16_07960	glmU
MCR_1799	AABM16_08465	galE
MCR_1807	AABM16_08490	ugd
MCR_1809	AABM16_08500	galU
MCR_1842	AABM16_08635	MCR_1842
#KEGG_pathway_00543
MCR_1180	AABM16_05705	cysE
#KEGG_pathway_00550
MCR_0280	AABM16_01275	murG
MCR_0283	AABM16_01285	murC
MCR_0284	AABM16_01290	ddlB
MCR_0541	AABM16_02465	uppS
MCR_0727	AABM16_03345	murB
MCR_1159	AABM16_05605	mtgA
MCR_1340	AABM16_06425	uppP
MCR_1537	AABM16_07245	murD
MCR_1748	AABM16_08240	murA
MCR_1774	AABM16_08345	murF
MCR_1775	AABM16_08350	murE
#KEGG_pathway_00552
MCR_1340	AABM16_06425	uppP
#KEGG_pathway_00561
MCR_1402	AABM16_06695	MCR_1402
MCR_1810	AABM16_08505	plsB
#KEGG_pathway_00562
MCR_1409	AABM16_06745	suhB
MCR_1772	AABM16_08335	tpiA
#KEGG_pathway_00564
MCR_0158	AABM16_00685	psd
MCR_0301	AABM16_01365	pssA
MCR_0542	AABM16_02470	MCR_0542
MCR_0836	AABM16_03895	gpsA
MCR_1082	AABM16_05015	MCR_1082
MCR_1385	AABM16_06625	MCR_1385
MCR_1649	AABM16_07755	pgsA
MCR_1790	AABM16_08435	pgpA
MCR_1810	AABM16_08505	plsB
#KEGG_pathway_00565
MCR_1385	AABM16_06625	MCR_1385
#KEGG_pathway_00592
MCR_0092	AABM16_00405	fadA
MCR_1385	AABM16_06625	MCR_1385
#KEGG_pathway_00620
MCR_0073	AABM16_00330	lpdA
MCR_0314	AABM16_01440	dld
MCR_0444	AABM16_02045	adhC
MCR_0455	AABM16_02095	maeB
MCR_0459	AABM16_02115	MCR_0459
MCR_0670	AABM16_03105	ach1
MCR_0822	AABM16_03840	lldD
MCR_0840	AABM16_03920	accC
MCR_0841	AABM16_03925	accB
MCR_0892	AABM16_04170	aceE
MCR_0893	AABM16_04175	aceF
MCR_1001	AABM16_04655	pckA
MCR_1104	AABM16_05110	ppsA
MCR_1200	AABM16_05790	leuA
MCR_1202	AABM16_05800	gloB
MCR_1424	AABM16_06800	accD
MCR_1434	AABM16_06850	gloA
MCR_1446	AABM16_06905	mdh
MCR_1481	AABM16_07080	ackA
MCR_1612	AABM16_07610	accA
MCR_1621	AABM16_07630	aceB
MCR_1744	AABM16_08220	fumA
#KEGG_pathway_00625
MCR_0444	AABM16_02045	adhC
#KEGG_pathway_00626
MCR_0444	AABM16_02045	adhC
#KEGG_pathway_00630
MCR_0064	AABM16_00295	gltA
MCR_0073	AABM16_00330	lpdA
MCR_0365	AABM16_01665	gph
MCR_0394	AABM16_01800	acnB
MCR_0459	AABM16_02115	MCR_0459
MCR_1090	AABM16_05040	glnA
MCR_1279	AABM16_06125	gcvT
MCR_1281	AABM16_06130	gcvH
MCR_1283	AABM16_06135	gcvP
MCR_1446	AABM16_06905	mdh
MCR_1464	AABM16_07010	katA
MCR_1529	AABM16_07205	MCR_1529
MCR_1621	AABM16_07630	aceB
MCR_1622	AABM16_07635	aceA
MCR_1625	AABM16_07645	MCR_1625
#KEGG_pathway_00640
MCR_0073	AABM16_00330	lpdA
MCR_0091	AABM16_00400	fadB
MCR_0394	AABM16_01800	acnB
MCR_0840	AABM16_03920	accC
MCR_0841	AABM16_03925	accB
MCR_1424	AABM16_06800	accD
MCR_1481	AABM16_07080	ackA
MCR_1612	AABM16_07610	accA
MCR_1622	AABM16_07635	aceA
#KEGG_pathway_00643
MCR_0809	AABM16_03775	MCR_0809
MCR_1133	AABM16_05235	maiA
#KEGG_pathway_00650
MCR_0066	AABM16_00300	sdhC
MCR_0067	AABM16_00305	sdhD
MCR_0068	AABM16_00310	sdhA
MCR_0069	AABM16_00315	sdhB
MCR_0091	AABM16_00400	fadB
MCR_0459	AABM16_02115	MCR_0459
MCR_0670	AABM16_03105	ach1
MCR_0787	AABM16_03685	msp75
MCR_1547	AABM16_07285	ilvN
MCR_1548	AABM16_07290	ilvB
MCR_1660	AABM16_07795	MCR_1660
#KEGG_pathway_00660
MCR_0407	AABM16_01870	MCR_0407
MCR_1022	AABM16_04745	leuB
MCR_1024	AABM16_04755	leuD
MCR_1547	AABM16_07285	ilvN
MCR_1548	AABM16_07290	ilvB
#KEGG_pathway_00670
MCR_0073	AABM16_00330	lpdA
MCR_0578	AABM16_02605	purN
MCR_0614	AABM16_02785	purH
MCR_0654	AABM16_03035	metK
MCR_0687	AABM16_03165	ahcY
MCR_1044	AABM16_04845	folD
MCR_1279	AABM16_06125	gcvT
MCR_1281	AABM16_06130	gcvH
MCR_1283	AABM16_06135	gcvP
MCR_1490	AABM16_07120	folA
MCR_1491	AABM16_07125	thyA
MCR_1625	AABM16_07645	MCR_1625
#KEGG_pathway_00680
MCR_0259	AABM16_01190	serA
MCR_0403	AABM16_01850	fbp
MCR_0422	AABM16_01935	serB
MCR_0444	AABM16_02045	adhC
MCR_0445	AABM16_02050	fghA
MCR_0820	AABM16_03830	MCR_0820
MCR_1028	AABM16_04775	fbaB
MCR_1064	AABM16_04935	gpmI
MCR_1104	AABM16_05110	ppsA
MCR_1203	AABM16_05805	serC
MCR_1317	AABM16_06310	eno
MCR_1446	AABM16_06905	mdh
MCR_1481	AABM16_07080	ackA
MCR_1529	AABM16_07205	MCR_1529
MCR_1625	AABM16_07645	MCR_1625
#KEGG_pathway_00710
MCR_0403	AABM16_01850	fbp
MCR_0455	AABM16_02095	maeB
MCR_0537	AABM16_02450	tkt
MCR_0663	AABM16_03075	MCR_0663
MCR_1028	AABM16_04775	fbaB
MCR_1030	AABM16_04785	pgk
MCR_1077	AABM16_05000	rpe
MCR_1086	AABM16_05025	rpiA
MCR_1222	AABM16_05860	gapA
MCR_1446	AABM16_06905	mdh
MCR_1772	AABM16_08335	tpiA
#KEGG_pathway_00720
MCR_0066	AABM16_00300	sdhC
MCR_0067	AABM16_00305	sdhD
MCR_0068	AABM16_00310	sdhA
MCR_0069	AABM16_00315	sdhB
MCR_0327	AABM16_01495	icd
MCR_0394	AABM16_01800	acnB
MCR_0459	AABM16_02115	MCR_0459
MCR_0840	AABM16_03920	accC
MCR_0841	AABM16_03925	accB
MCR_1044	AABM16_04845	folD
MCR_1104	AABM16_05110	ppsA
MCR_1424	AABM16_06800	accD
MCR_1446	AABM16_06905	mdh
MCR_1481	AABM16_07080	ackA
MCR_1612	AABM16_07610	accA
MCR_1744	AABM16_08220	fumA
#KEGG_pathway_00730
MCR_0608	AABM16_02755	iscS
MCR_0741	AABM16_03410	thiI
MCR_0983	AABM16_04575	thiE
MCR_1233	AABM16_05900	adk
MCR_1264	AABM16_06045	rsgA
MCR_1403	AABM16_06700	thiG
MCR_1411	AABM16_06750	dxs
MCR_1608	AABM16_07590	thiD
MCR_1787	AABM16_08430	thiL
#KEGG_pathway_00740
MCR_0342	AABM16_01565	ribF
MCR_1414	AABM16_06755	ribA
MCR_1785	AABM16_08420	ribH
MCR_1890	AABM16_08865	ribB
MCR_1898	AABM16_08900	ribE
MCR_1899	AABM16_08905	ribD
#KEGG_pathway_00750
MCR_0409	AABM16_01880	MCR_0409
MCR_0701	AABM16_03220	pdxH
MCR_1033	AABM16_04800	pdxA
MCR_1203	AABM16_05805	serC
MCR_1699	AABM16_07975	pdxJ
MCR_1894	AABM16_08885	thrC
#KEGG_pathway_00760
MCR_0168	AABM16_00735	nadD
MCR_0316	AABM16_01450	MCR_0316
MCR_0629	AABM16_02935	MCR_0629
MCR_0787	AABM16_03685	msp75
MCR_0791	AABM16_03700	nadC
MCR_0794	AABM16_03710	nadA
MCR_0795	AABM16_03715	nadB
MCR_0878	AABM16_04100	MCR_0878
MCR_1106	AABM16_05120	MCR_1106
MCR_1152	AABM16_05575	pncB
MCR_1646	AABM16_07745	nadR
MCR_1657	AABM16_07785	MCR_1657
MCR_1838	AABM16_08625	mazG
#KEGG_pathway_00770
MCR_0106	AABM16_00475	coaE
MCR_0466	AABM16_02145	ilvD
MCR_0854	AABM16_03990	panD
MCR_1137	AABM16_05255	ilvE
MCR_1378	AABM16_06595	MCR_1378
MCR_1391	AABM16_06650	coaBC
MCR_1546	AABM16_07280	ilvC
MCR_1547	AABM16_07285	ilvN
MCR_1548	AABM16_07290	ilvB
MCR_1710	AABM16_08055	coaD
MCR_1833	AABM16_08600	panC
MCR_1834	AABM16_08605	panB
MCR_1838	AABM16_08625	mazG
#KEGG_pathway_00780
MCR_0160	AABM16_00695	bioA
MCR_0161	AABM16_00700	bioF
MCR_0162	AABM16_00705	bioC
MCR_0163	AABM16_00710	bioD
MCR_0224	AABM16_00990	fabB
MCR_0267	AABM16_01225	MCR_0267
MCR_0420	AABM16_01925	bioB
MCR_0461	AABM16_02120	MCR_0461
MCR_0548	AABM16_02495	fabZ
MCR_1078	AABM16_05005	fabI
MCR_1553	AABM16_07310	fabG
MCR_1846	AABM16_08655	fabF
#KEGG_pathway_00785
MCR_0071	AABM16_00320	sucA
MCR_0072	AABM16_00325	sucB
MCR_0073	AABM16_00330	lpdA
MCR_0323	AABM16_01475	lipA
MCR_0892	AABM16_04170	aceE
MCR_0893	AABM16_04175	aceF
MCR_1153	AABM16_05580	lipB
MCR_1279	AABM16_06125	gcvT
MCR_1281	AABM16_06130	gcvH
MCR_1283	AABM16_06135	gcvP
#KEGG_pathway_00790
MCR_0223	AABM16_00985	MCR_0223
MCR_0235	AABM16_01045	MCR_0235
MCR_0358	AABM16_01635	MCR_0358
MCR_0453	AABM16_02085	MCR_0453
MCR_0684	AABM16_03150	folP
MCR_0751	AABM16_03460	moeA
MCR_0756	AABM16_03485	moaE
MCR_0759	AABM16_03500	mobA
MCR_0760	AABM16_03505	moaB
MCR_0762	AABM16_03515	moaA
MCR_0872	AABM16_04070	MCR_0872
MCR_0890	AABM16_04160	folB
MCR_0891	AABM16_04165	MCR_0891
MCR_0905	AABM16_04225	MCR_0905
MCR_1080	AABM16_05010	folE
MCR_1414	AABM16_06755	ribA
MCR_1422	AABM16_06790	folC
MCR_1430	AABM16_06825	queF
MCR_1490	AABM16_07120	folA
MCR_1677	AABM16_07880	MCR_1677
MCR_1835	AABM16_08610	folK
MCR_1890	AABM16_08865	ribB
#KEGG_pathway_00860
MCR_0018	AABM16_00085	hemC
MCR_0019	AABM16_00090	hemD
MCR_0188	AABM16_00840	hemA
MCR_0325	AABM16_01480	hemH
MCR_0417	AABM16_01915	MCR_0417
MCR_0456	AABM16_02100	MCR_0456
MCR_0810	AABM16_03785	MCR_0810
MCR_1038	AABM16_04820	bfrB
MCR_1039	AABM16_04825	bfrA
MCR_1132	AABM16_05230	cobA
MCR_1219	AABM16_05845	hemE
MCR_1415	AABM16_06760	hemF
MCR_1605	AABM16_07570	hemN
MCR_1779	AABM16_08370	gltX
#KEGG_pathway_00900
MCR_0185	AABM16_00825	ispE
MCR_0459	AABM16_02115	MCR_0459
MCR_0541	AABM16_02465	uppS
MCR_0543	AABM16_02475	dxr
MCR_0597	AABM16_02690	ispF
MCR_1161	AABM16_05615	MCR_1161
MCR_1172	AABM16_05665	ispG
MCR_1315	AABM16_06300	ispD
MCR_1411	AABM16_06750	dxs
#KEGG_pathway_00907
MCR_0091	AABM16_00400	fadB
MCR_0092	AABM16_00405	fadA
#KEGG_pathway_00910
MCR_0038	AABM16_00175	nrtCD
MCR_0039	AABM16_00180	nrtB
MCR_0040	AABM16_00185	nrtA
MCR_0131	AABM16_00585	norB
MCR_0135	AABM16_00595	aniA
MCR_0442	AABM16_02040	gdhA
MCR_0745	AABM16_03430	MCR_0745
MCR_0747	AABM16_03440	narH
MCR_0749	AABM16_03450	narI
MCR_0765	AABM16_03530	narK2
MCR_0766	AABM16_03535	narK1
MCR_1090	AABM16_05040	glnA
MCR_1435	AABM16_06855	MCR_1435
#KEGG_pathway_00920
MCR_0095	AABM16_00425	cysH
MCR_0096	AABM16_00430	cysD
MCR_0097	AABM16_00435	cysN
MCR_0231	AABM16_01025	MCR_0231
MCR_0496	AABM16_02280	metX
MCR_0896	AABM16_04190	cysP
MCR_0897	AABM16_04195	metZ
MCR_0997	AABM16_04635	cysU
MCR_0998	AABM16_04640	cysW
MCR_0999	AABM16_04645	cysA
MCR_1130	AABM16_05220	cysI
MCR_1180	AABM16_05705	cysE
MCR_1839	AABM16_08630	cysK
#KEGG_pathway_00930
MCR_0091	AABM16_00400	fadB
#KEGG_pathway_00970
MCR_0140	AABM16_00610	pheS
MCR_0141	AABM16_00615	pheT
MCR_0500	AABM16_02295	ileS
MCR_0535	AABM16_02445	serS
MCR_0591	AABM16_02665	alaS
MCR_0661	AABM16_03065	glnS
MCR_0725	AABM16_03325	argS
MCR_0850	AABM16_03970	trpS
MCR_1018	AABM16_04730	lysS
MCR_1170	AABM16_05655	hisS
MCR_1187	AABM16_05735	aspS
MCR_1295	AABM16_06200	leuS
MCR_1400	AABM16_06685	cysS
MCR_1401	AABM16_06690	metG
MCR_1429	AABM16_06820	proS
MCR_1589	AABM16_07490	gatC
MCR_1590	AABM16_07495	gatA
MCR_1592	AABM16_07505	gatB
MCR_1641	AABM16_07730	glyS
MCR_1779	AABM16_08370	gltX
MCR_1873	AABM16_08780	tyrS
MCR_1897	AABM16_08895	fmt
#KEGG_pathway_00999
MCR_0233	AABM16_01035	aroE
MCR_0654	AABM16_03035	metK
#KEGG_pathway_01040
MCR_0449	AABM16_02070	MCR_0449
MCR_1811	AABM16_08510	MCR_1811
#KEGG_pathway_01100
MCR_0006	AABM16_00025	guaA
MCR_0011	AABM16_00045	MCR_0011
MCR_0012	AABM16_00055	avtA
MCR_0014	AABM16_00065	dadA
MCR_0017	AABM16_00080	argH
MCR_0018	AABM16_00085	hemC
MCR_0019	AABM16_00090	hemD
MCR_0036	AABM16_00165	gshA
MCR_0047	AABM16_00220	dapB
MCR_0048	AABM16_00225	MCR_0048
MCR_0064	AABM16_00295	gltA
MCR_0066	AABM16_00300	sdhC
MCR_0067	AABM16_00305	sdhD
MCR_0068	AABM16_00310	sdhA
MCR_0069	AABM16_00315	sdhB
MCR_0071	AABM16_00320	sucA
MCR_0072	AABM16_00325	sucB
MCR_0073	AABM16_00330	lpdA
MCR_0091	AABM16_00400	fadB
MCR_0092	AABM16_00405	fadA
MCR_0095	AABM16_00425	cysH
MCR_0096	AABM16_00430	cysD
MCR_0097	AABM16_00435	cysN
MCR_0106	AABM16_00475	coaE
MCR_0112	AABM16_00500	purL
MCR_0115	AABM16_00510	argA
MCR_0128	AABM16_00570	hisIE
MCR_0131	AABM16_00585	norB
MCR_0135	AABM16_00595	aniA
MCR_0154	AABM16_00665	cysM
MCR_0158	AABM16_00685	psd
MCR_0160	AABM16_00695	bioA
MCR_0161	AABM16_00700	bioF
MCR_0162	AABM16_00705	bioC
MCR_0163	AABM16_00710	bioD
MCR_0168	AABM16_00735	nadD
MCR_0184	AABM16_00810	prsA
MCR_0185	AABM16_00825	ispE
MCR_0188	AABM16_00840	hemA
MCR_0194	AABM16_00855	murI
MCR_0206	AABM16_00910	pepD
MCR_0224	AABM16_00990	fabB
MCR_0231	AABM16_01025	MCR_0231
MCR_0233	AABM16_01035	aroE
MCR_0237	AABM16_01055	tmk
MCR_0238	AABM16_01060	dapA
MCR_0240	AABM16_01070	purC
MCR_0243	AABM16_01080	trpE
MCR_0259	AABM16_01190	serA
MCR_0260	AABM16_01195	gor
MCR_0263	AABM16_01200	MCR_0263
MCR_0267	AABM16_01225	MCR_0267
MCR_0278	AABM16_01265	pyrE
MCR_0279	AABM16_01270	gshB
MCR_0280	AABM16_01275	murG
MCR_0283	AABM16_01285	murC
MCR_0284	AABM16_01290	ddlB
MCR_0296	AABM16_01340	dapE
MCR_0301	AABM16_01365	pssA
MCR_0314	AABM16_01440	dld
MCR_0316	AABM16_01450	MCR_0316
MCR_0320	AABM16_01465	dapD
MCR_0323	AABM16_01475	lipA
MCR_0325	AABM16_01480	hemH
MCR_0327	AABM16_01495	icd
MCR_0342	AABM16_01565	ribF
MCR_0350	AABM16_01605	MCR_0350
MCR_0352	AABM16_01615	gmk
MCR_0358	AABM16_01635	MCR_0358
MCR_0362	AABM16_01655	MCR_0362
MCR_0365	AABM16_01665	gph
MCR_0369	AABM16_01685	MCR_0369
MCR_0376	AABM16_01715	atpB
MCR_0377	AABM16_01720	atpE
MCR_0378	AABM16_01725	atpF
MCR_0379	AABM16_01730	atpH
MCR_0380	AABM16_01735	atpA
MCR_0381	AABM16_01740	atpG
MCR_0383	AABM16_01750	atpD
MCR_0384	AABM16_01755	atpC
MCR_0394	AABM16_01800	acnB
MCR_0396	AABM16_01810	hutH
MCR_0397	AABM16_01815	hutG
MCR_0398	AABM16_01825	hutI
MCR_0403	AABM16_01850	fbp
MCR_0407	AABM16_01870	MCR_0407
MCR_0409	AABM16_01880	MCR_0409
MCR_0413	AABM16_01895	purK
MCR_0414	AABM16_01900	purE
MCR_0417	AABM16_01915	MCR_0417
MCR_0420	AABM16_01925	bioB
MCR_0422	AABM16_01935	serB
MCR_0431	AABM16_01980	lpxC
MCR_0442	AABM16_02040	gdhA
MCR_0444	AABM16_02045	adhC
MCR_0445	AABM16_02050	fghA
MCR_0449	AABM16_02070	MCR_0449
MCR_0453	AABM16_02085	MCR_0453
MCR_0455	AABM16_02095	maeB
MCR_0456	AABM16_02100	MCR_0456
MCR_0459	AABM16_02115	MCR_0459
MCR_0461	AABM16_02120	MCR_0461
MCR_0464	AABM16_02135	hpt
MCR_0466	AABM16_02145	ilvD
MCR_0491	AABM16_02260	guaB
MCR_0496	AABM16_02280	metX
MCR_0502	AABM16_02305	MCR_0502
MCR_0537	AABM16_02450	tkt
MCR_0539	AABM16_02455	pyrH
MCR_0542	AABM16_02470	MCR_0542
MCR_0543	AABM16_02475	dxr
MCR_0547	AABM16_02490	lpxD
MCR_0548	AABM16_02495	fabZ
MCR_0549	AABM16_02500	lpxA
MCR_0552	AABM16_02515	cydA
MCR_0553	AABM16_02520	cydB
MCR_0554	AABM16_02525	MCR_0554
MCR_0577	AABM16_02600	purM
MCR_0578	AABM16_02605	purN
MCR_0584	AABM16_02645	lysC
MCR_0594	AABM16_02675	purB
MCR_0597	AABM16_02690	ispF
MCR_0608	AABM16_02755	iscS
MCR_0614	AABM16_02785	purH
MCR_0629	AABM16_02935	MCR_0629
MCR_0632	AABM16_02945	apt
MCR_0635	AABM16_02960	ubiE
MCR_0654	AABM16_03035	metK
MCR_0658	AABM16_03055	lpxH
MCR_0661	AABM16_03065	glnS
MCR_0663	AABM16_03075	MCR_0663
MCR_0670	AABM16_03105	ach1
MCR_0684	AABM16_03150	folP
MCR_0687	AABM16_03165	ahcY
MCR_0700	AABM16_03215	glmM
MCR_0701	AABM16_03220	pdxH
MCR_0705	AABM16_03235	nuoA
MCR_0708	AABM16_03240	nuoB
MCR_0709	AABM16_03245	nuoCD
MCR_0712	AABM16_03265	nuoE
MCR_0713	AABM16_03270	nuoF
MCR_0714	AABM16_03275	nuoG
MCR_0716	AABM16_03285	nuoI
MCR_0717	AABM16_03290	nuoJ
MCR_0720	AABM16_03305	nuoM
MCR_0721	AABM16_03310	nuoN
MCR_0722	AABM16_03315	MCR_0722
MCR_0727	AABM16_03345	murB
MCR_0732	AABM16_03370	ilvA
MCR_0741	AABM16_03410	thiI
MCR_0745	AABM16_03430	MCR_0745
MCR_0747	AABM16_03440	narH
MCR_0749	AABM16_03450	narI
MCR_0751	AABM16_03460	moeA
MCR_0756	AABM16_03485	moaE
MCR_0759	AABM16_03500	mobA
MCR_0760	AABM16_03505	moaB
MCR_0762	AABM16_03515	moaA
MCR_0787	AABM16_03685	msp75
MCR_0791	AABM16_03700	nadC
MCR_0794	AABM16_03710	nadA
MCR_0795	AABM16_03715	nadB
MCR_0805	AABM16_03760	MCR_0805
MCR_0807	AABM16_03765	purA
MCR_0809	AABM16_03775	MCR_0809
MCR_0818	AABM16_03820	lpxK
MCR_0819	AABM16_03825	kdsB
MCR_0820	AABM16_03830	MCR_0820
MCR_0822	AABM16_03840	lldD
MCR_0831	AABM16_03870	ndk
MCR_0840	AABM16_03920	accC
MCR_0841	AABM16_03925	accB
MCR_0846	AABM16_03950	nrdA
MCR_0851	AABM16_03975	trpC
MCR_0852	AABM16_03980	trpD
MCR_0853	AABM16_03985	trpG
MCR_0854	AABM16_03990	panD
MCR_0855	AABM16_03995	lpxL
MCR_0861	AABM16_04020	argF
MCR_0867	AABM16_04045	cmk
MCR_0871	AABM16_04065	pyrF
MCR_0872	AABM16_04070	MCR_0872
MCR_0878	AABM16_04100	MCR_0878
MCR_0883	AABM16_04125	purD
MCR_0884	AABM16_04130	MCR_0884
MCR_0887	AABM16_04145	pheA
MCR_0888	AABM16_04150	aroA
MCR_0890	AABM16_04160	folB
MCR_0891	AABM16_04165	MCR_0891
MCR_0892	AABM16_04170	aceE
MCR_0893	AABM16_04175	aceF
MCR_0897	AABM16_04195	metZ
MCR_0898	AABM16_04200	nrdF
MCR_0902	AABM16_04215	nspC
MCR_0905	AABM16_04225	MCR_0905
MCR_0907	AABM16_04235	miaA
MCR_0909	AABM16_04245	MCR_0909
MCR_0915	AABM16_04270	MCR_0915
MCR_0923	AABM16_04305	pyrD
MCR_0925	AABM16_04315	purF
MCR_0983	AABM16_04575	thiE
MCR_1001	AABM16_04655	pckA
MCR_1022	AABM16_04745	leuB
MCR_1024	AABM16_04755	leuD
MCR_1028	AABM16_04775	fbaB
MCR_1030	AABM16_04785	pgk
MCR_1031	AABM16_04790	apaH
MCR_1033	AABM16_04800	pdxA
MCR_1036	AABM16_04810	alr
MCR_1041	AABM16_04835	sdaA
MCR_1044	AABM16_04845	folD
MCR_1051	AABM16_04875	MCR_1051
MCR_1056	AABM16_04900	gst
MCR_1064	AABM16_04935	gpmI
MCR_1077	AABM16_05000	rpe
MCR_1078	AABM16_05005	fabI
MCR_1080	AABM16_05010	folE
MCR_1082	AABM16_05015	MCR_1082
MCR_1086	AABM16_05025	rpiA
MCR_1088	AABM16_05035	ubiF
MCR_1090	AABM16_05040	glnA
MCR_1100	AABM16_05090	aroQ
MCR_1104	AABM16_05110	ppsA
MCR_1106	AABM16_05120	MCR_1106
MCR_1110	AABM16_05145	MCR_1110
MCR_1111	AABM16_05150	MCR_1111
MCR_1126	AABM16_05205	carA
MCR_1128	AABM16_05215	MCR_1128
MCR_1130	AABM16_05220	cysI
MCR_1132	AABM16_05230	cobA
MCR_1133	AABM16_05235	maiA
MCR_1137	AABM16_05255	ilvE
MCR_1152	AABM16_05575	pncB
MCR_1153	AABM16_05580	lipB
MCR_1155	AABM16_05590	aroC
MCR_1159	AABM16_05605	mtgA
MCR_1164	AABM16_05630	lpxB
MCR_1172	AABM16_05665	ispG
MCR_1180	AABM16_05705	cysE
MCR_1188	AABM16_05740	lpxX
MCR_1200	AABM16_05790	leuA
MCR_1202	AABM16_05800	gloB
MCR_1203	AABM16_05805	serC
MCR_1219	AABM16_05845	hemE
MCR_1222	AABM16_05860	gapA
MCR_1233	AABM16_05900	adk
MCR_1241	AABM16_05935	asd
MCR_1242	AABM16_05940	MCR_1242
MCR_1253	AABM16_05985	dcd
MCR_1259	AABM16_06030	MCR_1259
MCR_1264	AABM16_06045	rsgA
MCR_1268	AABM16_06065	dut
MCR_1269	AABM16_06070	argB
MCR_1279	AABM16_06125	gcvT
MCR_1281	AABM16_06130	gcvH
MCR_1283	AABM16_06135	gcvP
MCR_1292	AABM16_06180	MCR_1292
MCR_1315	AABM16_06300	ispD
MCR_1317	AABM16_06310	eno
MCR_1318	AABM16_06315	kdsA
MCR_1319	AABM16_06320	pyrG
MCR_1320	AABM16_06325	ccoP
MCR_1321	AABM16_06330	ccoQ
MCR_1322	AABM16_06335	ccoO
MCR_1323	AABM16_06340	ccoN
MCR_1330	AABM16_06375	argG
MCR_1331	AABM16_06380	pyrC
MCR_1337	AABM16_06410	ubiA
MCR_1355	AABM16_06490	qcrA
MCR_1375	AABM16_06580	kdtA
MCR_1376	AABM16_06585	pepN
MCR_1378	AABM16_06595	MCR_1378
MCR_1385	AABM16_06625	MCR_1385
MCR_1388	AABM16_06640	MCR_1388
MCR_1391	AABM16_06650	coaBC
MCR_1401	AABM16_06690	metG
MCR_1402	AABM16_06695	MCR_1402
MCR_1403	AABM16_06700	thiG
MCR_1409	AABM16_06745	suhB
MCR_1411	AABM16_06750	dxs
MCR_1414	AABM16_06755	ribA
MCR_1415	AABM16_06760	hemF
MCR_1422	AABM16_06790	folC
MCR_1424	AABM16_06800	accD
MCR_1425	AABM16_06805	trpA
MCR_1426	AABM16_06810	trpB
MCR_1428	AABM16_06815	trpF
MCR_1430	AABM16_06825	queF
MCR_1434	AABM16_06850	gloA
MCR_1435	AABM16_06855	MCR_1435
MCR_1437	AABM16_06865	aroB
MCR_1438	AABM16_06870	aroK
MCR_1446	AABM16_06905	mdh
MCR_1457	AABM16_06975	hisA
MCR_1464	AABM16_07010	katA
MCR_1466	AABM16_07020	MCR_1466
MCR_1467	AABM16_07025	metE
MCR_1481	AABM16_07080	ackA
MCR_1484	AABM16_07090	lysA
MCR_1485	AABM16_07095	dapF
MCR_1490	AABM16_07120	folA
MCR_1491	AABM16_07125	thyA
MCR_1497	AABM16_07155	MCR_1497
MCR_1529	AABM16_07205	MCR_1529
MCR_1537	AABM16_07245	murD
MCR_1546	AABM16_07280	ilvC
MCR_1547	AABM16_07285	ilvN
MCR_1548	AABM16_07290	ilvB
MCR_1552	AABM16_07305	MCR_1552
MCR_1553	AABM16_07310	fabG
MCR_1554	AABM16_07315	fabD
MCR_1588	AABM16_07485	maf
MCR_1589	AABM16_07490	gatC
MCR_1590	AABM16_07495	gatA
MCR_1592	AABM16_07505	gatB
MCR_1605	AABM16_07570	hemN
MCR_1608	AABM16_07590	thiD
MCR_1610	AABM16_07600	proC
MCR_1612	AABM16_07610	accA
MCR_1615	AABM16_07615	MCR_1615
MCR_1621	AABM16_07630	aceB
MCR_1622	AABM16_07635	aceA
MCR_1624	AABM16_07640	MCR_1624
MCR_1625	AABM16_07645	MCR_1625
MCR_1646	AABM16_07745	nadR
MCR_1649	AABM16_07755	pgsA
MCR_1657	AABM16_07785	MCR_1657
MCR_1677	AABM16_07880	MCR_1677
MCR_1696	AABM16_07960	glmU
MCR_1699	AABM16_07975	pdxJ
MCR_1710	AABM16_08055	coaD
MCR_1718	AABM16_08090	upp
MCR_1728	AABM16_08140	MCR_1728
MCR_1744	AABM16_08220	fumA
MCR_1745	AABM16_08225	hisC
MCR_1747	AABM16_08235	hisG
MCR_1748	AABM16_08240	murA
MCR_1772	AABM16_08335	tpiA
MCR_1774	AABM16_08345	murF
MCR_1775	AABM16_08350	murE
MCR_1779	AABM16_08370	gltX
MCR_1783	AABM16_08410	MCR_1783
MCR_1784	AABM16_08415	hisF
MCR_1785	AABM16_08420	ribH
MCR_1787	AABM16_08430	thiL
MCR_1790	AABM16_08435	pgpA
MCR_1798	AABM16_08460	glmS
MCR_1799	AABM16_08465	galE
MCR_1807	AABM16_08490	ugd
MCR_1808	AABM16_08495	pgi
MCR_1809	AABM16_08500	galU
MCR_1810	AABM16_08505	plsB
MCR_1817	AABM16_08530	pepA
MCR_1818	AABM16_08535	MCR_1818
MCR_1823	AABM16_08560	MCR_1823
MCR_1825	AABM16_08565	ubiG
MCR_1833	AABM16_08600	panC
MCR_1834	AABM16_08605	panB
MCR_1835	AABM16_08610	folK
MCR_1838	AABM16_08625	mazG
MCR_1839	AABM16_08630	cysK
MCR_1842	AABM16_08635	MCR_1842
MCR_1846	AABM16_08655	fabF
MCR_1855	AABM16_08695	hisB
MCR_1856	AABM16_08700	hisH
MCR_1874	AABM16_08785	MCR_1874
MCR_1876	AABM16_08795	MCR_1876
MCR_1881	AABM16_08820	rocD
MCR_1882	AABM16_08830	rocF
MCR_1890	AABM16_08865	ribB
MCR_1894	AABM16_08885	thrC
MCR_1897	AABM16_08895	fmt
MCR_1898	AABM16_08900	ribE
MCR_1899	AABM16_08905	ribD
#KEGG_pathway_01110
MCR_0011	AABM16_00045	MCR_0011
MCR_0012	AABM16_00055	avtA
MCR_0017	AABM16_00080	argH
MCR_0018	AABM16_00085	hemC
MCR_0019	AABM16_00090	hemD
MCR_0047	AABM16_00220	dapB
MCR_0048	AABM16_00225	MCR_0048
MCR_0064	AABM16_00295	gltA
MCR_0066	AABM16_00300	sdhC
MCR_0067	AABM16_00305	sdhD
MCR_0068	AABM16_00310	sdhA
MCR_0069	AABM16_00315	sdhB
MCR_0071	AABM16_00320	sucA
MCR_0072	AABM16_00325	sucB
MCR_0073	AABM16_00330	lpdA
MCR_0091	AABM16_00400	fadB
MCR_0092	AABM16_00405	fadA
MCR_0096	AABM16_00430	cysD
MCR_0097	AABM16_00435	cysN
MCR_0112	AABM16_00500	purL
MCR_0115	AABM16_00510	argA
MCR_0128	AABM16_00570	hisIE
MCR_0158	AABM16_00685	psd
MCR_0184	AABM16_00810	prsA
MCR_0185	AABM16_00825	ispE
MCR_0188	AABM16_00840	hemA
MCR_0233	AABM16_01035	aroE
MCR_0238	AABM16_01060	dapA
MCR_0240	AABM16_01070	purC
MCR_0243	AABM16_01080	trpE
MCR_0259	AABM16_01190	serA
MCR_0301	AABM16_01365	pssA
MCR_0316	AABM16_01450	MCR_0316
MCR_0325	AABM16_01480	hemH
MCR_0327	AABM16_01495	icd
MCR_0342	AABM16_01565	ribF
MCR_0365	AABM16_01665	gph
MCR_0394	AABM16_01800	acnB
MCR_0403	AABM16_01850	fbp
MCR_0413	AABM16_01895	purK
MCR_0414	AABM16_01900	purE
MCR_0417	AABM16_01915	MCR_0417
MCR_0422	AABM16_01935	serB
MCR_0444	AABM16_02045	adhC
MCR_0456	AABM16_02100	MCR_0456
MCR_0459	AABM16_02115	MCR_0459
MCR_0461	AABM16_02120	MCR_0461
MCR_0464	AABM16_02135	hpt
MCR_0466	AABM16_02145	ilvD
MCR_0491	AABM16_02260	guaB
MCR_0496	AABM16_02280	metX
MCR_0537	AABM16_02450	tkt
MCR_0541	AABM16_02465	uppS
MCR_0542	AABM16_02470	MCR_0542
MCR_0543	AABM16_02475	dxr
MCR_0577	AABM16_02600	purM
MCR_0578	AABM16_02605	purN
MCR_0584	AABM16_02645	lysC
MCR_0594	AABM16_02675	purB
MCR_0597	AABM16_02690	ispF
MCR_0614	AABM16_02785	purH
MCR_0635	AABM16_02960	ubiE
MCR_0654	AABM16_03035	metK
MCR_0663	AABM16_03075	MCR_0663
MCR_0670	AABM16_03105	ach1
MCR_0732	AABM16_03370	ilvA
MCR_0805	AABM16_03760	MCR_0805
MCR_0810	AABM16_03785	MCR_0810
MCR_0820	AABM16_03830	MCR_0820
MCR_0831	AABM16_03870	ndk
MCR_0836	AABM16_03895	gpsA
MCR_0840	AABM16_03920	accC
MCR_0841	AABM16_03925	accB
MCR_0851	AABM16_03975	trpC
MCR_0852	AABM16_03980	trpD
MCR_0853	AABM16_03985	trpG
MCR_0854	AABM16_03990	panD
MCR_0861	AABM16_04020	argF
MCR_0883	AABM16_04125	purD
MCR_0887	AABM16_04145	pheA
MCR_0888	AABM16_04150	aroA
MCR_0892	AABM16_04170	aceE
MCR_0893	AABM16_04175	aceF
MCR_0907	AABM16_04235	miaA
MCR_0915	AABM16_04270	MCR_0915
MCR_0925	AABM16_04315	purF
MCR_1001	AABM16_04655	pckA
MCR_1022	AABM16_04745	leuB
MCR_1024	AABM16_04755	leuD
MCR_1028	AABM16_04775	fbaB
MCR_1030	AABM16_04785	pgk
MCR_1041	AABM16_04835	sdaA
MCR_1064	AABM16_04935	gpmI
MCR_1077	AABM16_05000	rpe
MCR_1078	AABM16_05005	fabI
MCR_1086	AABM16_05025	rpiA
MCR_1088	AABM16_05035	ubiF
MCR_1090	AABM16_05040	glnA
MCR_1100	AABM16_05090	aroQ
MCR_1104	AABM16_05110	ppsA
MCR_1126	AABM16_05205	carA
MCR_1128	AABM16_05215	MCR_1128
MCR_1132	AABM16_05230	cobA
MCR_1137	AABM16_05255	ilvE
MCR_1155	AABM16_05590	aroC
MCR_1161	AABM16_05615	MCR_1161
MCR_1172	AABM16_05665	ispG
MCR_1180	AABM16_05705	cysE
MCR_1200	AABM16_05790	leuA
MCR_1203	AABM16_05805	serC
MCR_1219	AABM16_05845	hemE
MCR_1222	AABM16_05860	gapA
MCR_1233	AABM16_05900	adk
MCR_1241	AABM16_05935	asd
MCR_1242	AABM16_05940	MCR_1242
MCR_1259	AABM16_06030	MCR_1259
MCR_1269	AABM16_06070	argB
MCR_1279	AABM16_06125	gcvT
MCR_1281	AABM16_06130	gcvH
MCR_1283	AABM16_06135	gcvP
MCR_1315	AABM16_06300	ispD
MCR_1317	AABM16_06310	eno
MCR_1330	AABM16_06375	argG
MCR_1337	AABM16_06410	ubiA
MCR_1385	AABM16_06625	MCR_1385
MCR_1409	AABM16_06745	suhB
MCR_1411	AABM16_06750	dxs
MCR_1414	AABM16_06755	ribA
MCR_1415	AABM16_06760	hemF
MCR_1424	AABM16_06800	accD
MCR_1425	AABM16_06805	trpA
MCR_1426	AABM16_06810	trpB
MCR_1428	AABM16_06815	trpF
MCR_1437	AABM16_06865	aroB
MCR_1438	AABM16_06870	aroK
MCR_1446	AABM16_06905	mdh
MCR_1457	AABM16_06975	hisA
MCR_1464	AABM16_07010	katA
MCR_1467	AABM16_07025	metE
MCR_1484	AABM16_07090	lysA
MCR_1485	AABM16_07095	dapF
MCR_1497	AABM16_07155	MCR_1497
MCR_1529	AABM16_07205	MCR_1529
MCR_1546	AABM16_07280	ilvC
MCR_1547	AABM16_07285	ilvN
MCR_1548	AABM16_07290	ilvB
MCR_1552	AABM16_07305	MCR_1552
MCR_1553	AABM16_07310	fabG
MCR_1554	AABM16_07315	fabD
MCR_1591	AABM16_07500	bro-2
MCR_1605	AABM16_07570	hemN
MCR_1610	AABM16_07600	proC
MCR_1612	AABM16_07610	accA
MCR_1621	AABM16_07630	aceB
MCR_1622	AABM16_07635	aceA
MCR_1624	AABM16_07640	MCR_1624
MCR_1625	AABM16_07645	MCR_1625
MCR_1660	AABM16_07795	MCR_1660
MCR_1744	AABM16_08220	fumA
MCR_1745	AABM16_08225	hisC
MCR_1747	AABM16_08235	hisG
MCR_1772	AABM16_08335	tpiA
MCR_1779	AABM16_08370	gltX
MCR_1783	AABM16_08410	MCR_1783
MCR_1784	AABM16_08415	hisF
MCR_1785	AABM16_08420	ribH
MCR_1808	AABM16_08495	pgi
MCR_1809	AABM16_08500	galU
MCR_1810	AABM16_08505	plsB
MCR_1818	AABM16_08535	MCR_1818
MCR_1825	AABM16_08565	ubiG
MCR_1833	AABM16_08600	panC
MCR_1834	AABM16_08605	panB
MCR_1839	AABM16_08630	cysK
MCR_1842	AABM16_08635	MCR_1842
MCR_1855	AABM16_08695	hisB
MCR_1856	AABM16_08700	hisH
MCR_1881	AABM16_08820	rocD
MCR_1882	AABM16_08830	rocF
MCR_1890	AABM16_08865	ribB
MCR_1894	AABM16_08885	thrC
MCR_1898	AABM16_08900	ribE
MCR_1899	AABM16_08905	ribD
#KEGG_pathway_01120
MCR_0018	AABM16_00085	hemC
MCR_0019	AABM16_00090	hemD
MCR_0047	AABM16_00220	dapB
MCR_0064	AABM16_00295	gltA
MCR_0066	AABM16_00300	sdhC
MCR_0067	AABM16_00305	sdhD
MCR_0068	AABM16_00310	sdhA
MCR_0069	AABM16_00315	sdhB
MCR_0071	AABM16_00320	sucA
MCR_0072	AABM16_00325	sucB
MCR_0073	AABM16_00330	lpdA
MCR_0091	AABM16_00400	fadB
MCR_0092	AABM16_00405	fadA
MCR_0095	AABM16_00425	cysH
MCR_0096	AABM16_00430	cysD
MCR_0097	AABM16_00435	cysN
MCR_0131	AABM16_00585	norB
MCR_0135	AABM16_00595	aniA
MCR_0184	AABM16_00810	prsA
MCR_0188	AABM16_00840	hemA
MCR_0238	AABM16_01060	dapA
MCR_0259	AABM16_01190	serA
MCR_0296	AABM16_01340	dapE
MCR_0320	AABM16_01465	dapD
MCR_0327	AABM16_01495	icd
MCR_0362	AABM16_01655	MCR_0362
MCR_0394	AABM16_01800	acnB
MCR_0403	AABM16_01850	fbp
MCR_0422	AABM16_01935	serB
MCR_0442	AABM16_02040	gdhA
MCR_0444	AABM16_02045	adhC
MCR_0445	AABM16_02050	fghA
MCR_0455	AABM16_02095	maeB
MCR_0456	AABM16_02100	MCR_0456
MCR_0459	AABM16_02115	MCR_0459
MCR_0502	AABM16_02305	MCR_0502
MCR_0537	AABM16_02450	tkt
MCR_0584	AABM16_02645	lysC
MCR_0603	AABM16_02730	fdx
MCR_0663	AABM16_03075	MCR_0663
MCR_0670	AABM16_03105	ach1
MCR_0701	AABM16_03220	pdxH
MCR_0747	AABM16_03440	narH
MCR_0749	AABM16_03450	narI
MCR_0787	AABM16_03685	msp75
MCR_0809	AABM16_03775	MCR_0809
MCR_0820	AABM16_03830	MCR_0820
MCR_0840	AABM16_03920	accC
MCR_0841	AABM16_03925	accB
MCR_0884	AABM16_04130	MCR_0884
MCR_0892	AABM16_04170	aceE
MCR_0893	AABM16_04175	aceF
MCR_1001	AABM16_04655	pckA
MCR_1028	AABM16_04775	fbaB
MCR_1030	AABM16_04785	pgk
MCR_1044	AABM16_04845	folD
MCR_1064	AABM16_04935	gpmI
MCR_1077	AABM16_05000	rpe
MCR_1086	AABM16_05025	rpiA
MCR_1090	AABM16_05040	glnA
MCR_1104	AABM16_05110	ppsA
MCR_1130	AABM16_05220	cysI
MCR_1132	AABM16_05230	cobA
MCR_1133	AABM16_05235	maiA
MCR_1180	AABM16_05705	cysE
MCR_1203	AABM16_05805	serC
MCR_1222	AABM16_05860	gapA
MCR_1241	AABM16_05935	asd
MCR_1317	AABM16_06310	eno
MCR_1424	AABM16_06800	accD
MCR_1446	AABM16_06905	mdh
MCR_1481	AABM16_07080	ackA
MCR_1484	AABM16_07090	lysA
MCR_1485	AABM16_07095	dapF
MCR_1529	AABM16_07205	MCR_1529
MCR_1612	AABM16_07610	accA
MCR_1621	AABM16_07630	aceB
MCR_1622	AABM16_07635	aceA
MCR_1625	AABM16_07645	MCR_1625
MCR_1744	AABM16_08220	fumA
MCR_1772	AABM16_08335	tpiA
MCR_1779	AABM16_08370	gltX
MCR_1783	AABM16_08410	MCR_1783
MCR_1808	AABM16_08495	pgi
MCR_1839	AABM16_08630	cysK
MCR_1894	AABM16_08885	thrC
#KEGG_pathway_01200
MCR_0064	AABM16_00295	gltA
MCR_0066	AABM16_00300	sdhC
MCR_0067	AABM16_00305	sdhD
MCR_0068	AABM16_00310	sdhA
MCR_0069	AABM16_00315	sdhB
MCR_0071	AABM16_00320	sucA
MCR_0072	AABM16_00325	sucB
MCR_0073	AABM16_00330	lpdA
MCR_0091	AABM16_00400	fadB
MCR_0184	AABM16_00810	prsA
MCR_0259	AABM16_01190	serA
MCR_0327	AABM16_01495	icd
MCR_0394	AABM16_01800	acnB
MCR_0403	AABM16_01850	fbp
MCR_0422	AABM16_01935	serB
MCR_0444	AABM16_02045	adhC
MCR_0445	AABM16_02050	fghA
MCR_0455	AABM16_02095	maeB
MCR_0459	AABM16_02115	MCR_0459
MCR_0537	AABM16_02450	tkt
MCR_0663	AABM16_03075	MCR_0663
MCR_0670	AABM16_03105	ach1
MCR_0732	AABM16_03370	ilvA
MCR_0820	AABM16_03830	MCR_0820
MCR_0840	AABM16_03920	accC
MCR_0841	AABM16_03925	accB
MCR_0892	AABM16_04170	aceE
MCR_0893	AABM16_04175	aceF
MCR_1028	AABM16_04775	fbaB
MCR_1030	AABM16_04785	pgk
MCR_1041	AABM16_04835	sdaA
MCR_1044	AABM16_04845	folD
MCR_1064	AABM16_04935	gpmI
MCR_1077	AABM16_05000	rpe
MCR_1086	AABM16_05025	rpiA
MCR_1104	AABM16_05110	ppsA
MCR_1180	AABM16_05705	cysE
MCR_1203	AABM16_05805	serC
MCR_1222	AABM16_05860	gapA
MCR_1279	AABM16_06125	gcvT
MCR_1281	AABM16_06130	gcvH
MCR_1283	AABM16_06135	gcvP
MCR_1317	AABM16_06310	eno
MCR_1424	AABM16_06800	accD
MCR_1446	AABM16_06905	mdh
MCR_1464	AABM16_07010	katA
MCR_1481	AABM16_07080	ackA
MCR_1529	AABM16_07205	MCR_1529
MCR_1612	AABM16_07610	accA
MCR_1621	AABM16_07630	aceB
MCR_1622	AABM16_07635	aceA
MCR_1625	AABM16_07645	MCR_1625
MCR_1744	AABM16_08220	fumA
MCR_1772	AABM16_08335	tpiA
MCR_1808	AABM16_08495	pgi
MCR_1839	AABM16_08630	cysK
#KEGG_pathway_01210
MCR_0064	AABM16_00295	gltA
MCR_0071	AABM16_00320	sucA
MCR_0072	AABM16_00325	sucB
MCR_0073	AABM16_00330	lpdA
MCR_0115	AABM16_00510	argA
MCR_0327	AABM16_01495	icd
MCR_0394	AABM16_01800	acnB
MCR_0466	AABM16_02145	ilvD
MCR_0584	AABM16_02645	lysC
MCR_0892	AABM16_04170	aceE
MCR_0893	AABM16_04175	aceF
MCR_1022	AABM16_04745	leuB
MCR_1024	AABM16_04755	leuD
MCR_1128	AABM16_05215	MCR_1128
MCR_1137	AABM16_05255	ilvE
MCR_1200	AABM16_05790	leuA
MCR_1241	AABM16_05935	asd
MCR_1269	AABM16_06070	argB
MCR_1546	AABM16_07280	ilvC
MCR_1547	AABM16_07285	ilvN
MCR_1548	AABM16_07290	ilvB
#KEGG_pathway_01212
MCR_0091	AABM16_00400	fadB
MCR_0092	AABM16_00405	fadA
MCR_0224	AABM16_00990	fabB
MCR_0449	AABM16_02070	MCR_0449
MCR_0459	AABM16_02115	MCR_0459
MCR_0461	AABM16_02120	MCR_0461
MCR_0548	AABM16_02495	fabZ
MCR_0840	AABM16_03920	accC
MCR_0841	AABM16_03925	accB
MCR_1078	AABM16_05005	fabI
MCR_1388	AABM16_06640	MCR_1388
MCR_1424	AABM16_06800	accD
MCR_1553	AABM16_07310	fabG
MCR_1554	AABM16_07315	fabD
MCR_1612	AABM16_07610	accA
MCR_1846	AABM16_08655	fabF
#KEGG_pathway_01220
MCR_0444	AABM16_02045	adhC
MCR_0502	AABM16_02305	MCR_0502
#KEGG_pathway_01230
MCR_0017	AABM16_00080	argH
MCR_0047	AABM16_00220	dapB
MCR_0048	AABM16_00225	MCR_0048
MCR_0064	AABM16_00295	gltA
MCR_0115	AABM16_00510	argA
MCR_0128	AABM16_00570	hisIE
MCR_0154	AABM16_00665	cysM
MCR_0184	AABM16_00810	prsA
MCR_0233	AABM16_01035	aroE
MCR_0238	AABM16_01060	dapA
MCR_0243	AABM16_01080	trpE
MCR_0259	AABM16_01190	serA
MCR_0296	AABM16_01340	dapE
MCR_0320	AABM16_01465	dapD
MCR_0327	AABM16_01495	icd
MCR_0394	AABM16_01800	acnB
MCR_0422	AABM16_01935	serB
MCR_0466	AABM16_02145	ilvD
MCR_0496	AABM16_02280	metX
MCR_0537	AABM16_02450	tkt
MCR_0584	AABM16_02645	lysC
MCR_0654	AABM16_03035	metK
MCR_0663	AABM16_03075	MCR_0663
MCR_0732	AABM16_03370	ilvA
MCR_0805	AABM16_03760	MCR_0805
MCR_0820	AABM16_03830	MCR_0820
MCR_0851	AABM16_03975	trpC
MCR_0852	AABM16_03980	trpD
MCR_0853	AABM16_03985	trpG
MCR_0861	AABM16_04020	argF
MCR_0887	AABM16_04145	pheA
MCR_0888	AABM16_04150	aroA
MCR_1022	AABM16_04745	leuB
MCR_1024	AABM16_04755	leuD
MCR_1028	AABM16_04775	fbaB
MCR_1030	AABM16_04785	pgk
MCR_1041	AABM16_04835	sdaA
MCR_1064	AABM16_04935	gpmI
MCR_1077	AABM16_05000	rpe
MCR_1086	AABM16_05025	rpiA
MCR_1090	AABM16_05040	glnA
MCR_1100	AABM16_05090	aroQ
MCR_1128	AABM16_05215	MCR_1128
MCR_1137	AABM16_05255	ilvE
MCR_1155	AABM16_05590	aroC
MCR_1180	AABM16_05705	cysE
MCR_1200	AABM16_05790	leuA
MCR_1203	AABM16_05805	serC
MCR_1222	AABM16_05860	gapA
MCR_1241	AABM16_05935	asd
MCR_1269	AABM16_06070	argB
MCR_1317	AABM16_06310	eno
MCR_1330	AABM16_06375	argG
MCR_1425	AABM16_06805	trpA
MCR_1426	AABM16_06810	trpB
MCR_1428	AABM16_06815	trpF
MCR_1437	AABM16_06865	aroB
MCR_1438	AABM16_06870	aroK
MCR_1457	AABM16_06975	hisA
MCR_1467	AABM16_07025	metE
MCR_1484	AABM16_07090	lysA
MCR_1485	AABM16_07095	dapF
MCR_1546	AABM16_07280	ilvC
MCR_1547	AABM16_07285	ilvN
MCR_1548	AABM16_07290	ilvB
MCR_1610	AABM16_07600	proC
MCR_1625	AABM16_07645	MCR_1625
MCR_1745	AABM16_08225	hisC
MCR_1747	AABM16_08235	hisG
MCR_1772	AABM16_08335	tpiA
MCR_1783	AABM16_08410	MCR_1783
MCR_1784	AABM16_08415	hisF
MCR_1818	AABM16_08535	MCR_1818
MCR_1839	AABM16_08630	cysK
MCR_1855	AABM16_08695	hisB
MCR_1856	AABM16_08700	hisH
MCR_1882	AABM16_08830	rocF
MCR_1894	AABM16_08885	thrC
#KEGG_pathway_01232
MCR_0006	AABM16_00025	guaA
MCR_0237	AABM16_01055	tmk
MCR_0316	AABM16_01450	MCR_0316
MCR_0352	AABM16_01615	gmk
MCR_0464	AABM16_02135	hpt
MCR_0491	AABM16_02260	guaB
MCR_0539	AABM16_02455	pyrH
MCR_0594	AABM16_02675	purB
MCR_0632	AABM16_02945	apt
MCR_0807	AABM16_03765	purA
MCR_0831	AABM16_03870	ndk
MCR_0846	AABM16_03950	nrdA
MCR_0867	AABM16_04045	cmk
MCR_0898	AABM16_04200	nrdF
MCR_1051	AABM16_04875	MCR_1051
MCR_1233	AABM16_05900	adk
MCR_1253	AABM16_05985	dcd
MCR_1268	AABM16_06065	dut
MCR_1319	AABM16_06320	pyrG
MCR_1491	AABM16_07125	thyA
MCR_1588	AABM16_07485	maf
MCR_1718	AABM16_08090	upp
MCR_1838	AABM16_08625	mazG
#KEGG_pathway_01240
MCR_0018	AABM16_00085	hemC
MCR_0019	AABM16_00090	hemD
MCR_0036	AABM16_00165	gshA
MCR_0073	AABM16_00330	lpdA
MCR_0106	AABM16_00475	coaE
MCR_0160	AABM16_00695	bioA
MCR_0161	AABM16_00700	bioF
MCR_0162	AABM16_00705	bioC
MCR_0163	AABM16_00710	bioD
MCR_0168	AABM16_00735	nadD
MCR_0188	AABM16_00840	hemA
MCR_0223	AABM16_00985	MCR_0223
MCR_0224	AABM16_00990	fabB
MCR_0235	AABM16_01045	MCR_0235
MCR_0278	AABM16_01265	pyrE
MCR_0279	AABM16_01270	gshB
MCR_0323	AABM16_01475	lipA
MCR_0325	AABM16_01480	hemH
MCR_0342	AABM16_01565	ribF
MCR_0409	AABM16_01880	MCR_0409
MCR_0417	AABM16_01915	MCR_0417
MCR_0420	AABM16_01925	bioB
MCR_0453	AABM16_02085	MCR_0453
MCR_0456	AABM16_02100	MCR_0456
MCR_0461	AABM16_02120	MCR_0461
MCR_0539	AABM16_02455	pyrH
MCR_0548	AABM16_02495	fabZ
MCR_0594	AABM16_02675	purB
MCR_0608	AABM16_02755	iscS
MCR_0629	AABM16_02935	MCR_0629
MCR_0635	AABM16_02960	ubiE
MCR_0654	AABM16_03035	metK
MCR_0684	AABM16_03150	folP
MCR_0701	AABM16_03220	pdxH
MCR_0741	AABM16_03410	thiI
MCR_0751	AABM16_03460	moeA
MCR_0756	AABM16_03485	moaE
MCR_0760	AABM16_03505	moaB
MCR_0762	AABM16_03515	moaA
MCR_0791	AABM16_03700	nadC
MCR_0794	AABM16_03710	nadA
MCR_0795	AABM16_03715	nadB
MCR_0807	AABM16_03765	purA
MCR_0831	AABM16_03870	ndk
MCR_0854	AABM16_03990	panD
MCR_0871	AABM16_04065	pyrF
MCR_0890	AABM16_04160	folB
MCR_0891	AABM16_04165	MCR_0891
MCR_0905	AABM16_04225	MCR_0905
MCR_0923	AABM16_04305	pyrD
MCR_0983	AABM16_04575	thiE
MCR_1033	AABM16_04800	pdxA
MCR_1044	AABM16_04845	folD
MCR_1078	AABM16_05005	fabI
MCR_1080	AABM16_05010	folE
MCR_1088	AABM16_05035	ubiF
MCR_1126	AABM16_05205	carA
MCR_1132	AABM16_05230	cobA
MCR_1137	AABM16_05255	ilvE
MCR_1152	AABM16_05575	pncB
MCR_1153	AABM16_05580	lipB
MCR_1203	AABM16_05805	serC
MCR_1219	AABM16_05845	hemE
MCR_1233	AABM16_05900	adk
MCR_1259	AABM16_06030	MCR_1259
MCR_1319	AABM16_06320	pyrG
MCR_1331	AABM16_06380	pyrC
MCR_1337	AABM16_06410	ubiA
MCR_1391	AABM16_06650	coaBC
MCR_1403	AABM16_06700	thiG
MCR_1414	AABM16_06755	ribA
MCR_1415	AABM16_06760	hemF
MCR_1422	AABM16_06790	folC
MCR_1490	AABM16_07120	folA
MCR_1497	AABM16_07155	MCR_1497
MCR_1553	AABM16_07310	fabG
MCR_1605	AABM16_07570	hemN
MCR_1608	AABM16_07590	thiD
MCR_1624	AABM16_07640	MCR_1624
MCR_1625	AABM16_07645	MCR_1625
MCR_1699	AABM16_07975	pdxJ
MCR_1710	AABM16_08055	coaD
MCR_1779	AABM16_08370	gltX
MCR_1785	AABM16_08420	ribH
MCR_1787	AABM16_08430	thiL
MCR_1807	AABM16_08490	ugd
MCR_1809	AABM16_08500	galU
MCR_1825	AABM16_08565	ubiG
MCR_1833	AABM16_08600	panC
MCR_1834	AABM16_08605	panB
MCR_1835	AABM16_08610	folK
MCR_1846	AABM16_08655	fabF
MCR_1890	AABM16_08865	ribB
MCR_1898	AABM16_08900	ribE
MCR_1899	AABM16_08905	ribD
#KEGG_pathway_01250
MCR_0700	AABM16_03215	glmM
MCR_0727	AABM16_03345	murB
MCR_0819	AABM16_03825	kdsB
MCR_0909	AABM16_04245	MCR_0909
MCR_1110	AABM16_05145	MCR_1110
MCR_1111	AABM16_05150	MCR_1111
MCR_1318	AABM16_06315	kdsA
MCR_1696	AABM16_07960	glmU
MCR_1748	AABM16_08240	murA
MCR_1798	AABM16_08460	glmS
MCR_1799	AABM16_08465	galE
MCR_1807	AABM16_08490	ugd
MCR_1808	AABM16_08495	pgi
MCR_1809	AABM16_08500	galU
MCR_1823	AABM16_08560	MCR_1823
MCR_1842	AABM16_08635	MCR_1842
MCR_1874	AABM16_08785	MCR_1874
#KEGG_pathway_01310
MCR_0131	AABM16_00585	norB
MCR_0135	AABM16_00595	aniA
MCR_0747	AABM16_03440	narH
MCR_0749	AABM16_03450	narI
#KEGG_pathway_01501
MCR_0263	AABM16_01200	MCR_0263
MCR_0474	AABM16_02190	acrA
MCR_0475	AABM16_02195	acrB
MCR_0476	AABM16_02200	oprM
MCR_0975	AABM16_04535	MCR_0975
MCR_1148	AABM16_05555	MCR_1148
MCR_1303	AABM16_06245	oppA
MCR_1304	AABM16_06250	oppF
MCR_1305	AABM16_06255	oppD
MCR_1306	AABM16_06260	oppC
MCR_1307	AABM16_06265	oppB
MCR_1591	AABM16_07500	bro-2
#KEGG_pathway_01502
MCR_0280	AABM16_01275	murG
MCR_0284	AABM16_01290	ddlB
MCR_1036	AABM16_04810	alr
MCR_1774	AABM16_08345	murF
#KEGG_pathway_01503
MCR_0474	AABM16_02190	acrA
MCR_0475	AABM16_02195	acrB
MCR_0549	AABM16_02500	lpxA
MCR_0649	AABM16_03015	ompG1a
MCR_0975	AABM16_04535	MCR_0975
MCR_1292	AABM16_06180	MCR_1292
MCR_1827	AABM16_08570	MCR_1827
#KEGG_pathway_02010
MCR_0016	AABM16_00075	MCR_0016
MCR_0038	AABM16_00175	nrtCD
MCR_0039	AABM16_00180	nrtB
MCR_0040	AABM16_00185	nrtA
MCR_0173	AABM16_00760	ccmC
MCR_0174	AABM16_00765	ccmD
MCR_0176	AABM16_00775	metQ
MCR_0177	AABM16_00780	metI
MCR_0178	AABM16_00785	metN
MCR_0293	AABM16_01325	fbpC
MCR_0295	AABM16_01335	fbpA
MCR_0370	AABM16_01690	znuB
MCR_0371	AABM16_01695	znuC
MCR_0373	AABM16_01705	znuA
MCR_0525	AABM16_02405	ccmA
MCR_0526	AABM16_02410	ccmB
MCR_0651	AABM16_03025	lolD
MCR_0752	AABM16_03465	modC
MCR_0753	AABM16_03470	modB
MCR_0754	AABM16_03475	modA
MCR_0896	AABM16_04190	cysP
MCR_0914	AABM16_04265	MCR_0914
MCR_0997	AABM16_04635	cysU
MCR_0998	AABM16_04640	cysW
MCR_0999	AABM16_04645	cysA
MCR_1070	AABM16_04965	MCR_1070
MCR_1071	AABM16_04970	MCR_1071
MCR_1098	AABM16_05080	msbA
MCR_1303	AABM16_06245	oppA
MCR_1304	AABM16_06250	oppF
MCR_1305	AABM16_06255	oppD
MCR_1306	AABM16_06260	oppC
MCR_1307	AABM16_06265	oppB
MCR_1689	AABM16_07930	aotP
MCR_1690	AABM16_07935	MCR_1690
MCR_1691	AABM16_07940	MCR_1691
MCR_1692	AABM16_07945	MCR_1692
MCR_1694	AABM16_07950	MCR_1694
MCR_1695	AABM16_07955	occM
MCR_1731	AABM16_08155	pstB
MCR_1732	AABM16_08160	pstA
MCR_1733	AABM16_08165	pstC
MCR_1734	AABM16_08170	pstS
MCR_1814	AABM16_08520	MCR_1814
MCR_1815	AABM16_08525	MCR_1815
MCR_1867	AABM16_08760	afeA
MCR_1868	AABM16_08765	afeB
MCR_1869	AABM16_08770	afeC
MCR_1870	AABM16_08775	afeD
#KEGG_pathway_02020
MCR_0002	AABM16_00005	dnaA
MCR_0060	AABM16_00280	ompR
MCR_0099	AABM16_00445	crp
MCR_0156	AABM16_00670	MCR_0156
MCR_0385	AABM16_01760	MCR_0385
MCR_0386	AABM16_01765	MCR_0386
MCR_0387	AABM16_01770	MCR_0387
MCR_0392	AABM16_01795	pilA
MCR_0459	AABM16_02115	MCR_0459
MCR_0552	AABM16_02515	cydA
MCR_0553	AABM16_02520	cydB
MCR_0554	AABM16_02525	MCR_0554
MCR_0728	AABM16_03350	MCR_0728
MCR_0747	AABM16_03440	narH
MCR_0748	AABM16_03445	narJ
MCR_0749	AABM16_03450	narI
MCR_0763	AABM16_03520	narL
MCR_0764	AABM16_03525	narX
MCR_0975	AABM16_04535	MCR_0975
MCR_1062	AABM16_04925	MCR_1062
MCR_1090	AABM16_05040	glnA
MCR_1320	AABM16_06325	ccoP
MCR_1321	AABM16_06330	ccoQ
MCR_1322	AABM16_06335	ccoO
MCR_1323	AABM16_06340	ccoN
MCR_1355	AABM16_06490	qcrA
MCR_1523	AABM16_07175	glnD
MCR_1729	AABM16_08145	phoR
MCR_1730	AABM16_08150	phoB
MCR_1734	AABM16_08170	pstS
#KEGG_pathway_02024
MCR_0099	AABM16_00445	crp
MCR_0243	AABM16_01080	trpE
MCR_0251	AABM16_01150	secE
MCR_0372	AABM16_01700	MCR_0372
MCR_0476	AABM16_02200	oprM
MCR_0853	AABM16_03985	trpG
MCR_0908	AABM16_04240	hfq
MCR_0921	AABM16_04295	ftsY
MCR_1007	AABM16_04675	yajC
MCR_1267	AABM16_06060	secB
MCR_1303	AABM16_06245	oppA
MCR_1304	AABM16_06250	oppF
MCR_1305	AABM16_06255	oppD
MCR_1306	AABM16_06260	oppC
MCR_1307	AABM16_06265	oppB
MCR_1342	AABM16_06435	ffh
MCR_1388	AABM16_06640	MCR_1388
MCR_1414	AABM16_06755	ribA
MCR_1565	AABM16_07370	secY
MCR_1722	AABM16_08110	MCR_1722
MCR_1723	AABM16_08115	MCR_1723
MCR_1724	AABM16_08120	MCR_1724
MCR_1726	AABM16_08130	MCR_1726
MCR_1771	AABM16_08330	secG
MCR_1899	AABM16_08905	ribD
MCR_1902	AABM16_08920	yidC
#KEGG_pathway_03008
MCR_0656	AABM16_03045	MCR_0656
MCR_1702	AABM16_07990	rnc
#KEGG_pathway_03010
MCR_0001	AABM16_08935	rpmH
MCR_0129	AABM16_00575	rpmI
MCR_0130	AABM16_00580	rplT
MCR_0143	AABM16_00625	rpmE
MCR_0226	AABM16_01000	rpsL
MCR_0227	AABM16_01005	rpsG
MCR_0253	AABM16_01160	rplK
MCR_0254	AABM16_01165	rplA
MCR_0255	AABM16_01170	rplJ
MCR_0256	AABM16_01175	rplL
MCR_0276	AABM16_01255	rpsB
MCR_0388	AABM16_01775	rpsP
MCR_0391	AABM16_01790	rplS
MCR_0572	AABM16_02575	rplU
MCR_0573	AABM16_02580	rpmA
MCR_0580	AABM16_02625	rpmG
MCR_0581	AABM16_02630	rpmB
MCR_0868	AABM16_04050	rpsA
MCR_1061	AABM16_04920	rpsT
MCR_1274	AABM16_06095	rplI
MCR_1275	AABM16_06100	rpsR
MCR_1276	AABM16_06105	rpsF
MCR_1353	AABM16_06480	rplM
MCR_1354	AABM16_06485	rpsI
MCR_1478	AABM16_07070	rpmJ
MCR_1556	AABM16_07320	rpmF
MCR_1560	AABM16_07340	rplQ
MCR_1562	AABM16_07350	rpsD
MCR_1563	AABM16_07355	rpsK
MCR_1564	AABM16_07360	rpsM
MCR_1566	AABM16_07375	rplO
MCR_1567	AABM16_07380	rpmD
MCR_1568	AABM16_07385	rpsE
MCR_1569	AABM16_07390	rplR
MCR_1571	AABM16_07400	rpsH
MCR_1572	AABM16_07405	rpsN
MCR_1573	AABM16_07410	rplE
MCR_1574	AABM16_07415	rplX
MCR_1575	AABM16_07420	rplN
MCR_1576	AABM16_07425	rpsQ
MCR_1577	AABM16_07430	rpmC
MCR_1578	AABM16_07435	rplP
MCR_1579	AABM16_07440	rpsC
MCR_1580	AABM16_07445	rplV
MCR_1581	AABM16_07450	rpsS
MCR_1582	AABM16_07455	rplB
MCR_1583	AABM16_07460	rplW
MCR_1584	AABM16_07465	rplD
MCR_1585	AABM16_07470	rplC
MCR_1586	AABM16_07475	rpsJ
MCR_1601	AABM16_07550	rpsU
MCR_1603	AABM16_07560	rplY
MCR_1760	AABM16_08275	rpsO
#KEGG_pathway_03018
MCR_0022	AABM16_00105	dnaK
MCR_0273	AABM16_01245	MCR_0273
MCR_0908	AABM16_04240	hfq
MCR_0934	AABM16_04355	MCR_0934
MCR_0995	AABM16_04625	rhlB
MCR_1157	AABM16_05600	ppk
MCR_1317	AABM16_06310	eno
MCR_1455	AABM16_06970	rnr
MCR_1493	AABM16_07135	groEL
MCR_1619	AABM16_07625	MCR_1619
MCR_1741	AABM16_08205	rho
MCR_1759	AABM16_08270	pnp
MCR_1836	AABM16_08615	pcnB
#KEGG_pathway_03020
MCR_0257	AABM16_01180	rpoB
MCR_0258	AABM16_01185	rpoC
MCR_0351	AABM16_01610	rpoZ
MCR_1561	AABM16_07345	rpoA
#KEGG_pathway_03030
MCR_0003	AABM16_00010	dnaN
MCR_0170	AABM16_00745	ssb
MCR_0821	AABM16_03835	holB
MCR_0879	AABM16_04105	dnaQ
MCR_1017	AABM16_04725	dnaX
MCR_1035	AABM16_04805	dnaB
MCR_1054	AABM16_04890	dnaG
MCR_1165	AABM16_05635	MCR_1165
MCR_1178	AABM16_05695	dnaE
MCR_1683	AABM16_07910	polA
#KEGG_pathway_03060
MCR_0125	AABM16_00555	tatC
MCR_0126	AABM16_00560	tatB
MCR_0127	AABM16_00565	tatA
MCR_0251	AABM16_01150	secE
MCR_0499	AABM16_02290	lspA
MCR_0921	AABM16_04295	ftsY
MCR_1007	AABM16_04675	yajC
MCR_1008	AABM16_04680	secD
MCR_1009	AABM16_04685	secF
MCR_1267	AABM16_06060	secB
MCR_1342	AABM16_06435	ffh
MCR_1565	AABM16_07370	secY
MCR_1703	AABM16_07995	lepB
MCR_1771	AABM16_08330	secG
MCR_1902	AABM16_08920	yidC
#KEGG_pathway_03070
MCR_0125	AABM16_00555	tatC
MCR_0126	AABM16_00560	tatB
MCR_0127	AABM16_00565	tatA
MCR_0251	AABM16_01150	secE
MCR_0921	AABM16_04295	ftsY
MCR_0975	AABM16_04535	MCR_0975
MCR_1007	AABM16_04675	yajC
MCR_1008	AABM16_04680	secD
MCR_1009	AABM16_04685	secF
MCR_1267	AABM16_06060	secB
MCR_1342	AABM16_06435	ffh
MCR_1565	AABM16_07370	secY
MCR_1771	AABM16_08330	secG
MCR_1902	AABM16_08920	yidC
#KEGG_pathway_03410
MCR_0145	AABM16_00635	mutM
MCR_0355	AABM16_01625	recJ
MCR_0812	AABM16_03790	nth
MCR_0825	AABM16_03850	MCR_0825
MCR_0865	AABM16_04035	ung
MCR_1020	AABM16_04735	xthA
[truncated: 142 more rows]

## Sheet: NTHi_Gene_Pathways
#KEGG_pathway_00010
NTHI0001	BV083_1	gapA
NTHI0650	BV083_635	fba
NTHI0651	BV083_636	pgk
NTHI0789	BV083_781	glpX
NTHI0800	BV083_808	tpiA
NTHI0916	BV083_890	gpmA
NTHI0973	BV083_951	pckA
NTHI0982	BV083_960	galM
NTHI1103	BV083_1086	eno
NTHI1154	BV083_1135	pfkA
NTHI1394	BV083_1351	fbp
NTHI1475	BV083_1433	pgi
NTHI1479	BV083_1436	pykA
NTHI1640	BV083_1532	NTHI1640
NTHI1933	BV083_1739	aceE
NTHI1934	BV083_1740	aceF
NTHI1935	BV083_1741	lpdA
NTHI2020	BV083_1820	crr
#KEGG_pathway_00020
NTHI0973	BV083_951	pckA
NTHI0998	BV083_974	frdD
NTHI0999	BV083_975	frdC
NTHI1000	BV083_976	frdB
NTHI1002	BV083_977	frdA
NTHI1367	BV083_1326	sucC
NTHI1368	BV083_1328	sucD
NTHI1381	BV083_1341	mdh
NTHI1749	BV083_1613	fumC
NTHI1933	BV083_1739	aceE
NTHI1934	BV083_1740	aceF
NTHI1935	BV083_1741	lpdA
NTHI1963	BV083_1768	sucB
NTHI1964	BV083_1769	sucA
#KEGG_pathway_00030
NTHI0055	BV083_49	eda
NTHI0595	BV083_580	rpiA
NTHI0633	BV083_618	rbsK
NTHI0650	BV083_635	fba
NTHI0681	BV083_668	gnd
NTHI0685	BV083_671	devB
NTHI0686	BV083_672	zwf
NTHI0698	BV083_685	rpe
NTHI0789	BV083_781	glpX
NTHI1154	BV083_1135	pfkA
NTHI1189	BV083_1166	tktA
NTHI1280	BV083_1247	deoC
NTHI1293	BV083_1257	talB
NTHI1394	BV083_1351	fbp
NTHI1433	BV083_1392	prsA
NTHI1475	BV083_1433	pgi
#KEGG_pathway_00040
NTHI0065	BV083_57	uxuA
NTHI0698	BV083_685	rpe
NTHI0866	BV083_304	fucA
NTHI0870	BV083_302	fucK
NTHI0871	BV083_301	fucI
NTHI0976	BV083_954	galU
NTHI1276	BV083_1243	xylA
NTHI1277	BV083_1244	xylB
#KEGG_pathway_00051
NTHI0573	BV083_562	fruA
NTHI0574	BV083_563	fruK
NTHI0650	BV083_635	fba
NTHI0789	BV083_781	glpX
NTHI0800	BV083_808	tpiA
NTHI0866	BV083_304	fucA
NTHI0870	BV083_302	fucK
NTHI0871	BV083_301	fucI
NTHI0899	BV083_874	pgmB
NTHI1154	BV083_1135	pfkA
NTHI1276	BV083_1243	xylA
NTHI1394	BV083_1351	fbp
#KEGG_pathway_00052
NTHI0471	BV083_469	galE
NTHI0976	BV083_954	galU
NTHI0982	BV083_960	galM
NTHI0983	BV083_961	galK
NTHI0984	BV083_962	galT
NTHI1154	BV083_1135	pfkA
#KEGG_pathway_00061
NTHI0002	BV083_2	NTHI0002
NTHI0244	BV083_219	fabG
NTHI0245	BV083_220	fabD
NTHI0247	BV083_221	fabH
NTHI0510	BV083_508	lcfA
NTHI0528	BV083_523	accA
NTHI1144	BV083_1125	accB
NTHI1145	BV083_1126	accC
NTHI1223	BV083_1192	fabZ
NTHI1600	BV083_1476	fabB
NTHI1649	BV083_1540	fabA
NTHI1904	BV083_1714	accD
NTHI2042	BV083_1839	fabI
#KEGG_pathway_00071
NTHI0002	BV083_2	NTHI0002
NTHI0510	BV083_508	lcfA
#KEGG_pathway_00130
NTHI0290	BV083_258	menE
NTHI0391	BV083_395	NTHI0391
NTHI0392	BV083_396	menD
NTHI0393	BV083_397	menF
NTHI0637	BV083_622	menA
NTHI1141	BV083_1122	menB
NTHI1142	BV083_1123	menC
NTHI1330	BV083_1293	NTHI1330
NTHI1590	BV083_1467	NTHI1590
#KEGG_pathway_00190
NTHI0214	BV083_191	ppa
NTHI0608	BV083_593	atpC
NTHI0609	BV083_594	atpD
NTHI0610	BV083_595	atpG
NTHI0611	BV083_596	atpA
NTHI0612	BV083_597	atpH
NTHI0613	BV083_598	atpF
NTHI0614	BV083_599	atpE
NTHI0615	BV083_600	atpB
NTHI0903	BV083_880	ndhA
NTHI0998	BV083_974	frdD
NTHI0999	BV083_975	frdC
NTHI1000	BV083_976	frdB
NTHI1002	BV083_977	frdA
NTHI1235	BV083_1205	cyoB
NTHI1236	BV083_1206	cyoA
#KEGG_pathway_00220
NTHI0283	BV083_253	gdhA
NTHI0395	BV083_399	aspC3
NTHI0665	BV083_651	ureC
NTHI0666	BV083_652	ureB
NTHI0667	BV083_653	ureA
NTHI0733	BV083_712	argF
NTHI0734	BV083_711	arcC
NTHI0975	BV083_953	argH
NTHI1036	BV083_1008	glnA
NTHI1423	BV083_1382	aspC
NTHI2034	BV083_1833	argG
#KEGG_pathway_00230
NTHI0088	BV083_78	nrdD
NTHI0263	BV083_236	NTHI0263
NTHI0303	BV083_270	nadN
NTHI0324	BV083_327	guaB
NTHI0326	BV083_328	guaA
NTHI0366	BV083_367	orfM
NTHI0452	BV083_451	relA
NTHI0468	BV083_466	adk
NTHI0519	BV083_516	adpP
NTHI0520	BV083_517	icc
NTHI0591	BV083_576	mazG
NTHI0644	BV083_629	deoD
NTHI0665	BV083_651	ureC
NTHI0666	BV083_652	ureB
NTHI0667	BV083_653	ureA
NTHI0679	BV083_666	apaH
NTHI0734	BV083_711	arcC
NTHI0741	BV083_705	cpdB
NTHI0758	BV083_745	purB
NTHI0796	BV083_804	gpt
NTHI0825	BV083_822	surE
NTHI0859	BV083_313	cya
NTHI0909	BV083_885	purL
NTHI1039	BV083_1018	ndk
NTHI1051	BV083_1029	purH
NTHI1052	BV083_1030	purD
NTHI1321	BV083_1283	hpt
NTHI1378	BV083_1338	purF
NTHI1407	BV083_1363	purA
NTHI1424	BV083_1383	purK
NTHI1425	BV083_1384	purE
NTHI1433	BV083_1392	prsA
NTHI1704	BV083_1590	purM
NTHI1706	BV083_1591	purN
NTHI1825	BV083_1678	NTHI1825
NTHI1938	BV083_1742	apt
NTHI1961	BV083_1766	nrdA
NTHI1962	BV083_1767	nrdB
NTHI2033	BV083_1832	purC
NTHI2052	BV083_1855	spoT
NTHI2054	BV083_1857	gmk
#KEGG_pathway_00240
NTHI0088	BV083_78	nrdD
NTHI0218	BV083_194	udk
NTHI0219	BV083_195	dcd
NTHI0303	BV083_270	nadN
NTHI0380	BV083_381	pyrE
NTHI0389	BV083_393	udp
NTHI0586	BV083_572	tmk
NTHI0589	BV083_575	pyrR
NTHI0591	BV083_576	mazG
NTHI0655	BV083_640	tdk
NTHI0741	BV083_705	cpdB
NTHI0825	BV083_822	surE
NTHI1039	BV083_1018	ndk
NTHI1072	BV083_1048	thyA
NTHI1127	BV083_1109	dut
NTHI1225	BV083_1194	pyrH
NTHI1238	BV083_1207	pyrG
NTHI1703	BV083_1589	NTHI1703
NTHI1745	BV083_1610	pyrD
NTHI1816	BV083_1669	cdd
NTHI1940	BV083_1744	upp
NTHI1944	BV083_1748	pyrF
NTHI1949	BV083_1753	cmk
NTHI1961	BV083_1766	nrdA
NTHI1962	BV083_1767	nrdB
#KEGG_pathway_00250
NTHI0283	BV083_253	gdhA
NTHI0395	BV083_399	aspC3
NTHI0553	BV083_544	glmS
NTHI0660	BV083_646	aspA
NTHI0692	BV083_679	asnA
NTHI0758	BV083_745	purB
NTHI0975	BV083_953	argH
NTHI1036	BV083_1008	glnA
NTHI1378	BV083_1338	purF
NTHI1407	BV083_1363	purA
NTHI1423	BV083_1382	aspC
NTHI2034	BV083_1833	argG
#KEGG_pathway_00260
NTHI0165	BV083_143	thrC
NTHI0166	BV083_144	thrB
NTHI0167	BV083_145	thrA
NTHI0397	BV083_401	sdaA
NTHI0549	BV083_540	pssA
NTHI0596	BV083_581	serA
NTHI0765	BV083_757	asd
NTHI0896	BV083_872	thd1
NTHI0916	BV083_890	gpmA
NTHI1054	BV083_1032	glyA
NTHI1119	BV083_1101	ddc
NTHI1122	BV083_1104	dat
NTHI1192	BV083_1167	serB
NTHI1335	BV083_1298	serC
NTHI1577	BV083_1455	NTHI1577
NTHI1701	BV083_1587	trpA
NTHI1702	BV083_1588	trpB
NTHI1703	BV083_1589	NTHI1703
NTHI1935	BV083_1741	lpdA
#KEGG_pathway_00261
NTHI0167	BV083_145	thrA
NTHI0362	BV083_362	dapA
NTHI0765	BV083_757	asd
NTHI1621	BV083_1512	dapB
#KEGG_pathway_00270
NTHI0100	BV083_86	metB
NTHI0166	BV083_144	thrB
NTHI0167	BV083_145	thrA
NTHI0211	BV083_186	metC
NTHI0263	BV083_236	NTHI0263
NTHI0397	BV083_401	sdaA
NTHI0596	BV083_581	serA
NTHI0621	BV083_607	luxS
NTHI0765	BV083_757	asd
NTHI0861	BV083_311	cysE
NTHI1269	BV083_1234	cysK
NTHI1275	BV083_1239	aspC2
NTHI1335	BV083_1298	serC
NTHI1340	BV083_1303	metK
NTHI1364	BV083_1323	ilvE
NTHI1381	BV083_1341	mdh
NTHI1389	BV083_1347	mtnA
NTHI1423	BV083_1382	aspC
NTHI1460	BV083_1419	NTHI1460
NTHI1901	BV083_1711	metX
#KEGG_pathway_00280
NTHI1364	BV083_1323	ilvE
NTHI1935	BV083_1741	lpdA
#KEGG_pathway_00290
NTHI0395	BV083_399	aspC3
NTHI0804	BV083_812	ilvC
NTHI0894	BV083_870	ilvG
NTHI0895	BV083_871	ilvD
NTHI0896	BV083_872	thd1
NTHI1160	BV083_1140	leuA
NTHI1161	BV083_1141	leuB
NTHI1162	BV083_1142	leuC
NTHI1163	BV083_1143	leuD
NTHI1364	BV083_1323	ilvE
NTHI1468	BV083_1425	ilvI
NTHI1469	BV083_1426	ilvH
#KEGG_pathway_00300
NTHI0167	BV083_145	thrA
NTHI0182	BV083_152	dapE
NTHI0362	BV083_362	dapA
NTHI0765	BV083_757	asd
NTHI0884	BV083_859	lysA
NTHI0906	BV083_883	dapF
NTHI1300	BV083_1263	murE
NTHI1301	BV083_1264	murF
NTHI1406	BV083_1362	dapD
NTHI1621	BV083_1512	dapB
#KEGG_pathway_00310
NTHI1935	BV083_1741	lpdA
NTHI1963	BV083_1768	sucB
#KEGG_pathway_00330
NTHI0426	BV083_422	proC
NTHI0627	BV083_612	ordL
NTHI1066	BV083_1044	proB
NTHI1423	BV083_1382	aspC
NTHI1926	BV083_1734	proA
#KEGG_pathway_00332
NTHI1066	BV083_1044	proB
NTHI1926	BV083_1734	proA
#KEGG_pathway_00340
NTHI0599	BV083_584	hisG
NTHI0600	BV083_585	hisD
NTHI0601	BV083_586	hisC
NTHI0602	BV083_587	hisB
NTHI0603	BV083_588	hisH
NTHI0604	BV083_589	hisA
NTHI0605	BV083_590	hisF
NTHI0606	BV083_591	hisI
NTHI1334	BV083_1297	NTHI1334
#KEGG_pathway_00350
NTHI0601	BV083_586	hisC
NTHI1334	BV083_1297	NTHI1334
NTHI1423	BV083_1382	aspC
#KEGG_pathway_00360
NTHI0601	BV083_586	hisC
NTHI1334	BV083_1297	NTHI1334
NTHI1423	BV083_1382	aspC
#KEGG_pathway_00362
NTHI0492	BV083_488	fdx
#KEGG_pathway_00380
NTHI1099	BV083_1082	hktE
NTHI1935	BV083_1741	lpdA
NTHI1963	BV083_1768	sucB
#KEGG_pathway_00400
NTHI0292	BV083_260	aroC
NTHI0305	BV083_271	aroK
NTHI0306	BV083_272	aroB
NTHI0601	BV083_586	hisC
NTHI0776	BV083_768	aroE
NTHI1143	BV083_1124	aroQ
NTHI1313	BV083_1275	pheA
NTHI1334	BV083_1297	NTHI1334
NTHI1423	BV083_1382	aspC
NTHI1462	BV083_1420	aroA
NTHI1587	BV083_1464	aroG
NTHI1701	BV083_1587	trpA
NTHI1702	BV083_1588	trpB
NTHI1763	BV083_1625	trpC
NTHI1764	BV083_1626	trpD
NTHI1767	BV083_1628	trpG
NTHI1768	BV083_1629	trpE
NTHI1833	BV083_1686	tyrA
#KEGG_pathway_00401
NTHI0601	BV083_586	hisC
NTHI1334	BV083_1297	NTHI1334
NTHI1423	BV083_1382	aspC
NTHI1833	BV083_1686	tyrA
#KEGG_pathway_00430
NTHI1374	BV083_1334	pta
NTHI1375	BV083_1335	ackA
#KEGG_pathway_00450
NTHI0100	BV083_86	metB
NTHI0211	BV083_186	metC
NTHI0297	BV083_264	selD
NTHI0835	BV083_831	selA
NTHI1275	BV083_1239	aspC2
NTHI1327	BV083_1290	trxB
NTHI1894	BV083_1703	metG
#KEGG_pathway_00460
NTHI0692	BV083_679	asnA
NTHI1054	BV083_1032	glyA
#KEGG_pathway_00470
NTHI0884	BV083_859	lysA
NTHI0906	BV083_883	dapF
NTHI1303	BV083_1266	murD
NTHI1308	BV083_1270	ddlB
NTHI1476	BV083_1434	alr
NTHI2050	BV083_1853	murI
#KEGG_pathway_00480
NTHI0201	BV083_167	gst
NTHI0251	BV083_225	gor
NTHI0681	BV083_668	gnd
NTHI0686	BV083_672	zwf
NTHI0705	BV083_691	pdgX
NTHI0797	BV083_805	pepD
NTHI1038	BV083_1017	pepB
NTHI1428	BV083_1387	pepN
NTHI2013	BV083_1815	pepA
NTHI2036	BV083_1835	NTHI2036
NTHI2037	BV083_1836	NTHI2037
NTHI2038	BV083_1837	NTHI2038
#KEGG_pathway_00500
NTHI0976	BV083_954	galU
NTHI1475	BV083_1433	pgi
NTHI1803	BV083_1657	glgP
NTHI1806	BV083_1659	glgA
NTHI1807	BV083_1660	glgC
NTHI1808	BV083_1661	glgX
NTHI1809	BV083_1662	glgB
NTHI1810	BV083_1663	malQ
NTHI2020	BV083_1820	crr
#KEGG_pathway_00520
NTHI0226	BV083_204	nagA
NTHI0227	BV083_205	nagB
NTHI0228	BV083_206	nanA
NTHI0230	BV083_208	nanK
NTHI0231	BV083_209	nanE
NTHI0273	BV083_229	NTHI0273
NTHI0375	BV083_376	murB
NTHI0471	BV083_469	galE
NTHI0553	BV083_544	glmS
NTHI0762	BV083_748	glmU
NTHI0899	BV083_874	pgmB
NTHI0976	BV083_954	galU
NTHI0983	BV083_961	galK
NTHI0984	BV083_962	galT
NTHI1132	BV083_1114	nagZ
NTHI1244	BV083_1212	murA
NTHI1475	BV083_1433	pgi
NTHI1664	BV083_1552	mrsA
NTHI1807	BV083_1660	glgC
NTHI1891	BV083_1700	siaB
NTHI2020	BV083_1820	crr
#KEGG_pathway_00521
NTHI1108	BV083_1091	suhB
#KEGG_pathway_00540
NTHI0068	BV083_60	kdsB
NTHI0069	BV083_61	lpxK
NTHI0296	BV083_263	msbB
NTHI0367	BV083_368	kdkA
NTHI0772	BV083_764	kdtA
NTHI0880	BV083_292	NTHI0880
NTHI0892	BV083_867	lpxH
NTHI1082	BV083_1058	lpxD
NTHI1220	BV083_1190	lpxB
NTHI1222	BV083_1191	lpxA
NTHI1272	BV083_1236	rfaF
NTHI1278	BV083_1245	rfaD
NTHI1312	BV083_1274	lpxC
NTHI1350	BV083_1311	gmhA
NTHI1576	BV083_1454	kdsA
NTHI1606	BV083_1482	htrB
NTHI1607	BV083_1483	rfaE
NTHI1981	BV083_1784	NTHI1981
NTHI1982	BV083_1785	yrbI
#KEGG_pathway_00541
NTHI0471	BV083_469	galE
NTHI0762	BV083_748	glmU
NTHI0899	BV083_874	pgmB
NTHI0976	BV083_954	galU
NTHI1891	BV083_1700	siaB
#KEGG_pathway_00542
NTHI2025	BV083_1826	wecA
#KEGG_pathway_00543
NTHI0861	BV083_311	cysE
NTHI2025	BV083_1826	wecA
#KEGG_pathway_00550
NTHI0036	BV083_30	dacA
NTHI0039	BV083_33	mrdA
NTHI0375	BV083_376	murB
NTHI0567	BV083_555	mrcA
NTHI0997	BV083_973	mtgA
NTHI1088	BV083_1063	uppS
NTHI1244	BV083_1212	murA
NTHI1299	BV083_1262	ftsI
NTHI1300	BV083_1263	murE
NTHI1301	BV083_1264	murF
NTHI1302	BV083_1265	mraY
NTHI1303	BV083_1266	murD
NTHI1305	BV083_1268	murG
NTHI1307	BV083_1269	murC
NTHI1308	BV083_1270	ddlB
NTHI1655	BV083_1546	dacB
NTHI2031	BV083_1831	mrcB
#KEGG_pathway_00552
NTHI1594	BV083_1471	licD
NTHI2025	BV083_1826	wecA
#KEGG_pathway_00561
NTHI0373	BV083_374	NTHI0373
NTHI0453	BV083_452	dgkA
NTHI0813	BV083_803	glpK
NTHI0891	BV083_866	plsC
NTHI0904	BV083_881	plsB
#KEGG_pathway_00562
NTHI0800	BV083_808	tpiA
NTHI1108	BV083_1091	suhB
#KEGG_pathway_00564
NTHI0213	BV083_187	pgsA
NTHI0250	BV083_224	psd
NTHI0308	BV083_274	pgpB
NTHI0373	BV083_374	NTHI0373
NTHI0453	BV083_452	dgkA
NTHI0549	BV083_540	pssA
NTHI0764	BV083_756	pldB
NTHI0805	BV083_794	glpC
NTHI0806	BV083_795	glpB
NTHI0808	BV083_796	glpA
NTHI0811	BV083_801	glpQ
NTHI0860	BV083_312	gpsA
NTHI0891	BV083_866	plsC
NTHI0904	BV083_881	plsB
NTHI1087	BV083_1062	cdsA
NTHI1619	BV083_1509	pgpA
#KEGG_pathway_00620
NTHI0099	BV083_85	ddh
NTHI0269	BV083_231	pflB
NTHI0441	BV083_436	gloA
NTHI0528	BV083_523	accA
NTHI0973	BV083_951	pckA
NTHI0998	BV083_974	frdD
NTHI0999	BV083_975	frdC
NTHI1000	BV083_976	frdB
NTHI1002	BV083_977	frdA
NTHI1144	BV083_1125	accB
NTHI1145	BV083_1126	accC
NTHI1160	BV083_1140	leuA
NTHI1374	BV083_1334	pta
NTHI1375	BV083_1335	ackA
NTHI1381	BV083_1341	mdh
NTHI1403	BV083_1360	ppc
NTHI1479	BV083_1436	pykA
NTHI1749	BV083_1613	fumC
NTHI1896	BV083_1705	gloB
NTHI1904	BV083_1714	accD
NTHI1920	BV083_1728	mao2
NTHI1933	BV083_1739	aceE
NTHI1934	BV083_1740	aceF
NTHI1935	BV083_1741	lpdA
NTHI1952	BV083_1756	dld
NTHI1965	BV083_1770	NTHI1965
NTHI2049	BV083_1852	lldD
#KEGG_pathway_00630
NTHI0007	BV083_7	fdxG
NTHI0010	BV083_8	fdxH
NTHI0011	BV083_9	fdxI
NTHI0055	BV083_49	eda
NTHI0697	BV083_684	gph
NTHI1036	BV083_1008	glnA
NTHI1054	BV083_1032	glyA
NTHI1099	BV083_1082	hktE
NTHI1381	BV083_1341	mdh
NTHI1463	BV083_1421	purU
NTHI1577	BV083_1455	NTHI1577
NTHI1935	BV083_1741	lpdA
#KEGG_pathway_00640
NTHI0269	BV083_231	pflB
NTHI0528	BV083_523	accA
NTHI1144	BV083_1125	accB
NTHI1145	BV083_1126	accC
NTHI1367	BV083_1326	sucC
NTHI1368	BV083_1328	sucD
NTHI1374	BV083_1334	pta
NTHI1375	BV083_1335	ackA
NTHI1904	BV083_1714	accD
NTHI1931	BV083_1738	mgsA
NTHI1935	BV083_1741	lpdA
#KEGG_pathway_00650
NTHI0269	BV083_231	pflB
NTHI0894	BV083_870	ilvG
NTHI0998	BV083_974	frdD
NTHI0999	BV083_975	frdC
NTHI1000	BV083_976	frdB
NTHI1002	BV083_977	frdA
NTHI1468	BV083_1425	ilvI
NTHI1469	BV083_1426	ilvH
#KEGG_pathway_00660
NTHI0894	BV083_870	ilvG
NTHI1161	BV083_1141	leuB
NTHI1162	BV083_1142	leuC
NTHI1163	BV083_1143	leuD
NTHI1367	BV083_1326	sucC
NTHI1368	BV083_1328	sucD
NTHI1468	BV083_1425	ilvI
NTHI1469	BV083_1426	ilvH
#KEGG_pathway_00670
NTHI0864	BV083_308	folD
NTHI1027	BV083_1001	NTHI1027
NTHI1051	BV083_1029	purH
NTHI1054	BV083_1032	glyA
NTHI1065	BV083_1043	folA
NTHI1072	BV083_1048	thyA
NTHI1340	BV083_1303	metK
NTHI1463	BV083_1421	purU
NTHI1686	BV083_1572	metF
NTHI1706	BV083_1591	purN
NTHI1935	BV083_1741	lpdA
#KEGG_pathway_00680
NTHI0007	BV083_7	fdxG
NTHI0010	BV083_8	fdxH
NTHI0011	BV083_9	fdxI
NTHI0275	BV083_247	NTHI0275
NTHI0596	BV083_581	serA
NTHI0650	BV083_635	fba
NTHI0789	BV083_781	glpX
NTHI0916	BV083_890	gpmA
NTHI1054	BV083_1032	glyA
NTHI1103	BV083_1086	eno
NTHI1154	BV083_1135	pfkA
NTHI1192	BV083_1167	serB
NTHI1335	BV083_1298	serC
NTHI1374	BV083_1334	pta
NTHI1375	BV083_1335	ackA
NTHI1381	BV083_1341	mdh
NTHI1394	BV083_1351	fbp
NTHI1403	BV083_1360	ppc
NTHI1577	BV083_1455	NTHI1577
#KEGG_pathway_00710
NTHI0001	BV083_1	gapA
NTHI0595	BV083_580	rpiA
NTHI0650	BV083_635	fba
NTHI0651	BV083_636	pgk
NTHI0698	BV083_685	rpe
NTHI0789	BV083_781	glpX
NTHI0800	BV083_808	tpiA
NTHI0973	BV083_951	pckA
NTHI1189	BV083_1166	tktA
NTHI1293	BV083_1257	talB
NTHI1381	BV083_1341	mdh
NTHI1394	BV083_1351	fbp
NTHI1403	BV083_1360	ppc
NTHI1920	BV083_1728	mao2
#KEGG_pathway_00720
NTHI0528	BV083_523	accA
NTHI0864	BV083_308	folD
NTHI0998	BV083_974	frdD
NTHI0999	BV083_975	frdC
NTHI1000	BV083_976	frdB
NTHI1002	BV083_977	frdA
NTHI1144	BV083_1125	accB
NTHI1145	BV083_1126	accC
NTHI1367	BV083_1326	sucC
NTHI1368	BV083_1328	sucD
NTHI1374	BV083_1334	pta
NTHI1375	BV083_1335	ackA
NTHI1381	BV083_1341	mdh
NTHI1403	BV083_1360	ppc
NTHI1686	BV083_1572	metF
NTHI1749	BV083_1613	fumC
NTHI1904	BV083_1714	accD
#KEGG_pathway_00730
NTHI0468	BV083_466	adk
NTHI0476	BV083_474	NTHI0476
NTHI0498	BV083_494	nifS2
NTHI0540	BV083_532	thiM
NTHI0541	BV083_533	thiD
NTHI0542	BV083_534	thiE
NTHI1618	BV083_1508	thiL
NTHI1691	BV083_1577	dxs
NTHI1694	BV083_1580	thiI
NTHI2023	BV083_1823	engC
#KEGG_pathway_00740
NTHI0309	BV083_275	ribA
NTHI0519	BV083_516	adpP
NTHI0540	BV083_532	thiM
NTHI0623	BV083_608	aphA
NTHI0925	BV083_901	ribB
NTHI1115	BV083_1098	ribD
NTHI1136	BV083_1118	ribF
NTHI1429	BV083_1388	ribE
NTHI1616	BV083_1506	ribH
#KEGG_pathway_00750
NTHI0165	BV083_143	thrC
NTHI1032	BV083_1006	pdxH
NTHI1335	BV083_1298	serC
NTHI1950	BV083_1754	NTHI1950
NTHI1951	BV083_1755	NTHI1951
#KEGG_pathway_00760
NTHI0084	BV083_74	ppnK
NTHI0303	BV083_270	nadN
NTHI0557	BV083_547	nudC
NTHI0591	BV083_576	mazG
NTHI0644	BV083_629	deoD
NTHI0825	BV083_822	surE
NTHI0923	BV083_899	nadR
NTHI1630	BV083_1520	NTHI1630
NTHI1801	BV083_1655	pntB
NTHI1802	BV083_1656	pntA
#KEGG_pathway_00770
NTHI0240	BV083_216	NTHI0240
NTHI0591	BV083_576	mazG
NTHI0713	BV083_732	coaA
NTHI0771	BV083_763	kdtB
NTHI0804	BV083_812	ilvC
NTHI0894	BV083_870	ilvG
NTHI0895	BV083_871	ilvD
NTHI1055	BV083_1033	coaE
NTHI1126	BV083_1108	dfp
NTHI1364	BV083_1323	ilvE
NTHI1468	BV083_1425	ilvI
NTHI1469	BV083_1426	ilvH
#KEGG_pathway_00780
NTHI0244	BV083_219	fabG
NTHI0323	BV083_326	birA
NTHI1188	BV083_1165	bioB
NTHI1223	BV083_1192	fabZ
NTHI1579	BV083_1457	bioA
NTHI1580	BV083_1458	bioF
NTHI1581	BV083_1459	NTHI1581
NTHI1582	BV083_1460	bioC
NTHI1583	BV083_1461	bioD-B
NTHI1600	BV083_1476	fabB
NTHI1685	BV083_1571	bioD-A
NTHI2042	BV083_1839	fabI
#KEGG_pathway_00785
NTHI0033	BV083_27	lipA
NTHI0034	BV083_28	lipB
NTHI1933	BV083_1739	aceE
NTHI1934	BV083_1740	aceF
NTHI1935	BV083_1741	lpdA
NTHI1963	BV083_1768	sucB
NTHI1964	BV083_1769	sucA
#KEGG_pathway_00790
NTHI0077	BV083_67	folK
NTHI0309	BV083_275	ribA
NTHI0372	BV083_373	folB
NTHI0434	BV083_430	ntpA
NTHI0454	BV083_453	mog
NTHI1010	BV083_986	mobA
NTHI1065	BV083_1043	folA
NTHI1337	BV083_1300	NTHI1337
NTHI1338	BV083_1301	NTHI1338
NTHI1339	BV083_1302	trpG2
NTHI1360	BV083_1319	NTHI1360
NTHI1361	BV083_1320	NTHI1361
NTHI1362	BV083_1321	NTHI1362
NTHI1663	BV083_1551	folP
NTHI1682	BV083_1568	moeA
NTHI1683	BV083_1569	folE
NTHI1832	BV083_1685	NTHI1832
NTHI1903	BV083_1713	folC
NTHI1974	BV083_1779	moaE
NTHI1977	BV083_1781	moaC
NTHI1978	BV083_1782	moaA
#KEGG_pathway_00860
NTHI0382	BV083_384	gltX
NTHI0858	BV083_314	hemX
NTHI1022	BV083_997	NTHI1022
NTHI1329	BV083_1292	hemH
#KEGG_pathway_00900
NTHI0488	BV083_484	gcpE
NTHI0793	BV083_785	ispF
NTHI0794	BV083_786	ispD
NTHI0971	BV083_949	dxr
NTHI1044	BV083_1023	ispB
NTHI1088	BV083_1063	uppS
NTHI1182	BV083_1160	ispH
NTHI1434	BV083_1393	ispE
NTHI1691	BV083_1577	dxs
NTHI1692	BV083_1578	ispA
#KEGG_pathway_00910
NTHI0283	BV083_253	gdhA
NTHI0463	BV083_461	napA
NTHI0466	BV083_464	napB
NTHI0734	BV083_711	arcC
NTHI1036	BV083_1008	glnA
NTHI1230	BV083_1198	nrfA
NTHI1614	BV083_1503	NTHI1614
#KEGG_pathway_00920
NTHI0100	BV083_86	metB
NTHI0687	BV083_673	cysQ
NTHI0801	BV083_809	glpE
NTHI0861	BV083_311	cysE
NTHI1205	BV083_1176	dmsC
NTHI1206	BV083_1177	dmsB
NTHI1207	BV083_1179	dmsA
NTHI1269	BV083_1234	cysK
NTHI1901	BV083_1711	metX
#KEGG_pathway_00970
NTHI0091	BV083_80	cysS
NTHI0200	BV083_166	serS
NTHI0382	BV083_384	gltX
NTHI0435	BV083_431	aspS
NTHI0489	BV083_485	hisS
NTHI0724	BV083_724	fmt
NTHI0755	BV083_743	trpS
NTHI0835	BV083_831	selA
NTHI0888	BV083_863	proS
NTHI0978	BV083_956	alaS
NTHI1090	BV083_1065	leuS
NTHI1098	BV083_1081	glyQ
NTHI1135	BV083_1117	ileS
NTHI1382	BV083_1342	lysS
NTHI1432	BV083_1391	tyrS
NTHI1470	BV083_1427	argS
NTHI1615	BV083_1505	asnS
NTHI1624	BV083_1514	pheS
NTHI1625	BV083_1515	pheT
NTHI1760	BV083_1623	valS
NTHI1797	BV083_1651	thrS
NTHI1812	BV083_1665	glnS
NTHI1894	BV083_1703	metG
#KEGG_pathway_00999
NTHI0776	BV083_768	aroE
NTHI1340	BV083_1303	metK
#KEGG_pathway_01040
NTHI0089	BV083_79	tesB
NTHI0992	BV083_969	NTHI0992
#KEGG_pathway_01100
NTHI0001	BV083_1	gapA
NTHI0002	BV083_2	NTHI0002
NTHI0007	BV083_7	fdxG
NTHI0010	BV083_8	fdxH
NTHI0011	BV083_9	fdxI
NTHI0033	BV083_27	lipA
NTHI0034	BV083_28	lipB
NTHI0036	BV083_30	dacA
NTHI0039	BV083_33	mrdA
NTHI0055	BV083_49	eda
NTHI0065	BV083_57	uxuA
NTHI0068	BV083_60	kdsB
NTHI0069	BV083_61	lpxK
NTHI0077	BV083_67	folK
NTHI0081	BV083_71	miaA
NTHI0084	BV083_74	ppnK
NTHI0088	BV083_78	nrdD
NTHI0099	BV083_85	ddh
NTHI0100	BV083_86	metB
NTHI0165	BV083_143	thrC
NTHI0166	BV083_144	thrB
NTHI0167	BV083_145	thrA
NTHI0182	BV083_152	dapE
NTHI0201	BV083_167	gst
NTHI0211	BV083_186	metC
NTHI0213	BV083_187	pgsA
NTHI0218	BV083_194	udk
NTHI0219	BV083_195	dcd
NTHI0226	BV083_204	nagA
NTHI0227	BV083_205	nagB
NTHI0228	BV083_206	nanA
NTHI0230	BV083_208	nanK
NTHI0231	BV083_209	nanE
NTHI0240	BV083_216	NTHI0240
NTHI0243	BV083_218	acpP
NTHI0244	BV083_219	fabG
NTHI0245	BV083_220	fabD
NTHI0247	BV083_221	fabH
NTHI0250	BV083_224	psd
NTHI0251	BV083_225	gor
NTHI0263	BV083_236	NTHI0263
NTHI0269	BV083_231	pflB
NTHI0273	BV083_229	NTHI0273
NTHI0275	BV083_247	NTHI0275
NTHI0283	BV083_253	gdhA
NTHI0290	BV083_258	menE
NTHI0292	BV083_260	aroC
NTHI0296	BV083_263	msbB
NTHI0297	BV083_264	selD
NTHI0303	BV083_270	nadN
NTHI0305	BV083_271	aroK
NTHI0306	BV083_272	aroB
NTHI0308	BV083_274	pgpB
NTHI0309	BV083_275	ribA
NTHI0323	BV083_326	birA
NTHI0324	BV083_327	guaB
NTHI0326	BV083_328	guaA
NTHI0362	BV083_362	dapA
NTHI0366	BV083_367	orfM
NTHI0372	BV083_373	folB
NTHI0373	BV083_374	NTHI0373
NTHI0375	BV083_376	murB
NTHI0380	BV083_381	pyrE
NTHI0382	BV083_384	gltX
NTHI0389	BV083_393	udp
NTHI0391	BV083_395	NTHI0391
NTHI0392	BV083_396	menD
NTHI0393	BV083_397	menF
NTHI0395	BV083_399	aspC3
NTHI0397	BV083_401	sdaA
NTHI0426	BV083_422	proC
NTHI0434	BV083_430	ntpA
NTHI0441	BV083_436	gloA
NTHI0452	BV083_451	relA
NTHI0453	BV083_452	dgkA
NTHI0454	BV083_453	mog
NTHI0463	BV083_461	napA
NTHI0466	BV083_464	napB
NTHI0468	BV083_466	adk
NTHI0471	BV083_469	galE
NTHI0476	BV083_474	NTHI0476
NTHI0488	BV083_484	gcpE
NTHI0498	BV083_494	nifS2
NTHI0510	BV083_508	lcfA
NTHI0519	BV083_516	adpP
NTHI0520	BV083_517	icc
NTHI0528	BV083_523	accA
NTHI0540	BV083_532	thiM
NTHI0541	BV083_533	thiD
NTHI0542	BV083_534	thiE
NTHI0549	BV083_540	pssA
NTHI0553	BV083_544	glmS
NTHI0557	BV083_547	nudC
NTHI0567	BV083_555	mrcA
NTHI0573	BV083_562	fruA
NTHI0574	BV083_563	fruK
NTHI0586	BV083_572	tmk
NTHI0589	BV083_575	pyrR
NTHI0591	BV083_576	mazG
NTHI0595	BV083_580	rpiA
NTHI0596	BV083_581	serA
NTHI0599	BV083_584	hisG
NTHI0600	BV083_585	hisD
NTHI0601	BV083_586	hisC
NTHI0602	BV083_587	hisB
NTHI0603	BV083_588	hisH
NTHI0604	BV083_589	hisA
NTHI0605	BV083_590	hisF
NTHI0606	BV083_591	hisI
NTHI0608	BV083_593	atpC
NTHI0609	BV083_594	atpD
NTHI0610	BV083_595	atpG
NTHI0611	BV083_596	atpA
NTHI0612	BV083_597	atpH
NTHI0613	BV083_598	atpF
NTHI0614	BV083_599	atpE
NTHI0615	BV083_600	atpB
NTHI0621	BV083_607	luxS
NTHI0623	BV083_608	aphA
NTHI0627	BV083_612	ordL
NTHI0633	BV083_618	rbsK
NTHI0637	BV083_622	menA
NTHI0644	BV083_629	deoD
NTHI0650	BV083_635	fba
NTHI0651	BV083_636	pgk
NTHI0655	BV083_640	tdk
NTHI0660	BV083_646	aspA
NTHI0665	BV083_651	ureC
NTHI0666	BV083_652	ureB
NTHI0667	BV083_653	ureA
NTHI0679	BV083_666	apaH
NTHI0681	BV083_668	gnd
NTHI0685	BV083_671	devB
NTHI0686	BV083_672	zwf
NTHI0687	BV083_673	cysQ
NTHI0692	BV083_679	asnA
NTHI0697	BV083_684	gph
NTHI0698	BV083_685	rpe
NTHI0705	BV083_691	pdgX
NTHI0713	BV083_732	coaA
NTHI0724	BV083_724	fmt
NTHI0733	BV083_712	argF
NTHI0734	BV083_711	arcC
NTHI0741	BV083_705	cpdB
NTHI0758	BV083_745	purB
NTHI0762	BV083_748	glmU
NTHI0765	BV083_757	asd
NTHI0771	BV083_763	kdtB
NTHI0772	BV083_764	kdtA
NTHI0776	BV083_768	aroE
NTHI0789	BV083_781	glpX
NTHI0793	BV083_785	ispF
NTHI0794	BV083_786	ispD
NTHI0796	BV083_804	gpt
NTHI0797	BV083_805	pepD
NTHI0800	BV083_808	tpiA
NTHI0801	BV083_809	glpE
NTHI0804	BV083_812	ilvC
NTHI0813	BV083_803	glpK
NTHI0825	BV083_822	surE
NTHI0835	BV083_831	selA
NTHI0858	BV083_314	hemX
NTHI0859	BV083_313	cya
NTHI0861	BV083_311	cysE
NTHI0864	BV083_308	folD
NTHI0866	BV083_304	fucA
NTHI0870	BV083_302	fucK
NTHI0871	BV083_301	fucI
NTHI0880	BV083_292	NTHI0880
NTHI0884	BV083_859	lysA
NTHI0891	BV083_866	plsC
NTHI0892	BV083_867	lpxH
NTHI0894	BV083_870	ilvG
NTHI0895	BV083_871	ilvD
NTHI0896	BV083_872	thd1
NTHI0899	BV083_874	pgmB
NTHI0903	BV083_880	ndhA
NTHI0904	BV083_881	plsB
NTHI0906	BV083_883	dapF
NTHI0909	BV083_885	purL
NTHI0916	BV083_890	gpmA
NTHI0923	BV083_899	nadR
NTHI0925	BV083_901	ribB
NTHI0971	BV083_949	dxr
NTHI0973	BV083_951	pckA
NTHI0975	BV083_953	argH
NTHI0976	BV083_954	galU
NTHI0982	BV083_960	galM
NTHI0983	BV083_961	galK
NTHI0984	BV083_962	galT
NTHI0997	BV083_973	mtgA
NTHI0998	BV083_974	frdD
NTHI0999	BV083_975	frdC
NTHI1000	BV083_976	frdB
NTHI1002	BV083_977	frdA
NTHI1010	BV083_986	mobA
NTHI1027	BV083_1001	NTHI1027
NTHI1032	BV083_1006	pdxH
NTHI1036	BV083_1008	glnA
NTHI1038	BV083_1017	pepB
NTHI1039	BV083_1018	ndk
NTHI1051	BV083_1029	purH
NTHI1052	BV083_1030	purD
NTHI1054	BV083_1032	glyA
NTHI1055	BV083_1033	coaE
NTHI1065	BV083_1043	folA
NTHI1066	BV083_1044	proB
NTHI1072	BV083_1048	thyA
NTHI1082	BV083_1058	lpxD
NTHI1087	BV083_1062	cdsA
NTHI1099	BV083_1082	hktE
NTHI1103	BV083_1086	eno
NTHI1108	BV083_1091	suhB
NTHI1115	BV083_1098	ribD
NTHI1119	BV083_1101	ddc
NTHI1122	BV083_1104	dat
NTHI1126	BV083_1108	dfp
NTHI1127	BV083_1109	dut
NTHI1132	BV083_1114	nagZ
NTHI1136	BV083_1118	ribF
NTHI1141	BV083_1122	menB
NTHI1142	BV083_1123	menC
NTHI1143	BV083_1124	aroQ
NTHI1144	BV083_1125	accB
NTHI1145	BV083_1126	accC
NTHI1154	BV083_1135	pfkA
NTHI1160	BV083_1140	leuA
NTHI1161	BV083_1141	leuB
NTHI1162	BV083_1142	leuC
NTHI1163	BV083_1143	leuD
NTHI1182	BV083_1160	ispH
NTHI1188	BV083_1165	bioB
NTHI1189	BV083_1166	tktA
NTHI1192	BV083_1167	serB
NTHI1205	BV083_1176	dmsC
NTHI1206	BV083_1177	dmsB
NTHI1207	BV083_1179	dmsA
NTHI1220	BV083_1190	lpxB
NTHI1222	BV083_1191	lpxA
NTHI1223	BV083_1192	fabZ
NTHI1225	BV083_1194	pyrH
NTHI1230	BV083_1198	nrfA
NTHI1235	BV083_1205	cyoB
NTHI1236	BV083_1206	cyoA
NTHI1238	BV083_1207	pyrG
NTHI1244	BV083_1212	murA
NTHI1269	BV083_1234	cysK
NTHI1272	BV083_1236	rfaF
NTHI1275	BV083_1239	aspC2
NTHI1276	BV083_1243	xylA
NTHI1277	BV083_1244	xylB
NTHI1278	BV083_1245	rfaD
NTHI1280	BV083_1247	deoC
NTHI1293	BV083_1257	talB
NTHI1299	BV083_1262	ftsI
NTHI1300	BV083_1263	murE
NTHI1301	BV083_1264	murF
NTHI1302	BV083_1265	mraY
NTHI1303	BV083_1266	murD
NTHI1305	BV083_1268	murG
NTHI1307	BV083_1269	murC
NTHI1308	BV083_1270	ddlB
NTHI1312	BV083_1274	lpxC
NTHI1313	BV083_1275	pheA
NTHI1321	BV083_1283	hpt
NTHI1329	BV083_1292	hemH
NTHI1330	BV083_1293	NTHI1330
NTHI1334	BV083_1297	NTHI1334
NTHI1335	BV083_1298	serC
NTHI1340	BV083_1303	metK
NTHI1350	BV083_1311	gmhA
NTHI1360	BV083_1319	NTHI1360
NTHI1361	BV083_1320	NTHI1361
NTHI1362	BV083_1321	NTHI1362
NTHI1364	BV083_1323	ilvE
NTHI1367	BV083_1326	sucC
NTHI1368	BV083_1328	sucD
NTHI1374	BV083_1334	pta
NTHI1375	BV083_1335	ackA
NTHI1378	BV083_1338	purF
NTHI1381	BV083_1341	mdh
NTHI1389	BV083_1347	mtnA
NTHI1394	BV083_1351	fbp
NTHI1403	BV083_1360	ppc
NTHI1406	BV083_1362	dapD
NTHI1407	BV083_1363	purA
NTHI1423	BV083_1382	aspC
NTHI1424	BV083_1383	purK
NTHI1425	BV083_1384	purE
NTHI1428	BV083_1387	pepN
NTHI1429	BV083_1388	ribE
NTHI1433	BV083_1392	prsA
NTHI1434	BV083_1393	ispE
NTHI1460	BV083_1419	NTHI1460
NTHI1462	BV083_1420	aroA
NTHI1463	BV083_1421	purU
NTHI1468	BV083_1425	ilvI
NTHI1469	BV083_1426	ilvH
NTHI1475	BV083_1433	pgi
NTHI1476	BV083_1434	alr
NTHI1479	BV083_1436	pykA
NTHI1576	BV083_1454	kdsA
NTHI1577	BV083_1455	NTHI1577
NTHI1579	BV083_1457	bioA
NTHI1580	BV083_1458	bioF
NTHI1581	BV083_1459	NTHI1581
NTHI1582	BV083_1460	bioC
NTHI1583	BV083_1461	bioD-B
NTHI1587	BV083_1464	aroG
NTHI1590	BV083_1467	NTHI1590
NTHI1600	BV083_1476	fabB
NTHI1606	BV083_1482	htrB
NTHI1607	BV083_1483	rfaE
NTHI1614	BV083_1503	NTHI1614
NTHI1616	BV083_1506	ribH
NTHI1618	BV083_1508	thiL
NTHI1619	BV083_1509	pgpA
NTHI1621	BV083_1512	dapB
NTHI1630	BV083_1520	NTHI1630
NTHI1640	BV083_1532	NTHI1640
NTHI1649	BV083_1540	fabA
NTHI1655	BV083_1546	dacB
NTHI1663	BV083_1551	folP
NTHI1664	BV083_1552	mrsA
NTHI1682	BV083_1568	moeA
NTHI1683	BV083_1569	folE
NTHI1685	BV083_1571	bioD-A
NTHI1686	BV083_1572	metF
NTHI1691	BV083_1577	dxs
NTHI1692	BV083_1578	ispA
NTHI1694	BV083_1580	thiI
NTHI1701	BV083_1587	trpA
NTHI1702	BV083_1588	trpB
NTHI1703	BV083_1589	NTHI1703
NTHI1704	BV083_1590	purM
NTHI1706	BV083_1591	purN
NTHI1745	BV083_1610	pyrD
NTHI1749	BV083_1613	fumC
NTHI1763	BV083_1625	trpC
NTHI1764	BV083_1626	trpD
NTHI1767	BV083_1628	trpG
NTHI1768	BV083_1629	trpE
NTHI1801	BV083_1655	pntB
NTHI1802	BV083_1656	pntA
NTHI1803	BV083_1657	glgP
NTHI1806	BV083_1659	glgA
NTHI1807	BV083_1660	glgC
NTHI1808	BV083_1661	glgX
NTHI1809	BV083_1662	glgB
NTHI1810	BV083_1663	malQ
NTHI1812	BV083_1665	glnS
NTHI1816	BV083_1669	cdd
NTHI1825	BV083_1678	NTHI1825
NTHI1832	BV083_1685	NTHI1832
NTHI1833	BV083_1686	tyrA
NTHI1891	BV083_1700	siaB
NTHI1894	BV083_1703	metG
NTHI1896	BV083_1705	gloB
NTHI1901	BV083_1711	metX
NTHI1903	BV083_1713	folC
NTHI1904	BV083_1714	accD
NTHI1920	BV083_1728	mao2
NTHI1926	BV083_1734	proA
NTHI1931	BV083_1738	mgsA
NTHI1933	BV083_1739	aceE
NTHI1934	BV083_1740	aceF
NTHI1935	BV083_1741	lpdA
NTHI1938	BV083_1742	apt
NTHI1940	BV083_1744	upp
NTHI1944	BV083_1748	pyrF
NTHI1949	BV083_1753	cmk
NTHI1950	BV083_1754	NTHI1950
NTHI1951	BV083_1755	NTHI1951
NTHI1952	BV083_1756	dld
NTHI1961	BV083_1766	nrdA
NTHI1962	BV083_1767	nrdB
NTHI1963	BV083_1768	sucB
NTHI1964	BV083_1769	sucA
NTHI1965	BV083_1770	NTHI1965
NTHI1974	BV083_1779	moaE
NTHI1977	BV083_1781	moaC
NTHI1978	BV083_1782	moaA
NTHI1981	BV083_1784	NTHI1981
NTHI1982	BV083_1785	yrbI
NTHI2013	BV083_1815	pepA
NTHI2020	BV083_1820	crr
NTHI2023	BV083_1823	engC
NTHI2025	BV083_1826	wecA
NTHI2031	BV083_1831	mrcB
NTHI2033	BV083_1832	purC
NTHI2034	BV083_1833	argG
NTHI2036	BV083_1835	NTHI2036
NTHI2037	BV083_1836	NTHI2037
NTHI2038	BV083_1837	NTHI2038
NTHI2042	BV083_1839	fabI
NTHI2049	BV083_1852	lldD
NTHI2050	BV083_1853	murI
NTHI2052	BV083_1855	spoT
NTHI2054	BV083_1857	gmk
#KEGG_pathway_01110
NTHI0001	BV083_1	gapA
NTHI0081	BV083_71	miaA
NTHI0100	BV083_86	metB
NTHI0165	BV083_143	thrC
NTHI0166	BV083_144	thrB
NTHI0167	BV083_145	thrA
NTHI0211	BV083_186	metC
NTHI0243	BV083_218	acpP
NTHI0244	BV083_219	fabG
NTHI0245	BV083_220	fabD
NTHI0250	BV083_224	psd
NTHI0290	BV083_258	menE
NTHI0292	BV083_260	aroC
NTHI0303	BV083_270	nadN
NTHI0305	BV083_271	aroK
NTHI0306	BV083_272	aroB
NTHI0309	BV083_275	ribA
NTHI0324	BV083_327	guaB
NTHI0362	BV083_362	dapA
NTHI0373	BV083_374	NTHI0373
NTHI0382	BV083_384	gltX
NTHI0391	BV083_395	NTHI0391
NTHI0392	BV083_396	menD
NTHI0393	BV083_397	menF
NTHI0395	BV083_399	aspC3
NTHI0397	BV083_401	sdaA
NTHI0426	BV083_422	proC
NTHI0453	BV083_452	dgkA
NTHI0468	BV083_466	adk
NTHI0488	BV083_484	gcpE
NTHI0528	BV083_523	accA
NTHI0549	BV083_540	pssA
NTHI0595	BV083_580	rpiA
NTHI0596	BV083_581	serA
NTHI0599	BV083_584	hisG
NTHI0600	BV083_585	hisD
NTHI0601	BV083_586	hisC
NTHI0602	BV083_587	hisB
NTHI0603	BV083_588	hisH
NTHI0604	BV083_589	hisA
NTHI0605	BV083_590	hisF
NTHI0606	BV083_591	hisI
NTHI0637	BV083_622	menA
NTHI0644	BV083_629	deoD
NTHI0650	BV083_635	fba
NTHI0651	BV083_636	pgk
NTHI0681	BV083_668	gnd
NTHI0685	BV083_671	devB
NTHI0686	BV083_672	zwf
NTHI0692	BV083_679	asnA
NTHI0697	BV083_684	gph
NTHI0698	BV083_685	rpe
NTHI0733	BV083_712	argF
NTHI0734	BV083_711	arcC
NTHI0758	BV083_745	purB
NTHI0765	BV083_757	asd
NTHI0776	BV083_768	aroE
NTHI0789	BV083_781	glpX
NTHI0793	BV083_785	ispF
NTHI0794	BV083_786	ispD
NTHI0796	BV083_804	gpt
NTHI0800	BV083_808	tpiA
NTHI0801	BV083_809	glpE
NTHI0804	BV083_812	ilvC
NTHI0805	BV083_794	glpC
NTHI0806	BV083_795	glpB
NTHI0808	BV083_796	glpA
NTHI0825	BV083_822	surE
NTHI0858	BV083_314	hemX
NTHI0860	BV083_312	gpsA
NTHI0861	BV083_311	cysE
NTHI0884	BV083_859	lysA
NTHI0891	BV083_866	plsC
NTHI0894	BV083_870	ilvG
NTHI0895	BV083_871	ilvD
NTHI0896	BV083_872	thd1
NTHI0899	BV083_874	pgmB
NTHI0904	BV083_881	plsB
NTHI0906	BV083_883	dapF
NTHI0909	BV083_885	purL
NTHI0916	BV083_890	gpmA
NTHI0925	BV083_901	ribB
NTHI0971	BV083_949	dxr
NTHI0973	BV083_951	pckA
NTHI0975	BV083_953	argH
NTHI0976	BV083_954	galU
NTHI0982	BV083_960	galM
NTHI0998	BV083_974	frdD
NTHI0999	BV083_975	frdC
NTHI1000	BV083_976	frdB
NTHI1002	BV083_977	frdA
NTHI1022	BV083_997	NTHI1022
NTHI1036	BV083_1008	glnA
NTHI1039	BV083_1018	ndk
NTHI1044	BV083_1023	ispB
NTHI1051	BV083_1029	purH
NTHI1052	BV083_1030	purD
NTHI1054	BV083_1032	glyA
NTHI1066	BV083_1044	proB
NTHI1087	BV083_1062	cdsA
NTHI1088	BV083_1063	uppS
NTHI1099	BV083_1082	hktE
NTHI1103	BV083_1086	eno
NTHI1108	BV083_1091	suhB
NTHI1115	BV083_1098	ribD
NTHI1136	BV083_1118	ribF
NTHI1141	BV083_1122	menB
NTHI1142	BV083_1123	menC
NTHI1143	BV083_1124	aroQ
NTHI1144	BV083_1125	accB
NTHI1145	BV083_1126	accC
NTHI1154	BV083_1135	pfkA
NTHI1160	BV083_1140	leuA
NTHI1161	BV083_1141	leuB
NTHI1162	BV083_1142	leuC
NTHI1163	BV083_1143	leuD
NTHI1182	BV083_1160	ispH
NTHI1189	BV083_1166	tktA
NTHI1192	BV083_1167	serB
NTHI1269	BV083_1234	cysK
NTHI1275	BV083_1239	aspC2
NTHI1293	BV083_1257	talB
NTHI1313	BV083_1275	pheA
NTHI1321	BV083_1283	hpt
NTHI1329	BV083_1292	hemH
NTHI1330	BV083_1293	NTHI1330
NTHI1334	BV083_1297	NTHI1334
NTHI1335	BV083_1298	serC
NTHI1340	BV083_1303	metK
NTHI1364	BV083_1323	ilvE
NTHI1367	BV083_1326	sucC
NTHI1368	BV083_1328	sucD
NTHI1378	BV083_1338	purF
NTHI1381	BV083_1341	mdh
NTHI1394	BV083_1351	fbp
NTHI1423	BV083_1382	aspC
NTHI1424	BV083_1383	purK
NTHI1425	BV083_1384	purE
NTHI1429	BV083_1388	ribE
NTHI1433	BV083_1392	prsA
NTHI1434	BV083_1393	ispE
NTHI1462	BV083_1420	aroA
NTHI1468	BV083_1425	ilvI
NTHI1469	BV083_1426	ilvH
NTHI1475	BV083_1433	pgi
NTHI1479	BV083_1436	pykA
NTHI1577	BV083_1455	NTHI1577
NTHI1587	BV083_1464	aroG
NTHI1590	BV083_1467	NTHI1590
NTHI1616	BV083_1506	ribH
NTHI1621	BV083_1512	dapB
NTHI1640	BV083_1532	NTHI1640
NTHI1691	BV083_1577	dxs
NTHI1692	BV083_1578	ispA
NTHI1701	BV083_1587	trpA
NTHI1702	BV083_1588	trpB
NTHI1704	BV083_1590	purM
NTHI1706	BV083_1591	purN
NTHI1749	BV083_1613	fumC
NTHI1763	BV083_1625	trpC
NTHI1764	BV083_1626	trpD
NTHI1767	BV083_1628	trpG
NTHI1768	BV083_1629	trpE
NTHI1803	BV083_1657	glgP
NTHI1806	BV083_1659	glgA
NTHI1807	BV083_1660	glgC
NTHI1809	BV083_1662	glgB
NTHI1810	BV083_1663	malQ
NTHI1833	BV083_1686	tyrA
NTHI1901	BV083_1711	metX
NTHI1904	BV083_1714	accD
NTHI1926	BV083_1734	proA
NTHI1933	BV083_1739	aceE
NTHI1934	BV083_1740	aceF
NTHI1935	BV083_1741	lpdA
NTHI1963	BV083_1768	sucB
NTHI1964	BV083_1769	sucA
NTHI2033	BV083_1832	purC
NTHI2034	BV083_1833	argG
NTHI2042	BV083_1839	fabI
#KEGG_pathway_01120
NTHI0001	BV083_1	gapA
NTHI0007	BV083_7	fdxG
NTHI0010	BV083_8	fdxH
NTHI0011	BV083_9	fdxI
NTHI0055	BV083_49	eda
NTHI0099	BV083_85	ddh
NTHI0165	BV083_143	thrC
NTHI0166	BV083_144	thrB
NTHI0167	BV083_145	thrA
NTHI0182	BV083_152	dapE
NTHI0269	BV083_231	pflB
NTHI0275	BV083_247	NTHI0275
NTHI0283	BV083_253	gdhA
NTHI0362	BV083_362	dapA
NTHI0382	BV083_384	gltX
NTHI0463	BV083_461	napA
NTHI0466	BV083_464	napB
NTHI0492	BV083_488	fdx
NTHI0528	BV083_523	accA
NTHI0573	BV083_562	fruA
NTHI0595	BV083_580	rpiA
NTHI0596	BV083_581	serA
NTHI0650	BV083_635	fba
NTHI0651	BV083_636	pgk
NTHI0665	BV083_651	ureC
NTHI0666	BV083_652	ureB
NTHI0667	BV083_653	ureA
NTHI0681	BV083_668	gnd
NTHI0685	BV083_671	devB
NTHI0686	BV083_672	zwf
NTHI0687	BV083_673	cysQ
NTHI0698	BV083_685	rpe
NTHI0734	BV083_711	arcC
NTHI0765	BV083_757	asd
NTHI0789	BV083_781	glpX
NTHI0800	BV083_808	tpiA
NTHI0801	BV083_809	glpE
NTHI0858	BV083_314	hemX
NTHI0861	BV083_311	cysE
NTHI0864	BV083_308	folD
NTHI0866	BV083_304	fucA
NTHI0870	BV083_302	fucK
NTHI0871	BV083_301	fucI
NTHI0884	BV083_859	lysA
NTHI0906	BV083_883	dapF
NTHI0916	BV083_890	gpmA
NTHI0973	BV083_951	pckA
NTHI0982	BV083_960	galM
NTHI0998	BV083_974	frdD
NTHI0999	BV083_975	frdC
NTHI1000	BV083_976	frdB
NTHI1002	BV083_977	frdA
NTHI1032	BV083_1006	pdxH
NTHI1036	BV083_1008	glnA
NTHI1054	BV083_1032	glyA
NTHI1103	BV083_1086	eno
NTHI1119	BV083_1101	ddc
NTHI1122	BV083_1104	dat
NTHI1144	BV083_1125	accB
NTHI1145	BV083_1126	accC
NTHI1154	BV083_1135	pfkA
NTHI1189	BV083_1166	tktA
NTHI1192	BV083_1167	serB
NTHI1230	BV083_1198	nrfA
NTHI1269	BV083_1234	cysK
NTHI1293	BV083_1257	talB
NTHI1335	BV083_1298	serC
NTHI1367	BV083_1326	sucC
NTHI1368	BV083_1328	sucD
NTHI1374	BV083_1334	pta
NTHI1375	BV083_1335	ackA
NTHI1381	BV083_1341	mdh
NTHI1394	BV083_1351	fbp
NTHI1403	BV083_1360	ppc
NTHI1406	BV083_1362	dapD
NTHI1433	BV083_1392	prsA
NTHI1475	BV083_1433	pgi
NTHI1479	BV083_1436	pykA
NTHI1577	BV083_1455	NTHI1577
NTHI1621	BV083_1512	dapB
NTHI1640	BV083_1532	NTHI1640
NTHI1686	BV083_1572	metF
NTHI1749	BV083_1613	fumC
NTHI1904	BV083_1714	accD
NTHI1920	BV083_1728	mao2
NTHI1931	BV083_1738	mgsA
NTHI1933	BV083_1739	aceE
NTHI1934	BV083_1740	aceF
NTHI1935	BV083_1741	lpdA
NTHI1952	BV083_1756	dld
NTHI1963	BV083_1768	sucB
NTHI1964	BV083_1769	sucA
#KEGG_pathway_01200
NTHI0001	BV083_1	gapA
NTHI0007	BV083_7	fdxG
NTHI0010	BV083_8	fdxH
NTHI0011	BV083_9	fdxI
NTHI0055	BV083_49	eda
NTHI0275	BV083_247	NTHI0275
NTHI0397	BV083_401	sdaA
NTHI0528	BV083_523	accA
NTHI0595	BV083_580	rpiA
NTHI0596	BV083_581	serA
NTHI0650	BV083_635	fba
NTHI0651	BV083_636	pgk
NTHI0681	BV083_668	gnd
NTHI0685	BV083_671	devB
NTHI0686	BV083_672	zwf
NTHI0698	BV083_685	rpe
NTHI0734	BV083_711	arcC
NTHI0789	BV083_781	glpX
NTHI0800	BV083_808	tpiA
NTHI0861	BV083_311	cysE
NTHI0864	BV083_308	folD
NTHI0896	BV083_872	thd1
NTHI0916	BV083_890	gpmA
NTHI0973	BV083_951	pckA
NTHI0998	BV083_974	frdD
NTHI0999	BV083_975	frdC
NTHI1000	BV083_976	frdB
NTHI1002	BV083_977	frdA
NTHI1054	BV083_1032	glyA
NTHI1099	BV083_1082	hktE
NTHI1103	BV083_1086	eno
NTHI1144	BV083_1125	accB
NTHI1145	BV083_1126	accC
NTHI1154	BV083_1135	pfkA
NTHI1189	BV083_1166	tktA
NTHI1192	BV083_1167	serB
NTHI1269	BV083_1234	cysK
NTHI1293	BV083_1257	talB
NTHI1335	BV083_1298	serC
NTHI1367	BV083_1326	sucC
NTHI1368	BV083_1328	sucD
NTHI1374	BV083_1334	pta
NTHI1375	BV083_1335	ackA
NTHI1381	BV083_1341	mdh
NTHI1394	BV083_1351	fbp
NTHI1403	BV083_1360	ppc
NTHI1433	BV083_1392	prsA
NTHI1475	BV083_1433	pgi
NTHI1479	BV083_1436	pykA
NTHI1577	BV083_1455	NTHI1577
NTHI1686	BV083_1572	metF
NTHI1749	BV083_1613	fumC
NTHI1904	BV083_1714	accD
NTHI1920	BV083_1728	mao2
NTHI1933	BV083_1739	aceE
NTHI1934	BV083_1740	aceF
NTHI1935	BV083_1741	lpdA
NTHI1963	BV083_1768	sucB
NTHI1964	BV083_1769	sucA
#KEGG_pathway_01210
NTHI0395	BV083_399	aspC3
NTHI0765	BV083_757	asd
NTHI0804	BV083_812	ilvC
NTHI0894	BV083_870	ilvG
NTHI0895	BV083_871	ilvD
NTHI1122	BV083_1104	dat
NTHI1160	BV083_1140	leuA
NTHI1161	BV083_1141	leuB
NTHI1162	BV083_1142	leuC
NTHI1163	BV083_1143	leuD
NTHI1364	BV083_1323	ilvE
NTHI1423	BV083_1382	aspC
NTHI1468	BV083_1425	ilvI
NTHI1469	BV083_1426	ilvH
NTHI1933	BV083_1739	aceE
NTHI1934	BV083_1740	aceF
NTHI1935	BV083_1741	lpdA
NTHI1963	BV083_1768	sucB
NTHI1964	BV083_1769	sucA
#KEGG_pathway_01212
NTHI0002	BV083_2	NTHI0002
NTHI0244	BV083_219	fabG
NTHI0245	BV083_220	fabD
NTHI0247	BV083_221	fabH
NTHI0510	BV083_508	lcfA
NTHI0528	BV083_523	accA
NTHI1144	BV083_1125	accB
NTHI1145	BV083_1126	accC
NTHI1223	BV083_1192	fabZ
NTHI1600	BV083_1476	fabB
NTHI1649	BV083_1540	fabA
NTHI1904	BV083_1714	accD
NTHI2042	BV083_1839	fabI
#KEGG_pathway_01230
NTHI0001	BV083_1	gapA
NTHI0100	BV083_86	metB
NTHI0165	BV083_143	thrC
NTHI0166	BV083_144	thrB
NTHI0167	BV083_145	thrA
NTHI0182	BV083_152	dapE
NTHI0211	BV083_186	metC
NTHI0292	BV083_260	aroC
NTHI0305	BV083_271	aroK
NTHI0306	BV083_272	aroB
NTHI0362	BV083_362	dapA
NTHI0395	BV083_399	aspC3
NTHI0397	BV083_401	sdaA
NTHI0426	BV083_422	proC
NTHI0595	BV083_580	rpiA
NTHI0596	BV083_581	serA
NTHI0599	BV083_584	hisG
NTHI0600	BV083_585	hisD
NTHI0601	BV083_586	hisC
NTHI0602	BV083_587	hisB
NTHI0603	BV083_588	hisH
NTHI0604	BV083_589	hisA
NTHI0605	BV083_590	hisF
NTHI0606	BV083_591	hisI
NTHI0621	BV083_607	luxS
NTHI0650	BV083_635	fba
NTHI0651	BV083_636	pgk
NTHI0692	BV083_679	asnA
NTHI0698	BV083_685	rpe
NTHI0733	BV083_712	argF
NTHI0765	BV083_757	asd
NTHI0776	BV083_768	aroE
NTHI0800	BV083_808	tpiA
NTHI0804	BV083_812	ilvC
NTHI0861	BV083_311	cysE
NTHI0884	BV083_859	lysA
NTHI0894	BV083_870	ilvG
NTHI0895	BV083_871	ilvD
NTHI0896	BV083_872	thd1
NTHI0906	BV083_883	dapF
NTHI0916	BV083_890	gpmA
NTHI0975	BV083_953	argH
NTHI1036	BV083_1008	glnA
NTHI1054	BV083_1032	glyA
NTHI1066	BV083_1044	proB
NTHI1103	BV083_1086	eno
NTHI1122	BV083_1104	dat
NTHI1143	BV083_1124	aroQ
NTHI1154	BV083_1135	pfkA
NTHI1160	BV083_1140	leuA
NTHI1161	BV083_1141	leuB
NTHI1162	BV083_1142	leuC
NTHI1163	BV083_1143	leuD
NTHI1189	BV083_1166	tktA
NTHI1192	BV083_1167	serB
NTHI1269	BV083_1234	cysK
NTHI1275	BV083_1239	aspC2
NTHI1293	BV083_1257	talB
NTHI1313	BV083_1275	pheA
NTHI1334	BV083_1297	NTHI1334
NTHI1335	BV083_1298	serC
NTHI1340	BV083_1303	metK
NTHI1364	BV083_1323	ilvE
NTHI1389	BV083_1347	mtnA
NTHI1406	BV083_1362	dapD
NTHI1423	BV083_1382	aspC
NTHI1433	BV083_1392	prsA
NTHI1462	BV083_1420	aroA
NTHI1468	BV083_1425	ilvI
NTHI1469	BV083_1426	ilvH
NTHI1479	BV083_1436	pykA
NTHI1587	BV083_1464	aroG
NTHI1621	BV083_1512	dapB
NTHI1701	BV083_1587	trpA
NTHI1702	BV083_1588	trpB
NTHI1763	BV083_1625	trpC
NTHI1764	BV083_1626	trpD
NTHI1767	BV083_1628	trpG
NTHI1768	BV083_1629	trpE
NTHI1833	BV083_1686	tyrA
NTHI1901	BV083_1711	metX
NTHI1926	BV083_1734	proA
NTHI2034	BV083_1833	argG
#KEGG_pathway_01232
NTHI0088	BV083_78	nrdD
NTHI0218	BV083_194	udk
NTHI0219	BV083_195	dcd
NTHI0263	BV083_236	NTHI0263
NTHI0303	BV083_270	nadN
NTHI0324	BV083_327	guaB
NTHI0326	BV083_328	guaA
NTHI0366	BV083_367	orfM
NTHI0389	BV083_393	udp
NTHI0468	BV083_466	adk
NTHI0586	BV083_572	tmk
NTHI0589	BV083_575	pyrR
NTHI0591	BV083_576	mazG
NTHI0644	BV083_629	deoD
NTHI0655	BV083_640	tdk
NTHI0758	BV083_745	purB
NTHI0796	BV083_804	gpt
NTHI0825	BV083_822	surE
NTHI1039	BV083_1018	ndk
NTHI1072	BV083_1048	thyA
NTHI1127	BV083_1109	dut
NTHI1225	BV083_1194	pyrH
NTHI1238	BV083_1207	pyrG
NTHI1321	BV083_1283	hpt
NTHI1407	BV083_1363	purA
NTHI1816	BV083_1669	cdd
NTHI1825	BV083_1678	NTHI1825
NTHI1938	BV083_1742	apt
NTHI1940	BV083_1744	upp
NTHI1949	BV083_1753	cmk
NTHI1961	BV083_1766	nrdA
NTHI1962	BV083_1767	nrdB
NTHI2054	BV083_1857	gmk
#KEGG_pathway_01240
NTHI0033	BV083_27	lipA
NTHI0034	BV083_28	lipB
NTHI0077	BV083_67	folK
NTHI0084	BV083_74	ppnK
NTHI0244	BV083_219	fabG
NTHI0290	BV083_258	menE
NTHI0309	BV083_275	ribA
NTHI0372	BV083_373	folB
NTHI0380	BV083_381	pyrE
NTHI0382	BV083_384	gltX
NTHI0391	BV083_395	NTHI0391
NTHI0392	BV083_396	menD
NTHI0393	BV083_397	menF
NTHI0434	BV083_430	ntpA
NTHI0454	BV083_453	mog
NTHI0468	BV083_466	adk
NTHI0476	BV083_474	NTHI0476
NTHI0498	BV083_494	nifS2
NTHI0540	BV083_532	thiM
NTHI0541	BV083_533	thiD
NTHI0542	BV083_534	thiE
NTHI0637	BV083_622	menA
NTHI0713	BV083_732	coaA
NTHI0758	BV083_745	purB
NTHI0771	BV083_763	kdtB
NTHI0858	BV083_314	hemX
NTHI0864	BV083_308	folD
NTHI0925	BV083_901	ribB
NTHI0976	BV083_954	galU
NTHI1032	BV083_1006	pdxH
NTHI1039	BV083_1018	ndk
NTHI1054	BV083_1032	glyA
NTHI1055	BV083_1033	coaE
NTHI1065	BV083_1043	folA
NTHI1115	BV083_1098	ribD
NTHI1126	BV083_1108	dfp
NTHI1136	BV083_1118	ribF
NTHI1141	BV083_1122	menB
NTHI1142	BV083_1123	menC
NTHI1188	BV083_1165	bioB
NTHI1223	BV083_1192	fabZ
NTHI1225	BV083_1194	pyrH
NTHI1238	BV083_1207	pyrG
NTHI1329	BV083_1292	hemH
NTHI1330	BV083_1293	NTHI1330
NTHI1335	BV083_1298	serC
NTHI1337	BV083_1300	NTHI1337
NTHI1338	BV083_1301	NTHI1338
NTHI1339	BV083_1302	trpG2
NTHI1340	BV083_1303	metK
NTHI1361	BV083_1320	NTHI1361
NTHI1364	BV083_1323	ilvE
NTHI1407	BV083_1363	purA
NTHI1429	BV083_1388	ribE
NTHI1579	BV083_1457	bioA
NTHI1580	BV083_1458	bioF
NTHI1581	BV083_1459	NTHI1581
NTHI1582	BV083_1460	bioC
NTHI1583	BV083_1461	bioD-B
NTHI1590	BV083_1467	NTHI1590
NTHI1600	BV083_1476	fabB
NTHI1616	BV083_1506	ribH
NTHI1618	BV083_1508	thiL
NTHI1663	BV083_1551	folP
NTHI1682	BV083_1568	moeA
NTHI1683	BV083_1569	folE
NTHI1685	BV083_1571	bioD-A
NTHI1694	BV083_1580	thiI
NTHI1745	BV083_1610	pyrD
NTHI1903	BV083_1713	folC
NTHI1935	BV083_1741	lpdA
NTHI1944	BV083_1748	pyrF
NTHI1950	BV083_1754	NTHI1950
NTHI1951	BV083_1755	NTHI1951
NTHI1974	BV083_1779	moaE
NTHI1977	BV083_1781	moaC
NTHI1978	BV083_1782	moaA
NTHI2042	BV083_1839	fabI
#KEGG_pathway_01250
NTHI0068	BV083_60	kdsB
NTHI0273	BV083_229	NTHI0273
NTHI0375	BV083_376	murB
NTHI0471	BV083_469	galE
NTHI0553	BV083_544	glmS
NTHI0762	BV083_748	glmU
NTHI0880	BV083_292	NTHI0880
NTHI0899	BV083_874	pgmB
NTHI0976	BV083_954	galU
NTHI0983	BV083_961	galK
NTHI0984	BV083_962	galT
NTHI1244	BV083_1212	murA
NTHI1278	BV083_1245	rfaD
NTHI1350	BV083_1311	gmhA
NTHI1475	BV083_1433	pgi
NTHI1576	BV083_1454	kdsA
NTHI1607	BV083_1483	rfaE
NTHI1664	BV083_1552	mrsA
NTHI1807	BV083_1660	glgC
NTHI1891	BV083_1700	siaB
NTHI1981	BV083_1784	NTHI1981
NTHI1982	BV083_1785	yrbI
#KEGG_pathway_01310
NTHI0463	BV083_461	napA
NTHI0466	BV083_464	napB
NTHI1230	BV083_1198	nrfA
#KEGG_pathway_01501
NTHI0039	BV083_33	mrdA
NTHI0469	BV083_467	lic3C
NTHI0567	BV083_555	mrcA
NTHI1058	BV083_1036	NTHI1058
NTHI1059	BV083_1037	NTHI1059
NTHI1060	BV083_1038	NTHI1060
NTHI1132	BV083_1114	nagZ
NTHI1286	BV083_1251	oppF
NTHI1287	BV083_1252	oppD
NTHI1288	BV083_1253	oppC
NTHI1289	BV083_1254	oppB
NTHI1292	BV083_1255	oppA
NTHI1299	BV083_1262	ftsI
NTHI2055	BV083_136	NTHI2055
#KEGG_pathway_01502
NTHI1301	BV083_1264	murF
NTHI1302	BV083_1265	mraY
NTHI1305	BV083_1268	murG
NTHI1308	BV083_1270	ddlB
NTHI1476	BV083_1434	alr
#KEGG_pathway_01503
NTHI0079	BV083_69	amiB
NTHI1004	BV083_980	cpxR
NTHI1012	BV083_988	dsbA
NTHI1059	BV083_1037	NTHI1059
NTHI1060	BV083_1038	NTHI1060
NTHI1222	BV083_1191	lpxA
NTHI1387	BV083_1346	NTHI1387
NTHI1396	BV083_1353	sapZ
NTHI1397	BV083_1354	sapF
NTHI1398	BV083_1355	sapD
NTHI1399	BV083_1356	sapC
NTHI1400	BV083_1357	sapB
NTHI1401	BV083_1358	sapA
#KEGG_pathway_02010
NTHI0044	BV083_37	NTHI0044
NTHI0072	BV083_62	msbA
NTHI0177	BV083_148	hitA
NTHI0179	BV083_149	hitB
NTHI0180	BV083_150	hitC
NTHI0208	BV083_182	znuA
NTHI0473	BV083_471	NTHI0473
NTHI0474	BV083_472	NTHI0474
NTHI0475	BV083_473	NTHI0475
NTHI0477	BV083_475	hfeD
NTHI0478	BV083_476	hfeC
NTHI0479	BV083_477	hfeB
NTHI0481	BV083_478	hfeA
NTHI0529	BV083_524	znuB
NTHI0531	BV083_525	znuC
NTHI0626	BV083_611	potD2
NTHI0629	BV083_614	rbsD
NTHI0630	BV083_615	rbsA
NTHI0631	BV083_616	rbsC
NTHI0632	BV083_617	rbsB
NTHI0877	BV083_295	metQ
NTHI0878	BV083_294	metI
NTHI0879	BV083_293	metN
NTHI0930	BV083_906	ftsE
NTHI0931	BV083_907	ftsX
NTHI0987	BV083_964	mglB
NTHI0988	BV083_965	mglA
NTHI0989	BV083_966	mglC
NTHI1021	BV083_996	hbpA
NTHI1185	BV083_1162	tbpA
NTHI1186	BV083_1163	thiP
NTHI1187	BV083_1164	thiQ
NTHI1212	BV083_1183	NTHI1212
NTHI1241	BV083_1209	NTHI1241
NTHI1242	BV083_1210	NTHI1242
NTHI1243	BV083_1211	NTHI1243
NTHI1246	BV083_1214	NTHI1246
NTHI1247	BV083_1215	NTHI1247
NTHI1248	BV083_1216	NTHI1248
NTHI1249	BV083_1217	NTHI1249
NTHI1250	BV083_1218	NTHI1250
NTHI1253	BV083_1220	ccmA
NTHI1254	BV083_1221	ccmB
NTHI1255	BV083_1222	ccmC
NTHI1256	BV083_1223	ccmD
NTHI1286	BV083_1251	oppF
NTHI1287	BV083_1252	oppD
NTHI1288	BV083_1253	oppC
NTHI1289	BV083_1254	oppB
NTHI1292	BV083_1255	oppA
NTHI1316	BV083_1278	NTHI1316
NTHI1325	BV083_1288	cydC
NTHI1326	BV083_1289	cydD
NTHI1345	BV083_1307	artM
NTHI1346	BV083_1308	artQ
NTHI1347	BV083_1309	artI
NTHI1348	BV083_1310	artP
NTHI1353	BV083_1313	dppF
NTHI1354	BV083_1314	dppD
NTHI1355	BV083_1315	dppC
NTHI1357	BV083_1316	dppB
NTHI1397	BV083_1354	sapF
NTHI1398	BV083_1355	sapD
NTHI1399	BV083_1356	sapC
NTHI1400	BV083_1357	sapB
NTHI1401	BV083_1358	sapA
NTHI1418	BV083_1377	NTHI1418
NTHI1419	BV083_1378	NTHI1419
NTHI1420	BV083_1379	cbiM
NTHI1421	BV083_1380	NTHI1421
NTHI1422	BV083_1381	cbiO
NTHI1578	BV083_1456	lolC
NTHI1585	BV083_1462	lolD
NTHI1586	BV083_1463	lolE
NTHI1774	BV083_1633	pstS
NTHI1775	BV083_1634	pstC
NTHI1776	BV083_1635	pstA
NTHI1777	BV083_1636	pstB
NTHI1820	BV083_1673	potA
NTHI1821	BV083_1674	potB
NTHI1822	BV083_1675	potC
NTHI1823	BV083_1676	potD1
NTHI1998	BV083_1801	modC
NTHI1999	BV083_1802	modB
NTHI2000	BV083_1803	modA
NTHI2011	BV083_1813	NTHI2011
NTHI2012	BV083_1814	NTHI2012
#KEGG_pathway_02020
NTHI0028	BV083_22	citG
NTHI0029	BV083_23	citF
NTHI0030	BV083_24	citE
NTHI0031	BV083_25	citD
NTHI0032	BV083_26	citC
NTHI0060	BV083_52	NTHI0060
NTHI0061	BV083_53	NTHI0061
NTHI0062	BV083_54	NTHI0062
NTHI0232	BV083_210	NTHI0232
NTHI0234	BV083_211	siaT
NTHI0242	BV083_217	dcuB2
NTHI0321	BV083_285	arcB
NTHI0374	BV083_375	narQ
NTHI0409	BV083_414	pilA
NTHI0456	BV083_454	glnB
NTHI0883	BV083_858	narP
NTHI0902	BV083_879	dcuB
NTHI0977	BV083_955	csrA
NTHI0998	BV083_974	frdD
NTHI0999	BV083_975	frdC
NTHI1000	BV083_976	frdB
NTHI1002	BV083_977	frdA
NTHI1004	BV083_980	cpxR
NTHI1036	BV083_1008	glnA
NTHI1047	BV083_1026	arcA
NTHI1130	BV083_1112	crp
NTHI1167	BV083_1148	dnaA
NTHI1235	BV083_1205	cyoB
NTHI1236	BV083_1206	cyoA
NTHI1774	BV083_1633	pstS
NTHI1778	BV083_1637	phoB
NTHI1779	BV083_1638	phoR
NTHI2015	BV083_1817	qseC
NTHI2016	BV083_1818	qseB
NTHI2026	BV083_1827	glnD
#KEGG_pathway_02024
NTHI0002	BV083_2	NTHI0002
NTHI0194	BV083_161	ffh
NTHI0309	BV083_275	ribA
NTHI0310	BV083_276	NTHI0310
NTHI0347	BV083_347	NTHI0347
NTHI0510	BV083_508	lcfA
NTHI0535	BV083_528	hfq
NTHI0572	BV083_560	secG
NTHI0621	BV083_607	luxS
NTHI0847	BV083_841	secE
NTHI0900	BV083_876	secB
NTHI0929	BV083_905	ftsY
NTHI0961	BV083_939	secY
NTHI1076	BV083_1052	secA
NTHI1115	BV083_1098	ribD
NTHI1130	BV083_1112	crp
NTHI1175	BV083_1155	yidC
NTHI1286	BV083_1251	oppF
NTHI1287	BV083_1252	oppD
NTHI1288	BV083_1253	oppC
NTHI1289	BV083_1254	oppB
NTHI1292	BV083_1255	oppA
NTHI1587	BV083_1464	aroG
NTHI1767	BV083_1628	trpG
NTHI1768	BV083_1629	trpE
NTHI2015	BV083_1817	qseC
NTHI2016	BV083_1818	qseB
#KEGG_pathway_02030
NTHI0632	BV083_617	rbsB
NTHI0987	BV083_964	mglB
NTHI1021	BV083_996	hbpA
#KEGG_pathway_02040
NTHI0659	BV083_644	rpoD
NTHI1243	BV083_1211	NTHI1243
#KEGG_pathway_02060
NTHI0573	BV083_562	fruA
NTHI0574	BV083_563	fruK
NTHI0575	BV083_564	fruB
NTHI1315	BV083_1277	ptsN
NTHI2020	BV083_1820	crr
NTHI2021	BV083_1821	ptsI
NTHI2022	BV083_1822	ptsH
#KEGG_pathway_03008
NTHI0019	BV083_15	rnc
NTHI2024	BV083_1824	orn
#KEGG_pathway_03010
NTHI0248	BV083_222	rpmF
NTHI0298	BV083_265	rplS
NTHI0301	BV083_268	rpsP
NTHI0642	BV083_627	rplA
NTHI0643	BV083_628	rplK
NTHI0657	BV083_642	rpsU
NTHI0670	BV083_656	rplI
NTHI0671	BV083_657	rpsR
NTHI0673	BV083_659	rpsF
NTHI0745	BV083_701	rpsL
NTHI0746	BV083_700	rpsG
NTHI0759	BV083_746	rplJ
[truncated: 537 more rows]

## Sheet: NTHi_WGCNA_order
ID	Module	Annotation	H_flu_cell_254_323_S82_L004	hflucellB_279_298_S90_L004	hFlu_cell_335_242_S5_L001	A.Hflucel_285_292_S26_R1_001	B.Hflucel_220_357_S32_R1_001	C.Hflucel_201_376_S38_R1_001	H_flu_sup_243_334_S79_L004	hflusupB_230_347_S89_L004	hFlu_sup_371_206_S2_L001	A.Hflusup_268_309_S25_R1_001	B.Hflusup_232_345_S31_R1_001	C.Hflusup_213_364_S37_R1_001	H_flu_wo_194_383_S85_L004	hfluwoB_207_370_S94_L004	hFlu_wo_358_219_S8_L001	A.HMScel_244_333_S30_R1_001	B.HMScel_208_369_S36_R1_001	C.HMScel_267_310_S42_R1_001	A.HMSsup_261_316_S29_R1_001	B.HMSsup_225_352_S35_R1_001	C.HMSsup_279_298_S41_R1_001	Mix_cell_323_254_S6_L001	mixcellB_267_310_S92_L004	mix_cell_242_335_S83_L004	A.Mixcel_256_321_S28_R1_001	B.Mixcel_237_340_S34_R1_001	C.Mixcel_280_297_S40_R1_001	Mix_sup_359_218_S3_L001	mixsupB_218_359_S91_L004	mix_sup_231_346_S80_L004	A.Mixsup_273_304_S27_R1_001	B.Mixsup_249_328_S33_R1_001	C.Mixsup_196_381_S39_R1_001	Mix_wo_346_231_S9_L001	mixwoB_195_382_S95_L004	mix_wo_277_300_S86_L004
BV083_10	NTHi_A	formate_dehydrogenase_accessory_protein_FdhE	1.92438	-0.0398971	1.1236	1.05725	0.697433	0.965607	-1.56478	-1.90112	-1.3118	-0.792825	-0.114396	0.170281	-1.00058	-1.9987	-1.50379	0.330871	0.48951	0.464511	-0.441682	-0.575247	-0.339894	1.04179	2.27335	1.36327	0.259743	0.219324	0.340731	-0.787116	0.6276	-0.575616	-0.129024	-0.58831	0.422846	-0.298346	-0.251552	0.442561
BV083_1005	NTHi_A	conserved_hypothetical_integral_membrane_family_protein	1.80271	1.41998	1.46203	0.897618	0.908439	1.09698	-0.966743	-1.1134	-0.844845	-0.113769	-0.010682	-0.242259	-0.952323	-1.13594	-1.34672	1.21912	1.03352	1.25106	-0.617665	-0.278583	-0.589144	1.01902	1.26641	0.992409	0.94498	0.494883	0.573649	-1.08712	-1.1034	-0.606996	-0.734598	-0.8822	-0.717554	-1.22114	-0.791254	-1.02649
BV083_1007	NTHi_A	GTP-binding_protein_TypA/BipA	1.53657	1.46295	1.04126	0.812754	0.638602	0.879687	-0.785231	-1.0124	-1.3025	-0.969293	-0.907721	-0.762132	-0.685731	-0.927984	-1.24675	1.04289	0.473093	1.2251	-1.25081	-0.57174	-0.724539	1.36742	0.428657	1.42847	1.43341	1.12827	1.33179	-1.02762	-0.24238	-0.150553	-0.286453	-0.383612	0.0103134	-1.36863	-0.857966	-0.7772
BV083_1010	NTHi_A	glycosyl_transferase_2_family_protein	1.17278	1.52487	1.6206	1.36136	0.327993	1.26449	-1.07681	-1.82831	-0.19621	-0.890701	-0.826524	-0.336393	-0.510753	-0.859047	-1.10286	1.09963	1.17522	0.609819	-0.328606	-0.934286	-0.802148	1.3375	0.351983	0.705195	0.337657	1.59105	0.614901	-0.0201383	-0.361204	-0.609743	-0.170299	-0.26604	-0.513665	-1.89988	-0.0552606	-1.50619
BV083_1013	NTHi_A	glycosyltransferase_52_family_protein	1.35545	1.51839	1.03928	1.04168	0.760392	1.08816	-0.212311	-0.677068	-0.585217	-0.727424	-0.408319	-0.694146	-0.056682	-0.686051	-1.14788	1.52329	0.644287	1.03451	-0.457807	-2.02943	-0.671573	0.834576	-1.65365	0.848461	0.709482	1.61263	0.311163	-0.661023	0.550675	-0.78285	-1.55671	0.0524136	-0.375046	-1.77539	-0.0816701	0.315402
BV083_1020	NTHi_A	multidrug_resistance_efflux_transporter_family_protein	1.65339	0.898857	1.39339	1.03339	0.786468	1.13046	-1.03933	-1.58764	-1.25701	-0.967592	-0.867053	-0.615881	-0.934847	-1.64744	-1.11925	1.03408	0.638142	1.3245	-0.818837	-0.621213	-0.72093	1.34414	0.953108	1.04071	1.00998	0.993084	0.783765	-1.16821	0.180653	-0.729941	-0.382896	-0.477489	-0.476339	-0.828347	0.125817	-0.0637019
BV083_1021	NTHi_A	ribosomal_protein_L27	0.409936	0.937401	0.583362	0.135794	1.70719	0.781672	-0.382878	-0.930673	-1.00532	-0.398546	-0.280364	-1.16717	-0.226133	-1.01432	-0.600924	1.68442	0.901541	1.67863	-1.44467	-0.522263	-1.62294	0.892422	0.0371291	0.596049	2.05329	0.132962	1.38975	-0.476547	0.39279	-0.108816	-1.4958	-1.56218	-0.987195	-0.252024	-0.143956	0.308388
BV083_1022	NTHi_A	ribosomal_protein_L21	0.836742	0.490448	1.0428	0.732031	1.42801	0.735507	-0.432202	-0.331147	-1.43343	-0.835563	-0.651913	-0.79292	-0.761028	-1.20988	-1.35267	1.23886	0.876242	1.51051	-1.49892	-0.748769	-1.66875	1.24086	0.666837	0.981595	2.07317	0.635689	1.04687	-0.988978	0.226591	0.178064	-0.685001	-0.643917	-0.514497	-0.414471	-0.71109	-0.26568
BV083_1025	NTHi_A	amino_acid_carrier_family_protein	0.961257	1.27828	0.771977	0.231681	0.83903	0.361844	-0.930172	-1.14369	-1.79742	-0.75798	-0.56699	-1.22255	-0.544742	-1.17186	-1.43533	0.56137	0.594863	0.906642	-1.42158	-0.900287	-1.29111	1.41049	0.403877	1.47285	1.77652	0.913715	1.51041	-0.119998	0.503065	0.554091	0.474272	0.26295	-0.638262	-1.11892	-0.531551	-0.196739
BV083_1028	NTHi_A	doxX_family_protein	1.31452	0.109721	1.19543	0.774143	1.19942	0.957688	-1.02588	-0.938	-0.803654	-0.0645638	0.10394	-0.777422	-0.231736	-1.14231	-1.36274	1.38141	0.794201	1.17358	-0.263892	-1.46568	-0.871678	1.19704	0.85627	1.46401	1.41532	0.732215	1.07253	-1.13961	0.215632	-0.685282	-0.996976	-1.08029	-1.65139	-0.743102	-0.182408	-0.530433
BV083_1034	NTHi_A	hypothetical_protein	1.73677	-1.06611	1.0037	0.128278	0.950541	0.274555	-1.86182	-0.454323	-0.748555	0.827246	0.980019	-0.143252	-1.12023	-0.467618	-0.467437	0.771944	0.845381	1.1512	-0.314636	-1.00614	-0.816295	1.44602	1.77015	1.46846	1.46997	-0.258328	0.699764	-1.13512	-0.22775	-1.02087	-0.603049	-1.05114	-1.52116	-0.277596	-0.345393	-0.617176
BV083_1036	NTHi_A	bacterial_regulatory%2C_tetR_family_protein	1.34986	1.22932	0.906602	0.846209	0.410477	1.07249	-0.206872	-1.59444	-0.843678	-1.13412	-1.03734	-0.574121	-1.13644	-1.23915	-1.40104	1.30452	0.965861	0.894005	-0.730044	-0.344964	0.386572	1.19611	0.965436	1.5727	0.886069	1.4058	0.874118	-1.47831	-0.550786	-0.764057	-0.532229	-0.431328	-0.153803	-1.05964	-0.218029	-0.835754
BV083_1037	NTHi_A	efflux_transporter%2C_RND_family%2C_MFP_subunit	1.46434	1.58581	0.535761	0.71055	0.397488	0.829584	-1.58064	-1.78462	-1.5086	-1.12872	-1.57096	-1.13646	-0.220366	-0.274289	-0.51042	1.29628	0.796618	1.36718	-1.31341	-0.258867	-0.322583	1.27071	0.128018	1.2905	1.07285	1.21555	0.883349	-0.830878	-0.702703	-0.0125758	-0.596669	-0.810078	-0.0929073	-0.273424	0.40056	-0.315991
BV083_1051	NTHi_A	hypothetical_protein	1.64133	-0.116868	1.10511	0.569228	-0.129505	0.580422	-1.0715	-1.31707	-0.893178	0.317491	0.433435	0.727086	-2.17166	-1.16616	-1.70722	-0.0837294	0.187954	0.00099602	0.730863	0.35046	0.171301	1.10418	2.59458	1.44199	-0.104414	0.306857	0.237793	-1.24682	-0.756893	0.104732	0.117346	0.305961	0.221225	0.20736	-1.44945	-1.24323
BV083_1053	NTHi_A	8-oxo-dGTP_diphosphatase	1.53192	-0.811254	0.803333	0.373963	1.81843	0.913715	-0.303622	-0.399053	-1.29562	-0.125162	0.334377	-0.972663	-0.285698	-1.24994	-0.85602	1.34162	1.57479	1.9199	-0.180655	-0.629265	-0.598462	0.113576	1.43216	0.374261	1.03566	-0.590427	0.779777	-1.27581	-0.410672	-0.450902	-1.25833	-1.29309	-1.72706	-0.349688	0.151171	0.564764
BV083_1056	NTHi_A	ribosomal_protein_S2	1.26484	0.103009	0.791593	-0.27489	-0.0831179	-0.112814	-1.22519	-1.01429	-1.34506	-0.333523	-0.422513	-0.573617	-1.75017	-1.66038	-1.43162	0.210161	0.022515	0.435476	-0.307361	-0.377304	-0.184805	1.3415	2.17689	1.37225	0.904661	0.911307	1.08209	-0.184769	0.518385	0.351854	0.809514	0.953267	1.42372	-0.807541	-1.49854	-1.08552
BV083_1066	NTHi_A	lipopolysaccharide-assembly_family_protein	1.24337	0.764362	1.0197	1.07826	0.458645	1.01031	0.0422564	-1.40678	-1.36173	-1.06571	-1.22301	-0.627109	-0.947105	-1.67938	-2.05779	0.595918	0.504153	0.926651	-0.781755	-0.975936	-0.391022	1.01691	1.0768	1.10314	0.803445	1.17486	1.61993	-1.24675	0.443315	0.230456	-0.219371	-0.285996	0.206974	-1.17247	-0.0402421	0.162711
BV083_1076	NTHi_A	putative_dNA_polymerase_III_subunit_delta	0.843966	1.73168	0.903884	0.658017	0.813068	1.24209	-0.0425664	-0.713607	-0.480443	-0.838222	-0.502571	-0.458705	-0.102986	-0.239558	-0.754485	1.82128	1.92859	1.68734	-0.347375	-0.341549	0.0267843	0.916371	-0.421928	0.41161	1.22776	0.363698	0.309665	-1.47258	-1.2485	-1.26684	-1.27793	-1.20098	-1.30119	-1.39594	-0.44197	-0.0358845
BV083_1088	NTHi_A	tetratricopeptide_repeat_family_protein	2.03524	0.107405	1.24846	0.635419	0.796559	1.02644	-0.317771	-1.342	-1.34086	-0.708461	-0.452174	-0.632435	-1.38068	-2.16825	-1.54005	1.00412	0.913321	1.66396	-0.204881	-0.0824354	-0.0972354	0.511568	1.38972	0.702415	0.555839	0.338562	1.10846	-1.36264	0.315093	-0.776316	-0.424579	-0.433924	-0.142848	-1.17229	-0.0512111	0.278463
BV083_1105	NTHi_A	ribosomal_protein_L33	0.778166	0.977243	0.689767	0.43938	1.4524	0.935988	-0.216701	-0.774748	-0.677188	-0.244043	0.126576	-0.580148	-0.878376	-1.3153	-1.28946	1.55124	1.29125	1.62013	-0.817464	-0.564507	-1.61593	0.716945	0.588177	0.698938	1.91699	0.0177709	1.37077	-0.693988	-0.00840736	-0.0980614	-1.04979	-1.41262	-1.66058	-0.39955	-0.52352	-0.351342
BV083_1106	NTHi_A	ribosomal_protein_L28	1.24482	1.12524	0.8629	0.335574	1.10866	0.619352	-0.548113	-1.23301	-1.66993	-0.302627	-0.194418	-0.537878	-1.03862	-1.64875	-1.92302	1.15217	0.804341	1.21536	-0.965125	-0.0483496	-1.3926	1.09973	1.09402	1.08052	1.57323	0.238196	1.18061	-1.34095	0.0351563	0.370627	-0.625225	-0.929625	-0.220285	-0.247999	-0.25434	-0.0196455
BV083_1115	NTHi_A	hypothetical_protein	1.88832	-0.0177037	1.22799	0.501918	-0.133029	0.728912	-0.741003	-0.843703	-0.713428	0.121678	0.523554	0.741161	-0.846209	-2.27061	-1.81861	-0.0384632	0.592847	0.378243	0.457402	-0.885724	-0.104024	0.862589	2.50922	1.38142	0.160188	0.162336	0.689411	-1.35328	-0.302445	-0.495997	0.487793	0.420501	-0.0827875	-1.531	-0.992105	-0.665363
BV083_1116	NTHi_A	purine_nucleoside_phosphoramidase	1.72274	-0.942681	0.91648	-0.186731	0.836215	0.373508	-0.644378	-0.542807	-0.693131	0.744542	1.1176	0.204439	-1.40044	-0.71855	-1.37374	0.768103	1.30146	1.29214	0.359881	-0.90234	-0.0237401	0.781888	1.66316	1.61233	1.14045	-0.475833	0.853422	-0.961341	-0.426049	-0.59651	-0.270149	-0.528384	-1.95565	-0.898764	-0.801106	-1.34605
BV083_1120	NTHi_A	ribosomal_protein_S20	1.11351	1.21354	1.1905	-0.0798529	1.01056	0.258317	-1.12185	-0.685248	-0.89304	0.148763	0.698213	0.0140721	-1.86578	-1.22465	-1.24814	0.834613	0.895705	0.722692	0.0139461	-0.732325	-1.80692	1.24314	1.34581	1.45441	1.73258	-0.400768	1.12572	-0.319329	-0.327416	-0.312417	-0.30506	-0.600915	-0.297925	-0.105345	-1.36603	-1.32308
BV083_1123	NTHi_A	o-succinylbenzoate_synthase	1.86481	1.24817	0.808265	0.864473	-0.0388382	0.739663	-1.02609	-1.25029	-1.23656	-1.07305	-0.885468	0.0182052	-1.62583	-2.01502	-1.71171	0.494047	0.255287	0.904647	-0.67375	0.277365	-0.025352	1.22693	1.65753	0.98699	0.188701	0.688381	0.834764	-1.79712	-0.680248	0.200427	-0.144738	0.0931217	0.532494	0.392308	0.00108213	-0.0936085
BV083_1125	NTHi_A	acetyl-CoA_carboxylase%2C_biotin_carboxyl_carrier_protein	1.34054	0.707563	0.79995	0.170695	0.499421	0.425796	-0.724519	-1.23966	-2.12587	-0.919476	-0.740602	-0.778258	-0.826302	-1.38649	-1.44818	0.694627	0.57416	1.02942	-1.1158	-0.293161	-0.622974	1.27593	1.76212	1.36819	1.37442	1.16563	1.06094	-1.68711	-0.432861	0.185018	-0.598535	-0.281765	0.180975	0.00982683	0.167701	0.428663
BV083_1126	NTHi_A	acetyl-CoA_carboxylase%2C_biotin_carboxylase_subunit	1.67401	0.692822	0.997973	0.488259	0.320702	0.657644	-1.1233	-1.42412	-1.89434	-1.05652	-0.856569	-0.754548	-1.04026	-1.19625	-1.37242	0.747945	0.59801	1.02888	-0.805201	-0.467454	-0.902262	1.33782	1.50922	1.48268	1.19929	0.966458	1.19312	-1.4173	-0.294519	-0.235165	-0.235478	-0.228966	-0.0700564	-0.194197	0.278942	0.395177
BV083_1127	NTHi_A	hypothetical_protein	1.75026	-0.841508	0.852957	0.33376	-0.55075	-0.0179873	-1.52677	-1.07006	-0.612952	0.188512	0.315869	0.462522	-2.04218	-1.50365	-1.18327	-0.555102	-0.0996356	-0.369786	-0.0264368	-1.01416	-0.169768	1.06616	2.74104	1.38595	-0.335282	0.205629	0.052025	0.0775001	-0.787466	0.107802	1.17971	1.10456	1.34602	0.18674	0.177213	-0.827457
BV083_1132	NTHi_A	tRNA_dihydrouridine_synthase	1.60732	1.47216	1.30983	0.491558	0.486016	0.660754	-1.2305	-1.35245	-1.26243	-0.742423	-0.878618	-0.604456	-1.30141	-1.37386	-1.32193	0.76862	-0.0731059	0.83168	-0.917012	-0.372781	-0.49989	1.56598	1.12722	1.35338	1.21742	1.29159	1.09728	-0.777722	-0.202539	-0.168869	0.0362186	0.0259642	0.405962	-0.976834	-0.770132	-0.921979
BV083_1133	NTHi_A	fis_transcriptional_dual_regulator	1.71389	0.891893	1.26341	0.665996	0.567503	0.856056	-1.23525	-1.13978	-1.28476	-0.612808	-0.568583	-0.385432	-1.26508	-1.28499	-1.50227	0.729612	0.410899	0.963889	-0.535716	-0.492314	-0.481016	1.46363	1.66003	1.49277	1.09132	0.957012	1.07325	-1.22175	-0.453121	-0.158809	-0.146369	-0.314614	0.102135	-1.12203	-0.780434	-0.918167
BV083_1136	NTHi_A	putative_6-phosphofructokinase	1.05909	0.642594	0.916955	1.28137	0.559049	1.22072	-0.0301503	-1.59397	-1.28661	-1.29027	-1.15927	-0.522001	-0.608282	-1.97169	-1.76617	0.580708	1.02563	0.802867	-0.840758	-0.554276	-0.541713	0.956204	1.30771	1.09016	0.477958	1.34597	0.951089	-1.30837	0.559678	0.0668924	-0.1963	0.0922146	-0.173524	-1.43396	0.119528	0.220932
BV083_1137	NTHi_A	hypothetical_protein	0.584785	0.679474	0.609827	0.914691	0.462752	0.925168	-0.1648	-2.36412	-1.07893	-1.50068	-1.14698	-0.700771	-0.610645	-2.2446	-1.62518	0.522401	0.551767	0.385384	-1.83087	0.24968	0.169814	0.741341	1.56583	0.588861	0.219745	1.37469	0.545012	-0.677496	0.700692	0.690001	0.146955	-0.0649275	0.838936	-0.603015	0.795015	0.350191
BV083_1152	NTHi_A	ribosomal_protein_L34	0.801266	1.75132	0.846735	1.0655	0.792285	1.17405	-0.070953	-1.65667	-0.588665	-0.74461	-0.500708	-0.545396	-1.34768	-1.74673	-1.8283	0.914053	0.992362	0.931159	-0.890244	-0.503323	-0.753063	1.02781	1.11026	0.799656	1.38187	0.987954	1.17433	-0.643413	-0.831933	0.259745	-0.346804	-0.58364	-0.305872	-0.995642	-0.266535	-0.860172
BV083_1153	NTHi_A	ribonuclease_P_protein_component	1.50788	0.871215	1.11965	0.989013	0.679063	1.00273	-1.13697	-1.27724	-1.10015	-0.739877	-0.689633	-0.585091	-1.38967	-1.59303	-1.51106	0.898223	0.697271	0.896983	-0.773664	-0.318022	-0.373595	1.4209	1.7794	1.30574	0.921997	1.05914	0.878139	-0.861474	-0.419578	-0.145229	-0.0746548	-0.438636	0.0229447	-0.945826	-0.772935	-0.903958
BV083_1154	NTHi_A	hemolytic_domain_protein	0.951687	1.63573	0.950955	1.11661	1.09806	1.47305	-0.98127	-1.32709	-0.624568	-1.18779	-1.07675	-1.24694	-0.626089	-1.44043	-1.0851	1.14603	0.926858	1.21542	-1.12927	-0.390515	-1.02122	1.21382	0.590706	0.632978	1.27705	1.23368	0.791939	-0.427267	0.0708869	-0.618076	-0.427916	-0.653004	-0.0544871	-1.15276	-0.36126	-0.493635
BV083_1155	NTHi_A	inner-membrane_protein_insertion_factor	1.5986	1.13978	1.29676	1.28778	0.922102	1.29491	-0.731076	-1.50704	-0.984078	-0.986343	-0.733816	-0.66119	-0.985273	-1.30326	-1.32723	0.987192	0.723348	1.19604	-1.185	-0.678555	-0.693369	1.15361	0.946737	1.19039	0.981717	0.986783	0.925685	-1.03132	-0.118069	-0.663012	-0.652164	-0.774905	-0.322894	-0.790994	-0.167503	-0.334338
BV083_1156	NTHi_A	tRNA_modification_GTPase_TrmE	1.76032	1.233	1.35236	0.849063	1.11818	1.08277	-1.03234	-1.43672	-1.09805	-0.794793	-0.758335	-0.97118	-0.608119	-0.711807	-0.763631	1.137	0.612699	1.49454	-1.31234	-0.603975	-0.94748	1.06392	0.309641	1.12289	1.30024	0.95988	1.04984	-0.813047	-0.0450242	-0.914272	-0.459201	-0.885568	-1.05731	-0.821981	-0.175723	-0.23545
BV083_1158	NTHi_A	sulfatase_family_protein	1.4607	1.30475	1.32875	1.35651	0.83613	1.35081	-0.807739	-1.53567	-1.14256	-1.00962	-1.11055	-0.413595	-0.503073	-1.05981	-1.22296	0.7583	0.569784	0.86954	-0.887936	-1.10814	-0.464418	1.37209	0.551663	1.42702	0.890975	1.22976	0.634605	-0.743336	0.220064	-1.00353	-0.278033	-0.777771	-0.423597	-1.44575	-0.205819	-0.0175431
BV083_1173	NTHi_A	putative_uDP-N-acetylglucosamine_acyltransferase	-0.112038	0.272472	2.14831	0.452208	0.254814	0.500352	-1.93988	-1.03897	-0.666227	0.0890753	0.343945	0.472994	-1.08479	-0.383918	-0.657157	-0.211011	-0.277862	-0.799982	-0.215478	-0.784058	-0.289007	2.75454	2.15292	1.10701	-0.259007	0.427589	0.161508	-0.0900654	-0.53372	-1.19104	1.06252	1.0406	0.155283	-0.689614	-0.654415	-1.51791
BV083_1183	NTHi_A	ABC_transporter_family_protein	1.36022	0.931917	0.598736	1.10108	0.953543	1.14603	-0.596196	-1.53988	-1.49632	-1.20481	-1.08947	-1.19128	-0.370156	-0.81125	-1.09744	1.14175	0.913189	1.45177	-1.15873	-0.280233	-0.956442	0.986213	0.247948	1.29999	1.3802	1.15113	1.01021	-1.11287	0.15907	-0.154379	-0.5763	-0.920164	-0.745875	-0.903843	0.178003	0.194633
BV083_1190	NTHi_A	lipid-A-disaccharide_synthase	1.3511	1.59281	0.558238	1.32396	0.411054	1.17096	-0.521726	-1.58331	-1.28591	-1.62157	-1.47619	-0.781903	-0.630662	-0.874112	-1.32966	1.0383	0.630523	0.880578	-0.657277	-0.183901	-0.0718689	1.37583	0.779607	1.04545	0.800554	1.46255	0.993985	-1.21399	-0.77496	0.0471658	-0.576017	-0.539563	0.0169644	-1.2065	-0.0804063	-0.0700974
BV083_1207	NTHi_A	CTP_synthase	1.02774	1.40164	0.869289	0.894262	0.813573	1.03351	-0.346145	-1.28678	-1.43629	-1.18974	-1.18627	-1.12596	-0.125645	-1.26526	-1.13478	1.23373	0.899235	1.38773	-1.4546	-0.621584	-0.761826	1.01249	0.123662	0.914489	1.28365	1.20807	1.19269	-1.20599	0.358022	0.221381	-0.586341	-0.358586	0.1026	-1.36114	-0.323238	-0.207575
BV083_1210	NTHi_A	amino_ABC_transporter%2C_permease%2C_3-TM_region%2C_His/Glu/Gln/Arg/opine_family_domain_protein	2.31367	0.880606	1.11461	0.830676	0.701389	0.842657	-1.23722	-1.38931	-1.04317	-0.529735	-0.442311	-0.429585	-0.88262	-1.22382	-0.865539	0.802452	0.54038	1.17122	-0.855899	-0.680947	-0.59253	1.22527	1.58369	1.41515	0.854431	0.84185	0.85824	-1.19988	-0.19506	-1.26489	-0.172625	-0.330514	-0.772195	-1.16558	-0.493284	-0.209564
BV083_1227	NTHi_A	cytochrome_C_biogenesis_family_protein	0.714844	-0.268584	-0.0322001	-0.145839	-0.439568	-0.154463	-0.920402	-1.2779	-0.855051	-0.401167	-0.969522	-0.448808	-1.05184	-1.46814	-1.96634	-0.409517	-0.297105	-0.407752	-0.930804	-0.218572	-0.980068	0.943238	2.12775	1.80937	0.655166	1.05091	1.90689	-0.168277	1.25461	0.838566	0.526491	0.851278	1.62468	0.143162	-0.640622	0.0056048
BV083_1288	NTHi_A	thiol_reductant_ABC_exporter%2C_CydC_subunit	1.90345	-0.00496627	0.657101	0.489606	0.348222	0.830108	-0.307415	-1.34444	-1.38026	-1.01064	-0.978978	-0.724946	-1.31096	-2.22014	-2.10765	0.634541	0.693349	1.39665	-0.339249	0.0306711	0.238401	0.456959	1.42774	1.23438	0.539537	0.751365	1.12946	-1.23924	0.21836	-0.314317	0.17403	-0.267251	0.0785207	-0.976772	0.622677	0.672088
BV083_1289	NTHi_A	thiol_reductant_ABC_exporter%2C_CydD_subunit	1.60148	0.37147	1.03485	0.812388	0.298175	0.913075	-0.124208	-1.40729	-1.508	-1.12313	-0.880962	-0.673877	-1.34089	-2.03709	-2.43432	0.560155	0.652283	0.958348	-0.23715	0.080794	0.531415	0.826185	1.32486	1.01357	0.250454	0.873348	0.874605	-1.37544	0.208788	-0.0456273	-0.127963	0.094852	0.586001	-1.17961	0.148483	0.479963
BV083_1291	NTHi_A	chaperone_and_weak_protein_oxidoreductase	1.40504	0.68796	1.53402	0.746244	0.145154	0.717336	-1.07756	-1.93824	-1.20353	-0.324554	-0.128663	0.181227	-1.78799	-1.63556	-1.53573	0.275235	0.483282	0.1919	-0.980479	-0.259739	-0.605932	1.34241	2.7498	0.825382	0.176476	0.377974	0.648014	-0.659432	-0.677685	0.16681	0.126576	0.252998	0.542079	0.315462	-0.540222	-0.536063
BV083_1296	NTHi_A	monothiol_glutaredoxin%2C_Grx4_family	1.69915	0.371324	1.47271	0.0740377	1.53411	0.208481	-1.00159	-1.14557	-1.13702	0.0273839	0.468019	-0.624925	-0.929403	-0.856944	-1.30371	1.3	0.943813	1.36563	-0.871398	-0.913621	-0.857621	1.04485	1.62408	1.37905	1.51977	-0.311798	0.614764	-1.18433	-0.385251	-0.854425	-0.836238	-1.11859	-0.34197	-0.196114	-0.44877	-0.32789
BV083_1304	NTHi_A	sprT-like_family_protein	1.40553	0.822993	1.29339	0.694147	0.651174	0.730312	-0.693631	-1.7634	-1.38422	-0.514156	-0.880646	-0.679866	-1.30153	-1.43184	-1.68024	0.953856	0.903968	1.2193	-0.602148	-0.0468813	-0.0485894	1.24854	1.52717	1.37771	1.11195	0.983816	0.575157	-0.772411	-0.34887	-0.244221	0.140566	-0.147898	-0.542424	-1.32833	-0.368088	-0.860191
BV083_1307	NTHi_A	amino_ABC_transporter%2C_permease%2C_3-TM_region%2C_His/Glu/Gln/Arg/opine_family_domain_protein	2.13643	0.731337	1.23601	0.367728	-0.530096	0.131627	-1.48834	-1.61692	-1.0286	-0.698003	-0.923769	-0.223112	-1.87769	-1.38938	-1.47722	0.149623	-0.142418	0.18001	0.120073	0.553956	0.530737	1.29028	1.48884	1.27455	0.513641	1.04317	1.0234	-0.767099	-0.00945009	-0.424522	0.566022	0.665702	0.957832	-0.960956	-0.499142	-0.904253
BV083_1308	NTHi_A	amino_ABC_transporter%2C_permease%2C_3-TM_region%2C_His/Glu/Gln/Arg/opine_family_domain_protein	2.22077	0.880192	1.45736	0.311334	-0.493233	-0.0505856	-1.41278	-1.17692	-1.06482	-0.620433	-0.662926	-0.225991	-1.96251	-1.17318	-1.34591	-0.204844	-0.542748	-0.109415	0.00802368	0.35299	0.581051	1.24856	1.36601	1.46419	0.19015	0.960585	0.74056	-0.748872	-0.429371	-0.651116	0.878132	1.03836	1.3356	-0.686478	-0.458643	-1.01309
BV083_1309	NTHi_A	artI	2.35819	0.833542	1.63447	0.450496	0.12221	0.167051	-1.50348	-1.0955	-1.09583	-0.133039	-0.137862	-0.0303878	-2.04972	-0.959056	-1.61738	-0.029282	0.232592	0.0766569	0.199449	-0.0632546	0.388068	1.0791	1.39918	1.59305	0.25626	0.500198	0.794225	-0.878702	-0.422786	-0.682675	0.659616	0.654019	0.65424	-0.957972	-1.0678	-1.32788
BV083_1310	NTHi_A	ABC_transporter_family_protein	2.40471	2.00593	1.65501	0.659921	0.79102	0.345446	-0.585002	-0.843041	-1.41957	0.0144504	0.23456	-0.188838	-0.983943	-0.969013	-1.96846	0.0787832	0.550781	0.327637	-0.163218	-0.184001	-0.261694	0.813008	0.376047	1.33834	0.662994	0.18135	1.24967	-1.40367	-0.714502	-0.177265	0.33027	-0.483277	-0.21018	-1.55887	-1.03962	-0.865767
BV083_1322	NTHi_A	putative_dNA-dependent_helicase_II	0.0633278	1.17759	0.747276	1.70887	1.39402	1.36827	0.161547	-0.847665	-0.723319	-0.529907	-1.29537	-2.1019	-0.124314	-0.937902	-0.520027	1.08513	0.968901	0.729904	-2.17046	-0.437989	-0.950621	0.24524	0.0970975	0.0685368	0.633787	1.75961	0.797498	0.356259	0.623231	0.290147	-0.0996594	-1.53166	-0.340487	-1.30334	-0.235133	-0.126489
BV083_1334	NTHi_A	phosphate_acetyltransferase	0.840775	0.474557	0.588606	0.438851	-0.256584	0.437505	0.249898	-0.752654	-0.873735	-1.18527	-1.08024	-0.532575	-1.80161	-2.72451	-2.46601	1.03471	1.44353	1.51925	0.767389	0.8513	1.50928	0.0812406	0.234166	-0.186299	-0.0808754	0.208782	0.450844	-0.814515	0.281667	0.0286829	0.408145	0.441757	0.659948	-0.980895	0.220323	0.564579
BV083_1336	NTHi_A	conserved_inner_membrane_protein	1.62055	0.183435	1.31272	0.752404	0.0232506	0.931504	-1.8545	-1.23551	-0.639369	-0.158367	-0.281607	0.680105	-2.04462	-1.71876	-1.27497	0.731721	-0.284484	0.279938	-0.0736978	-0.474265	-0.486827	1.54228	1.9538	1.4336	0.659183	0.651282	0.537631	0.289412	0.0983879	-0.730425	0.139768	-0.338629	0.551771	-0.907389	-0.557884	-1.31144
BV083_1343	NTHi_A	peptide_chain_release_factor_2	0.973099	0.751232	0.871842	0.712309	1.2571	0.963649	-0.642282	-1.35577	-1.04769	-0.898094	-0.789571	-0.935684	-0.885552	-1.65206	-1.23707	1.51927	1.312	1.64396	-0.887971	0.0460754	-0.404972	1.06283	0.756021	0.727241	1.58956	0.701494	1.12606	-0.775712	0.182295	-0.584054	-0.997103	-1.08545	-0.906685	-0.895069	-0.197545	-0.0176978
BV083_1344	NTHi_A	thiol:disulfide_interchange_protein_dsbC	1.57684	1.14963	1.38215	1.08066	1.0625	1.14719	-0.922255	-1.35741	-0.934691	-0.601386	-0.530987	-0.414532	-0.931816	-0.858227	-1.2508	1.15647	0.931121	1.30509	-0.84129	-1.07866	-1.13734	1.27231	0.961182	1.00883	1.11581	0.86688	0.957364	-0.884219	-0.413749	-0.50517	-0.575276	-0.900569	-1.00021	-0.855687	-0.424362	-0.555379
BV083_1345	NTHi_A	single-stranded-DNA-specific_exonuclease_RecJ	1.29845	1.12296	0.834411	0.796981	1.08936	1.02016	-0.713281	-1.53885	-1.37697	-0.673525	-0.671207	-0.871546	-0.552467	-1.3577	-1.37891	1.31663	0.962105	1.60401	-0.900166	-0.0739837	-0.771206	1.11789	0.302296	1.03879	1.44663	0.9093	1.00789	-1.14548	0.12708	-0.0746659	-0.714198	-1.11772	-0.796344	-1.12744	-0.0448092	-0.094474
BV083_1346	NTHi_A	DSBA-like_thioredoxin_domain_protein	1.2382	0.661929	1.10423	1.25899	1.53484	1.44614	-0.407963	-1.0653	-1.26001	-0.901606	-0.633532	-0.580859	0.276739	-0.524922	-0.884555	1.27009	1.00892	1.82959	-0.330643	-0.875963	-0.820804	0.13782	-0.165607	1.04024	1.22561	0.0787877	0.701563	-0.827244	0.550079	-0.590094	-0.651542	-0.903747	-2.4092	-0.959815	-0.484913	-0.0854535
BV083_1360	NTHi_A	ppc	1.32181	0.0103377	0.759797	0.121405	-0.160555	0.0740849	-0.882193	-1.26771	-1.33136	-0.323231	-0.480716	-0.259475	-1.85655	-1.81149	-1.89726	-0.398714	-0.311405	0.0293152	-0.522193	-0.571992	-0.524816	1.21426	1.83955	1.43483	0.673876	0.763098	0.712221	0.0521973	0.926717	0.787448	1.42141	1.54883	0.93425	-0.73876	-0.632641	-0.654386
BV083_1370	NTHi_A	50S_ribosomal_subunit_protein_L25	1.39065	1.01241	1.01521	0.271639	0.745177	0.443579	-1.32073	-1.49512	-1.50056	-0.455239	-0.447613	-0.682704	-1.57795	-1.67259	-1.64609	1.17383	0.343207	0.83317	-1.03996	-0.439345	-0.749002	1.43015	1.76724	1.26397	1.26239	0.70471	0.914432	-0.70808	-0.411015	0.315172	0.0481046	-0.150065	0.42131	-0.290636	-0.307748	-0.46193
BV083_1391	NTHi_A	tyrosine--tRNA_ligase	1.67858	0.836629	1.35922	0.730209	0.560468	0.868136	-1.04026	-1.73885	-1.0718	-0.478094	-0.264644	-0.0463292	-1.19631	-1.58081	-1.38889	0.753355	0.988867	1.00555	-0.410706	-0.00362271	-0.52537	1.48347	1.66032	1.32528	0.708082	0.843394	0.84074	-1.41436	-0.504158	-0.588345	-0.557954	-0.863564	-0.500959	-0.526498	-0.0481526	-0.892628
BV083_1395	NTHi_A	tRNA_nucleotidyltransferase	1.38781	1.23122	0.864485	0.895495	0.934017	0.895209	-0.412618	0.347582	-1.45278	-0.819344	-0.597068	-0.101329	-0.557712	-0.213547	-1.27773	0.112329	-0.106176	-0.00279703	-1.09075	-0.66776	-0.81115	1.29725	0.643823	2.11807	0.938117	1.05389	1.65238	-1.53033	-0.939859	0.374016	-0.609406	0.0511321	0.103047	-0.477697	-1.82048	-1.41133
BV083_1396	NTHi_A	bacterial_SH3_domain_protein	1.16091	0.856321	1.10153	0.6038	0.587168	0.71725	-0.820788	-0.719999	-0.634458	-0.270475	-0.38315	-0.0998838	-1.01006	0.0509911	-1.05858	-0.286336	-0.256127	-0.366663	-0.876207	-0.865661	-0.728686	1.72326	1.69885	1.99752	0.9912	1.05627	1.4785	-0.911798	-1.19945	0.364708	-0.602166	-0.108883	0.600019	-0.305191	-1.12751	-2.35623
BV083_1410	NTHi_A	adhesin	1.56265	0.648047	1.13896	0.592948	0.865231	0.774799	-0.537168	-1.16438	-1.38847	-0.794054	-0.677121	-0.736108	-1.03828	-2.03918	-1.80016	1.10995	1.16549	1.73965	-0.517989	-0.829025	-0.58195	0.797994	0.60453	0.92301	1.3033	0.37527	1.14096	-1.12155	0.57598	-0.385669	-0.213793	-0.123226	-0.555653	-1.15251	-0.00570124	0.343209
BV083_1466	NTHi_A	sodium:dicarboxylate_symporter_family_protein	1.58583	1.00954	1.87865	0.557526	0.720844	0.5751	-0.472713	-1.47983	-1.28348	-0.311112	-0.468095	-0.575513	-1.37049	-2.06041	-2.08487	0.214504	0.010479	0.249522	-0.825632	-1.28679	-0.482126	1.12102	0.802042	0.694715	0.70988	0.373539	0.712002	-0.384304	0.938059	-0.124209	0.644584	0.464176	1.25682	-1.45572	0.110134	0.0363324
BV083_1491	NTHi_A	ABC_transporter_family_protein	1.3816	0.109753	0.869024	0.635296	0.139402	0.760979	-0.641381	-1.65742	-1.15239	-1.15438	-0.847475	-0.867749	-1.39088	-2.29407	-1.78705	1.05794	0.852468	1.42583	0.188863	0.29515	0.803823	0.826552	1.32978	0.941257	0.670669	0.817797	1.00029	-0.967624	0.714224	-0.576363	0.100181	-0.455722	0.414738	-1.13023	-0.257711	-0.155162
BV083_1503	NTHi_A	carbonic_anhydrase_2	1.39052	0.836235	1.04529	0.829108	1.04541	1.05327	-0.690541	-1.34212	-1.13789	-0.959204	-0.676108	-0.909839	-0.953281	-1.41472	-1.42562	1.19375	1.09718	1.48773	-0.72464	-0.557595	-0.409453	1.15073	0.893106	1.06669	1.355	1.01241	1.16048	-1.15666	-0.0835288	-0.272201	-0.877646	-0.575032	-0.678925	-1.03253	-0.24545	-0.493929
BV083_1508	NTHi_A	thiamine-monophosphate_kinase	1.38791	1.12988	1.29499	0.84174	1.14191	1.05109	-0.672634	-1.24647	-0.984163	-0.931208	-0.738402	-0.867052	-0.852227	-1.52235	-1.30292	1.28074	0.95994	1.60373	-1.11954	-0.827217	-0.716944	0.946892	0.616967	0.876933	1.30854	0.79286	1.09262	-1.12544	-0.132418	-0.690703	-0.719263	-1.01641	-0.620037	-0.474032	0.18057	0.0521105
BV083_1512	NTHi_A	4-hydroxy-tetrahydrodipicolinate_reductase	0.539366	0.973544	0.597023	0.6913	1.45612	1.08106	0.47786	-0.614275	-1.4596	-0.904294	-0.782479	-1.32997	0.177423	-1.10989	-1.48652	1.34779	1.08859	1.68648	-1.25479	-0.601017	-0.922042	0.145054	-0.735416	0.546301	1.46585	0.771394	1.3965	-1.18655	0.634245	0.377461	-0.881753	-0.788244	-0.987993	-1.09816	-0.0244291	0.714058
BV083_1513	NTHi_A	putative_dihydrodipicolinate_reductase	1.16447	1.50246	0.913486	0.821544	0.576154	0.89912	-0.0537228	-1.3704	-1.76221	-0.836503	-0.774813	-0.919577	-0.322742	-1.64017	-1.56004	1.01876	0.678684	1.36117	-0.728765	-0.774187	-0.625754	0.643298	0.110691	1.25079	1.02569	1.29078	1.37555	-0.883554	0.360294	0.262743	-0.564582	-0.0619909	-0.471644	-1.83717	-0.0158229	-0.0520297
BV083_1547	NTHi_A	transcription_elongation_factor_GreA	1.01027	1.1843	1.14784	0.683338	1.00657	0.774886	-0.500727	-0.689268	-1.66654	-0.953322	-0.706507	-0.855607	-0.798195	-1.30577	-2.1602	1.01504	0.645492	1.09242	-1.05361	-1.24089	-0.641401	1.25244	0.457033	1.19352	1.4413	1.05476	1.33958	-0.63573	-0.228697	0.503483	-0.346837	-0.0524773	-0.0881775	-1.26731	-0.357367	-0.253628
BV083_1549	NTHi_A	ribosomal_RNA_large_subunit_methyltransferase_J	0.868778	1.3584	0.406972	0.529758	1.21965	0.894726	-0.215135	-1.06857	-1.70657	-1.03665	-1.09184	-1.18868	-1.02824	-1.13852	-1.63803	1.12566	0.913294	1.4648	-0.0896925	0.213314	-0.465311	0.826237	0.00882856	1.07365	1.65614	1.04426	1.48119	-0.438899	-0.1985	0.44835	-1.12902	-0.488083	-0.322657	-1.4139	-0.573042	-0.302673
BV083_1555	NTHi_A	efflux_transporter%2C_outer_membrane_factor_(OMF)_lipo%2C_NodT_family_protein	1.33624	0.896199	0.351952	0.548823	0.48828	0.692509	-0.581294	-1.36016	-1.7648	-0.906428	-0.875716	-0.806787	-0.702725	-1.12561	-1.67763	1.04469	0.787827	1.20386	-1.25719	-0.648522	-1.01847	1.13496	1.19018	1.66886	1.38884	1.10156	1.29837	-1.06419	-0.21215	0.457828	-0.162272	-0.471262	0.120959	-0.988437	-0.00883916	-0.0794774
BV083_1569	NTHi_A	GTP_cyclohydrolase_I	0.494328	1.20326	1.08973	0.557403	0.531431	0.517117	-0.591533	-1.76238	-1.36818	-0.912138	-0.945605	-0.647038	-0.988978	-1.67149	-1.55359	0.972583	0.280283	0.523342	-1.39881	-0.365403	-0.220813	1.54999	1.10292	1.44616	1.45783	1.33045	1.46908	-0.370806	0.206063	-0.377722	-0.992078	-0.505611	0.547083	-0.728794	0.0572429	0.0646623
BV083_1581	NTHi_A	tRNA_pseudouridine_synthase_C_family_protein	1.14849	1.07166	0.511971	0.927242	0.266755	0.405377	0.252467	-0.673555	-0.967211	0.0601793	-0.698208	0.183844	-1.94644	-3.00105	-1.24859	-0.112472	-0.351509	-0.153794	0.303829	0.586593	-0.890356	1.49826	1.89423	0.344066	0.250425	0.719671	0.264537	-1.75118	-0.998674	0.0331097	-0.231574	-0.64877	0.619308	0.562576	1.04022	0.728566
BV083_1584	NTHi_A	cold_shock_domain_protein_CspD	-0.0994533	1.27936	1.81037	0.485582	0.541564	0.319083	-0.928194	-1.08917	-0.978465	0.0805696	-0.0862766	0.0846821	-1.54574	-1.00001	-1.17166	0.341127	0.0797395	0.0814711	-0.246047	-0.61786	-0.35294	2.52614	1.78701	1.34604	0.776635	0.503151	0.939344	-0.233277	-1.05363	-0.595733	0.344777	1.06524	-0.852681	-1.03676	-1.00191	-1.50207
BV083_1592	NTHi_A	hypothetical_protein	0.954431	0.933038	1.60266	0.229078	-0.0379917	0.206053	-0.984552	-0.760541	-1.70982	-0.432963	-0.3615	-0.138325	-1.51975	-1.28146	-2.17425	0.423177	0.376478	0.497227	-0.125341	-0.426321	0.0864994	2.01419	1.24911	1.7085	0.632844	0.826605	0.922002	-0.858648	-1.0148	-0.00773913	0.591008	0.61668	0.746224	-0.962607	-0.603027	-1.21618
BV083_1599	NTHi_A	antA/AntB_antirepressor_family_protein	1.27697	0.578921	1.20756	0.622949	1.01287	0.886012	-0.378884	-0.839629	-1.49241	-0.780836	-0.319864	-0.412238	-0.755973	-1.43054	-2.26432	1.38636	1.31734	1.32891	-0.455032	-0.334308	-0.480814	1.04616	1.00733	0.90159	1.35878	0.562681	0.966132	-1.44155	-0.0760814	-0.0311301	-0.435991	-0.547631	-0.814921	-1.46088	-0.525579	-0.18192
BV083_163	NTHi_A	hypothetical_protein	1.23225	0.823227	1.26498	1.02803	0.840022	1.04987	-0.756044	-1.63967	-1.1727	-1.09481	-0.859	-0.869706	-1.14531	-2.01219	-1.62888	0.90962	0.949237	1.046	-0.807419	-0.165552	-0.438605	1.09082	1.24871	0.893634	0.937459	1.11622	1.17493	-0.719336	0.383452	-0.290021	-0.178183	-0.497752	-0.138414	-1.02514	-0.287958	-0.261767
BV083_1645	NTHi_A	putative_C32_tRNA_thiolase	1.30417	1.23339	1.0595	0.937125	0.895052	1.13049	-0.6422	-1.30969	-1.14043	-0.961232	-0.8985	-0.792736	-0.918605	-1.22148	-1.31769	0.985823	0.942463	1.19339	-1.16304	-0.815058	-0.846859	1.1843	1.22782	1.17206	1.30172	1.20071	1.10545	-1.07538	-0.354565	-0.190974	-0.403132	-0.722674	-0.396283	-0.74729	-0.446555	-0.509083
BV083_1646	NTHi_A	sulfur_relay%2C_TusE/DsrC/DsvC_family_protein	1.28246	0.997382	1.0018	0.659158	1.12609	1.11289	-0.718649	-1.157	-1.07904	-0.918417	-0.898084	-1.24215	-0.657086	-1.31788	-1.06988	1.30725	0.96705	1.54796	-0.87955	-0.758132	-0.730125	1.24289	0.404334	1.1603	1.59017	0.790704	1.1434	-0.964094	-0.0752632	-0.326769	-0.353235	-0.901275	-0.750326	-1.26975	0.228933	-0.49607
BV083_1665	NTHi_A	glutamine--tRNA_ligase	1.21657	0.547409	1.06838	0.705319	0.989249	0.780634	-0.545339	-1.13212	-1.60599	-1.04459	-0.744992	-0.719227	-1.01811	-1.81601	-1.76252	0.950989	0.752651	1.12708	-1.40592	-0.818349	-1.19246	1.07394	1.21047	1.24182	1.29377	0.838943	0.954226	-0.99187	0.67921	0.122613	-0.0437941	-0.12274	0.221226	-0.573778	-0.329267	0.0925987
BV083_1667	NTHi_A	sodium/proline_symporter	1.14164	1.37754	0.794095	0.851229	0.876257	1.06788	-0.639208	-1.77357	-1.31025	-0.913458	-0.931879	-0.80978	-0.351782	-1.17324	-1.38643	1.03786	0.744529	1.18677	-1.1644	-0.539278	-0.940393	1.23311	0.932112	1.11739	1.33571	1.23759	1.1486	-1.25293	-0.00331156	-0.0377844	-0.53338	-0.766646	-0.750924	-0.778986	-0.12507	0.100401
BV083_1668	NTHi_A	tRNA_(mo5U34)-methyltransferase	1.87609	0.313811	0.880226	0.91565	1.07904	0.876642	-1.18964	-1.35229	-1.5034	-0.626774	-0.633611	-0.702129	-0.890763	-1.26563	-1.51152	1.08391	0.879552	1.58791	-0.667096	-0.718269	-0.411041	1.05547	1.21044	1.49733	1.1634	0.293222	0.960557	-1.24211	0.235185	-0.462175	-0.429371	-0.514715	-0.872727	-0.677074	-0.30847	0.0703644
BV083_1669	NTHi_A	cytidine_deaminase	1.25538	1.251	1.08095	0.608009	0.375647	0.888594	-0.933116	-1.27172	-1.23335	-1.00826	-1.07161	-0.863113	-1.1601	-1.31286	-1.5332	1.72936	1.18839	1.83395	-0.3457	0.0506679	0.123437	1.16085	0.196557	0.989469	1.16468	1.05579	0.860629	-0.90452	-0.322425	-0.441207	-0.219207	-0.377338	-0.534636	-1.16057	-0.524441	-0.596009
BV083_1673	NTHi_A	potA	1.25476	0.683084	1.17002	0.800881	0.369628	0.83475	-0.889878	-1.69052	-1.40324	-1.11577	-0.936674	-0.568554	-1.02079	-1.89687	-1.58882	0.515933	0.437878	0.67091	-1.36243	-1.09577	-0.879168	1.26128	1.86813	1.12805	0.786677	1.01611	0.917078	-0.546094	0.346101	0.148193	0.474875	0.188956	0.560491	-0.531772	0.03165	0.0609049
BV083_1674	NTHi_A	potB	2.00242	-0.215952	1.31543	0.590202	0.097107	0.567025	-1.38758	-2.07924	-1.28855	-0.58943	-0.66565	-0.157383	-1.13898	-1.44295	-0.918224	0.203175	-0.0468319	0.604193	-0.750351	-1.00278	-0.541016	1.31257	2.5057	1.34971	0.345494	0.781633	0.804977	-0.789945	0.32879	-0.775025	0.453099	0.469748	0.464624	-0.373766	-0.0402877	0.00804744
BV083_1686	NTHi_A	T-protein	1.69436	1.05433	1.754	0.302138	0.0258939	0.531273	-1.43599	-1.40118	-1.04879	-0.345337	-0.391214	-0.116807	-0.945454	-1.17895	-0.905154	0.815754	0.868496	0.984989	0.566558	0.174324	1.19216	1.57484	1.07448	1.03425	0.349389	0.453797	0.432669	-1.28995	-0.305106	-1.52482	0.231065	-0.150275	-0.0459127	-1.51776	-1.09588	-1.41619
BV083_1694	NTHi_A	translation_initiation_factor_IF-2	1.40252	-0.264586	0.613324	-0.0174366	0.0956643	0.0933206	-0.975926	-1.52243	-1.7282	-0.947076	-1.16398	-0.942896	-0.452933	-1.67285	-1.24637	0.411047	0.231178	1.07553	-0.675464	-0.337212	-0.38757	1.16351	0.965354	1.46353	1.44037	0.774961	1.79296	-0.609311	1.52238	-0.523487	0.0983276	0.297898	0.607967	-1.46347	0.0972606	0.784079
BV083_1695	NTHi_A	transcription_termination/antitermination_L_factor	1.3643	0.524305	1.09088	0.509002	0.858831	0.724248	-0.997168	-1.18874	-1.36957	-0.844848	-0.950989	-0.889595	-0.924245	-1.4576	-1.32823	0.991196	0.70222	1.23566	-0.85011	-0.643687	-0.767773	1.45501	0.597896	1.48929	1.76418	1.00429	1.40992	-0.689634	0.585611	-0.618804	-0.341591	-0.434361	-0.154691	-1.18692	-0.443093	-0.225192
BV083_1696	NTHi_A	ribosome_maturation_protein	0.836381	0.832802	0.921462	0.661648	1.22359	0.862083	-0.394695	-0.759101	-1.31225	-0.817418	-0.666534	-1.33778	-0.629809	-1.15918	-1.26086	1.20522	1.05837	1.34781	-1.15749	-0.313312	-0.886155	1.18341	-0.0306713	1.03528	1.97787	1.05674	1.49411	-0.627	0.361032	0.0108759	-0.889616	-0.923443	-0.208575	-1.35947	-0.886376	-0.448956
BV083_1708	NTHi_A	hypothetical_protein	1.28838	1.18109	1.23981	0.990964	0.645607	0.858823	-0.601194	-1.58638	-1.50807	-0.905382	-1.22136	-0.805328	-1.18814	-1.48385	-1.53104	0.73086	0.454579	0.677593	-1.64562	-0.346215	-0.767139	1.28523	1.21992	1.13406	0.922976	1.21395	1.10406	-0.59742	0.266539	0.0102439	0.0584279	-0.0735736	0.418024	-0.916714	-0.374957	-0.148759
BV083_1710	NTHi_A	DNA_gyrase%2C_A_subunit	1.50282	0.349854	1.09616	0.797313	0.338056	0.797666	-0.763374	-1.73483	-1.45659	-1.30568	-1.34451	-0.804965	-1.08854	-2.10372	-1.23491	1.02516	0.934276	1.26962	-0.9035	0.515926	0.147523	1.10616	1.46498	0.759256	0.463698	0.791372	0.806057	-1.24177	0.459591	-0.681797	-0.13168	-0.0573081	0.40824	-0.650725	0.186808	0.283363
BV083_1723	NTHi_A	hypothetical_protein	1.03427	1.28428	1.42708	1.25153	0.857007	1.30874	-0.60849	-1.31332	-0.68807	-0.807815	-0.5161	-0.152762	-1.02579	-1.57907	-1.65103	0.731042	0.986488	0.567167	-0.776576	-0.716161	-0.749968	0.977316	2.0366	0.963148	0.73893	1.10987	1.05078	-0.640569	-0.838663	-0.345973	-0.565673	-0.806987	-0.24565	-0.701666	-0.815206	-0.778698
BV083_1724	NTHi_A	high-affinity_nickel-transport_family_protein	2.31504	0.865219	0.826662	0.990597	1.08729	1.22893	-0.59886	-1.98314	-1.01673	-0.288293	-0.279031	-0.321225	-0.782814	-1.18111	-1.57929	0.576335	0.7241	0.804468	-0.508638	-0.03819	-0.925306	0.794666	1.88768	1.04661	0.657677	0.59667	0.639094	-1.39431	-0.582819	-0.217077	-0.743798	-0.488467	-0.965975	-1.12823	-0.0696957	0.0519586
BV083_1732	NTHi_A	putative_gamma-glutamyl_phosphate_reductase	-0.339221	1.64005	0.539296	0.886351	0.676326	1.09484	0.784973	-1.03162	-0.683972	-0.783177	-0.705142	-0.838841	-0.16628	-2.08266	-1.96531	0.691469	0.568272	0.644792	-1.71259	0.0337272	0.333441	0.449612	-0.381393	0.550528	1.1729	2.03139	1.33528	-0.9054	0.830396	0.482355	-0.61917	-1.24604	-0.316037	-1.08757	-0.172015	0.29044
BV083_1749	NTHi_A	tetratricopeptide_repeat_family_protein	1.15107	1.40929	1.02002	0.936689	0.720501	1.271	-0.314315	-1.23764	-1.4081	-1.51416	-1.32942	-1.06601	0.184576	-1.26788	-1.22786	1.12259	0.891516	1.48425	-1.01939	-0.541475	-0.570593	0.721004	-0.362934	0.880494	1.19006	1.18442	0.87208	-1.02513	0.406272	-0.270249	-0.262772	-0.628534	-0.22519	-1.67024	0.108994	0.387059
BV083_1750	NTHi_A	hypothetical_protein	0.491366	2.14781	1.21066	1.15256	-0.0687125	1.01628	-0.893923	-2.24	-0.575702	-1.29164	-1.25426	-1.03245	-0.683867	-1.52533	-1.3104	1.36121	0.208807	0.410228	-1.45664	-0.846202	-0.0221148	1.33534	0.414152	0.566739	0.392791	1.53379	0.454539	-0.0732594	0.0145991	-0.284085	0.130919	0.283981	0.869013	-0.609723	0.340108	-0.166589
BV083_1751	NTHi_A	integration_host_factor%2C_beta_subunit	1.39555	0.873598	1.62976	1.14919	0.76646	1.16825	-1.11726	-1.36615	-0.88252	-0.761554	-0.702854	-0.282734	-1.43286	-1.65595	-1.20126	0.995594	0.748707	0.657833	-0.676454	-0.7502	-0.233346	1.35373	1.77651	1.16725	0.751857	1.00703	0.621911	-0.418497	-0.566776	-0.772776	-0.323764	-0.395479	-0.077379	-0.811194	-0.402462	-1.23175
BV083_1759	NTHi_A	nlpC/P60_family_protein	1.58589	0.281395	1.35627	1.11586	0.719646	0.900069	-0.859636	-1.58314	-0.77223	-0.940432	-0.416581	-0.106854	-1.02049	-1.73207	-0.863126	0.694265	0.746241	0.715554	-0.709319	-0.613095	-0.281715	1.27603	1.85353	1.76219	0.543924	0.524335	0.746284	-0.286145	-0.514605	-1.60058	-0.47783	0.0423345	-0.274797	-1.43222	0.56957	-0.948516
BV083_1766	NTHi_A	ribonucleoside-diphosphate_reductase%2C_alpha_subunit	1.27904	1.14017	1.32308	1.02491	0.676311	1.06271	-0.362423	-1.10718	-1.28275	-0.875571	-0.727463	-0.45716	-1.58875	-2.04627	-2.10331	0.474528	0.437942	0.72522	-0.746328	-0.651269	-0.390138	1.23036	0.839239	1.18489	1.07367	1.02875	1.31132	-0.842198	0.412509	0.0648993	-0.10638	-0.157141	0.146974	-0.967526	-0.545812	-0.478848
BV083_1773	NTHi_A	L%2CD-transpeptidase_catalytic_domain_protein	1.37016	0.0852877	0.892567	0.34679	0.395919	0.635377	-0.580734	-1.86359	-1.01345	-0.901577	-0.73577	-0.835992	-1.32952	-2.53821	-1.44905	0.907999	0.980551	1.35766	-0.477508	-0.676174	0.0361023	0.901979	1.52007	0.867067	1.11426	0.788207	1.06253	-0.257845	0.870446	-0.729626	0.0229986	0.215943	-0.0788075	-1.31921	0.302045	0.113114
BV083_1777	NTHi_A	conserved_inner_membrane_protein	0.165852	1.38284	0.649958	1.33315	0.591702	1.14481	0.384135	-1.70585	-1.12421	-1.65342	-1.48601	-1.10313	0.342424	-0.897042	-1.03954	0.327303	0.445123	0.353664	-1.56383	-0.554554	-0.797572	0.642777	0.191361	0.656711	0.928634	1.8912	1.22124	-0.578646	0.986074	0.712307	0.10491	-0.0799828	0.296534	-2.02891	-0.211076	0.0710528
BV083_1778	NTHi_A	hypothetical_protein	1.15785	1.09632	0.808506	1.03373	0.743805	1.11518	-0.398318	-1.58588	-1.39088	-1.0742	-1.02873	-0.941958	0.190882	-0.775269	-1.13753	0.469114	0.365636	0.732419	-1.4549	-0.905338	-1.29337	1.19809	0.69248	1.37726	1.3672	1.33009	1.40296	-0.84742	0.499977	0.428241	-0.335101	-0.334528	-0.105429	-1.64258	-0.312176	-0.446118
BV083_1787	NTHi_A	adhesin	0.65869	-0.172384	-0.258752	-0.600254	0.013797	-0.218366	0.560768	-0.736742	-1.17212	-0.605949	-0.522391	-0.807264	-1.70371	-3.03101	-2.18659	0.64595	1.19715	1.58395	0.331926	-0.0844643	0.300518	-0.0541738	0.423843	0.143015	1.07311	0.152243	1.33434	-0.572583	1.63352	0.727263	0.448374	0.732338	0.329097	-0.707	0.115024	1.02884
BV083_1790	NTHi_A	integral_membrane%2C_YccS/YhfK_family_protein	1.33204	1.68459	0.948185	1.44603	1.0045	1.25901	-0.663712	-1.63082	-1.04584	-1.37044	-1.06213	-0.789987	-0.662509	-1.03669	-1.39301	0.921643	0.563227	1.10838	-1.38637	-0.541777	-0.738308	1.08214	0.248413	1.20097	0.932071	1.30546	0.949225	-0.743352	-0.0682704	-0.144087	-0.53512	-0.614366	-0.355732	-0.878587	-0.0451493	-0.279637
BV083_1793	NTHi_A	electron_transport_complex%2C_RnfABCDGE_type%2C_A_subunit	1.70974	1.01436	1.53304	1.24625	0.40667	1.19491	-0.726975	-2.10206	-0.430281	-0.518857	-0.519435	-0.0343571	-0.990561	-0.186182	-0.917492	0.499444	0.124215	0.422222	-1.31291	-1.46662	-0.959652	1.6593	1.68308	1.06136	0.576609	1.29801	0.551777	-0.745685	-0.407796	-0.507707	-0.540847	-0.483695	0.337589	-0.946768	-0.566734	-0.953951
BV083_1794	NTHi_A	electron_transport_complex%2C_RnfABCDGE_type%2C_B_subunit	1.46682	1.7907	1.03053	1.59599	0.800214	1.29928	-0.586527	-1.13694	-0.914654	-1.24383	-1.00399	-0.638988	0.0345756	-0.288716	-1.20613	0.927206	0.636815	1.09996	-1.62752	-1.09251	-0.978825	0.972403	0.413662	0.765594	0.879456	0.997549	1.06842	-1.29261	-0.642257	-0.25089	-0.771614	-1.22613	-0.47533	-0.460524	-0.248854	0.307671
BV083_1796	NTHi_A	electron_transport_complex%2C_RnfABCDGE_type%2C_D_subunit	2.45645	0.427036	1.42515	1.17003	0.931794	1.02336	0.145498	-1.37399	-0.969839	0.150567	0.0553475	0.24914	-0.649451	-1.05356	-2.02239	-0.271795	-0.397946	0.42295	-0.63563	-0.0524923	-0.314364	-0.266741	1.52473	1.90902	0.195934	0.0574762	1.27475	-1.7105	-0.532619	-0.699251	-1.11818	-0.63529	-0.750905	-0.293322	0.502579	-0.173546
BV083_1797	NTHi_A	electron_transport_complex%2C_RnfABCDGE_type%2C_G_subunit	2.50197	-0.579078	0.948327	0.746951	0.445065	1.01801	0.34556	-0.872027	-1.2684	-0.411005	-0.613942	-0.131595	-1.14027	-1.25925	-1.92243	-0.160239	0.302056	0.245874	-0.720235	0.302393	-0.263072	0.428444	1.74852	1.70915	0.6804	0.9555	1.10424	-1.52815	0.224266	-0.40169	0.148232	-0.568386	-0.0994367	-1.881	-0.129105	0.0943319
BV083_180	NTHi_A	membrane-bound_lytic_murein_transglycosylase_A	1.61142	0.982601	1.28712	1.17964	1.12873	1.31016	-0.598599	-1.22712	-1.17998	-0.792535	-0.473022	-0.276478	-0.691657	-0.715555	-1.4333	0.721121	0.86269	0.96582	-0.927184	-1.18158	-1.30355	1.27706	1.28253	1.06983	1.06767	0.871124	0.921923	-0.911595	-0.0763368	-0.359934	-0.625713	-0.586561	-0.812326	-1.2371	-0.963674	-0.165639
BV083_1801	NTHi_A	molybdate_ABC_transporter%2C_ATP-binding_protein	1.57044	0.927986	0.841379	0.464812	0.263179	0.533196	-1.42778	-1.43462	-1.66336	-0.90297	-0.891339	-0.617273	-1.27952	-1.9349	-1.84756	0.883328	0.336412	1.27339	-0.692573	-0.115496	-0.327527	1.39186	1.14937	1.4526	1.14501	0.84951	0.944911	-0.792945	0.16361	0.141061	0.265811	0.192625	0.00574472	-0.732667	-0.00547584	-0.130225
BV083_1802	NTHi_A	molybdate_ABC_transporter%2C_permease_protein	1.06529	1.65533	0.500536	0.387512	0.455014	0.575623	-1.05155	-1.86769	-1.62626	-1.14358	-1.10846	-0.917598	-0.314299	-1.82781	-1.31232	0.966196	0.434599	1.20592	-1.23246	-0.344516	-0.441315	1.32878	0.249624	1.06574	1.4174	1.31986	0.878917	-0.989537	0.240148	0.360053	-0.40957	-0.00712424	-0.319083	-0.480454	0.731106	0.555988
BV083_1809	NTHi_A	glycosyltransferase_52_family_protein	0.341758	1.56492	0.645104	1.80058	0.68308	1.12525	1.45003	-0.231825	-0.396861	-0.637146	-0.853725	-0.756841	0.0671007	-0.790807	-2.19536	1.39447	0.250245	0.973172	-0.214983	-0.443035	-0.21405	-0.0827368	-1.49891	0.865475	0.498318	0.560715	1.0993	-1.29961	0.59457	0.203344	-0.457228	0.397215	-0.694906	-2.32851	-1.02117	-0.396934
BV083_181	NTHi_A	hypothetical_protein	1.75692	1.40698	1.32708	1.80042	0.916076	1.33988	-0.595511	-1.19352	-1.0511	-0.479095	-0.976272	-0.632179	0.264506	-0.863871	-1.2447	0.432756	0.0604263	0.695494	-1.34226	-0.0851183	-0.988141	1.29351	0.408678	0.891904	0.745548	0.822983	1.09031	-1.42818	0.0880572	0.16845	-0.353686	-0.80738	-0.762754	-1.71952	-0.30742	-0.679258
BV083_1810	NTHi_A	polysaccharide_biosynthesis_family_protein	0.546163	1.73983	0.728447	0.785909	1.05309	1.56661	0.20255	-0.522473	0.0646812	0.0516451	0.320432	-0.124827	-0.178757	-0.620388	-0.743153	1.4298	1.06877	0.956259	-0.109192	-0.889783	-1.37339	0.710459	-0.252147	1.02138	0.974553	0.98863	0.974037	-0.567023	-0.997454	-1.00637	-1.31764	-1.98045	-1.56266	-1.72497	-0.345067	-0.867489
BV083_1816	NTHi_A	transporter%2C_betaine/carnitine/choline_transporter_family_protein	1.15285	0.394515	0.671708	0.95042	0.97709	1.08383	-0.720194	-1.7317	-1.41706	-1.10249	-1.06062	-0.986677	-0.286419	-1.49666	-1.13512	1.29412	1.44484	1.55793	-0.609414	-0.249289	-0.334383	0.715814	0.408502	1.10841	1.1629	0.890126	1.02963	-0.968524	0.489588	-0.550376	-0.738895	-0.964842	-0.906489	-1.15417	0.402116	0.678917
BV083_1829	NTHi_A	essential_respiratory_protein_A	1.11512	0.650477	1.45126	0.62407	0.991325	0.31694	-0.407716	1.4104	-0.340424	-0.11948	-0.0320977	-0.27808	-1.00507	-0.815725	-0.928424	1.39411	0.243312	1.02491	-0.527178	0.0180623	-1.05456	0.744549	0.876734	0.970619	1.04219	-0.173313	0.601837	-0.35491	-1.80772	-0.808666	-0.62716	-0.283933	1.41281	-1.18554	-2.3679	-1.77083
BV083_1831	NTHi_A	penicillin-binding_protein_1B	1.44001	0.598477	0.990262	1.33672	0.998612	1.44696	0.3513	-1.08291	-0.997362	-1.05202	-0.750138	-0.544803	-0.199048	-1.27742	-1.56186	1.02042	1.19886	1.44255	-0.138716	0.40744	0.300818	0.397931	0.113422	0.463086	0.492532	0.653251	1.12394	-1.52485	0.476206	-0.484985	-1.13956	-1.08404	-0.53434	-2.30029	-0.592181	0.0117287
BV083_1838	NTHi_A	exoribonuclease_II	1.6097	1.1601	0.740633	0.857575	0.684642	0.941027	-0.83939	-1.30396	-1.51415	-1.04793	-0.923788	-0.970977	-0.633605	-0.948837	-1.2858	0.845921	0.761255	1.15501	-1.13863	-0.4801	-1.33783	1.14162	1.11619	1.35399	1.33482	1.09221	1.18919	-1.27171	-0.534434	0.0370502	-0.34471	-0.481333	-0.252197	-0.905481	0.139336	0.0545878
BV083_185	NTHi_A	hypothetical_protein	1.372	-1.19912	0.437706	-0.0130326	0.651681	-0.225739	-0.660478	-0.790916	-0.856653	1.64295	1.67496	0.881329	-1.30861	-1.06273	-0.483232	0.478221	-0.108036	-0.506035	1.07105	0.36302	0.92013	0.602685	2.669	1.49775	-0.559469	-0.688857	-0.588132	-1.27378	-0.44132	-0.714573	0.0749567	-0.0855817	-0.485125	0.323535	-1.68461	-0.92494
BV083_1856	NTHi_A	DNA-directed_RNA_polymerase%2C_omega_subunit	0.522109	1.65142	0.841555	0.552618	1.22983	1.06615	-0.241322	-1.57357	-0.864792	-0.592014	-0.447132	-0.623299	-0.694	-1.87605	-1.47923	1.58057	1.18955	1.58822	-1.07427	-0.0844942	-0.823955	0.797068	0.225676	0.354221	1.66232	0.502512	1.04959	-0.459936	0.0980446	0.0316522	-1.02668	-1.41247	-0.711794	-0.964922	0.0841638	-0.0773499
BV083_192	NTHi_A	permease_family_protein	0.221486	-0.0111414	0.186311	0.0673444	-0.105247	-0.240352	-0.171783	-1.53503	-0.896166	-0.370134	-0.463433	-0.419406	-1.84329	-2.92404	-1.97844	-0.522716	-0.46198	-0.385299	-0.569809	-0.416478	-0.185897	1.22179	1.8808	0.927636	1.03364	1.15946	0.861848	0.0666756	1.14083	0.645157	0.779929	0.656792	1.13299	0.119509	0.620124	0.778333
BV083_196	NTHi_A	asmA-like_C-terminal_region_family_protein	1.08807	1.19659	0.979133	1.88544	0.741087	1.71178	-0.0609975	-1.16052	0.0694587	-1.15765	-0.721517	-0.3557	-1.57149	-1.26859	-1.75764	-0.247996	0.598286	-0.117543	-0.755965	-0.485598	-0.65008	0.752366	2.03692	0.8349	0.0312317	1.18538	0.997842	-0.670575	-0.434143	0.074473	0.0616426	-0.0164544	0.129158	-0.242464	-1.48779	-1.21102
BV083_218	NTHi_A	acyl_carrier_protein	1.34417	0.346039	1.68197	0.610132	-0.107713	0.806831	-1.71714	-0.924313	-0.378002	-0.552232	-0.75759	0.46561	-2.06994	-1.32293	-0.582058	1.12347	-0.223987	0.136023	-0.0212329	-0.990847	0.0689203	1.41151	1.69531	1.0191	0.0774916	0.597022	0.49422	0.555572	-0.100474	-1.57431	0.513708	0.207161	1.31348	-0.637038	-0.713108	-1.79483
BV083_220	NTHi_A	malonyl_CoA-acyl_carrier_protein_transacylase	1.32521	0.131181	0.852602	-0.452143	1.30379	0.170468	-0.341298	-0.391092	-1.75709	0.094854	0.434342	-0.869624	0.533574	-0.410273	-0.702385	1.14517	1.08755	1.5357	-0.575064	-0.658579	-1.47138	0.740741	0.580535	1.20648	2.15181	-0.0595812	1.31445	-1.65532	0.255279	-0.27458	-1.01999	-1.2551	-1.50315	-0.771805	-0.68764	-0.00763626
BV083_221	NTHi_A	3-oxoacyl-[acyl-carrier-]_synthase_III_family_protein	1.43841	1.21408	1.36264	1.0332	0.770486	1.14128	-0.697969	-1.61363	-1.25615	-0.893494	-0.916616	-0.676906	-0.603783	-1.55346	-1.10515	0.917642	0.733322	1.2192	-1.25276	-0.580259	-0.909811	1.25443	0.760452	0.92194	1.09205	1.06565	1.12259	-1.15724	0.428216	-0.629659	-0.535163	-0.473872	-0.335073	-1.02663	-0.289987	0.0320308
BV083_222	NTHi_A	ribosomal_protein_L32	1.63952	0.28001	1.53932	0.72534	1.07933	0.806537	-1.26998	-1.26016	-1.13201	-0.362867	-0.163911	-0.508782	-1.36821	-1.21093	-1.10905	1.064	0.39221	1.28676	-1.06462	-0.650447	-0.878346	1.41442	1.69459	1.34657	1.23277	0.527523	0.873377	-0.838539	-0.00380873	-0.807823	-0.561499	-0.750165	-0.0207481	-0.472599	-0.690118	-0.777643
BV083_223	NTHi_A	hypothetical_protein	1.48251	0.950337	1.1848	0.561929	1.26842	0.708729	-0.897724	-1.72959	-1.52769	-0.553848	-0.648786	-0.622226	-0.35837	-1.21849	-0.643078	1.07241	0.547442	1.23641	-1.88154	-0.773661	-1.73029	1.20074	1.29702	1.0262	1.24107	0.325265	0.736275	-0.939604	0.372706	-0.376608	-0.613893	-0.720994	0.164704	-0.417381	0.0402982	0.236516
BV083_224	NTHi_A	phosphatidylserine_decarboxylase	1.73141	1.64985	1.24869	0.445206	0.782232	0.639629	-1.17272	-1.678	-0.895194	0.210049	0.254533	-0.259793	-1.09638	-0.511085	-1.08763	0.829151	0.164236	0.76176	-0.551376	-0.445437	-0.674704	1.43849	1.17786	1.5527	1.47839	0.49258	0.921777	-1.12894	-1.15765	-0.425606	-0.47088	-1.20804	-1.0644	-0.356561	-0.421955	-1.17217
BV083_265	NTHi_A	ribosomal_protein_L19	1.12306	-0.720949	0.422445	-0.91496	0.224084	-0.345702	-1.66484	-0.962903	-1.19209	0.129047	0.376838	-0.36971	-1.43221	-1.30648	-1.31353	0.52446	0.0471126	0.763624	0.219651	-0.380001	0.12683	1.22377	2.48241	1.51412	1.32658	0.016631	1.09387	-0.109541	0.435951	0.517766	0.442672	0.491718	1.03756	-0.89049	-1.65115	-1.28565
BV083_266	NTHi_A	tRNA_(guanine(37)-N(1))-methyltransferase	0.655186	-0.61663	-0.0533181	-0.860252	-0.393398	-0.437544	-1.06379	-0.789434	-1.04148	-0.475418	-0.489049	-0.385481	-1.06555	-1.31792	-0.996256	-0.253287	-0.50999	0.132182	-0.138734	0.0312267	-0.21359	1.22489	2.17492	1.15418	0.998894	0.699354	1.42246	0.505362	1.00289	1.14251	1.00748	1.33543	1.76469	-1.24794	-1.61511	-1.28749
BV083_267	NTHi_A	16S_rRNA_processing_protein_RimM	0.764521	-0.5974	0.476545	-0.439035	0.820985	0.355137	-0.442245	-0.187129	-1.12144	0.0461891	0.491929	-0.69367	-0.139885	-0.462034	-0.81905	0.720021	0.542828	0.957606	-0.534378	-2.3405	-1.67662	0.890783	1.34282	1.25766	1.96795	0.237328	1.86958	0.0217124	1.03032	0.713274	-0.124381	-0.285907	-0.534621	-1.26877	-1.74942	-1.09071
BV083_268	NTHi_A	ribosomal_protein_S16	1.223	-0.802779	0.474155	-0.545056	0.212349	-0.271403	-1.69181	-1.33575	-1.47061	-0.307371	0.167897	-0.464365	-1.28731	-0.835997	-0.654206	0.342359	-0.269824	0.438251	-0.423087	-0.943881	-0.708394	1.27921	2.66659	1.51152	1.4606	0.254849	0.979504	0.253963	0.55514	0.764469	0.519324	0.70803	1.12104	-0.514156	-1.21294	-1.19331
BV083_27	NTHi_A	lipoyl_synthase	1.97353	0.934158	1.35648	0.958354	0.657801	1.08853	-1.17776	-1.64156	-1.13791	-0.789564	-0.684529	-0.285098	-1.08054	-1.60695	-1.6296	1.12257	0.823068	1.31053	-0.34154	0.122372	-0.175018	1.01212	1.40459	1.08885	0.447917	0.769812	0.41939	-1.43109	-0.535854	-0.649549	-0.579765	-0.412924	-0.41873	-0.632502	0.0238196	-0.303389
BV083_272	NTHi_A	3-dehydroquinate_synthase	1.33557	0.842416	1.26137	0.640083	0.676027	0.713379	-1.12316	-1.30314	-1.33633	-0.611233	-0.750403	-0.4845	-1.27273	-1.67841	-1.11255	0.6132	-0.0470767	0.720535	-1.44026	-0.59986	-1.2022	1.65921	1.5179	1.36856	1.18347	0.985128	1.37728	-0.777934	0.526533	-0.311567	-0.509403	-0.245528	0.468937	-0.160352	-0.49832	-0.424653
BV083_273	NTHi_A	DNA_adenine_methylase	1.18794	1.41945	1.03326	1.13153	0.642636	1.30256	-0.017635	-1.07201	-1.00038	-1.53072	-0.861073	-0.954644	-0.691735	-1.19225	-1.60116	0.712021	0.393095	0.969965	-1.07795	-0.573924	-0.224949	1.21744	0.435952	1.1167	1.2409	1.53244	1.26948	-1.17168	-0.0611271	-0.19626	-0.476498	-0.481597	0.069867	-1.63332	-0.550274	-0.306043
BV083_275	NTHi_A	GTP_cyclohydrolase_II	1.28491	1.31163	1.59257	0.833329	1.33697	1.06471	-0.845495	-1.12313	-0.879396	-0.261915	-0.273392	-0.335608	0.116183	-0.200449	-0.151509	0.678755	0.481735	0.728684	-1.62857	-0.954955	-1.44327	1.3355	1.30436	1.13779	1.16187	0.742505	0.881327	-1.05013	-0.586625	-0.620248	-1.35258	-1.15267	-0.170443	-0.818382	-0.873085	-1.27098
BV083_313	NTHi_A	adenylate_cyclase%2C_class-I_family_protein	0.0393367	0.602768	-0.101707	0.40121	-0.118537	0.304221	-0.12833	-1.35596	-1.05376	-1.12165	-1.23306	-0.636978	-1.05658	-2.00957	-1.00089	-0.481539	-0.104547	-0.341813	-1.49418	-0.416542	-0.963862	0.654685	1.56935	0.909984	0.715673	1.75115	1.76123	0.555858	1.58429	1.33061	0.794079	0.861985	1.12543	-0.263574	-0.732984	-0.345789
BV083_327	NTHi_A	inosine-5'-monophosphate_dehydrogenase	1.0279	0.805067	1.26799	0.744256	0.895421	0.907417	-0.576912	-1.35845	-1.22674	-1.00085	-0.730405	-0.965466	-1.77981	-1.9626	-1.6185	1.07335	0.982127	1.11843	-1.2056	-0.54222	-0.969027	1.04223	1.09558	0.391983	1.13881	0.702336	1.2389	-0.684091	0.379433	-0.362608	-0.400313	-0.582096	-0.0733832	0.373354	0.155924	0.698578
BV083_328	NTHi_A	guaA_GMP_synthetase	1.22954	0.50801	1.04888	0.614554	0.362474	0.708235	-0.937586	-1.63759	-1.331	-1.10683	-1.05176	-0.788572	-1.67714	-2.23519	-1.43692	0.666449	0.495074	0.919076	-0.912296	-0.394311	-0.493822	1.19857	1.39902	0.684355	0.884647	0.942151	1.13257	-0.779525	0.612892	-0.699389	-0.372474	0.038922	0.303666	0.485281	0.558099	1.06194
BV083_331	NTHi_A	na+/H+_antiporter_NhaA	0.836028	1.25141	0.928596	0.92866	0.760811	1.07215	-0.947893	-1.72232	-1.17888	-1.02691	-1.32911	-0.952945	-0.186442	-0.944887	-0.786985	0.520338	0.451308	0.758479	-1.59919	-0.627556	-0.783087	1.6222	0.77201	1.258	1.49365	1.70385	1.25952	-0.568484	0.327524	-0.0342305	-0.401392	-0.591697	-0.298618	-1.07912	-0.346287	-0.538502
BV083_333	NTHi_A	branched-chain_amino_acid_transport_system_II_carrier_protein	1.31791	1.2403	1.32125	0.744973	0.749159	0.888599	-0.914802	-1.22484	-1.19739	-0.705448	-0.783224	-0.660392	-0.841702	-1.03794	-1.20932	0.80081	0.767693	1.02053	-1.16432	-0.732812	-0.499012	1.77953	0.87222	1.41042	1.35404	1.30632	1.11199	-1.05919	-0.566946	-0.454426	-0.533237	-0.62384	-0.359341	-1.18557	-0.234027	-0.697961
BV083_337	NTHi_A	tetratricopeptide_repeat_family_protein	1.45006	0.457953	0.927205	0.599127	0.672716	0.84327	-0.688605	-1.43757	-1.30562	-1.2756	-0.929793	-0.893606	-0.4879	-1.40379	-1.08224	0.953801	0.843207	1.3473	-0.926936	-0.49831	-0.467396	1.20334	1.17865	1.08833	1.4548	0.996976	1.45342	-1.17914	0.548276	-0.516499	-0.490567	-0.389345	0.097383	-1.67351	-0.472396	0.00300905
BV083_338	NTHi_A	csdA%2C_DEAD-box_RNA_helicase	1.696	0.0404978	1.02223	0.625206	0.507915	0.778722	-0.8788	-1.76937	-1.37709	-1.08589	-0.89151	-0.690745	-0.702954	-1.66602	-1.17724	0.685146	0.631861	1.22998	-0.682027	-0.468196	-0.208627	1.04878	1.59399	1.24829	1.01089	0.916622	1.41665	-1.13559	0.674797	-0.705386	-0.104505	-0.046301	0.0815762	-1.55072	-0.219951	0.15177
BV083_34	NTHi_A	rRNA_large_subunit_m3Psi_methyltransferase_RlmH	0.921758	1.00826	0.897657	0.653652	0.900608	0.760431	-1.10638	-1.57037	-1.33946	-0.879046	-1.03743	-1.08264	-1.17419	-1.08257	-1.17411	0.649947	0.0638119	0.730572	-2.06676	-0.593022	-1.46344	1.29173	1.3288	0.999265	1.39471	0.991857	1.23968	-0.160107	0.142005	0.0965426	-0.436487	-0.606983	0.224912	0.578799	0.290505	0.607509
BV083_346	NTHi_A	secD	1.26092	1.83923	0.794216	1.04845	0.60223	0.920577	-0.717542	-1.58002	-1.64353	-1.32495	-1.24211	-0.719991	-0.484836	-0.890472	-1.26605	0.490554	0.0630665	0.672007	-1.62801	-0.603767	-0.95345	1.44007	0.587948	1.29681	1.10405	1.39539	1.0902	-1.06099	-0.368451	0.530163	-0.224059	-0.130765	0.0749841	-0.470334	0.118208	-0.0197535
BV083_347	NTHi_A	preprotein_translocase%2C_YajC_subunit	1.5051	0.298761	1.4398	0.193537	-0.15494	0.144911	-1.90714	-0.993896	-0.988307	-0.0071196	-0.238722	0.305817	-2.12565	-1.15375	-1.02093	0.123347	-0.366742	-0.114314	0.157708	-0.460149	-0.0164265	1.37831	2.22771	1.70308	0.234972	0.740733	0.0744945	-0.286841	-0.622235	-0.58858	0.638198	0.611858	1.39203	0.293321	-0.694593	-1.72335
BV083_349	NTHi_A	hypothetical_protein	2.28775	0.0667114	1.11273	0.7775	-0.24526	0.706251	-1.26687	-1.02338	-1.43312	-0.360195	-0.146248	0.290158	-1.56265	-1.63267	-1.30242	0.289545	0.366202	0.44826	-0.0176654	-0.157584	0.449885	1.25597	2.04141	1.99722	-0.0872796	0.263742	0.374655	-1.25366	-0.950145	-0.6218	0.478164	0.421401	0.0837686	-0.751335	0.172695	-1.07174
BV083_358	NTHi_A	tonB_family_C-terminal_domain_protein	0.897721	-0.0156915	0.819699	0.141327	1.40404	0.652904	-0.200264	-0.635917	-0.638519	-0.108327	0.312232	-0.708519	-0.463041	-1.00319	-0.392923	1.17161	1.64078	1.58706	-0.279604	-0.303688	-0.906819	1.00082	0.492121	0.934515	1.89961	0.124534	1.68212	-0.734864	0.325773	-0.774463	-1.28346	-1.47577	-1.67534	-1.47578	-0.861194	-1.14949
BV083_371	NTHi_A	heme/hemopexin_transporter_protein_huxB	1.03232	0.446147	0.821659	0.233607	0.431538	0.544343	-0.0437804	-1.32472	-0.890491	-0.853651	-0.569706	-0.747833	-1.24037	-2.01329	-1.78337	0.949414	1.17382	1.49704	-0.0467528	0.0891057	0.296218	1.00646	0.884902	1.06921	1.33152	0.96124	1.70878	-0.870141	0.286736	0.0176782	-0.330424	-0.207538	-0.211251	-1.86584	-0.499215	-1.28337
BV083_39	NTHi_A	rod_shape-determining_protein_MreC	1.43571	1.22366	1.33317	0.987857	0.740868	1.18235	-0.737383	-1.5098	-1.13932	-1.02295	-0.861974	-0.626676	-0.838297	-1.33633	-1.62774	1.14408	0.953168	1.13915	-0.88335	-0.524102	-0.106556	1.15862	1.08191	1.19284	0.879341	0.915824	0.798651	-1.36022	-0.817616	-0.387339	-0.799422	-0.628576	-0.225964	-0.740816	0.342711	-0.335473
BV083_394	NTHi_A	H+_symporter_family_protein	1.45062	1.10158	1.31403	0.548552	0.494387	0.738013	-1.38941	-1.30778	-1.24003	-0.48884	-0.365918	-0.777146	-1.38053	-1.45409	-1.08749	1.44684	0.805641	1.49732	-0.229202	-0.226592	0.261625	1.43982	0.744484	0.962432	1.06919	1.00406	1.20603	-0.959708	-0.178726	-0.825361	-1.21648	-1.051	-0.285489	-0.50531	-0.475033	-0.64048
BV083_40	NTHi_A	rod_shape-determining_protein_MreD	2.04443	0.81194	1.4083	1.49352	0.568535	1.28856	-0.905761	-0.869846	-1.57956	-1.08069	-0.867372	-0.463389	-0.67618	-1.70711	-1.40986	1.16474	0.684905	1.08086	-0.785561	-0.422648	-0.425101	0.924424	0.560553	1.27028	0.172791	0.853418	0.548814	-1.34134	0.379659	-0.545813	-0.0731491	-0.593959	0.0598682	-1.40301	-0.0746795	-0.0905822
BV083_425	NTHi_A	putative_holliday_junction_DNA_helicase_B	1.14537	-0.20068	1.9089	0.701498	0.189836	0.532876	-0.343198	-1.37991	-0.608125	0.41724	0.930392	0.392552	-1.09429	-0.560625	-1.26746	-0.223589	-0.0504821	-0.823237	0.123124	-1.42733	-0.82903	1.87718	2.36345	1.72304	0.345236	-0.397762	0.240595	-0.406278	-1.12563	-0.712307	0.799923	0.314338	0.293218	-1.11494	-0.127423	-1.60648
BV083_432	NTHi_A	phospholipid_methyltransferase_family_protein	1.49658	0.87688	1.08698	0.625504	0.0300522	0.664074	-1.11696	-1.71144	-0.606353	-0.634694	-0.356237	-0.0462288	-1.01275	-0.974677	-1.03667	0.364552	0.431215	0.296572	-0.372875	-0.794964	-0.763064	1.75976	1.89337	1.77286	0.974525	1.38054	0.714171	-0.474702	-0.535824	-0.423015	0.0264671	-0.00927588	0.493764	-1.48931	-0.740826	-1.78801
BV083_433	NTHi_A	tRNA_(cmo5U34)-methyltransferase	1.61781	1.12455	1.00142	0.889992	0.216369	0.714235	-1.25071	-1.4197	-0.907221	-0.821277	-0.838449	-0.470058	-0.996336	-0.636402	-1.25117	0.863296	0.707832	1.07213	-0.581414	-0.219344	-0.232076	1.5463	1.52029	1.54388	1.01826	1.21874	0.916671	-1.33542	-0.75624	-0.344723	-0.273619	-0.348294	0.0831872	-0.956285	-1.14899	-1.26722
BV083_437	NTHi_A	ribonuclease_T	1.75611	0.157166	1.59563	0.831563	0.718332	1.01652	-1.40346	-1.37429	-0.717016	-0.440222	-0.457322	-0.464154	-1.56872	-0.604741	-0.658966	0.703181	0.78884	1.0959	-0.349877	-0.191402	-0.364232	1.6717	1.52441	1.35361	1.12119	0.62094	0.6195	-1.24662	-0.469052	-1.69605	-0.717962	-0.837009	-0.703886	-0.108475	-0.308145	-0.892998
BV083_441	NTHi_A	translation_elongation_factor_P	1.54414	0.839714	1.16565	0.728367	0.450288	0.734756	-1.20716	-1.44025	-1.45248	-0.701017	-0.562418	-0.392161	-1.59522	-1.45179	-1.59913	0.789842	0.499733	0.821497	-0.782264	-0.57418	-0.883365	1.50232	1.8422	1.45765	0.892032	1.00796	0.950943	-1.05947	-0.413071	-0.058858	-0.089663	-0.335475	0.13964	-0.0523038	-0.293581	-0.422895
BV083_446	NTHi_A	23S_rRNA_(uracil-5-)-methyltransferase_RumA	2.06555	0.472721	1.57373	1.3833	1.36496	1.55128	-0.167702	-1.15128	-1.04044	-0.691075	-0.683388	-0.626454	-0.415119	-1.00628	-0.616661	1.10519	1.33786	1.74084	-0.52545	0.253786	-0.0415259	0.195128	0.489041	0.174646	0.120327	0.175705	0.362171	-1.60093	0.132603	-1.44142	-1.17415	-1.33412	-0.604626	-1.1161	-0.432129	0.170021
BV083_457	NTHi_A	tRNA_(guanine-N(7)-)-methyltransferase	0.520552	1.42842	1.03209	1.09729	1.00233	1.21341	0.122921	-1.55161	-1.56047	-1.11203	-1.28592	-0.832497	-0.727127	-1.40655	-1.36067	0.917067	0.378159	0.835181	-1.69557	-0.535792	-1.24653	0.893691	0.335313	0.326491	1.04783	1.16083	1.27376	-0.880896	0.716022	0.200783	-0.363098	-0.816613	-0.326398	-0.177219	0.215998	1.16085
BV083_458	NTHi_A	hypothetical_protein	1.03431	-0.270352	1.15083	0.32805	0.37435	0.106654	-1.44367	-0.584339	-0.936057	0.094999	-0.577006	-0.0472943	-2.64555	-1.1555	-1.53415	0.467989	-0.153599	0.0313648	-0.493267	-1.93806	-0.982226	0.988391	1.85414	1.57869	0.460879	0.308314	0.441642	0.817858	0.0877809	-0.0191296	0.850983	0.863758	1.29825	0.848824	-0.462613	-0.745237
BV083_48	NTHi_A	TFIIB_zinc-binding_family_protein	1.16471	0.769804	1.43289	0.961737	0.610101	0.791771	-0.707434	-1.32969	-1.12768	-0.57605	-0.709455	-0.502644	-1.45719	-1.03678	-1.26302	0.4485	0.39213	0.31298	-1.32502	-1.23524	-1.11012	1.51891	1.73293	1.68777	1.18776	1.26513	0.819982	0.00859531	-0.455329	-0.178191	-0.323176	0.0557492	0.43957	-0.982643	-0.132488	-1.14886
BV083_481	NTHi_A	23S_rRNA_methyltransferase	1.6834	1.07311	1.35653	0.451691	0.438416	0.624042	-1.80771	-1.11875	-1.17259	-0.239849	-0.40549	-0.351355	-1.14312	-0.472829	-1.01389	0.672784	0.427569	0.700792	-0.652325	-0.788891	-0.554149	1.78483	1.5034	1.70103	1.55071	0.975207	0.831662	-0.893481	-0.819135	-0.548416	-0.285078	-0.278643	-0.607047	-0.592398	-0.932624	-1.0974
BV083_482	NTHi_A	type_IV_pilus_biogenesis/stability_protein_PilW	1.43888	2.06267	1.731	0.995341	-0.163075	0.428755	-0.195662	-0.887524	-0.835653	-0.242055	-0.442673	0.567	-1.21768	-1.41771	-0.924627	0.0725012	0.197557	0.15618	0.253904	-1.08847	-0.196933	1.11297	1.09916	1.34177	0.419369	0.46129	0.799884	-0.737353	-0.36321	-1.58982	0.815009	0.98086	-0.648123	-0.863433	-2.0771	-1.04301
BV083_483	NTHi_A	helix-turn-helix_domain_protein	1.00209	0.768492	1.02199	1.03663	0.469869	0.9915	-0.650678	-1.94913	-1.01065	-0.933498	-0.712694	-0.292787	-1.04854	-1.54072	-2.06042	0.273417	0.358844	0.0250835	-1.56654	-0.265844	-0.546217	1.18285	2.36801	0.9803	0.338883	1.16202	0.673117	-0.616562	-0.322226	0.993674	0.511952	0.269211	0.458198	-0.310792	-0.344166	-0.71468
BV083_510	NTHi_A	acyltransferase_family_protein	1.07497	1.92344	1.13685	1.2032	0.778036	1.21798	-0.374866	-1.0502	-0.909416	-0.113338	-0.114976	-0.345576	-0.455806	-1.36572	-1.58949	1.23625	0.283378	1.11026	-0.748113	-1.7745	-0.561909	1.28905	-0.8227	1.06587	0.818848	1.15006	0.802019	-0.847005	0.00544859	-0.331593	-0.678568	-0.76596	-1.36783	-1.29944	0.234678	0.186666
BV083_512	NTHi_A	peptidyl-tRNA_hydrolase	1.05083	0.978984	1.03272	0.579746	1.20577	0.785761	-0.401176	-0.710344	-1.2911	-0.299651	-0.286153	-0.896539	-0.417355	-0.528198	-0.63702	1.34139	0.973863	1.34373	-1.26495	-1.8186	-1.89212	0.843956	0.59182	0.821884	1.63758	0.729126	1.1701	-0.930347	-0.359538	-0.390579	-1.21087	-1.11215	-1.35984	0.198814	0.0860774	0.434382
BV083_528	NTHi_A	RNA_chaperone_Hfq	0.711486	-0.55489	1.06552	-0.240262	0.0888821	-0.141158	-1.17792	-1.06458	-0.282576	0.269685	0.824804	0.504375	-2.30351	-0.536729	-0.662965	-0.0323265	0.586046	-0.130873	0.838944	-0.378107	-1.12244	1.5227	2.47015	1.65015	1.02039	-0.351926	0.769715	0.399482	-0.529163	-0.643904	0.710607	0.458203	-0.155618	-0.256501	-1.04444	-2.28124
BV083_530	NTHi_A	ribonuclease_E	1.42366	0.797144	1.06669	0.713026	0.669742	0.810764	-0.839047	-1.61488	-1.57043	-0.934951	-0.917781	-0.745823	-0.806483	-1.55623	-1.48533	0.845892	0.627732	1.21866	-0.858365	-0.472453	-0.646336	1.30593	1.12817	1.27998	1.3031	0.999992	1.40115	-1.07301	0.436445	-0.146215	-0.301718	-0.365603	-0.122076	-1.13541	-0.315655	-0.12029
BV083_536	NTHi_A	peptidase_U32_family_protein	1.13183	1.18969	1.64125	0.462599	-0.348637	0.128206	-1.46501	-0.492548	-0.429965	0.203536	0.0838093	0.629899	-3.01357	-1.22372	-1.53349	-0.385888	-0.382946	-0.451633	0.0635384	-0.247745	0.285836	1.44683	1.55287	0.932849	-0.107231	0.479566	0.207545	-0.241911	-1.34428	-0.201281	0.562966	0.454382	1.17931	1.11708	-0.659249	-1.22449
BV083_559	NTHi_A	DNA_topoisomerase_III	1.0513	2.30943	0.913311	1.58557	0.784535	1.42071	-0.270623	-0.795962	-0.411171	-1.16816	-0.942121	-0.61867	-1.11021	-1.35291	-1.39088	1.06064	0.78559	1.12126	-0.413434	0.685669	0.215024	0.830082	0.33529	-0.193914	0.558702	0.845146	0.744187	-1.50428	-1.45123	0.296752	-1.09142	-0.832884	-0.00475095	-0.2766	-0.659807	-1.05416
BV083_573	NTHi_A	yceG-like_family_protein	1.86913	1.01501	0.874171	0.800754	1.06239	1.0481	-0.985401	-1.5898	-1.24615	-0.578917	-0.577715	-0.672453	-0.744521	-1.17071	-1.06882	1.19699	1.00863	1.30638	-0.80993	-0.349114	-0.750453	0.975796	0.915761	1.25693	1.50592	0.69871	0.912563	-0.9917	-0.0278662	-0.394653	-0.625004	-0.745186	-1.19978	-1.1473	-0.326318	-0.445448
BV083_592	NTHi_A	tyrosine_ArAAP_transporter	0.402582	0.673089	1.27817	-0.258414	-0.565214	-0.297467	-0.868284	-1.24411	-1.1599	-0.984698	-0.646361	-0.680995	-0.930628	-1.4977	-1.07873	-0.480371	-0.450007	-0.390938	-0.597239	-0.422045	-0.0435938	2.11789	-0.0971573	1.00116	1.67453	1.40713	0.573723	0.582745	-0.570529	0.0809671	1.31735	0.235805	0.765034	-1.46042	2.34972	0.264903
BV083_614	NTHi_A	D-ribose_utilization	0.460075	0.388526	1.73009	0.654487	0.532004	0.0678542	-1.03145	-1.25644	-1.0867	-0.716096	-0.700472	-0.461657	-1.35127	-0.989307	-1.54314	0.366095	0.78387	0.710378	-0.376647	-0.207333	-0.365405	2.33946	1.83797	1.63641	0.416085	0.466752	1.1696	-0.575788	-0.650397	-0.925116	0.284805	1.29032	-0.550543	-0.864982	-0.330673	-1.15138
BV083_615	NTHi_A	heme_ABC_exporter%2C_ATP-binding_protein_CcmA	0.205903	0.38255	0.850488	0.0623661	0.565145	-0.0133521	-1.1788	-0.747874	-1.69548	-0.78318	-0.708845	-0.91953	-1.28745	-1.19962	-1.36801	-0.278515	0.571027	0.579098	-0.756289	-0.433583	-0.675592	2.3173	1.39781	1.27398	0.700626	0.560811	1.19346	0.628359	-0.23152	0.566039	1.40334	1.78428	-0.416135	-1.57682	-0.398008	-0.373963
BV083_620	NTHi_A	hypothetical_protein	0.885195	1.7726	1.26902	0.8533	0.114074	0.576959	-0.946688	-1.34064	-1.38809	-1.13004	-0.777978	-0.885937	-0.846377	-0.480818	-1.45735	0.417632	-0.0498449	0.184466	-1.06757	-1.14142	-1.05951	1.69123	0.238989	1.31997	1.3016	1.5996	1.0778	0.146823	-0.50313	0.80141	0.225285	0.336509	0.850322	-1.14833	-0.613149	-0.825907
BV083_622	NTHi_A	1%2C4-dihydroxy-2-naphthoate_octaprenyltransferase	0.854886	1.35802	0.866398	0.932745	1.12033	1.13634	-0.778139	-1.33661	-1.16333	-0.905584	-0.531178	-1.17535	-0.271305	-0.895734	-0.660565	1.17658	0.941126	1.27966	-1.59643	-0.827723	-1.51768	1.26916	0.499469	0.638742	1.56381	0.81152	1.28332	-0.610835	0.0419179	-0.0983413	-0.746413	-1.62835	-0.561317	-0.573745	-0.0174875	0.122104
BV083_627	NTHi_A	ribosomal_protein_L1	1.0738	0.877497	0.914965	0.396093	0.160098	0.412625	-0.44895	-1.3371	-2.18468	-1.06394	-1.08889	-0.814457	-0.839204	-1.82256	-1.86819	0.583074	-0.0890867	0.559558	-0.779607	-0.780447	-0.990328	0.956753	0.814037	1.19035	0.830886	1.11299	1.15193	-0.592712	1.06765	0.892519	0.495021	0.706935	1.24466	-0.921838	-0.0969874	0.277536
BV083_628	NTHi_A	ribosomal_protein_L11	1.30112	0.821818	1.01442	0.460706	0.0980143	0.470119	-0.9869	-1.40674	-1.74613	-0.858672	-0.805447	-0.396361	-1.60539	-2.02572	-1.8856	0.360553	0.148043	0.460046	-0.522757	-0.423928	-0.701119	1.21406	1.7997	1.21298	0.732597	0.966874	1.09278	-0.461935	0.339357	0.668409	0.555602	0.762454	0.871361	-0.503236	-0.61361	-0.407465
BV083_632	NTHi_A	hypothetical_protein	0.679122	0.687021	1.84566	0.423721	0.270893	0.288519	-1.59888	-0.818795	-1.18637	0.0997843	0.195154	0.434128	-1.62338	-0.842558	-1.25927	0.250637	0.0915376	0.346142	0.151228	-0.0402682	0.137018	2.69288	1.8793	1.43409	-0.0921759	0.216266	0.551101	-1.14696	-1.19724	-0.842922	0.470121	0.503486	-0.0155303	-0.824851	-0.810261	-1.34834
BV083_637	NTHi_A	ribonuclease_T2_family_protein	0.955332	0.905053	0.684801	0.564786	0.185372	0.815756	-0.637193	-1.89731	-1.52686	-1.40732	-1.33615	-0.988354	-0.753154	-2.18388	-1.51739	1.09264	1.12685	1.2868	-0.285326	0.100912	0.640323	0.907457	0.652057	0.842599	0.811763	1.1954	0.627964	-0.478162	0.558929	0.17559	0.245132	0.324468	-0.0341416	-1.78666	0.239651	-0.107715
BV083_638	NTHi_A	4Fe-4S_dicluster_domain_protein	1.66573	0.898391	1.00718	0.441253	0.533159	0.521532	-1.60076	-1.16273	-1.20259	-0.161456	-0.260895	-0.352645	-0.928929	-1.13079	-1.18552	0.595269	0.448837	0.702247	-0.801633	-0.655621	-0.808565	1.70392	1.78669	1.78081	1.45056	0.802907	1.27224	-1.14211	-0.180172	-0.318553	-0.52801	-0.532716	-0.160356	-0.773044	-0.923244	-0.800382
BV083_64	NTHi_A	RNA_polymerase-binding_protein_DksA	0.229245	0.753086	0.57517	-0.497508	0.878699	-0.179946	-0.37876	0.288326	-0.80774	0.768963	1.11462	-0.312184	-1.00199	-0.0409903	-0.940971	0.335475	0.140376	0.267191	-0.372798	-1.57085	-2.33276	0.996326	0.688345	1.39771	2.26545	-0.0413825	1.5918	0.478987	-0.0136023	0.996876	-0.0862464	-0.262159	-0.675117	-0.537296	-1.94129	-1.77307
BV083_642	NTHi_A	ribosomal_protein_S21	1.04063	1.22499	1.31499	0.242774	0.714552	0.569538	-1.25011	-1.39371	-0.820606	-0.273982	-0.0261549	-0.412973	-1.54977	-1.63693	-1.18453	1.19119	0.54224	0.841419	-0.654774	-0.753022	-1.49515	1.41224	1.61402	1.17199	1.67375	0.453933	1.37346	-0.152676	-0.307555	-0.454766	-0.36821	-0.70098	-0.0488831	-0.368469	-0.532969	-0.995504
BV083_643	NTHi_A	DNA_primase	1.72343	1.10451	1.2344	1.15307	0.872756	1.14789	-1.04123	-1.49782	-1.43903	-0.967636	-1.08281	-0.743242	-0.744176	-1.1405	-1.05048	0.81413	0.625526	1.22275	-0.970114	-0.524284	-0.982905	1.28094	0.939426	1.17933	1.14493	0.862761	0.996293	-1.25582	-0.14685	-0.424824	-0.378278	-0.669008	-0.697064	-0.545289	0.0807625	-0.0815518
BV083_656	NTHi_A	ribosomal_protein_L9	1.50289	0.159967	1.01453	0.397892	0.405051	0.354529	-0.986011	-1.4157	-1.72799	-0.74623	-0.752801	-0.784514	-1.2316	-2.18579	-1.50729	0.643759	-0.085094	0.913558	-1.0007	-0.99997	-0.565554	1.09476	1.49233	1.29316	0.963858	0.916212	1.09709	-0.63613	1.2231	-0.112666	0.297963	0.447101	0.864268	-0.516015	-0.1298	0.301844
BV083_657	NTHi_A	ribosomal_protein_S18	1.65512	0.335088	1.24014	0.558348	0.423862	0.578496	-0.992086	-1.36594	-1.46274	-0.563166	-0.765215	-0.450387	-1.37773	-2.02641	-1.80027	0.575924	-0.150082	0.860436	-0.714887	-0.532696	-0.409101	1.20365	1.8497	1.38546	0.926125	0.834393	1.21273	-0.836837	0.527174	-0.186118	0.26929	0.350219	0.477098	-0.930903	-0.463985	-0.234707
BV083_658	NTHi_A	putative_primosomal_replication_protein_N	1.23121	0.820269	0.979463	0.858504	0.282935	0.922168	-0.779092	-1.78725	-0.9787	-1.18919	-1.12794	-0.492289	-1.39014	-2.21556	-1.59072	0.349175	0.154511	0.660686	-0.983014	-0.71678	-0.906504	1.0843	1.76817	0.879593	0.839169	1.23983	1.11943	-0.13994	0.682298	0.0772345	0.381563	0.465856	0.536414	-0.672009	-0.257405	-0.106243
BV083_659	NTHi_A	ribosomal_protein_S6	1.30223	0.450236	0.98014	0.589491	0.897205	0.816441	-1.0169	-1.24578	-0.976673	-0.562296	-0.432731	-0.552062	-1.59324	-2.13822	-1.6185	0.742317	0.705083	1.14239	-0.69409	-0.733079	-0.953256	1.08913	1.76982	1.07418	1.36696	0.700896	1.37405	-0.28776	0.519643	0.00296963	-0.0424903	-0.0930036	-0.283161	-0.679259	-0.920282	-0.700391
BV083_66	NTHi_A	poly(A)_polymerase_I	1.01764	1.639	0.947244	0.915291	0.73163	0.944614	-0.41196	-1.26516	-1.14298	-1.14692	-1.06607	-0.649697	-0.705644	-0.94349	-1.77733	0.528888	0.0790349	0.497741	-1.49241	-0.427195	-1.03976	1.52466	0.574092	1.11546	1.5982	1.52018	1.34302	-0.638855	-0.308495	0.520508	-0.0944676	-0.638552	0.215985	-1.2333	-0.373209	-0.357697
BV083_660	NTHi_A	translation_initiation_factor_IF-1	0.96366	1.6137	1.09781	0.896718	1.34489	1.23006	-0.684334	-1.2866	-0.921803	-0.824719	-0.61204	-0.642834	-0.887004	-1.1225	-1.22401	1.31599	0.608676	1.04021	-1.09715	-0.902533	-1.04182	1.20592	0.658451	0.773175	1.59528	0.877509	1.22907	-0.252469	-0.0624274	0.0759461	-0.769747	-0.736629	-0.446681	-1.28542	-0.853402	-0.872946
BV083_67	NTHi_A	2-amino-4-hydroxy-6-_hydroxymethyldihydropteridine_diphosphokinase	0.782471	1.66382	0.405421	1.28314	0.2726	1.33735	0.512228	-0.792951	-1.19205	-1.29454	-1.00176	-0.669012	0.0471348	-0.459991	-1.8285	0.483041	0.393479	0.431558	-0.85282	-0.125337	-1.03761	1.00774	-0.635871	0.978315	1.56664	1.51416	1.59207	-1.36804	0.272233	0.718999	-0.26021	-0.634027	-0.555725	-1.70333	-0.868313	0.0176718
BV083_674	NTHi_A	putative_aBC-type_sugar_transport_system	1.68683	-1.05237	0.815008	0.39836	-0.331378	0.167416	-0.345084	-1.40276	0.405081	0.099599	0.224567	0.444799	-2.34948	-1.81892	-1.22174	-0.542507	-0.524074	-0.596365	0.671763	0.307125	0.940539	0.756563	2.7075	0.373781	-0.606705	0.581661	0.0194916	-0.244861	-0.427003	-0.0609887	1.14469	0.9499	1.0602	-0.481193	-0.239376	-1.51008
BV083_686	NTHi_A	DNA_gyrase%2C_B_subunit	1.06078	0.643585	1.06561	0.851597	0.497088	0.968264	-0.319801	-1.41949	-1.12841	-1.33341	-1.3522	-0.961733	-1.17326	-2.26278	-1.28697	1.34159	1.27195	1.55142	-0.797982	0.481348	-0.27439	1.03935	0.557215	0.380449	0.849257	0.897287	0.894036	-1.104	0.55505	-0.804533	-0.557672	-0.495625	0.176045	-0.726703	0.444349	0.47268
BV083_694	NTHi_A	HTH_domain_protein	2.14068	-0.0960442	1.29481	0.74352	0.0662858	0.726817	-1.79109	-1.44209	-1.09916	-0.236327	-0.155152	0.338976	-1.55712	-1.03244	-1.11315	0.231056	0.276483	0.184033	-0.0888641	-0.316883	0.33506	1.1763	2.91148	1.2544	-0.157121	0.4581	0.0121207	-1.1801	-1.14389	-0.44097	0.202582	0.215951	0.3323	0.269545	-0.920267	-0.399829
BV083_696	NTHi_A	sulfur_relay_protein_TusC/DsrF	2.00315	0.872432	0.448995	1.10507	0.369501	0.728294	-0.60981	-1.16746	-0.478325	-0.388144	-0.0392045	0.291483	-1.98795	-2.87706	-0.818672	0.439773	0.186475	-0.0646122	0.208189	0.00394096	-0.341697	1.18806	2.53334	0.803683	-0.192345	0.730332	-0.218722	-1.12657	-1.24785	-0.587355	0.159736	0.463767	-0.0806076	-0.0665473	0.0995515	-0.342833
BV083_698	NTHi_A	translation_elongation_factor_Tu	1.53255	-0.76291	0.443297	-0.170712	-0.53158	-0.128338	-0.704606	-1.15676	-1.52045	-0.475114	-0.466857	0.0276353	-1.3521	-2.06285	-1.71604	-0.475046	-0.341035	0.259131	-0.3547	-0.494013	0.24466	0.86295	2.41805	1.42905	0.296749	0.674144	1.24422	-0.921876	0.928062	0.347223	0.775432	1.2165	1.39353	-0.526302	-0.303612	0.371721
BV083_699	NTHi_A	translation_elongation_factor_G	1.61046	-0.206802	0.804764	0.14042	-0.0418527	0.286585	-0.911537	-1.49637	-1.5248	-0.852587	-0.883873	-0.487975	-1.10756	-2.01703	-1.35898	0.106301	-0.0990503	0.692995	-0.930631	-0.823783	-0.00719454	1.21564	1.96361	1.35525	0.799817	0.905246	1.36807	-0.684058	1.15189	-0.183723	0.36755	0.63215	1.20508	-0.929716	-0.253307	0.194983
BV083_700	NTHi_A	ribosomal_protein_S7	1.63824	0.227798	1.15794	0.397048	0.293854	0.517405	-1.43821	-1.51095	-1.52655	-0.716376	-0.81828	-0.585575	-1.43502	-1.56133	-1.42482	0.613954	0.166086	0.811834	-0.936467	-0.685936	-0.406093	1.46939	1.83234	1.50121	0.973179	0.936328	1.10117	-0.480222	0.453598	-0.187276	0.228035	0.18298	0.870199	-0.756126	-0.433115	-0.470232
BV083_701	NTHi_A	ribosomal_protein_S12	1.47389	0.564839	1.01913	0.588036	0.247942	0.608985	-1.11202	-1.53111	-1.5724	-0.927849	-0.932942	-0.564202	-1.41205	-1.65494	-1.56298	0.441806	0.254421	0.707162	-0.973632	-0.763649	-0.886612	1.40174	1.87559	1.25055	0.915379	1.06639	1.17307	-0.585186	0.351801	0.339639	0.327836	0.339826	0.761733	-0.560442	-0.422005	-0.247752
BV083_706	NTHi_A	indole-3-acetyl-aspartic_acid_hydrolase	1.11482	0.0936109	0.598514	0.137663	0.542472	0.223819	-0.72012	-0.474016	-1.88991	-0.809274	-0.679867	-0.741012	-1.60761	-1.93	-1.82782	0.768187	0.837398	0.980502	-0.543912	-0.827494	-0.476464	1.25259	1.13404	1.83394	1.26598	1.06422	1.41485	-0.396078	0.496627	0.393463	0.396089	0.408403	0.370681	-0.950449	-0.7265	-0.727327
BV083_723	NTHi_A	peptide_deformylase	1.13146	0.579515	0.759833	-0.0876041	1.03936	0.455023	-0.210811	-0.972547	-1.55276	-0.575984	-0.222823	-1.05214	0.0205679	-1.01858	-1.12517	1.17432	0.498272	1.56549	-0.977337	-0.78923	-1.29842	0.741527	0.0374875	1.27733	2.10429	0.694439	2.03731	-0.805694	0.835002	-0.0364334	-0.944941	-0.858769	-0.494476	-1.47126	-0.575169	0.118933
BV083_724	NTHi_A	methionyl-tRNA_formyltransferase	1.57862	0.725455	0.920479	0.420682	0.430291	0.655521	-0.865169	-1.58891	-1.4495	-0.956969	-0.85618	-0.635134	-0.850616	-1.28532	-1.47538	0.592464	0.465425	1.03535	-0.64113	-0.372787	-0.14401	1.40573	1.06422	1.67343	1.38142	1.18072	1.63204	-1.33485	0.214051	-0.444064	-0.311734	-0.454131	-0.0780046	-1.38199	-0.163066	-0.0869472
BV083_725	NTHi_A	ribosomal_RNA_small_subunit_methyltransferase_B	1.52227	0.148071	0.432072	0.0745225	0.373437	0.361212	-0.752863	-1.44538	-1.95735	-0.716569	-0.66135	-0.514286	-0.51825	-1.37334	-1.4251	0.330602	0.232314	1.03649	-0.439857	-0.0985183	0.193446	1.49229	1.04825	1.81405	1.46353	0.792342	1.76743	-1.61051	0.923781	-0.407105	-0.419469	-0.120639	-0.354218	-1.3959	-0.358134	0.562725
BV083_746	NTHi_A	50S_ribosomal_protein_L10	1.81274	0.987204	1.3398	0.317214	0.366273	0.440067	-1.55522	-1.09577	-1.48596	-0.49893	-0.568202	-0.353825	-1.53743	-0.986141	-1.32349	0.550686	0.0579355	0.599244	-0.728715	-0.736992	-0.925622	1.47476	1.51014	1.56335	1.02017	0.932105	0.943373	-0.608229	-0.296567	0.226925	0.323202	0.505718	0.744558	-0.744819	-0.970805	-1.29875
BV083_747	NTHi_A	ribosomal_protein_L7/L12	1.76042	1.18747	0.987683	0.0453955	0.990689	0.525359	-1.27921	-0.977794	-1.71681	-0.269366	-0.238345	-0.564611	-1.26661	-1.13253	-1.34489	1.20751	0.40519	1.13254	-0.640808	-1.07144	-1.22214	1.24359	1.00053	1.29765	1.67396	0.545952	1.34738	-0.628508	-0.289029	0.405486	-0.369857	-0.288772	-0.380486	-0.687076	-0.585091	-0.803417
BV083_749	NTHi_A	putative_aspartate-semialdehyde_dehydrogenase	0.991643	1.89712	1.09979	0.85477	0.337602	1.14212	-0.0313635	-1.73611	-0.214112	-0.503932	-0.411215	-0.0425664	-1.69545	-1.65822	-1.79007	0.876115	1.15725	0.751827	-0.101102	0.301685	0.74726	1.33398	0.86768	0.491162	0.633573	1.25538	0.365942	-1.13361	-1.39266	-0.490783	-0.66603	-0.586603	-0.262939	-1.166	-0.388182	-0.833969
BV083_756	NTHi_A	alpha/beta_hydrolase_fold_family_protein	2.09189	1.25714	1.78495	0.870365	0.272201	1.29149	-1.37223	-1.3557	-0.725139	-0.665981	-0.686312	0.0532334	-1.51455	-1.04723	-1.77279	0.325612	-0.0681273	0.183087	-0.793692	-0.936713	-0.634773	1.26803	1.19214	0.953164	0.160594	0.32311	0.395648	0.0145664	-0.553347	0.00425667	0.844004	0.514505	1.09012	-1.28298	-0.450649	-1.02989
BV083_776	NTHi_A	ABC_transporter_family_protein	1.01417	1.39324	1.15631	0.470206	0.315725	0.512778	-1.16717	-1.43507	-1.63339	-1.10591	-1.26172	-1.06522	-0.798275	-1.76576	-1.56276	0.833584	0.20268	0.911484	-1.3414	-0.558407	-0.571235	1.27663	0.444503	1.06751	0.964352	1.08428	1.07513	-0.261282	0.735792	0.572302	0.851865	0.745075	0.565227	-0.895772	-0.338755	-0.430714
BV083_78	NTHi_A	anaerobic_ribonucleoside-triphosphate_reductase	0.860715	0.933696	1.89496	0.382587	0.00625346	0.3126	-0.92096	-0.748996	-0.981622	0.0189914	0.112868	0.362406	-1.69198	-0.898356	-1.34899	-0.320657	-0.391963	-0.363136	-0.287256	-0.167714	0.0240355	2.57938	1.57369	1.32524	0.40586	0.716079	1.23295	-1.04521	-0.763305	-0.432661	0.409855	0.617226	0.482013	-1.17003	-1.00251	-1.71607
BV083_785	NTHi_A	2-C-methyl-D-erythritol_2%2C4-cyclodiphosphate_synthase	0.90181	1.43522	1.1598	0.897081	0.837119	0.903523	-0.31203	-1.59045	-1.30867	-1.33488	-1.22269	-0.985391	-0.616588	-1.36601	-1.13016	0.940571	0.909301	1.36665	-1.23144	-0.321327	-1.0354	1.14394	0.0450426	0.658225	1.61703	0.912355	1.27242	-1.09897	0.42358	-0.310631	-0.859846	-0.459602	-0.00501804	-0.792047	0.119162	0.438321
BV083_786	NTHi_A	4-diphosphocytidyl-2C-methyl-D-erythritol_synthetase	1.15964	1.36234	1.30533	0.999111	0.670057	1.13767	-0.824595	-1.72312	-0.980904	-1.05189	-1.04688	-0.819763	-1.25552	-1.63823	-1.27741	0.926089	0.812091	1.02992	-1.1481	-0.28902	-0.519641	1.38526	1.12028	0.634349	1.09371	1.35107	1.09475	-0.904348	-0.168838	-0.365107	-0.648499	-0.373525	-0.419237	-0.351144	0.0254697	-0.301362
BV083_787	NTHi_A	essential_cell_division_protein_FtsB	0.965145	1.28917	1.35794	1.55507	0.66507	1.38448	-0.605579	-1.57143	-0.518015	-1.11628	-1.24469	-0.912385	-1.24258	-1.80173	-1.05235	0.922597	0.701286	0.83412	-1.32033	-0.807695	-0.452874	1.2878	1.13485	0.22705	0.759126	1.4704	0.871255	-0.490493	-0.0517327	-0.817986	-0.432616	-0.671584	-0.0249894	-0.509055	0.414623	-0.195599
BV083_81	NTHi_A	cyclophilin_type_peptidyl-prolyl_cis-trans_isomerase/CLD_family_protein	1.3826	0.891564	1.06433	0.640209	1.01284	0.658895	-1.18892	-1.13141	-1.36667	-0.734392	-0.47915	-0.867817	-0.641743	-0.691321	-1.26528	0.989535	0.99272	1.25787	-1.24856	-1.49968	-1.46776	1.22682	1.00969	1.26322	1.62133	0.64575	1.2316	-0.927694	-0.203462	-0.0685713	-0.544757	-0.514736	-1.02369	0.0327392	-0.0816104	0.0255001
BV083_82	NTHi_A	putative_DNase	1.60566	1.09263	1.39464	1.33461	0.844258	1.09816	-0.837301	-1.16139	-1.13257	-0.751089	-0.55385	-0.523658	-1.20251	-1.69044	-1.69883	0.931226	0.642754	0.89692	-1.07917	-0.713267	-0.983871	1.04466	1.42242	1.33097	0.85522	0.55347	0.986512	-1.10305	-0.228118	-0.406111	-0.038258	-0.560265	-0.5758	-0.241766	-0.257163	-0.295644
BV083_824	NTHi_A	hypothetical_protein	1.43137	0.651843	0.950351	0.788491	-0.601798	0.494136	-1.74233	-1.19045	-0.5146	-0.118881	0.0158272	0.479946	-2.18785	-1.69419	-1.07671	-0.659335	0.0201513	-0.101337	-0.204145	-0.278289	-0.636955	1.52484	2.30819	1.31115	-0.0881212	0.759444	0.651027	-0.770353	0.0945326	-0.228279	0.407869	0.70488	0.781573	0.922442	-1.27024	-0.934214
BV083_841	NTHi_A	preprotein_translocase%2C_SecE_subunit	0.87022	1.11908	1.29038	0.640503	0.92055	0.920179	-1.00666	-1.75523	-0.306477	-0.521672	-0.323426	-0.528784	-1.30787	-1.74019	-0.798298	1.10326	0.628499	1.13421	-0.835083	-0.510428	-0.496258	1.47369	1.2215	0.896215	1.47907	0.934668	1.25745	-0.0879298	0.152552	-0.973023	-0.575816	-0.837095	-0.322567	-1.06672	-0.556286	-1.4922
BV083_842	NTHi_A	transcription_termination/antitermination_factor_NusG	1.06155	0.913291	1.01442	0.717443	1.13439	1.07079	-0.634468	-1.22788	-0.827467	-0.597872	-0.511042	-0.666853	-0.739047	-1.38986	-1.19719	1.22422	1.17954	1.49822	-0.761903	-0.706228	-0.977132	1.2394	0.563911	1.05914	1.65702	0.881797	1.33797	-0.591254	0.18777	-0.494951	-0.825391	-0.831071	-1.1712	-1.39189	-0.546025	-0.652162
BV083_846	NTHi_A	sirA-like_family_protein	1.39615	-0.495247	1.21834	0.122154	1.79959	0.601711	-0.660577	-1.16564	-0.925657	0.379267	0.995409	0.0249724	-0.76186	-0.921497	-1.31602	0.708027	1.45173	0.73988	-0.455851	-0.833844	-1.16991	1.02377	1.92682	1.35824	1.57789	-0.450111	0.196899	-0.783289	-0.0649802	-0.103487	-0.912697	-0.617624	-1.38318	-0.78427	-0.583528	-1.13159
BV083_869	NTHi_A	sodium:neurotransmitter_symporter_family_protein	0.696108	0.93713	0.563123	0.900032	0.731938	0.759334	-0.431685	-1.893	-1.66763	-1.09965	-1.13107	-1.04971	-0.0621965	-1.37204	-1.30757	0.497615	0.288248	0.711341	-1.82331	-0.620082	-1.15822	1.10341	0.885219	1.14596	1.25507	1.31729	1.37924	-0.600052	0.773354	0.65193	-0.163257	-0.374157	0.0119879	-1.01262	0.564634	0.593289
BV083_877	NTHi_A	rhodanese-like_domain_protein	1.15024	0.76707	1.70089	0.867399	0.518425	0.699092	-1.5807	-1.26233	-0.871239	-0.604874	0.116941	-0.202357	-1.27182	-0.67277	-0.658838	0.608392	0.432072	0.124974	-1.23167	-1.356	-1.24635	1.54876	2.07575	1.52929	0.401235	0.45069	0.745633	0.0923677	-0.394507	-0.50814	0.479098	0.166001	0.574021	-0.328358	-1.06854	-1.78982
BV083_883	NTHi_A	diaminopimelate_epimerase	1.10678	0.918408	1.61963	0.894483	0.938986	1.15492	-1.53765	-1.98426	-0.941609	-0.635282	-0.912914	-0.453583	-0.75891	-1.13729	-0.204551	0.388459	0.0875417	0.398953	-1.58746	-1.22034	-1.26638	1.90325	1.43775	0.742038	1.0502	0.915628	0.348182	-0.415286	0.243051	-1.14795	-0.447564	-0.258599	-0.34237	0.1402	0.704863	0.258683
BV083_891	NTHi_A	ribosomal_protein_L31	0.935015	1.2153	0.967008	0.385426	1.02789	0.754793	-1.14382	-1.44703	-1.07331	-0.848882	-0.733943	-1.18049	-0.220403	-0.777206	-0.554299	1.32912	0.536516	1.09799	-1.60448	-1.4286	-1.86031	1.09867	0.473552	0.569282	1.7296	0.614989	1.30547	-0.523787	-0.0295408	-0.164929	-0.553119	-0.887581	-0.947149	0.461225	0.808393	0.668645
BV083_902	NTHi_A	glycosyltransferase_25_family_protein	0.454542	1.20923	1.23393	0.92975	0.139189	1.00283	0.0865003	-0.562892	0.561313	-0.423493	0.256818	0.23906	-3.08862	-2.70027	-1.84092	0.800204	1.31176	0.560174	0.729866	-1.10133	0.650773	0.713639	0.286914	0.185359	0.0613332	0.52852	-0.189685	-0.137113	-0.408768	-1.00782	-0.0114564	-0.0282332	-0.0567745	0.386242	0.426	-1.19656
BV083_929	NTHi_A	ribosomal_protein_L14	1.24205	0.937908	1.03665	0.461201	0.496753	0.378253	-0.805295	-1.4182	-1.74972	-1.05208	-1.19988	-1.12089	-0.77397	-1.32843	-1.31941	0.776699	0.0470306	0.974525	-1.67151	-0.649783	-1.18708	1.30917	0.936823	1.1841	1.21643	1.27448	1.17005	-0.564961	0.620099	0.249069	0.0371064	0.186741	1.05092	-0.821811	-0.102282	0.17923
BV083_930	NTHi_A	ribosomal_protein_L24	1.21495	0.909618	0.907424	0.577977	1.10105	0.788832	-0.479899	-1.10614	-1.46375	-1.00947	-0.647233	-0.928747	-0.42728	-1.23354	-1.27208	1.08222	0.821069	1.50304	-1.17063	-1.48819	-1.24921	0.951617	0.336082	1.13847	1.78294	0.637195	1.58183	-0.661768	0.56313	0.0658136	-0.423915	-0.463075	-0.580114	-1.12542	-0.273882	0.0411022
BV083_931	NTHi_A	ribosomal_L5_family_protein	1.41644	0.772274	0.717981	0.46752	0.293659	0.494269	-0.317095	-1.06004	-2.26538	-0.844078	-1.11081	-0.761755	-0.266511	-1.32257	-1.69325	0.676997	-0.120973	0.998023	-1.329	-1.02283	-0.53137	0.920019	0.542985	1.34262	1.06899	1.08552	1.28582	-1.41087	1.05474	0.517404	0.113536	0.163098	0.85945	-1.24555	-0.218815	0.729562
BV083_932	NTHi_A	30S_ribosomal_subunit_protein_S14	1.71284	0.316514	1.21526	0.517677	-0.162734	0.362442	-1.17314	-1.44232	-1.51342	-0.879632	-0.822671	-0.282482	-1.12642	-1.61959	-1.5226	0.0360806	-0.221328	0.614281	-0.787169	-0.958717	-0.515065	1.42608	1.86233	1.53387	0.722732	1.05321	1.18605	-0.779224	0.555534	-0.163839	0.535984	0.660324	0.958444	-0.881865	-0.237799	-0.179641
BV083_935	NTHi_A	ribosomal_protein_L18	1.69401	-0.602268	0.824908	-0.0013152	-0.396026	-0.0802081	-1.1625	-1.45528	-1.36771	-0.231822	-0.339268	0.262532	-1.59935	-1.79664	-1.45065	-0.362165	-0.397967	0.216529	-0.106104	-0.0725685	0.374076	1.06226	2.63136	1.53241	0.0933223	0.61873	0.807948	-0.958863	0.312924	-0.0101563	0.946773	1.12052	1.28516	-0.470774	-0.619902	-0.301918
BV083_941	NTHi_A	30S_ribosomal_protein_S13	1.15313	0.0675953	0.468461	-0.0508555	-0.0741079	0.153976	-0.707462	-1.69236	-1.23539	-1.15312	-0.911114	-0.651641	-1.66337	-2.23703	-1.43066	0.407775	0.415177	0.904519	-0.391746	-0.630271	-0.23728	1.02214	2.06	1.10674	1.03619	0.886946	1.29635	-0.162782	0.880644	0.2772	0.76184	0.805058	1.1257	-0.755456	-0.447198	-0.397611
BV083_945	NTHi_A	ribosomal_protein_L17	1.28674	-1.1773	0.151783	-0.559969	-0.558363	-0.500148	-1.02549	-0.87469	-1.19194	-0.176658	-0.35976	-0.148635	-1.82268	-2.00551	-1.6501	0.0674134	0.033974	0.372182	0.34397	0.333383	0.591981	0.56157	2.29145	1.29254	0.0832672	0.594413	0.625858	-0.229365	0.647955	0.450059	1.3476	1.43683	1.71595	-0.711111	-0.829104	-0.408096
BV083_952	NTHi_A	molecular_chaperone_Hsp33	2.26947	0.799084	1.48257	0.550156	0.00430587	0.526439	-2.00094	-1.80736	-1.38431	-0.714456	-0.579944	-0.227249	-1.10849	-0.709728	-1.00116	0.194657	0.126475	0.839417	-0.702194	-0.16136	-0.0949207	1.34846	1.69363	1.68747	0.567835	0.632843	0.929088	-0.657302	-0.708487	-0.516895	0.710062	-0.0138924	-0.370017	-0.583939	-0.00801306	-1.0113
BV083_953	NTHi_A	argininosuccinate_lyase	2.23504	1.36221	1.37377	0.775229	0.335449	0.549031	-1.48916	-0.961372	-1.57941	-0.646353	-0.922807	-0.688251	-0.879534	-1.1436	-1.25924	0.677252	0.172753	0.95713	-0.778053	-0.184412	-0.356509	1.34172	0.48852	1.68652	0.832686	1.0368	0.907392	-0.961225	-0.197719	-0.464341	0.563996	0.121155	-0.0339126	-1.37084	-0.612683	-0.887245
BV083_957	NTHi_A	response_regulator	0.409691	-0.322894	1.6329	0.185762	0.521945	0.151103	-1.94936	-0.901681	-1.01031	0.159141	0.12439	0.0044871	-1.84019	-1.01878	-0.922397	0.405138	0.496879	0.469065	-0.0258892	-0.650457	-0.185395	2.35119	2.20306	1.42339	0.706738	0.300505	0.154099	0.291821	-0.389624	-0.899616	0.889114	0.778648	-0.250739	-0.805025	-0.781857	-1.70485
BV083_1006	NTHi_A	pyridoxamine_5'-phosphate_oxidase	-1.45917	-0.0838227	-1.44875	-1.2513	-0.427949	-1.21459	0.104747	0.92877	0.475886	0.734618	0.56807	0.315186	1.73445	1.71495	1.33743	-1.12746	-1.45566	-1.56678	-0.374439	-0.572272	-0.330907	-0.639393	-1.04148	-0.292907	-0.143726	-0.918338	-0.875333	1.18998	-0.210677	1.51486	0.725418	0.779899	0.913845	1.34679	0.623343	0.426721
BV083_1043	NTHi_A	dihydrofolate_reductase_type_3	-1.38891	-0.254146	-1.04089	-0.521813	0.398785	-0.300747	1.26056	1.33402	0.653469	0.650198	0.584535	-0.242072	1.99324	1.82359	1.8904	0.168441	0.0532828	-0.079212	-0.128289	-0.518316	-0.336931	-1.35813	-2.12201	-1.31342	0.201437	-0.928133	-0.678826	0.146939	0.0657778	0.107197	-0.928635	-1.11832	-0.925521	0.904084	0.576417	1.37196
BV083_1108	NTHi_A	phosphopantothenoylcysteine_decarboxylase_/_phosphopantothenate--cysteine_ligase	-1.19897	-0.967406	-1.17896	-0.370015	-0.768953	-0.81432	0.310006	0.944421	1.36451	0.86003	0.758868	1.00693	0.934001	1.98631	1.7319	-1.09143	-1.2008	-1.54411	0.7905	0.993028	0.612615	-1.13224	-0.134157	-0.570906	-1.30053	-1.01514	-1.28709	0.729288	-0.609586	0.285207	0.425934	0.261628	0.100385	1.54424	0.0043223	-0.45952
BV083_1167	NTHi_A	phosphoserine_phosphatase_SerB	-1.61824	0.0238302	-1.1685	-0.601252	-0.0755265	-0.509481	1.14247	1.20537	0.553497	0.654071	0.54231	0.136699	2.14886	1.751	1.86546	-0.4	-0.484537	-0.57148	0.0319417	0.0527493	-0.380791	-1.26362	-2.20813	-1.41089	-0.300484	-0.809715	-0.699811	0.413136	0.108886	0.522992	-0.22389	-0.271243	-1.07986	0.883212	0.672475	1.3685
BV083_119	NTHi_A	bacterial_conjugation_TrbI-like_family_protein	-1.33528	-0.62318	-1.33756	-0.265083	-0.564374	-0.736244	0.934412	0.957876	0.407274	0.144528	0.428034	0.391267	2.14731	1.58584	1.09369	-1.06142	-0.285554	-0.573546	0.19475	0.93903	0.798902	-1.17893	-1.89619	-1.00907	-1.0151	-1.59136	-0.693114	0.607877	0.21115	0.992477	0.245904	0.921482	-1.24494	0.210054	1.17171	1.02738
BV083_1194	NTHi_A	UMP_kinase	-1.72391	0.033879	-0.921539	-0.978509	0.685456	-0.597669	0.921164	1.44548	0.470041	0.972018	0.975147	-0.49731	0.968119	0.91006	1.0022	0.270957	0.111806	-0.0242429	-0.408642	-0.906612	-0.974706	-1.10044	-2.14905	-1.14802	0.779254	-1.22923	0.0167848	0.576586	0.257904	0.756657	-1.07184	-0.867764	-0.78864	1.87403	0.836371	1.52422
BV083_1234	NTHi_A	cysteine_synthase_A	-1.58717	-0.623048	-1.17227	-0.85122	-0.0167815	-0.794033	1.18861	0.947587	0.446723	0.46069	0.32153	-0.177297	2.12272	1.4532	1.42754	-0.695672	-0.333395	-0.485104	0.0867943	0.828978	-0.407132	-1.17438	-1.96423	-1.29365	-0.196479	-1.08063	-0.677309	0.114847	0.638279	0.402977	-0.385797	-0.227534	-0.57794	1.1935	1.17196	1.91514
BV083_1237	NTHi_A	periplasmic_binding_protein-like_domain_protein	-1.30255	-0.562632	-0.763906	-0.152017	-0.66565	-0.54109	0.112663	1.63587	1.18111	0.459009	-0.0170012	0.668036	1.59022	2.09539	1.82027	-1.06085	-1.04172	-1.43816	0.174655	0.16799	0.599909	-1.11521	-1.51789	-0.718469	-1.35108	-0.46247	-1.4206	1.13184	-0.529924	0.212446	0.755843	0.662272	0.193114	1.05741	0.25743	-0.114235
BV083_1247	NTHi_A	deoxyribose-phosphate_aldolase	-1.59008	-0.89041	-1.44047	-0.947231	-0.547743	-0.980062	0.63808	1.86443	1.49449	1.04174	1.10721	0.618142	0.317925	1.49856	1.17417	-0.511896	-0.305773	-0.77002	1.20984	0.611178	0.257107	-1.29727	-1.46721	-1.01757	-0.807661	-1.24469	-1.02457	0.974881	-0.705645	0.506662	0.0914037	0.25221	0.0303511	1.43091	0.31191	0.117096
BV083_1282	NTHi_A	modulator_of_DNA_gyrase_family_protein	-1.45945	-0.343185	-0.943187	-0.822622	0.638222	-0.480706	0.962355	1.06613	0.722295	0.862502	0.834875	-0.0971697	1.9836	1.41096	1.61486	0.0326095	0.0438693	0.0263396	0.129634	-0.100987	-0.744328	-1.40088	-1.95622	-1.27633	0.287658	-1.48816	-0.718306	0.441852	0.456834	0.0940902	-0.908101	-1.12785	-0.983254	0.992493	0.831992	1.41758
BV083_1283	NTHi_A	hypoxanthine_phosphoribosyltransferase	-1.38076	-0.239926	-0.860027	-0.917782	-0.373442	-1.00024	0.522354	1.57431	1.65724	1.23979	1.14197	0.716764	0.708923	1.59352	1.63959	-0.636788	-0.896215	-1.01998	0.971959	0.637195	0.21955	-1.42814	-1.58984	-1.21227	-0.804672	-1.19293	-1.10798	1.03531	-0.411946	0.126364	0.123315	0.139667	0.252175	1.12585	0.000384883	-0.353293
BV083_1326	NTHi_A	succinyl-CoA_synthetase%2C_%26beta_subunit	-1.4416	-0.915488	-1.43829	-1.24045	-0.304605	-0.777317	1.03453	1.17767	0.167768	-0.0179514	-0.000726391	-0.630114	2.31823	1.5258	1.61956	-0.0656638	-0.121874	0.13778	-0.230704	-0.318959	-0.341778	-0.977833	-2.29895	-1.23338	0.50679	-0.517502	0.099285	0.539349	0.757099	0.761098	-0.0994265	-0.336571	-0.433715	0.324589	1.02705	1.74631
BV083_1330	NTHi_A	23S_rRNA_pseudouridylate_synthase_B	-0.522502	-0.821176	-0.994822	-0.670292	0.0204794	-0.454677	0.974846	1.34226	-0.392581	0.251956	0.321196	-0.481497	2.21601	1.35822	1.35767	0.646432	0.650222	0.765209	0.451532	-0.365075	0.144714	-1.02007	-1.97247	-0.859347	0.0132499	-0.933317	-0.153113	-1.114	0.0768163	-0.370825	-0.991956	-1.04449	-1.408	0.944179	0.738181	2.29703
BV083_1351	NTHi_A	fructose-1-6-bisphosphatase_family_protein	-1.04125	-1.09112	-0.577762	-0.324593	-0.36652	-0.701771	0.201619	0.986644	1.24188	1.10972	0.941864	1.1374	1.3462	2.06604	1.71304	-0.845019	-0.323094	-1.09112	1.50416	1.05039	0.886868	-0.28007	-0.510641	-0.693891	-1.38149	-1.17155	-1.7414	0.149633	-1.09457	-0.26314	0.320804	0.244508	-1.12751	0.225403	0.240293	-0.739966
BV083_1372	NTHi_A	hypothetical_protein	-1.4425	-0.356718	-1.42976	-0.594097	-1.38036	-1.00931	0.810319	1.05886	0.968784	0.444223	0.410905	0.749343	0.536346	1.33122	0.366109	-1.52937	-1.02684	-1.88692	0.749049	0.182942	0.0794161	-1.08252	-0.942244	-0.237163	-0.943617	-0.196281	-0.847986	1.4396	-0.460016	1.52151	1.26846	1.40671	1.01084	1.04421	0.0801491	-0.0932909
BV083_1374	NTHi_A	ywiC-like_family_protein	-1.88061	0.449206	-0.852774	-0.136551	0.203811	-0.0366793	1.26449	0.311356	1.68378	0.532937	0.680277	0.576975	1.2568	1.02585	1.42972	0.125586	-0.409222	-0.296985	0.505583	0.914482	0.144595	-1.32855	-1.93901	-2.04887	-0.665755	-0.955117	-0.839335	0.323071	-0.109564	-0.36468	-1.10321	-0.975625	-0.866008	1.01195	1.29139	1.07667
BV083_1376	NTHi_A	merR_HTH_regulatory_family_protein	-0.0265304	-1.43648	-0.997352	-0.342053	-0.447635	-0.583791	0.0797857	0.483748	0.35678	0.959714	1.08979	1.21163	0.809339	1.38994	1.29981	-0.606342	-0.381359	-0.706484	1.83988	0.206877	0.0637263	-1.30492	0.24586	-0.0535993	-1.20492	-1.89922	-1.37015	-0.0429955	-1.46182	-0.290896	-0.15229	-0.110319	-0.901083	1.83977	1.70889	0.734698
BV083_1506	NTHi_A	6%2C7-dimethyl-8-ribityllumazine_synthase	-1.84124	0.593256	-1.27102	-0.306848	-0.773494	-0.554826	1.50315	0.853237	1.07344	0.10501	-0.2038	0.281673	0.972298	0.630004	0.596046	-0.803547	-1.15469	-0.893393	-0.14423	1.15219	0.0487848	-1.4956	-1.92662	-1.91159	-0.976985	-0.304647	-0.528203	0.669657	0.288342	1.15661	0.334912	0.401269	0.811301	1.44129	0.661724	1.51655
BV083_1532	NTHi_A	D-hexose-6-phosphate_mutarotase	-0.730987	-1.23616	-1.0642	-0.770708	-1.01875	-1.09315	0.188162	1.91588	0.622907	0.876217	0.698875	0.709807	1.62262	2.09061	1.51605	-0.864364	-0.755626	-1.13941	0.68471	-0.0741915	0.734288	-0.964906	-1.09952	-0.248796	-1.05467	-0.708162	-1.65884	0.743686	-0.542038	0.517988	0.96558	1.08242	0.22842	0.420417	-0.30903	-0.285132
BV083_1568	NTHi_A	molybdopterin_biosynthesis	-0.332844	-1.54297	-0.888308	-0.555351	-0.318646	-0.83271	0.205091	0.393188	0.906196	0.818355	1.02448	0.742884	0.611612	1.44802	1.61537	-0.57748	-0.227241	-0.861343	0.994554	1.07308	0.618828	-1.29654	0.329144	-1.0661	-1.6578	-1.72546	-1.28231	-0.0479163	-0.828023	-0.373723	-0.195512	-0.0341447	-0.496129	2.2064	1.09465	1.05869
BV083_1585	NTHi_A	cys-tRNAPro_and_Cys-tRNACys_deacylase	-1.38813	-0.66708	-1.31233	-1.01176	-0.290604	-0.876721	0.964691	1.53722	1.27572	1.06747	1.1628	0.861279	1.17152	1.63032	1.20156	-0.865543	-0.911855	-1.09615	0.70712	0.759383	0.218222	-1.51078	-1.3304	-0.979765	-1.12519	-1.22597	-0.952397	0.766882	-0.404882	0.755607	-0.0244593	0.0146823	0.24915	1.12251	0.377705	0.130178
BV083_1594	NTHi_A	electron_transport_regulator_A	-1.1489	-0.631873	-0.785533	-0.334072	-0.88624	-0.709962	0.649561	1.06386	1.5619	0.757567	0.481802	1.02998	0.946781	1.52646	1.48333	-0.862219	-0.850201	-1.14166	1.30508	0.713017	1.13103	-1.25716	-0.989573	-1.33443	-1.87365	-0.737445	-1.61167	0.716537	-0.70879	-0.0169472	0.308047	0.515686	0.241022	0.974946	0.572408	-0.0986833
BV083_1602	NTHi_A	hypothetical_protein	-0.598294	0.120219	0.346259	-0.283343	-1.15228	-0.51374	-0.239764	0.856739	0.876452	1.05464	1.45514	1.53726	-0.0508804	1.13844	1.08726	-0.451253	-0.966124	-1.25701	1.52681	-0.669087	0.476531	-0.209038	0.41626	-0.121038	-1.21469	-0.360499	-0.30282	1.61686	-1.46319	-0.720268	1.28096	0.693073	0.636436	-0.789017	-2.06605	-1.69096
BV083_1631	NTHi_A	putative_ferritin-1	-0.942453	-0.0961639	-0.216043	-0.245983	-0.731816	-0.237597	0.329233	1.75591	1.01259	1.12215	1.13541	1.33648	0.91983	2.06606	0.918555	-0.303253	-0.559439	-1.09761	1.53691	-0.305561	0.758181	-1.08975	-1.28163	-0.652679	-1.49086	-1.05537	-1.9357	0.569813	-1.24577	0.00167793	0.454661	0.466127	-0.129658	0.64053	-1.01699	-0.389795
BV083_165	NTHi_A	hypothetical_protein	-1.11829	0.0181065	-0.646682	-0.768067	-0.984974	-1.09732	0.0391477	0.702166	0.539414	0.792107	0.511271	0.641653	0.35483	0.682732	0.802737	-1.50516	-1.47995	-1.70111	-0.275884	0.12165	-0.470033	-0.923338	-0.58764	-0.707937	-0.923001	-0.588795	-1.06752	1.55496	0.155975	1.60505	1.88408	1.90683	0.837922	1.62379	0.0407517	0.0305214
BV083_1656	NTHi_A	NAD(P)(+)_transhydrogenase_(AB-specific)%2C_alpha_subunit	-1.1929	-0.535499	-1.47992	-0.961867	-0.922165	-1.12108	0.861031	1.09655	0.605571	0.422742	0.202934	0.433052	2.00105	1.69669	1.91372	-1.29966	-1.19222	-1.07348	0.0459596	0.554536	0.477104	-0.862566	-0.926995	-0.892535	-0.83952	-0.622996	-0.558405	0.628007	0.612302	1.24764	0.608843	1.09203	1.21102	-0.0457112	-0.857888	-0.325368
BV083_1679	NTHi_A	lrgB-like_family_protein	-1.46035	-0.174169	-1.47948	-0.16873	-0.943776	-0.92097	0.547981	0.686247	0.798985	0.458854	0.0488375	0.247689	-0.174833	-0.26297	0.474615	-0.959418	-1.26986	-1.50338	-0.59447	0.346834	0.151251	-0.81961	-0.921778	-0.473641	-0.950519	-0.301426	-1.15273	2.3598	1.01511	1.34175	1.89835	1.61864	1.57803	0.429651	0.458783	0.0706934
BV083_1680	NTHi_A	lrgA_family_protein	-2.34466	-0.150559	-1.33544	-0.492208	0.32491	-0.134117	1.15615	1.30544	1.4981	0.950934	0.541463	0.0277235	-0.0343321	0.209679	0.677426	-0.0497035	0.11362	-0.210793	0.292252	0.231517	-0.526355	-1.46119	-2.22567	-1.74312	-0.126749	-0.652993	-0.1297	2.14994	1.11355	1.23202	0.461131	-0.0871232	-1.23441	0.163708	0.315868	0.173705
BV083_1707	NTHi_A	hypothetical_protein	-1.3059	-0.527531	-0.807209	-0.784057	-1.07398	-0.776993	0.22184	1.19496	1.88068	0.664256	0.605613	0.757426	-0.386802	0.490613	0.884527	-1.48805	-1.02698	-1.46164	0.986087	0.788897	0.82725	-0.959332	-0.681559	-0.955259	-0.862363	-0.376279	-0.941134	1.75222	-0.2856	0.434337	1.07223	1.30616	1.12932	0.990106	0.191618	-1.47747
BV083_1712	NTHi_A	hypothetical_protein	-0.460783	-0.384539	-0.602892	-0.262715	-0.557189	-0.798217	0.751049	0.734577	0.731128	0.918876	1.27576	1.13432	1.30401	1.96506	1.14054	-1.63571	-1.08335	-1.72036	1.10025	0.74651	0.400339	-1.40382	-0.0113155	-0.935221	-1.43391	-0.942483	-1.48877	0.492301	-1.41264	0.704412	0.549236	0.50144	-0.393291	0.855392	-0.060343	0.282338
BV083_1721	NTHi_A	addiction_module_antidote_protein%2C_HigA_family	-1.01915	-0.821583	-0.366882	-0.395837	-0.65309	-0.754586	-0.556979	1.23979	1.21071	1.21338	0.970788	0.908588	0.310372	1.08531	1.54275	-1.0853	-1.37041	-1.55831	0.490469	-0.35993	-0.219689	-1.2149	-0.17119	-0.717897	-1.43302	-0.992411	-1.49149	1.6826	0.0262606	-0.107197	1.17481	1.16931	0.734926	1.56223	0.112564	-0.14498
BV083_1722	NTHi_A	toxin_higB-1	-1.10618	-0.577589	-0.238781	-0.0662455	-0.433502	-0.203127	-0.622128	0.891563	1.31182	0.793329	0.955134	0.915409	0.921022	0.868638	1.75799	-1.00983	-1.00755	-1.36564	0.495969	-0.894992	-0.587517	-1.27988	-0.53454	-1.48322	-1.52644	-1.34606	-1.30805	1.82824	0.602818	-0.222094	1.1051	0.910867	0.183409	1.23832	0.52815	0.50557
BV083_1728	NTHi_A	maeB	-1.25496	-0.59442	-1.04082	-0.797937	-0.629782	-1.00591	0.129001	1.60823	1.034	0.365576	0.409124	0.225914	1.67041	1.76349	1.84942	-0.189104	0.054213	-0.245709	1.00265	1.34564	1.13912	-1.16042	-1.41035	-1.35552	-1.22004	-0.950245	-1.3617	0.197782	-1.07521	-0.229066	0.214906	0.115485	-0.338832	1.14853	0.129225	0.457325
BV083_1733	NTHi_A	hypothetical_protein	-1.60918	0.0487004	-1.3797	-0.779881	-1.23408	-0.874896	1.09785	0.823963	0.922479	0.223304	0.117079	0.315794	1.31973	1.20004	1.18889	-0.875692	-1.08276	-1.14761	0.513163	1.35986	1.14468	-1.31863	-1.76438	-1.45268	-1.08975	-0.250266	-0.898912	0.556223	-0.0262355	0.985775	0.532098	0.190548	0.809276	1.14471	0.556834	0.733661
BV083_1744	NTHi_A	uracil_phosphoribosyltransferase	-1.50015	-0.154315	-0.887968	-0.478136	-1.10005	-0.798855	0.648835	1.03496	1.22368	0.304659	-0.0171965	0.538699	-0.0487657	0.667074	0.866749	-1.15503	-1.1418	-1.55838	0.194193	0.699511	0.421674	-1.08097	-1.07141	-1.53764	-1.61614	-0.483575	-0.88783	1.38109	0.177306	0.897423	0.914283	1.3054	1.61718	1.68347	0.357606	0.584414
BV083_1754	NTHi_A	pyridoxal_5'-phosphate_synthase%2C_synthase_subunit_Pdx1	-1.58167	-0.661973	-1.43152	-0.992037	-0.997319	-1.20147	0.682693	1.16293	1.10781	0.467157	0.237989	0.458536	0.832312	1.27958	1.43605	-1.03574	-0.993661	-1.06342	0.485592	0.839824	0.894935	-1.16798	-1.40845	-1.16568	-1.02122	-0.891495	-1.02865	1.0621	0.158874	0.61234	0.581476	0.781249	0.921167	1.44673	0.59419	0.598757
BV083_1784	NTHi_A	sugar_isomerase%2C_KpsF/GutQ_family_protein	-0.971104	-0.677171	-0.871587	-0.66675	-0.812226	-1.03685	0.643574	1.75998	1.59613	1.25236	1.1703	1.24233	-0.138971	1.0674	0.742464	-1.17202	-0.895262	-1.33592	1.03833	0.960835	0.708281	-1.07861	-0.468223	-0.864723	-1.24272	-1.192	-0.969736	0.587446	-1.19476	0.663825	0.467446	0.641321	0.6172	1.43016	-0.235874	-0.764874
BV083_1785	NTHi_A	hydrolase%2C_HAD_super%2C_subfamily_III_A	-1.10448	-0.433631	-1.13939	-0.320739	-0.978431	-0.931158	0.706959	1.09938	1.66942	0.767528	0.902024	0.986021	-0.481811	0.994204	0.71181	-1.10744	-1.48315	-1.53083	0.983046	1.50378	1.23401	-0.878593	-0.262948	-0.642641	-1.26687	-0.803128	-1.1663	0.389878	-0.60169	0.544994	0.803227	0.788969	0.713304	1.68943	-0.565124	-0.789648
BV083_18	NTHi_A	stress-induced_alternate_pyruvate_formate-lyase_subunit	-1.52933	-0.696632	-0.913181	-0.99437	-0.575344	-0.960023	-0.867358	1.12057	0.943208	0.97924	1.24528	0.484603	-1.10721	0.46433	0.545301	-0.796812	-1.05734	-1.27288	0.525636	-0.949157	-1.03323	-0.459565	0.349676	0.285129	0.131037	-0.644729	-0.162785	2.20456	0.218258	1.33205	1.48277	1.36467	0.508062	1.5306	-0.374678	-1.32036
BV083_1804	NTHi_A	molybdenum-pterin_binding_domain_protein	-1.48798	-0.694663	-1.2219	-0.74602	-0.801702	-0.948495	0.826178	1.31049	1.25769	0.791038	0.627646	0.785196	1.16747	1.42834	1.21531	-0.830048	-0.771659	-1.14204	1.10692	0.95404	0.821526	-1.43056	-1.29764	-1.15621	-1.34053	-1.15609	-1.32462	0.722861	-0.265762	0.390772	0.383202	0.456909	0.423283	1.10504	0.384779	0.457234
BV083_1852	NTHi_A	L-lactate_dehydrogenase	-1.16477	-0.538837	-0.833328	-0.927006	-0.0210541	-0.822241	1.04637	1.14422	1.21181	0.759489	0.710666	0.18904	0.982792	0.865681	1.08424	0.181057	0.106146	0.181293	0.829667	1.2964	0.975657	-1.5512	-1.59322	-2.04675	-1.06801	-1.71931	-1.19796	-0.0318231	-0.164583	-0.36818	-0.608481	-0.338465	-0.158169	1.36248	0.821641	1.40474
BV083_187	NTHi_A	CDP-diacylglycerol--glycerol-3-phosphate_3-phosphatidyltransferase	-1.48986	-0.715887	-0.947975	-0.368547	-0.159518	-0.528856	1.47396	2.28718	1.24734	0.974054	1.27974	0.749523	1.56166	1.54947	0.885752	-0.81878	-0.63407	-1.19467	0.636222	-0.245057	0.247435	-1.46077	-1.80808	-1.04539	-0.822662	-0.644872	-1.04352	0.447961	-0.0676223	0.768545	0.0300549	0.0121051	-0.479589	0.553848	-0.372441	0.143323
BV083_208	NTHi_A	N-acetylmannosamine_kinase	-1.77967	-0.475683	-1.42659	-1.03179	-0.171864	-1.05883	0.680053	1.15817	0.0462918	0.379024	0.254626	-0.575049	2.07917	1.61307	1.35858	0.237849	0.0130399	0.0638665	0.230061	0.170613	0.691778	-0.219477	-2.60348	-1.33074	-0.0173475	-0.891305	-0.544964	0.0211788	0.153488	0.6255	0.0768088	-0.21186	-0.87422	0.550646	0.929604	1.87944
BV083_209	NTHi_A	N-acetylmannosamine-6-phosphate_2-epimerase	-2.01001	-0.681867	-0.633969	-1.09648	-0.674872	-1.32603	0.0528932	1.02692	0.355558	0.415582	0.511163	0.194544	1.77455	2.37562	1.65967	-0.608998	-0.418793	-0.533171	0.850566	0.941891	0.286646	0.279644	-1.77927	-1.20956	-0.877245	-1.06693	-0.981213	-0.0201704	-0.341829	0.0994708	-0.000182915	0.386188	0.0928666	1.13322	0.645981	1.17761
BV083_225	NTHi_A	glutathione-disulfide_reductase	-1.30137	0.268726	-0.741085	0.131107	0.0564369	-0.276895	1.48279	1.04476	1.08837	0.133677	0.125869	0.205286	2.21205	2.18987	1.74035	-0.420332	-0.72551	-0.69663	-0.255792	0.475712	-0.052315	-1.46712	-2.24419	-1.48005	-1.01319	-0.717221	-1.14182	0.0918264	-0.25549	0.183109	-0.414863	-0.205236	0.0526875	0.557976	0.541162	0.827336
BV083_232	NTHi_A	pyruvate_formate-lyase_1-activating_enzyme	-1.191	-1.10362	-0.59177	-0.489309	-0.668503	-0.856742	-0.156335	0.83752	1.31257	0.706954	0.700792	0.842036	1.08028	2.01707	1.65704	-1.02282	-1.04914	-1.36409	0.709817	-0.163725	0.394274	-0.978228	-0.76018	-0.862312	-1.50387	-0.990605	-1.47625	0.968342	-0.182165	-0.0776666	0.430392	0.583311	0.148883	1.85954	1.01857	0.220937
BV083_233	NTHi_A	putative_23S_rRNA_pseudouridine_synthase_D	-1.06719	-0.620486	-0.849021	-0.790941	-0.744473	-0.931393	-0.277306	0.630106	0.966918	0.612872	0.572542	0.477123	1.44953	2.35554	2.33834	-0.661941	-0.760723	-1.13779	0.30421	-0.0237044	0.51963	-0.879724	-0.792313	-0.814749	-1.11893	-0.913725	-1.28716	0.476316	-0.657753	-0.339201	-0.19738	0.256761	0.0975715	2.05983	1.10457	0.644036
BV083_269	NTHi_A	putative_shikimate_kinase	-1.44988	-0.80476	-0.817969	-0.0665007	-0.963305	-0.500706	1.09897	1.04065	1.9937	0.582314	1.09454	1.11901	0.424887	1.30093	1.22298	-0.958859	-0.426246	-1.34048	1.60842	-0.0727717	0.948129	-1.2391	-0.853932	-1.2091	-1.86721	-0.722864	-1.13339	1.19711	-0.247139	-0.18539	0.492668	0.54236	0.0986694	0.393651	0.231382	-0.530749
BV083_292	NTHi_A	D%2CD-heptose_1%2C7-bisphosphate_phosphatase	-0.879299	-0.852293	-0.0197264	-0.0432382	1.34465	-0.257215	0.542664	2.0945	1.09349	0.0685476	0.885031	-0.865785	1.4295	1.58414	1.54839	0.691808	0.334601	0.713196	-0.653561	-0.39811	-1.01738	-0.754872	-2.12889	-0.0770961	1.44494	-0.48135	-0.358765	0.249271	-0.0537555	-1.34145	-1.14419	-0.845777	-1.59346	0.260835	-0.678971	0.15961
BV083_301	NTHi_A	L-fucose_isomerase	-0.890071	-0.578898	-0.985365	-0.18175	-0.247115	-0.484385	-0.0574131	1.27033	1.13881	0.871775	0.756159	0.702786	1.07013	2.11112	1.83327	-0.211955	0.257809	-0.112044	0.548671	0.510774	0.872874	-0.686625	-1.34161	-0.917416	-1.00656	-1.69203	-1.8503	0.0253324	-1.58485	-0.281096	-0.284819	-0.311346	-0.969852	1.44213	1.09106	0.17248
BV083_305	NTHi_A	H+_symporter_permease	-1.1222	-0.077049	-1.10024	-0.204639	-1.13829	-0.686999	0.692402	1.22817	0.726385	0.312564	0.439652	0.172412	1.68638	2.05343	1.07077	-0.906363	-1.26679	-1.09139	-0.268379	-0.341135	-0.264152	-0.839644	-1.49401	-0.43585	-1.3976	-0.0717849	-1.09497	0.668231	-1.27206	1.31566	0.925813	1.48042	-0.218756	1.25169	0.986424	0.281898
BV083_330	NTHi_A	asnC_family_protein	-0.463233	-0.601296	-0.377363	-0.822282	-0.460194	-0.774099	-0.367153	0.391837	0.730232	1.24253	1.23852	0.725438	0.903085	2.03023	2.10851	-0.911648	-1.35488	-1.56338	0.41567	-0.368333	0.0241155	-0.881273	-0.116686	-0.742882	-1.26809	-1.22359	-1.50917	0.438973	-0.630329	0.121915	-0.0131136	0.593691	0.13642	2.23688	0.904489	0.206457
BV083_341	NTHi_A	putative_dithiobiotin_synthetase	-1.98002	-0.468826	-1.04084	-0.83146	-0.251493	-0.634421	0.65808	1.24413	0.89311	1.0945	1.20174	0.477423	-0.0640447	0.892411	0.407065	-0.496645	-0.765417	-1.6372	0.750399	-1.22635	-1.20732	-0.48446	-0.438628	-0.258034	0.407329	-0.303673	0.533949	2.17725	0.831413	1.89379	0.651459	0.789147	0.195383	-0.272063	-1.41956	-1.31812
BV083_391	NTHi_A	hypothetical_protein	-1.30693	0.0699741	-0.860923	-0.342494	0.125173	-0.23462	1.44787	1.15898	1.2836	0.743261	0.578993	0.540216	2.16658	1.48899	1.74633	-0.580077	-0.631684	-0.451532	0.224562	0.0499189	-0.111738	-1.3175	-1.93806	-1.52042	-0.711764	-0.920564	-1.36817	0.21252	-0.00497539	-0.446376	-0.344309	-0.504041	-0.809624	0.303389	0.845216	1.42024
BV083_392	NTHi_A	MOSC_domain_protein	-1.35426	-0.292256	-0.88522	-0.133156	-0.454639	-0.301491	1.027	1.29928	1.14096	0.275097	0.436641	0.631619	1.96142	1.58555	1.823	-0.480569	-0.193103	-0.51213	0.336339	-0.409298	-0.0558602	-1.24265	-2.25936	-1.40226	-0.621759	-0.82751	-0.717008	0.203358	0.12415	-0.266986	-0.245116	-0.561058	-1.2649	1.14336	1.08052	1.4123
BV083_409	NTHi_A	met_Apo-repressor%2C_MetJ_family_protein	-1.25782	-0.948912	-1.12524	-0.755688	-0.796823	-1.10304	0.228814	1.14853	1.23696	1.00671	1.09473	0.954995	0.974525	1.28338	1.27039	-1.13866	-1.02189	-1.56343	1.08001	0.688793	0.148925	-1.06997	-0.509372	-1.10825	-1.27553	-1.18021	-1.38186	0.942725	-0.332414	0.625543	0.610917	0.745964	0.293801	1.32935	0.457593	0.446458
BV083_413	NTHi_A	type_II/IV_secretion_system_family_protein	-0.604276	0.00489672	-0.479648	0.160038	-0.348917	-0.352393	0.167301	0.430447	1.32656	0.831441	0.741868	0.968595	0.267224	3.13023	0.95133	-0.161736	-0.410922	-0.98107	1.11665	0.379551	0.79245	-0.582074	-0.0424341	-0.651824	-1.1443	-0.529478	-0.687235	0.282639	-2.36105	0.64069	-0.0487291	-0.0591122	-0.360087	0.955774	-2.17211	-1.1703
BV083_422	NTHi_A	pyrroline-5-carboxylate_reductase	-1.46525	0.130001	-1.21666	-0.579402	0.352999	-0.610838	1.0149	1.05004	1.0479	0.898989	0.685105	0.148375	1.64627	1.36178	1.77998	0.11054	-0.00919473	0.0742122	0.385422	0.941339	0.143542	-1.4982	-2.24274	-1.80652	-0.530207	-1.06793	-0.957402	0.369256	0.013441	0.144717	-0.854358	-0.861246	-0.908676	0.833557	0.550234	0.926006
BV083_469	NTHi_A	UDP-glucose_4-epimerase	-1.4673	0.0949534	-1.21079	-0.35556	0.515624	-0.2684	1.79158	0.811608	0.385889	0.580867	0.654349	-0.0693104	2.14458	1.26348	0.899346	0.234837	0.495636	0.183399	0.31372	-0.101831	-0.469028	-1.55109	-2.53228	-1.35655	0.115889	-0.80405	-0.425697	-0.161909	0.461808	0.720135	-0.786501	-0.868036	-1.49328	0.0642942	0.785602	1.40401
BV083_506	NTHi_A	putative_peptidase	-1.43109	0.21842	-1.06942	-0.436254	0.0750305	-0.234202	1.36477	1.04188	1.04677	0.658277	0.567674	0.248412	2.04098	1.45969	1.80428	-0.263803	-0.228612	-0.310091	0.396025	0.591315	0.246194	-1.27911	-2.44498	-1.67932	-0.5328	-0.743992	-1.10013	0.0442169	0.102273	-0.0457741	-0.574932	-0.629072	-1.1015	0.439359	0.619997	1.13953
BV083_514	NTHi_A	cupin_superfamily_protein	-1.3727	-0.5082	-1.06453	-0.645995	-0.69012	-0.919377	0.792877	0.996051	1.22116	0.581001	0.27128	0.512888	1.26708	1.43119	1.86753	-0.666843	-0.719744	-0.686686	0.515731	0.993418	1.18038	-1.14172	-1.71085	-1.58462	-1.43092	-0.947966	-1.48965	0.457901	0.191491	-0.130492	0.049071	0.294989	0.407595	1.21876	0.716148	0.743865
BV083_518	NTHi_A	hypothetical_protein	-1.31776	-1.00401	-0.848927	-1.12053	0.395661	-0.59861	-0.0354772	1.17492	1.57497	1.36315	1.65331	0.652932	-0.363339	0.923968	1.47941	0.262684	0.418277	0.0906223	1.55508	1.28674	-0.108226	-1.136	-0.350779	-1.0237	0.0116528	-1.99208	-0.557554	0.633996	-0.465412	-0.573656	-0.995312	-1.08299	-1.19802	1.36921	0.284713	-0.358901
BV083_529	NTHi_A	23S_rRNA_pseudouridine_synthase	-1.21583	-0.288074	-0.627478	-0.368647	-0.995829	-0.633173	0.060853	1.01729	1.56549	0.631629	0.574397	1.07565	0.761676	1.91511	2.07817	-1.28124	-0.687233	-1.51722	1.00852	1.2313	0.565079	-0.650749	-0.523762	-1.32923	-1.49524	-0.912429	-1.09536	0.404335	-0.713672	-0.296366	0.206664	0.320288	0.230307	1.56397	-0.268461	-0.310743
BV083_538	NTHi_A	putative_S-adenosyl-L-methionine-dependent_methyltransferase	-1.30558	-0.571784	-0.845731	-0.507812	-0.836644	-0.407848	0.293339	0.884181	1.34256	0.793933	0.669832	1.21677	1.26846	2.1644	1.76299	-1.40063	-0.962881	-1.53333	0.652245	0.722275	0.356582	-1.10933	-0.634738	-0.789147	-1.18567	-0.815916	-1.30664	1.00114	-0.700599	0.0724022	0.155764	0.78646	-0.751915	1.14815	0.350465	0.0242357
BV083_549	NTHi_A	comF_family_protein	-0.990967	-0.0607693	-1.03623	-0.240457	-0.602741	-0.335529	0.597453	1.08827	0.56954	0.49101	0.606825	0.782582	2.32847	2.41432	1.63431	-1.0518	-0.372241	-0.840184	0.383137	0.0685954	0.13516	-0.88035	-1.80427	-1.39464	-0.329512	-0.286584	-1.42875	0.97632	0.168311	0.751498	0.550882	-1.03458	-0.895244	-0.639041	-0.257412	0.934621
BV083_618	NTHi_A	ribokinase	-1.42416	-0.63057	-1.95046	-0.74726	-0.767464	-1.202	0.0785103	0.579235	0.20447	0.222691	-0.126091	0.108464	0.934397	1.63078	1.04173	-1.24008	-1.23823	-1.30164	0.102683	0.639166	0.398118	-0.610301	-0.647275	-0.214486	-0.534393	0.199871	-1.27923	1.99315	-0.218341	1.86325	1.90089	1.23821	0.0531956	0.416114	0.305239	0.221812
BV083_619	NTHi_A	periplasmic_binding_and_sugar_binding_domain_of_LacI_family_protein	-1.26259	-0.856886	-1.71631	-0.594311	-0.996121	-0.789277	-0.31333	0.744683	0.0449958	0.142796	-0.533302	-0.0440898	1.09664	2.27273	1.59262	-1.0757	-1.27056	-1.28218	0.113625	0.190513	0.0591181	-0.273207	-0.296567	0.617903	0.0672023	0.591368	-0.860819	1.76077	-1.20474	1.38605	1.9319	0.447923	-0.658995	0.730941	0.555316	-0.318121
BV083_633	NTHi_A	glycosyltransferase_9_family_protein	-1.32781	-0.307523	-1.10505	-0.53571	-1.01711	-0.759607	0.838684	1.40763	1.5428	0.659729	0.393912	0.945713	0.976426	1.63969	1.6486	-0.90916	-1.05583	-1.34238	0.743022	0.768039	0.800893	-1.11112	-1.2605	-1.29409	-1.55743	-0.624833	-1.1525	0.571325	-0.51891	0.387	0.323633	0.577606	0.615336	1.16625	0.0182652	-0.144999
BV083_634	NTHi_A	hypothetical_protein	-1.11168	-0.495054	-0.610199	-0.703832	-0.942869	-0.898186	0.078086	0.0944418	1.00074	0.959801	0.835724	0.673359	0.96634	2.0987	1.9741	-1.21905	-0.894294	-1.81358	0.293142	0.39436	0.291872	-0.722483	-0.00846228	-0.84186	-1.00665	-0.705783	-1.88006	0.967767	-1.06216	0.248327	0.732379	0.62347	0.12806	1.61604	0.876781	0.0627399
BV083_666	NTHi_A	bis(5'-nucleosyl)-tetraphosphatase	-1.31616	-0.838845	-0.590715	-0.676016	-0.379247	-0.860537	-0.0609684	1.54423	1.62664	0.910126	0.936048	0.505842	0.635568	1.75774	2.11993	-0.414857	-0.826349	-0.749488	0.654675	1.0208	0.700533	-1.09053	-0.917031	-1.61045	-1.03816	-1.07377	-1.13826	0.648376	-0.511991	-0.42296	-0.242108	-0.250205	0.0981464	1.82447	0.157429	-0.131898
BV083_680	NTHi_A	integrase_core_domain_protein	-1.32117	-0.817931	-1.51102	-0.81165	-0.290374	-0.711111	0.452193	1.50283	0.703406	1.11482	1.06708	0.915145	1.81463	2.4667	1.45577	-1.01324	-0.563166	-0.976547	0.478941	0.342681	-0.203491	-1.02287	-0.942513	-0.653964	-0.917812	-1.10671	-0.796599	0.508469	-0.644777	1.09971	-0.195567	-0.0780325	-0.59181	1.15392	-0.043015	0.137085
BV083_688	NTHi_A	transcription_elongation_factor_GreB	-1.35749	-1.03705	-0.771865	-0.505804	-0.0852196	-0.445428	1.28945	2.43685	0.820344	1.00482	1.23319	0.809544	1.96801	1.72991	1.13915	-0.630117	-0.680933	-0.86388	0.571817	0.0512523	-0.0227101	-1.38117	-1.82755	-0.556887	-0.7051	-0.72349	-0.733622	0.288768	0.218141	0.411291	0.134145	-0.119867	-1.08094	0.308005	-0.867049	-0.0185238
BV083_691	NTHi_A	glutathione_S-transferase%2C_N-terminal_domain_protein	-0.173589	-1.05886	-0.500773	-0.291576	-0.111166	-0.607147	-0.188534	0.715834	1.07283	0.906087	0.707188	0.686226	1.1499	1.70351	2.0883	-0.0235303	-0.0980915	-0.298758	1.50289	1.27027	1.09287	-1.38319	-0.684491	-0.969871	-1.79705	-1.66188	-1.87824	-0.0528219	-0.519007	-1.14905	-0.267235	-0.179091	-0.192021	1.08082	0.320414	-0.211156
BV083_710	NTHi_A	citrate_transporter_family_protein	-1.14079	-0.50834	-1.18111	-0.750075	-1.40327	-1.05455	0.884961	1.26587	1.05608	-0.198262	-0.316	0.0479712	1.15444	2.2833	2.03922	-0.825171	-0.470277	-0.944937	0.348034	0.52766	1.18234	-0.84319	-1.61188	-0.837044	-1.00673	0.240751	-0.855222	0.383988	-1.23395	-0.152009	0.349246	0.477737	0.813433	1.1374	0.558614	0.581773
BV083_711	NTHi_A	carbamate_kinase	-1.34196	-0.379802	-1.33419	-1.00758	-1.19753	-1.33697	0.822197	1.42648	1.20209	0.359262	0.172321	0.15882	0.780028	1.79576	1.61823	-0.772571	-0.711919	-0.91741	0.439326	0.447959	0.874301	-1.08388	-1.67094	-0.833572	-0.845071	-0.242362	-0.743172	0.662714	-1.3906	0.355994	0.548266	0.835651	0.930082	1.55759	0.292751	0.529711
BV083_712	NTHi_A	ornithine_carbamoyltransferase	-1.25545	-0.659899	-1.27634	-1.00134	-1.32246	-1.30763	0.434647	1.3447	1.24052	0.642146	0.604501	0.634578	0.22101	1.76733	1.39616	-0.904348	-0.732369	-1.18866	0.83513	0.395885	0.546216	-0.945772	-0.6216	-0.57919	-0.855443	-0.426938	-0.9641	0.70102	-1.78844	0.550176	0.695103	0.981912	0.80789	1.88553	-0.0316767	0.177204
BV083_715	NTHi_A	crcB-like_family_protein	-2.07512	-0.685462	-1.27966	-0.240978	-0.744355	-0.763021	0.157533	0.89971	1.59401	0.371046	0.166356	0.111689	0.202526	1.14672	1.38036	-1.02861	-1.19648	-1.43264	0.252009	0.444276	0.734884	-1.07564	-1.12327	-1.09512	-0.917762	-0.400998	-0.99609	2.03102	0.770761	0.517782	1.04764	1.02884	0.72509	1.29805	0.44255	-0.267626
BV083_738	NTHi_A	chloride_channel_family_chloride_transporter	-0.488704	0.1516	-0.859677	-0.22415	-0.196817	-0.650768	0.996045	1.63293	0.871226	0.996308	0.90645	0.202552	2.142	2.40857	1.727	0.105254	-0.45677	-0.351847	-0.0234891	-1.23996	0.112661	-0.98091	-2.2072	-0.850541	-0.802058	-0.998946	-1.08651	-0.533566	-0.388609	-0.0128148	0.285988	-0.813433	-0.556165	0.770551	-0.240608	0.654398
BV083_760	NTHi_A	transcriptional_regulator%2C_LysR_family	-1.25771	-0.473517	-0.959916	-0.461278	-0.871553	-0.900142	0.460454	0.843163	1.0379	0.621529	0.432289	0.78805	1.30919	1.61478	1.61287	-1.50653	-1.38551	-1.68055	0.437373	1.02564	0.43705	-0.986872	-0.749745	-0.974297	-1.47353	-0.584013	-1.54935	0.781114	-0.267053	0.519581	0.694779	0.84427	0.33855	1.33896	0.587838	0.356194
BV083_77	NTHi_A	nucleotidyltransferase_substrate_binding%2C_HI0074_family_protein	-1.64006	-0.468767	-0.84949	-0.613063	-0.237358	-0.440558	0.491288	1.11902	2.01537	0.936225	1.02706	0.699099	0.534487	1.66341	1.74646	-0.420776	-0.582995	-0.599888	1.11699	0.154832	0.840012	-1.42067	-1.39024	-1.28591	-1.18951	-0.893122	-1.39706	1.08874	-0.218359	-0.79114	0.146701	-0.393457	-0.39499	1.28413	0.441555	-0.0779735
BV083_771	NTHi_A	yheS	-1.0691	0.156569	-0.631725	-0.245809	-0.164947	-0.407434	0.963898	1.08225	0.689515	0.27615	0.240615	0.203371	2.46571	1.83215	1.69443	-0.440885	-0.450805	-0.454691	0.0751243	0.359587	0.181435	-1.43145	-2.24537	-1.80321	-0.988658	-1.07803	-1.24118	0.0716251	-0.0264979	0.146314	-0.140863	-0.0661797	-0.396661	0.679843	0.687602	1.47732
BV083_778	NTHi_A	hipA-like_C-terminal_domain_protein	-1.64474	0.315888	-1.03883	-0.408512	-0.901818	-0.593861	1.15265	1.02875	2.00982	0.759693	0.663577	1.20512	0.556176	0.937748	1.27882	-0.904676	-0.57929	-1.31561	1.01355	0.751058	1.32106	-1.08336	-1.1805	-1.65482	-1.44192	-0.591945	-1.43291	0.595444	-0.593236	0.0245752	0.219669	0.543302	0.36185	0.908936	-0.0872064	-0.194444
BV083_781	NTHi_A	fructose-1%2C6-bisphosphatase%2C_class_II	-2.02246	-0.743273	-1.3058	-1.17322	-0.660243	-1.31713	0.989579	1.45126	1.47929	1.0493	1.173	0.570796	0.0565088	0.354485	0.971556	-1.08925	-0.847822	-1.41739	0.803506	0.431343	0.381683	-0.915087	-0.816777	-1.33724	-0.49313	-0.936728	-0.771828	0.974565	0.412376	0.585343	0.330764	0.666597	0.265657	1.84245	0.443449	0.613876
BV083_782	NTHi_A	hypothetical_protein	-0.395372	0.0122585	0.771946	-0.202148	-0.649431	-0.277927	0.446785	1.35101	1.50093	1.68099	2.13304	1.61724	-0.0920079	0.79623	0.304711	0.0141269	-1.02177	-1.34383	1.62787	-0.390487	0.712019	-0.540629	-0.197156	-0.499323	-1.13713	-1.2319	-1.54164	0.257782	-2.06595	-1.14828	0.0467598	-0.071548	0.243771	0.367406	-0.126738	-0.951607
BV083_783	NTHi_A	flavodoxin_family_protein	-1.33175	-1.06137	-0.322013	-0.107871	-0.443317	-0.552987	1.21498	1.12619	1.29754	0.672124	0.753818	1.01726	0.770548	1.09296	1.11973	-0.941042	-0.400098	-1.33376	1.03688	0.908618	0.711233	-1.39422	-0.552516	-1.82486	-1.84629	-1.47733	-1.42717	0.414764	-0.491554	0.00847074	-0.0109182	0.114552	0.451103	1.35127	0.750344	0.706699
BV083_784	NTHi_A	D-tyrosyl-tRNA(Tyr)_deacylase	-1.84552	-0.250704	-1.25165	-0.468323	0.296776	-0.465255	1.69991	1.01017	1.00253	0.300226	0.376791	-0.0853394	1.53327	0.928381	0.823243	0.053029	0.377739	-0.239112	0.584582	1.27972	0.732299	-1.8529	-1.95177	-2.09271	-0.513782	-0.936997	-0.790141	0.16675	0.232986	0.452892	-0.864207	-0.487146	-0.369199	0.354951	0.809287	1.44924
BV083_807	NTHi_A	putative_triosephosphate_isomerase	-1.22562	-0.713275	-1.28435	-0.696634	-0.294995	-1.0365	0.690037	1.19811	1.15461	1.10277	1.07152	0.628204	1.14367	1.6934	1.55767	-0.367746	-0.315524	-0.729179	1.1414	1.19905	1.292	-1.40875	-0.995704	-1.24731	-1.10987	-1.24149	-1.46217	0.217686	-0.57686	0.239828	-0.548066	-0.247638	-0.292753	1.2476	0.0688413	0.148026
BV083_812	NTHi_A	ketol-acid_reductoisomerase	-1.60159	-1.28455	-1.56024	-0.890034	-0.853954	-1.20186	0.195115	1.05309	0.559559	0.776627	0.424154	0.490413	-0.0342225	0.211577	0.111861	-1.12684	-1.07687	-1.33021	0.751294	0.735918	0.320599	-1.40607	-0.631939	0.0407333	-0.406447	-0.695223	-1.03819	1.48234	0.435307	0.707336	0.822266	0.593433	0.30251	2.30907	1.5287	1.28634
BV083_831	NTHi_A	L-seryl-tRNA_selenium_transferase	-1.09422	-0.471243	-1.1182	-0.332321	-0.955063	-0.877865	0.944103	1.18569	1.24944	0.853085	0.942109	0.857129	1.29114	2.22637	1.15647	-1.23495	-1.02412	-1.44292	0.858968	0.632157	0.545082	-1.05506	-1.05314	-0.946566	-1.21778	-0.803963	-1.25607	0.547095	-1.0846	0.862472	0.372094	0.620739	-0.119506	0.806118	0.200894	-0.06357
BV083_84	NTHi_A	thioredoxin	-0.797758	-0.761463	-0.512913	-0.107285	-0.5647	-0.245538	0.172426	0.853008	1.54941	0.807823	0.619174	0.970243	1.03545	1.9341	2.63157	-0.295902	-0.883208	-0.945633	1.1679	0.702655	0.449007	-1.10533	-0.848245	-1.15931	-1.50041	-1.11646	-1.36956	0.594891	-0.263944	-1.36854	-0.430657	-0.333624	0.148084	0.910092	0.439291	-0.374642
BV083_890	NTHi_A	phosphoglycerate_mutase_1_family_protein	-1.14901	-0.360392	-1.06744	-0.754988	-1.14823	-1.05509	0.153893	0.67303	0.138308	0.15636	-0.0816309	0.268324	0.939454	1.21975	0.851544	-1.25572	-1.48944	-1.70165	-0.342102	-0.37422	-0.384815	-0.707246	-0.697083	-0.0886465	-0.897406	-0.282668	-0.902722	1.40221	-0.103167	1.64815	1.84641	1.94453	1.29056	1.38976	0.558568	0.362821
BV083_894	NTHi_A	that_protects_iron-sulfur_proteins_against_oxidative_damage	-1.70996	0.136888	-0.992721	-0.0298736	0.644601	-0.504653	1.58338	1.37564	1.19978	0.19295	0.202173	-0.939994	1.9386	1.27935	1.53992	0.402119	-0.395049	0.0892251	-0.541984	-0.414851	-0.81242	-1.39954	-2.39618	-1.30028	0.278083	-0.808484	-0.603536	0.0444626	0.124032	0.153583	-0.727778	-0.383582	-0.260923	0.967345	0.90732	1.16235
BV083_899	NTHi_A	nicotinamide-nucleotide_adenylyltransferase	-1.23507	-0.836033	-1.17748	-0.51722	-0.834099	-0.767924	0.874117	1.55753	1.27159	0.84201	0.739621	0.986575	1.09776	1.77792	1.38838	-0.839622	-0.638017	-0.95063	1.29251	0.477823	0.683023	-1.14734	-1.44698	-1.06983	-1.46166	-0.969431	-1.30534	0.386438	-0.508012	0.321643	0.487571	0.122317	-0.545006	1.19727	0.468414	0.277181
BV083_916	NTHi_A	autoinducer_2_kinase_lsrK	-1.54402	-0.0889147	-1.23221	-0.709046	0.383586	-0.605695	1.10385	1.51646	-0.0612457	0.357009	0.588615	-0.619379	2.53147	2.18533	0.869829	-0.13051	-0.319141	-0.256868	-0.12437	-0.179092	-0.318973	-0.626574	-2.80341	-0.882512	0.449919	-0.611335	-0.301059	0.227211	0.0128899	1.20397	-0.196471	-0.551778	-0.631028	0.0279346	0.126358	1.20921
BV083_946	NTHi_A	crp-like_helix-turn-helix_domain_protein	-1.77698	-0.081571	-0.235368	0.103472	-0.678585	-0.21574	0.326596	0.968811	1.93931	0.282594	0.135401	1.11749	1.18588	1.18828	1.25811	-1.33276	-0.918272	-1.76217	0.481825	0.145477	0.56035	-0.897446	-0.82142	-1.49762	-1.74886	-0.412091	-1.41533	1.25525	-0.518018	0.048355	0.890826	1.13792	0.110386	0.987124	0.605551	-0.416774
BV083_947	NTHi_A	anaerobic_sulfatase_maturase	-1.07925	-0.673805	-0.682251	-0.500912	-0.445994	-0.560081	0.837402	1.42882	1.60155	1.32816	1.3092	1.04717	0.740235	1.9769	1.51812	-1.25493	-0.209644	-1.27681	0.771727	-0.671738	0.112354	-1.15094	-0.827372	-0.813801	-1.04937	-0.996251	-1.28664	0.883956	-0.0325515	0.246576	0.713062	0.857224	-1.01176	0.692858	-0.80305	-0.738187
BV083_98	NTHi_A	prokaryotic_membrane_lipolipid_attachment_site_family_protein	-1.37142	-0.754776	-1.35562	-0.807532	-0.30683	-0.949295	0.752267	1.89765	0.168832	0.593918	0.81305	-0.10566	2.39728	2.04884	1.39865	-0.27585	-0.526122	-0.185182	0.297608	-0.531791	-1.06536	-0.855501	-1.98327	-0.477796	0.0174273	-0.0964755	-0.835628	0.302934	-0.314776	0.896315	0.0371679	-0.463368	-0.945958	0.920395	0.600372	1.0655
BV083_985	NTHi_A	putative_cytosine_deaminase	-1.81654	-0.446483	-0.845589	-0.413092	-0.993882	-0.811356	1.46404	1.37295	1.40541	0.686215	0.584439	0.761025	0.573129	0.863362	1.05648	-1.34185	-0.727582	-1.78843	0.981754	1.11735	0.908626	-1.08995	-1.19379	-1.67793	-1.49142	-0.564655	-0.526455	0.60848	0.42861	0.495586	0.351577	0.475718	0.700691	0.877161	-0.273437	0.28984
BV083_988	NTHi_A	DSBA-like_thioredoxin_domain_protein	0.323092	-1.17911	-0.79328	-0.305486	-0.280114	-0.45102	-0.488346	0.175685	1.09134	1.11727	0.804877	1.09797	1.37483	1.71101	2.92118	-0.774753	-0.636117	-1.05937	0.726009	0.1341	-0.00244534	-1.22675	0.771524	-0.758954	-1.63821	-1.26908	-1.28065	0.0559388	0.112116	-1.03102	-0.306399	0.113157	0.0623035	1.35815	-0.518408	0.0489501
BV083_994	NTHi_A	molybdopterin-guanine_dinucleotide_biosynthesis_protein_B	-1.78024	-0.425831	-1.39424	-0.758127	-0.671552	-0.885462	0.934053	0.803665	1.23048	0.504412	0.297329	0.384519	1.60352	1.75282	1.76276	-1.02172	-0.819176	-1.18472	0.402267	0.821883	0.596586	-1.25071	-1.52518	-1.43961	-0.872986	-0.819792	-0.85834	0.964443	0.19841	0.503897	0.118258	0.3186	0.218689	0.921614	0.651506	0.717982
BV083_1000	NTHi_B	cell_division_ZapA_family_protein	-1.59423	-0.338437	-0.194459	-0.405153	0.459409	0.0571595	0.478381	1.38117	1.54491	0.733213	1.19158	0.81582	1.04573	2.09117	2.33774	0.0664079	-0.200584	-0.287357	0.406826	-0.814065	-0.727086	-1.09007	-1.62176	-1.23462	-0.140142	-1.15677	-0.978111	0.991845	0.0581432	-0.74723	-0.344699	-1.06664	-1.14617	0.732963	-0.0848505	-0.220042
BV083_1069	NTHi_B	hypothetical_protein	-1.41004	-0.440243	-0.729131	-0.672614	0.593777	-0.524793	0.594182	0.917932	1.13106	0.923756	1.10892	-0.0489049	1.71192	1.65724	2.0034	0.00733034	-0.0613395	-0.279709	0.209403	0.907726	-0.360627	-1.26514	-1.33196	-1.52598	0.296841	-1.86143	-0.570292	0.566177	0.292943	0.0827491	-0.927161	-1.24921	-1.53285	0.758592	0.454442	0.573034
BV083_1072	NTHi_B	addiction_module_toxin%2C_RelE/StbE_family_protein	-1.2387	-0.371886	-0.540521	-0.503453	-0.0810198	-0.405888	0.844662	0.803163	0.725738	0.736546	0.575712	0.680978	2.32208	2.16539	1.93222	-0.639704	-0.274352	-0.963112	0.279235	-0.0762536	-0.591137	-1.45661	-1.38614	-1.23639	-0.788459	-1.41189	-1.42259	0.420672	-0.00826929	-0.0485392	-0.209866	-0.390968	-0.400606	0.943337	0.8393	1.17733
BV083_1165	NTHi_B	biotin_synthase	-1.10641	-0.980499	-1.10765	-1.03264	0.11115	-0.814606	1.06176	1.9669	0.751134	0.740688	1.04218	-0.210169	1.62971	1.74054	1.77221	0.414776	0.279929	0.316175	0.489774	-0.105198	0.166903	-1.56544	-1.46163	-0.54254	0.339629	-1.03105	-0.331324	-0.273897	-0.472028	-0.584552	-1.13896	-0.921867	-1.30439	1.32383	-0.0228178	0.860403
BV083_1201	NTHi_B	putative_aTP-dependent_RNA_helicase_HrpA	-0.933566	-0.675814	-0.529955	-0.25538	0.657473	-0.00294616	1.31445	1.77204	1.55346	0.712175	1.3164	0.292768	0.77267	1.08593	1.05228	0.345402	1.24945	0.685963	1.17075	-0.0322013	0.101539	-1.42253	-1.90106	-1.47432	-0.164905	-1.16733	-0.366724	0.0830991	-0.00479466	-0.884946	-1.26214	-1.00734	-1.92324	0.0524791	-0.55899	0.349862
BV083_1245	NTHi_B	ADP-glyceromanno-heptose_6-epimerase	-1.41477	0.166806	-1.14996	-0.305999	-0.74688	-0.714744	1.02024	0.832248	0.783903	0.227735	-0.0864087	0.628913	1.82925	1.5282	1.58588	-1.06254	-1.45942	-1.32486	-0.296931	0.595578	0.203095	-1.0832	-1.45464	-1.10965	-1.22071	-0.602986	-1.40523	0.446272	-0.011931	0.605216	0.235921	0.4249	1.11619	1.25024	0.776049	1.19421
BV083_1246	NTHi_B	thioredoxin-like_domain_protein	-1.16847	-0.652072	-0.694966	-0.431236	0.678642	-0.529465	0.365212	0.962929	1.20483	1.00594	1.43875	0.86733	1.7492	1.97564	2.18098	-0.547197	0.0507484	-0.66077	0.834972	0.219414	-0.649071	-1.07805	-1.03505	-0.633654	-0.306542	-1.50416	-0.63027	0.686754	-0.193865	-0.477627	-0.606514	-0.936045	-2.03137	0.384943	0.37235	-0.212253
BV083_1352	NTHi_B	tRNA_pseudouridine(38-40)_synthase	-0.995986	-0.327119	-0.980927	-0.705995	-0.280278	-0.872202	0.701046	1.16762	0.81703	0.986314	0.705128	0.438182	2.03061	1.87951	1.59416	-1.0415	-1.14029	-1.17588	0.0797018	0.404306	-0.353548	-1.28539	-1.39421	-1.06675	-1.15024	-0.967242	-1.31944	0.334107	-0.102111	0.396417	0.200905	0.0675503	-0.0612713	1.40363	0.786945	1.22723
BV083_1425	NTHi_B	acetolactate_synthase%2C_large_subunit%2C_biosynthetic_type	-1.52424	0.612513	-0.421483	-0.800246	-1.02745	-0.848869	0.0061212	0.80328	0.534296	0.218714	0.0307894	0.380565	1.73222	1.42105	1.865	-0.520517	-1.00964	-0.931418	0.814888	0.664144	0.558053	-0.661766	-2.21621	-1.64577	-0.99875	-0.496469	-1.08562	0.763887	-0.525184	-0.134858	0.528601	0.490444	-0.246812	1.22894	1.02118	1.42062
BV083_1465	NTHi_B	peptidase_S24-like_family_protein	-1.15824	0.14414	0.248293	0.258947	0.350349	0.237204	0.0167069	0.581422	1.16892	0.997912	1.10719	1.00669	1.75658	1.83231	1.87649	-0.883732	-1.12997	-1.42417	-0.0662572	-0.943096	-1.08509	-0.759665	-1.036	-1.26828	-0.942424	-1.33556	-1.07645	0.61055	-0.0755863	-0.432308	-0.57874	-0.479997	-0.744292	1.15755	1.1208	0.947803
BV083_1519	NTHi_B	5'_nucleotidase%2C_deoxy_family_protein	-1.92474	-0.472815	-1.21559	-0.0770876	-0.150834	-0.212229	1.33008	1.14159	1.35063	-0.0698292	-0.0411937	0.500857	1.76643	1.36162	2.27216	-0.998798	-0.237098	-1.04514	0.128226	-0.536233	0.024098	-1.59426	-1.13516	-1.5971	-1.48861	-0.70994	-0.155703	1.03416	0.489822	0.685066	0.0201963	0.19375	0.224996	0.820221	0.336405	-0.0179568
BV083_1520	NTHi_B	sir2_family_protein	-1.78254	-0.281211	-1.46921	-0.723673	-0.534743	-0.680979	1.31573	0.92777	0.85473	0.0678541	-0.104498	-0.0897706	2.10831	1.41683	1.97678	-0.845029	-0.776849	-1.02482	0.0405337	0.677521	0.504805	-1.2498	-1.624	-1.62088	-0.872372	-0.542162	-0.50476	0.449182	0.490216	0.821605	-0.189301	0.452353	0.695951	0.680504	0.560193	0.875732
BV083_1523	NTHi_B	virulence_RhuM_family_protein	-0.554381	0.0706382	0.282437	0.363322	0.402607	0.139033	-0.124235	0.111419	0.517734	0.565014	0.36176	0.585282	2.19115	1.95537	2.16569	-1.42257	-1.50285	-1.419	-1.1365	-0.99771	-1.20008	-0.361658	-0.578752	-0.859719	-0.859586	-0.90077	-1.06626	0.337073	0.303939	-0.538156	-0.185754	-0.261291	-0.337829	1.32417	1.15662	1.47385
BV083_1525	NTHi_B	sir2_family_protein	-0.955303	-0.2687	-0.815119	0.167802	0.57458	-0.107727	-0.177581	0.577793	0.587811	0.434352	0.419931	-0.266205	2.17373	2.09809	2.49833	-0.110484	-0.179122	0.059742	-0.0852007	-0.738188	-0.475768	-1.1061	-1.32403	-0.804642	-0.956853	-1.10856	-0.47289	0.401692	-0.259418	-0.143721	-1.20635	-0.146776	-1.82618	1.473	1.40663	0.661437
BV083_1528	NTHi_B	ATPase_associated_with_various_cellular_activities_family_protein	0.0457813	-0.465704	-0.539641	0.197043	0.81744	0.0950968	-0.64757	0.119209	0.443851	0.831672	0.867544	0.69665	2.59181	2.44623	2.59514	-0.329729	-0.554895	-0.609518	0.209323	0.00992573	-0.523804	-0.589563	-0.44343	0.00942934	-1.10118	-1.51898	-1.32196	-0.44968	-0.0619132	-1.01704	-1.02791	-0.870677	-1.04557	0.809229	0.178244	0.155149
BV083_1529	NTHi_B	AAA_domain_protein	-0.222276	-0.572804	-0.393415	-0.17225	1.30102	0.0902814	-1.21763	0.45072	0.299442	0.980866	0.776074	0.0149235	2.28099	2.24036	2.77656	-0.232061	0.0112879	0.173815	0.236754	-0.639887	-0.676741	-0.438581	0.177596	-0.545849	-0.765746	-1.75269	-1.57478	-0.127592	-0.490642	-0.458684	-0.624089	-0.722379	-1.11367	1.06501	-0.200806	0.0668738
BV083_1530	NTHi_B	ATPase_associated_with_various_cellular_activities_family_protein	-0.123315	-0.239528	-0.488397	0.22756	-0.144994	-0.128315	-0.689986	0.127454	0.257823	0.467217	0.690731	0.0203073	2.09852	1.33494	2.93257	-1.13432	-1.58035	-0.597924	-0.514529	0.736786	0.46439	-0.670002	-0.396837	-0.231506	-1.31931	-1.13018	-2.11073	-0.218148	0.255265	-0.85049	-0.074718	0.447318	-0.298668	1.76377	1.00309	0.114499
BV083_1531	NTHi_B	sulfatase_family_protein	0.123427	-0.411293	-0.261827	0.157056	-0.13751	0.176524	-1.95564	-0.0293759	-0.393964	0.617801	0.0520787	0.65679	2.73886	2.05711	2.6259	-0.308429	-0.787573	-0.587689	-0.144958	-0.764149	-0.740999	-0.155275	0.0430613	0.0218653	-1.55467	-1.17708	-1.51376	-0.310516	-0.025828	0.0431525	-0.0893639	0.423339	-0.458666	1.42576	0.618233	0.0276038
BV083_1540	NTHi_B	3-hydroxyacyl-[acyl-carrier-protein]_dehydratase	-0.760895	-0.562626	-0.914661	-1.30507	-0.571931	-0.926871	0.474553	0.840672	0.151405	0.424296	0.400846	-0.371099	1.56929	2.06499	2.45186	0.408066	0.612732	0.406856	0.569783	-0.216641	-0.191723	-1.2144	-0.70457	-0.308243	0.425321	-0.666663	0.158238	-0.492513	-1.02243	-1.2407	-1.25419	-0.890879	-1.26808	1.70258	0.792455	1.43024
BV083_1607	NTHi_B	ycfA-like_family_protein	-0.400269	-0.213071	0.105322	-0.664058	0.658838	-0.395345	-1.13606	0.72627	0.651816	0.876219	0.687881	0.75639	0.708877	0.937118	2.85373	-0.243967	-0.506218	-0.407998	-0.403092	-0.700621	-0.402655	-0.807131	-0.62019	-1.6578	-0.396723	-1.84121	-1.26699	0.648698	0.769488	-1.36757	-0.370118	0.0421373	-0.493259	2.25848	0.439415	1.17367
BV083_1608	NTHi_B	hypothetical_protein	-0.378934	-0.355986	0.406453	0.086716	-0.384096	-0.236797	-0.984603	-0.0619375	0.144496	0.149994	-0.167866	0.221658	1.55737	0.928664	2.17272	-0.479759	-1.01867	-1.13094	-0.366031	-0.0122625	-0.411852	-0.646042	-0.419306	-1.76509	-1.50522	-0.872491	-1.45601	0.582243	0.709193	-1.02827	0.0844171	0.34198	0.573293	2.18271	1.4858	2.05446
BV083_1632	NTHi_B	putative_ferritin-1	-0.858276	-0.599019	0.30182	-0.374987	-0.0283751	-0.504558	-0.667513	2.26755	1.51197	0.968944	1.56145	0.872212	-0.154753	1.57888	1.26034	0.0610176	-0.377995	-0.511292	1.2087	-0.740192	0.515919	-0.847312	-1.25106	-0.689118	-0.76077	-1.208	-1.77784	1.14398	-0.929011	-0.829901	0.497242	0.457431	0.533988	0.646381	-0.985585	-1.29227
BV083_1634	NTHi_B	phosphate_ABC_transporter%2C_permease_protein_PstC	-1.56057	1.22723	-0.46518	0.734694	0.531576	0.608731	1.22739	1.38895	1.37602	0.394033	0.476969	0.390621	1.40031	1.88415	1.40718	-1.1547	-1.13222	-1.20443	-1.08439	-1.1572	-0.630371	-0.619702	-2.48124	-0.348	-0.176309	0.477838	-0.105634	0.715284	-0.343487	0.553118	-0.613506	-0.227093	-0.259496	0.119593	-0.559908	-0.79027
BV083_1670	NTHi_B	DNA_protection_during_starvation_protein	-0.388917	-0.936027	-0.746135	-0.0837708	0.888307	-0.0921377	0.892566	1.46605	0.669399	0.864676	1.20723	0.16661	0.718182	1.36372	1.28178	0.83555	1.11711	0.590326	1.75057	-1.07178	-0.277448	-1.32908	-1.3539	-0.389925	-0.00884245	-1.02695	-0.279681	0.475537	-0.326254	0.124412	-0.418955	-0.717322	-2.98932	-0.551846	-0.39212	-1.03162
BV083_1704	NTHi_B	tellurite_resistance_protein_TehB	0.213416	-0.190636	0.193483	-0.430147	-0.232631	-0.687986	0.539697	0.446224	0.632778	0.549354	0.441964	0.364266	1.83508	2.02101	2.20262	-0.753026	-0.64987	-0.979269	0.0461778	-0.352992	-0.343061	-1.13769	-0.71935	-1.0457	-1.83598	-1.16213	-0.67832	-0.873355	-0.462611	-1.16342	-0.686478	-0.0727089	0.458103	1.90911	1.22288	1.38119
BV083_184	NTHi_B	L-alanyl-gamma-D-glutamyl-meso-diaminopimelate_ligase	-1.21237	-0.806867	-1.04829	-0.866551	-0.269927	-0.900792	-0.205865	0.746324	0.414172	0.541106	0.532187	-0.204564	2.50239	2.22237	2.18631	-0.555621	-0.663522	-0.695664	-0.116305	0.0587507	-0.35066	-0.74444	-1.01263	-0.959922	-0.6398	-0.92345	-1.08414	0.597275	-0.0397725	0.146508	0.12542	-0.0209456	-0.778601	1.3797	1.16324	1.48496
BV083_216	NTHi_B	4'-phosphopantetheinyl_transferase_superfamily_protein	-1.57482	0.0509634	-1.09617	-0.516962	-1.15557	-0.401239	1.50932	0.785469	1.09253	0.309127	0.0667682	0.271874	2.00225	1.53598	1.06596	-1.14745	-1.0493	-1.28101	0.657797	0.0679305	0.495223	-1.01598	-2.0878	-1.41888	-0.968496	0.01248	-0.904061	0.795576	0.392662	0.88291	0.707465	0.824038	0.111386	-0.389622	0.551342	0.818329
BV083_248	NTHi_B	S-(hydroxymethyl)glutathione_dehydrogenase/class_III_alcohol_dehydrogenase	-0.818492	-0.292929	-0.927784	-0.939746	-0.488502	-1.07023	0.355806	0.763597	0.618187	0.74197	0.291275	0.267006	1.91622	2.12928	1.7075	-0.869794	-1.03965	-0.817784	0.159411	0.838969	-0.16567	-1.23878	-1.53995	-1.15536	-0.909168	-1.11564	-1.28226	0.364176	0.0223788	0.208764	0.690496	-0.325341	0.106064	1.5622	0.7903	1.46347
BV083_362	NTHi_B	4-hydroxy-tetrahydrodipicolinate_synthase	-2.12536	0.0394811	-1.52187	-0.792234	-0.312995	-0.741939	1.01927	0.844399	1.00638	0.518085	0.517758	0.198974	1.78696	1.80523	1.63592	-1.1981	-0.781758	-1.2328	-0.162285	-0.0303416	-0.759048	-0.887991	-1.84572	-0.935251	0.18509	-0.371946	-0.257091	1.2302	0.316238	1.15763	0.337486	0.369095	-0.803148	0.713306	0.57556	0.502827
BV083_378	NTHi_B	alternative_sigma_factor_RpoH	0.399273	-1.13133	-0.137642	0.146401	0.295757	-0.192149	-0.940053	-0.394923	0.435675	0.864675	0.524635	0.874985	1.23497	1.81157	2.44635	-0.723942	-0.92899	-0.954423	0.129294	0.196561	-0.231082	-0.820746	0.301208	-0.413931	-1.36036	-1.35264	-1.60966	-0.133505	-0.153047	-1.09073	-0.546931	-0.363421	-0.7316	2.24439	1.35348	0.951878
BV083_390	NTHi_B	yihY_family_inner_membrane_domain_protein	-1.47767	0.0536279	-1.14551	-0.284825	-0.78259	-0.365442	1.07491	1.01188	1.29365	0.311846	0.268246	0.758566	1.93515	1.62761	1.53943	-0.913426	-0.93829	-1.3935	0.164846	0.171465	0.425363	-1.24742	-1.87518	-1.36282	-1.31043	-0.39609	-1.19529	0.515977	0.0834081	0.27043	0.192927	0.0861044	0.0382705	0.963365	0.779997	1.12142
BV083_406	NTHi_B	heavy-metal-associated_domain_protein	-1.86908	-0.257273	-1.94928	-0.3848	-0.439692	-0.823705	1.2198	1.00119	0.955567	0.529908	0.330747	0.344382	1.15788	1.22002	0.673011	-0.648492	-0.411108	-0.704693	0.766394	0.423142	-0.125282	-1.32733	-2.06507	-1.12632	-0.855159	-1.19839	-0.994008	1.26142	0.145676	1.74456	0.422435	0.866812	0.0560465	0.645443	0.932276	0.482962
BV083_434	NTHi_B	antidote-toxin_recognition_MazE_family_protein	-0.450855	-0.71927	-0.0900949	-0.377177	0.936211	-0.695901	-1.03127	0.899517	0.638433	0.882491	1.41911	-0.194964	1.25119	1.78357	2.39937	0.423061	-0.471232	0.382495	-0.655303	-0.329581	-1.00131	-0.90196	-0.857561	-0.748003	0.475505	-1.6789	-0.638716	0.250095	0.620965	-0.512599	-1.16658	-1.10163	-1.26028	2.0988	-0.0501648	0.472545
BV083_435	NTHi_B	PIN_domain_protein	-0.11262	-0.206389	0.180018	0.394253	-0.228618	-0.0661022	-0.587604	0.0814927	0.665237	0.57795	0.303632	0.846543	1.75349	2.09708	2.60749	-0.854876	-0.755286	-0.951674	-0.167038	-0.779189	-0.882895	-0.600561	-0.475642	-0.618911	-1.34712	-1.21542	-1.28511	-0.0485856	-0.343705	-1.23789	-0.166299	-0.37271	-0.500881	1.99741	1.50402	0.796532
BV083_47	NTHi_B	hypothetical_protein	-1.14119	-0.557462	-0.783606	-0.911317	0.353085	-0.592758	0.837256	1.94782	1.22125	1.09188	1.35657	0.106688	1.05119	1.71921	1.33718	0.271565	0.447359	0.264091	0.721722	-0.624674	-0.848608	-1.40566	-1.83093	-1.23492	0.0887676	-1.42825	-0.35125	0.384561	-0.449905	0.140149	-0.59176	-0.648994	-1.67525	1.18701	0.0739	0.475266
BV083_49	NTHi_B	putative_KHG/KDPG_aldolase	-1.51501	-0.47618	-1.77288	-0.859796	-0.943627	-1.23517	0.713493	1.13254	0.80273	0.58528	0.407416	0.206976	1.9034	1.80217	1.62173	-0.567987	-0.89907	-0.876606	0.461403	0.394477	0.504476	-1.08319	-1.98975	-0.914134	-0.75245	-0.471587	-0.768161	0.813286	0.0116847	0.731729	0.273334	0.374752	-0.257869	0.82995	0.828946	0.983685
BV083_575	NTHi_B	phosphoribosyl_transferase_domain_protein	-1.67804	-0.113546	-0.82368	-0.728164	-0.0594464	-0.607159	0.260305	0.953638	1.93952	0.414736	0.515444	0.210018	1.12819	2.03412	2.38207	-0.206168	-0.649295	-0.599427	0.171505	0.00756219	-0.278096	-1.13252	-1.48645	-1.79802	-0.671559	-0.571482	-0.867926	1.14552	-0.401968	-0.557737	-0.0300138	-0.257837	-0.300863	1.53043	0.862859	0.263466
BV083_576	NTHi_B	nucleoside_triphosphate_pyrophosphohydrolase	-1.07357	-0.7012	-0.950995	-1.12739	-0.043378	-0.939003	0.155744	1.43154	1.17305	1.29732	1.05009	0.492832	1.11747	2.18842	2.15639	-0.804674	-0.775709	-1.05269	0.570909	0.0983743	-0.116907	-1.0548	-0.801705	-0.568555	-0.846441	-0.990146	-1.59501	0.832569	-0.977345	-0.0612712	0.135343	0.309987	-0.274106	1.42622	0.457527	-0.138899
BV083_621	NTHi_B	regulator_of_ribonuclease_activity_A	-0.759236	-0.713654	-0.505854	-0.279031	0.147633	-0.4304	-0.272634	0.631328	1.12119	0.898475	0.367752	0.207721	1.55065	2.08967	2.89451	-0.59893	-0.723129	-0.951451	0.0228128	0.321417	-0.208932	-0.896991	-0.69587	-1.18352	-1.14782	-0.904739	-1.38215	0.256765	0.00462412	-0.965709	-0.375567	-0.215141	-0.765702	1.9816	0.887691	0.592643
BV083_650	NTHi_B	ureE_urease_accessory%2C_C-terminal_domain_protein	-1.33119	-0.216132	-1.29089	-1.2813	-0.45706	-1.33515	1.24726	1.22228	0.466548	0.154513	0.30915	-0.185449	2.0811	1.39548	1.63189	-0.667624	-0.451255	-0.122358	0.0497072	0.385143	0.479947	-1.10119	-2.64823	-1.12103	-0.449548	-0.595762	-0.64802	0.480568	0.333797	0.624407	-0.084709	-0.101238	1.2243	0.146256	0.822624	1.03317
BV083_677	NTHi_B	heat_shock_protein_Hsp15_involved_in_ribosome_recycling	-0.80169	-1.08488	-0.599012	-0.750485	0.8043	-1.0578	0.00588593	1.30321	0.546664	0.854181	1.2542	0.0488985	1.50246	2.37227	2.11957	-0.703648	0.0494424	-0.315977	0.529107	-0.184911	-0.432308	-0.68776	-0.851924	-0.498953	0.642123	-1.65596	-0.946031	0.0558312	0.161733	-0.274208	-0.224836	-1.75351	-1.12218	1.53521	-0.342557	0.503527
BV083_714	NTHi_B	recX_family_protein	-0.958891	0.27377	0.565192	0.703167	0.194766	0.567725	-0.1792	-0.00737487	1.39457	0.351057	0.020812	0.688868	1.8089	1.62746	2.35182	-1.09748	-0.783042	-1.41965	-0.461665	-0.433537	-0.278929	-0.515104	-0.600822	-1.66076	-1.31059	-0.592127	-1.55942	0.443873	-0.0132876	-1.51249	-0.245571	-0.262947	-0.413169	1.34433	1.17963	0.790111
BV083_716	NTHi_B	protein_RecA	-0.937794	-0.265895	0.0310814	0.0612146	0.15957	-0.0940341	-0.117966	0.341514	0.989201	0.741071	0.503831	0.706053	1.96593	1.71974	2.34525	-0.996646	-0.958282	-1.22848	-0.435988	-0.235412	-0.706875	-0.715207	-0.834985	-1.41651	-1.17853	-1.04819	-1.4024	0.379053	0.260928	-0.815198	-0.297689	-0.189379	-0.585187	1.61949	1.32043	1.31628
BV083_73	NTHi_B	DNA_repair_protein_RecN	-1.05327	-0.358289	0.149525	0.174665	0.0821625	0.0477233	0.0358086	0.251459	1.23381	0.2494	0.281824	0.685837	1.81624	1.47783	1.73231	-0.609548	-0.637706	-0.866282	0.405472	0.256407	0.429975	-0.872999	-1.22736	-1.93986	-1.45146	-1.24595	-1.82011	0.449044	-0.000435542	-1.04407	-0.17327	-0.208899	-0.570134	1.14034	1.70019	1.47961
BV083_730	NTHi_B	anti_sigma-E_RseA%2C_N-terminal_domain_protein	0.503382	-0.879183	-0.52867	0.162415	-0.204005	-0.0299711	-0.629177	-1.01224	0.666667	0.412584	-0.156663	0.849356	1.06981	0.94583	2.29397	-0.411548	-0.680197	-0.756417	0.177447	0.890855	0.655893	-1.09296	0.522656	-1.02324	-1.86927	-1.20069	-1.88036	0.0284481	-0.0924682	-1.31604	-0.271965	-0.0837203	0.00505402	1.95073	1.58689	1.39678
BV083_766	NTHi_B	glycosyl_transferase_2_family_protein	-1.21356	-0.401305	-0.767225	-0.405578	0.127253	-0.557661	-0.0657422	0.713762	0.969041	0.987944	0.948836	0.316959	1.99229	2.25496	2.20856	-1.33521	-0.95374	-1.315	-0.344176	0.0937517	-1.53492	-0.760303	-0.663839	-0.577021	-0.145138	-1.01518	-0.568057	0.822062	0.0541911	-0.103765	-0.435766	-0.549275	-0.803056	1.525	0.661973	0.838943
BV083_770	NTHi_B	zinc-ribbon_domain_protein	-1.30305	0.143337	-0.957693	-0.274459	-0.769583	-0.546952	0.870833	0.674271	1.25108	0.280098	-0.0242382	0.524633	1.67283	1.46312	1.84843	-0.833925	-1.18186	-0.93668	0.222365	1.16444	0.937819	-1.27406	-1.84293	-1.76941	-1.40096	-0.418025	-1.33399	0.654204	0.100705	-0.023166	0.0961703	0.302139	0.257082	0.75661	0.751763	0.919036
BV083_811	NTHi_B	lysR_substrate_binding_domain_protein	-1.01528	-0.199422	-0.473384	-0.0159375	-0.0704407	-0.177124	0.433461	0.877903	1.03237	0.522978	0.613181	0.690336	2.39762	1.50411	1.7404	-0.773824	-0.146224	-0.949717	0.751027	0.875093	-0.165049	-1.42542	-1.34494	-1.81177	-1.17215	-1.58005	-1.58272	0.272693	-0.00770406	-0.12332	-0.229327	-0.0606998	-0.885764	0.738892	0.686619	1.07358
BV083_828	NTHi_B	archaeal_ATPase_family_protein	-0.353699	-0.772918	-0.0211666	-0.21537	0.0953496	-0.456269	-0.0195953	1.89214	1.04378	1.43766	1.4131	1.05998	0.952789	1.46677	1.24447	-0.527012	-0.421441	-1.0127	1.17863	-0.0548039	0.313458	-1.51911	-0.708341	-1.06521	-1.44628	-1.66915	-2.14173	0.210172	-0.909248	0.00609526	0.21838	0.224543	-0.28327	1.39966	-0.318295	-0.241351
BV083_867	NTHi_B	UDP-2%2C3-diacylglucosamine_hydrolase	-1.60414	-0.174719	-0.541454	-0.107302	-0.305154	-0.268617	0.44853	1.05577	1.52928	0.939666	0.524967	0.532519	1.71591	2.0504	2.33457	-0.981687	-0.292843	-0.999497	0.398581	-0.650817	-0.351897	-0.886435	-1.54422	-1.27282	-0.549913	-0.356848	-0.839805	1.14826	0.0687932	-0.512699	0.0401581	-0.0441302	-1.82048	0.638328	0.404722	0.275017
BV083_880	NTHi_B	NADH_dehydrogenase_II	-0.797134	-0.345662	0.00113152	-0.229094	0.229285	-0.286141	0.50617	1.14023	1.22481	0.758043	0.863396	0.383923	1.47439	1.87276	2.23264	-0.15011	-0.0262323	-0.317745	0.309283	-0.509184	-0.594112	-1.32635	-1.36801	-1.49292	-0.781741	-1.2457	-1.35667	0.0808391	-0.425288	-1.12711	-0.764944	-0.552983	-1.0049	1.74562	0.967195	0.912318
BV083_915	NTHi_B	lsrR_transcriptional_repressor	-1.59682	-0.372708	-0.269978	-1.07423	0.597078	-1.13205	0.198068	1.43496	0.68917	1.32684	1.84058	0.303811	1.75286	1.85765	1.96706	-0.151249	-0.725084	-0.64104	0.377436	-0.538835	-0.779955	-0.163866	-1.55544	-1.04425	-0.119285	-1.47864	-0.64597	0.532449	-0.0429948	-0.0691765	-0.37399	-0.93462	-0.87341	0.743534	0.445705	0.516405
BV083_986	NTHi_B	molybdopterin-guanine_dinucleotide_biosynthesis_protein_A	-1.07119	-0.869961	-0.802287	-0.603573	-0.19938	-0.624688	0.650554	1.33693	0.604833	0.70869	0.608036	0.415818	2.32364	1.92745	2.04372	-0.91317	-0.771944	-0.984107	0.491922	-0.441105	-0.432971	-1.22701	-1.45409	-0.925786	-0.692393	-0.895524	-1.02056	0.445982	-0.0280839	0.219003	0.159705	-0.216793	-1.02162	1.04458	1.19195	1.02343
BV083_99	NTHi_B	hypothetical_protein	-1.77986	-0.0966978	-1.09884	-0.642873	-0.362484	-0.914161	0.592817	1.18599	1.2629	1.01108	0.331806	0.00437372	1.55416	1.80935	1.69655	-0.512155	-0.692153	-1.36518	-0.0563657	0.109911	-0.8802	-1.0743	-1.65621	-1.31507	-0.439852	-0.746772	-1.06821	1.41948	-0.406804	0.729031	0.027925	0.431188	0.391163	0.993278	0.872689	0.684499
BV083_1030	NTHi_B	phosphoribosylamine--glycine_ligase	-0.257363	-0.0642551	-0.608496	-0.27273	-0.0662317	-0.213204	0.893303	0.163288	-0.128711	0.240889	0.171868	-0.0302857	-2.67244	-3.49313	-2.25131	0.676138	0.921594	0.762776	0.858129	1.17702	1.29042	0.259262	0.434691	-0.316982	0.633672	0.132657	0.0688219	-0.432114	1.03644	0.737952	0.337731	0.494827	0.28461	-0.134777	-0.610985	-0.0230835
BV083_1067	NTHi_B	DNA_polymerase_III%2C_delta_subunit	2.37412	-0.0750823	1.00667	0.49052	-0.132474	0.602507	-1.0361	-1.62133	-1.19824	-0.667174	-0.451402	0.0784255	-1.40698	-1.88827	-1.66965	0.165577	0.460999	0.674378	-0.0507078	0.215824	0.552433	1.01726	2.07012	1.47237	0.251704	0.629453	0.981126	-1.00624	-0.0309593	-0.754575	0.0714326	0.311742	0.104292	-1.3809	0.0249845	-0.185862
BV083_1097	NTHi_B	transcriptional_regulator_NrdR	1.85316	0.982754	1.18808	0.0986666	0.506711	0.219675	-1.30137	-1.31607	-1.48884	0.231199	0.242282	-0.0839935	-1.88034	-1.02921	-1.2613	0.79852	0.380577	0.923893	-0.125387	-0.455381	-0.698014	1.69011	2.06381	1.30425	0.719999	0.300635	0.7064	-1.3231	-1.45899	-0.09535	-0.187438	-0.208511	-0.0987361	-0.0531639	-0.473209	-0.672316
BV083_1129	NTHi_B	multidrug_resistance_efflux_transporter_family_protein	1.35331	0.443709	0.36801	0.105549	-0.388791	0.45802	-0.173358	-2.09514	-1.07645	-1.20357	-1.26336	-0.477757	-1.31449	-2.09354	-1.89938	0.407394	0.430668	0.937136	-0.655471	-0.0932397	0.545346	0.86632	1.45607	1.11625	0.747759	1.4131	1.03784	-0.731994	0.210642	0.342116	0.498163	0.460473	0.659546	-1.37374	0.820545	0.162321
BV083_1416	NTHi_B	outer_membrane_lipocarrier_protein_LolA	1.3649	-0.140203	1.16276	0.298614	0.483062	0.674915	-0.302052	-1.36993	-1.16997	-0.791362	-0.462615	-0.466919	-0.815694	-1.71182	-1.96075	0.762126	1.08643	1.21178	-0.111328	0.205878	0.0100751	0.791582	1.5546	1.46711	1.07166	0.508409	1.13654	-0.774019	0.49003	-0.19644	0.229077	0.364103	-0.339477	-2.08374	-0.885342	-1.292
BV083_15	NTHi_B	ribonuclease_III	1.76277	-0.0173	0.926897	0.281701	0.318391	0.516957	-0.886138	-1.1322	-1.5807	-0.509033	-0.248886	-0.37775	-1.33391	-1.67342	-1.98536	0.608196	0.659692	1.16246	0.0512059	-0.15543	-0.156569	1.22812	1.81769	1.61991	1.0424	0.502795	1.63723	-1.17655	0.0221633	-0.0943551	-0.498162	0.0181176	-0.231093	-1.04807	-0.567785	-0.503982
BV083_1543	NTHi_B	ribosomal_protein_S15	1.78929	-0.108288	1.06613	0.288909	0.560694	0.430985	-1.11345	-1.28483	-2.02269	-0.373965	-0.102181	-0.347845	-1.43518	-1.60167	-1.732	0.614964	0.40356	0.701884	-0.104814	-0.376192	-0.844278	1.17592	2.07673	1.71528	1.15718	0.355796	1.08262	-0.989775	0.297112	-0.119026	0.113651	0.0114685	0.22195	-0.638174	-0.639832	-0.229906
BV083_1767	NTHi_B	nrdB	1.42043	0.0470349	1.08741	0.368935	0.543036	0.682503	-0.171181	-0.683661	-1.03132	-0.337414	0.0746874	-0.156809	-1.99885	-2.1393	-2.21933	0.357	0.346324	0.870231	-0.33315	-0.966711	-0.406335	1.09651	1.34071	1.57236	1.32091	0.490595	1.54251	-0.64521	0.749846	-0.229377	-0.000596309	0.059623	0.110866	-1.07468	-0.946005	-0.74159
BV083_1798	NTHi_B	electron_transport_complex%2C_RnfABCDGE_type%2C_E_subunit	2.46645	-0.0680727	-0.0430878	0.329421	0.381662	0.663461	-0.621104	-0.378353	-1.46134	0.191128	0.642799	0.331691	-0.979502	-1.92164	-1.48458	-0.346087	-0.311919	0.388044	0.735183	-0.0708682	0.510496	0.152907	2.67034	1.78685	0.223013	-0.00896831	0.952419	-1.33503	-0.439903	-0.143809	-0.0828955	-1.04163	0.426437	-0.943387	-1.22266	0.0525202
BV083_1817	NTHi_B	sensor_protein_qseC	1.54668	0.296192	0.612458	0.355123	0.498986	0.370286	-1.20906	-2.20111	-1.09737	-0.275836	-0.30146	-0.368501	-1.26553	-2.043	-1.29505	0.418047	0.2996	0.814321	-0.656683	-0.469923	-0.400701	1.48394	1.93305	1.47141	1.67947	0.767599	0.838427	-0.42546	0.915182	-0.377406	0.04997	-0.286274	-0.152983	-0.991707	-0.354008	-0.178681
BV083_1818	NTHi_B	qseB_transcriptional_activator	0.951038	0.565514	0.327254	0.718414	0.422412	0.815265	-0.282635	-1.81869	-1.52596	-1.28224	-1.39658	-1.11076	-0.878272	-1.91015	-1.4662	0.300309	0.450463	0.854896	-0.860244	-0.370391	-0.465686	0.833886	0.960671	1.07223	1.62146	1.35614	1.38285	-0.476551	1.11938	0.499874	0.155724	0.126331	-0.0456452	-1.36407	0.22477	0.495205
BV083_1819	NTHi_B	hypothetical_protein	1.17606	-0.600491	0.616414	-0.0832866	1.20059	0.381808	-0.730318	-0.950417	-0.81238	0.228273	0.64053	-0.40749	-1.50143	-1.71779	-1.46496	0.875599	1.07699	1.12005	0.333518	-0.900861	-0.930657	0.930559	1.78996	1.51702	1.95068	-0.256516	1.26298	-0.21475	0.527729	-0.25433	-0.512791	-0.726148	-1.02022	-0.822418	-0.961017	-0.760483
BV083_238	NTHi_B	hypothetical_protein	1.52408	-0.603367	0.826103	-0.544572	0.475647	0.10829	-1.46741	-1.60506	-0.957035	0.0337897	0.0843636	-0.69201	-1.60957	-1.77584	-1.59373	0.959294	0.760053	1.03862	-0.111407	-0.329357	0.218859	0.84929	2.78458	1.50834	0.952354	0.0135166	0.825363	-0.248191	-0.190922	-0.728573	0.431581	0.270297	0.191372	-0.472369	-0.558418	-0.36797
BV083_644	NTHi_B	sigma70_factor_RNA_polymerase%2C_sigma_70_(sigma_D)_factor	1.7226	1.04442	1.48402	0.66763	0.394674	0.62273	-1.34728	-1.12923	-0.815388	-0.47502	-0.597781	-0.111004	-2.03061	-1.50631	-1.23658	0.884202	0.573393	0.920642	-0.0533191	0.0606149	-0.102255	1.62716	1.36021	1.40728	0.949061	0.723315	0.428556	-0.677305	-0.798571	-1.13897	-0.122039	-0.107328	0.163469	-0.799861	-0.568128	-1.41699
BV083_933	NTHi_B	30S_ribosomal_subunit_protein_S8	1.78133	0.0060149	0.917489	0.175673	0.590956	0.440233	-1.00966	-1.61462	-1.51623	-0.37908	-0.198215	-0.279537	-1.43477	-1.71461	-1.72385	0.557269	0.481137	1.12851	-0.474521	-0.756966	-0.580161	1.17894	2.03985	1.51797	1.23424	0.345621	1.33308	-0.831502	0.349617	0.0971687	-0.0036914	0.0827456	0.0432528	-0.896113	-0.458549	-0.429019
BV083_993	NTHi_B	hypothetical_protein	0.802836	-1.17053	0.994196	-0.703904	0.967449	-0.391658	-1.37586	-0.955413	-0.440494	0.875361	1.27585	-0.114453	-1.01011	-0.548241	0.267611	1.16157	0.507635	1.12129	0.569122	-0.94834	-0.401645	0.881802	2.18962	1.29297	1.97545	-1.10002	0.0376529	-0.0619752	0.30467	-1.37034	-0.702455	-0.290345	-1.07095	-0.0853302	-0.912165	-1.57086
BV083_998	NTHi_B	putative_tRNA_(Uracil-5-)-methyltransferase	1.36381	-0.784357	0.871782	-0.453664	1.59029	0.140881	-0.338329	-1.28068	-1.3656	-0.373071	0.169524	-0.881658	-1.53031	-1.50584	-1.8107	1.34631	1.40977	1.18432	0.26757	-0.287174	-0.0527372	0.682087	1.74098	1.57658	1.19944	-0.502811	0.670523	-1.17111	0.367836	-0.415066	0.0911189	-0.311431	-1.07903	-0.155282	-0.0599053	-0.314085
BV083_1	NTHi_C	glyceraldehyde-3-phosphate_dehydrogenase%2C_type_I	-0.768472	-0.747479	-0.937595	-1.00875	-1.28819	-1.29052	-0.624037	-0.309513	-0.156191	-0.0468978	-0.456772	-0.0565286	-0.510734	-0.300624	0.187515	-1.03757	-1.05845	-1.02634	-0.0107521	0.370703	0.140068	-0.310202	0.39912	-0.124335	-0.790284	-0.258983	-0.698633	1.77074	0.865208	1.61799	2.30088	2.38046	1.74253	1.31114	0.661854	0.0696392
BV083_1176	NTHi_C	dimethyl_sulfoxide_reductase%2C_chain_C	-0.54911	-0.353629	-0.974829	-0.493999	-1.27867	-0.893629	0.055173	0.229926	-0.383904	-0.0781342	-0.256331	-0.209362	-0.55731	-0.226383	-0.248039	-1.45242	-1.40085	-1.48749	-0.604498	-0.614833	-0.266571	0.0414322	-0.019389	0.977131	0.0585576	0.807018	-0.535545	1.89778	0.062019	1.89119	2.46648	2.28474	1.40283	0.420532	0.661472	-0.371354
BV083_1177	NTHi_C	dimethylsulfoxide_reductase%2C_chain_B	-0.551404	-0.271029	-1.2598	-0.522942	-0.874501	-1.04387	0.250263	0.434308	-0.691042	0.0365496	-0.240591	-0.271596	-0.884689	-0.740284	-0.312187	-1.0736	-1.32822	-1.21504	-1.0078	-0.997874	-1.07623	0.0703532	0.109943	0.816431	0.563537	0.743003	0.0371511	1.84622	0.566419	2.08771	2.40017	1.95802	1.07524	0.550471	0.51986	0.297042
BV083_1178	NTHi_C	molybdopterin_dinucleotide_binding_domain_protein	-0.228577	-0.596102	-0.965836	-0.535095	-0.597476	-0.997941	0.205184	0.245938	-0.912629	0.121886	0.0388393	0.0516761	-1.36796	-0.972414	-0.881238	-1.09371	-1.14852	-1.23849	-0.996387	-0.728572	-0.752772	0.203371	0.566921	1.02165	0.483199	0.51542	-0.156333	1.65237	0.36977	2.20929	2.35403	2.05935	1.06774	0.463344	0.701256	-0.161189
BV083_1179	NTHi_C	dimethyl_sulfoxide_reductase%2C_chain_A	-0.741359	-0.603802	-1.1185	-0.517187	-0.620777	-0.94151	0.379002	0.905725	-0.576975	0.417849	0.187996	0.000351271	-0.967955	-0.7728	-0.6293	-1.38885	-1.15378	-1.4401	-1.08336	-0.868792	-0.910256	-0.30592	0.00764071	0.61779	0.206612	0.31438	-0.226811	1.81936	0.684693	2.02465	2.08497	1.98637	1.01327	1.15653	0.556163	0.504692
BV083_1195	NTHi_C	cytochrome_c_nitrite_reductase%2C_NrfD_subunit	-0.765947	-0.663808	-1.1423	-0.43851	-0.407771	-0.724449	0.0373119	0.678794	-0.630269	0.252896	0.185932	-0.29641	-1.34601	-1.51326	-1.44941	-0.647609	-0.539903	-1.09895	-0.92367	-0.662316	-1.57254	0.215726	0.867621	1.33715	0.925311	0.668825	1.28518	1.38782	1.46166	1.93829	1.28877	1.1952	1.21351	0.663143	-0.694115	-0.0858864
BV083_1196	NTHi_C	4Fe-4S_dicluster_domain_protein	-0.700172	-0.904916	-1.03316	-0.434304	-0.940598	-0.989576	-0.293374	0.288217	-0.327123	0.0311323	-0.159517	-0.0731408	-1.33125	-1.08262	-0.886457	-1.10911	-1.04143	-1.46733	-0.528291	-0.0334246	-0.702736	0.016311	1.18933	0.901648	-0.0579999	0.462445	0.630556	1.469	1.13924	1.88699	1.68281	1.66544	2.04561	1.19962	-0.445465	-0.0663378
BV083_1197	NTHi_C	cytochrome_c_nitrite_reductase%2C_pentaheme_subunit	-0.579853	-0.972471	-0.896959	-0.469203	-0.905476	-0.988144	-0.465367	0.128102	-0.261119	0.278665	0.0601947	0.225192	-1.31686	-1.01364	-0.984521	-1.24673	-0.92262	-1.49299	-0.39164	-0.0118367	-0.778962	-0.0164099	1.36661	0.871055	-0.316728	0.18043	0.407223	1.39885	0.921251	1.93344	1.72332	1.69797	2.01866	1.33472	-0.37457	-0.139576
BV083_1198	NTHi_C	cytochrome_c552_family_protein	-1.1526	-1.0174	-1.36488	-0.777345	-0.919669	-1.2034	0.00202454	0.99142	0.171975	0.566303	0.268203	0.201944	-0.797754	-0.731475	-0.383965	-1.28085	-1.09796	-1.5902	-0.398684	0.0138877	-0.79883	-0.507452	0.201203	0.228983	-0.17464	-0.138296	0.199027	1.59471	1.35926	1.9306	1.47962	1.51616	1.78834	1.60746	-0.102255	0.316544
BV083_1255	NTHi_C	periplasmic_oligopeptide-binding_protein	-0.0841299	-0.379419	-0.266923	-0.585633	-0.802645	-0.889242	-0.507988	-0.333807	-0.931199	-0.0978799	-0.345662	-0.0404839	0.0982811	0.237174	-0.591032	-1.58127	-1.28047	-1.51737	-0.835051	-0.918425	-0.93379	0.71774	0.865413	1.11554	0.352159	0.685912	-0.41682	1.4068	0.344435	2.04017	2.49405	2.25539	1.13545	-0.195162	0.182726	-0.39683
BV083_1341	NTHi_C	malate_dehydrogenase%2C_NAD-dependent	-1.10974	-0.574911	-1.03691	-0.896037	-0.805602	-1.11784	-0.313983	0.359449	-0.524037	0.0867085	-0.138556	-0.237641	-0.684169	-0.278931	-0.358341	-1.11939	-1.15475	-1.25415	-0.695251	-0.656178	-0.910014	0.390774	0.300089	0.690707	0.272731	0.520179	0.1869	1.95229	0.820524	2.23197	2.26731	2.11726	1.33207	0.686385	-0.129607	-0.219315
BV083_1571	NTHi_C	dethiobiotin_synthase	-0.477479	0.225188	-0.35343	-0.397167	-0.713108	-0.400456	-0.608722	0.851627	-0.349016	-0.117416	-1.00556	-0.0831577	-1.13596	-0.40643	-0.330944	-0.246493	-1.16933	-0.572154	-1.10535	-1.07891	-1.44647	-0.106119	-1.04733	0.358612	0.00998479	0.13318	-0.318815	2.10145	0.413688	1.61393	2.36958	2.4955	1.21002	1.34231	0.224798	0.119962
BV083_1572	NTHi_C	5%2C10-methylenetetrahydrofolate_reductase	-1.12475	-0.191826	-0.760099	-0.905138	-1.43502	-1.48102	-0.669511	-0.373595	-0.788191	-0.206392	0.00553225	0.150437	0.633097	0.810929	0.294158	-1.73556	-1.21087	-2.133	0.347636	0.645597	0.427386	1.20185	0.725211	2.19044	1.38556	1.59951	1.22715	0.638429	-0.0810635	0.74449	0.627862	0.132857	0.509531	0.249493	-0.293544	-1.15757
BV083_1613	NTHi_C	fumarate_hydratase%2C_class_II	-0.734523	-0.49629	-0.461436	-0.659749	-1.05626	-0.85463	-0.263934	0.387495	-0.340043	0.260119	-0.115083	0.19265	-1.17179	-0.886584	-0.884769	-1.02338	-0.948908	-0.927353	-0.666232	-0.471991	-0.433961	-0.0647633	0.167316	0.256287	-0.617538	-0.139088	-0.536746	1.49552	1.1303	1.95935	2.35345	2.46688	1.80209	1.27663	0.1045	-0.0975252
BV083_1661	NTHi_C	glycogen_debranching_enzyme_GlgX	-0.951462	-0.572481	-1.73867	-0.921129	-0.843944	-1.20108	0.0247873	0.283301	-0.898723	-0.455159	-0.863268	-0.601077	-0.892713	-0.744836	-0.920667	-0.656398	-0.609592	-0.654813	-0.347751	0.013904	0.0198559	0.511671	0.0346635	1.47131	1.32167	1.32256	0.61444	1.64809	0.45981	2.14935	2.1251	1.57039	0.978368	-0.212733	-0.0796921	-0.383085
BV083_1662	NTHi_C	1%2C4-alpha-glucan_branching_enzyme	-1.15121	-0.622638	-1.70913	-0.903237	-0.886575	-1.03538	0.37287	0.305287	-0.715122	-0.285298	-0.587459	-0.46306	-1.0965	-0.805537	-0.843715	-0.873385	-0.665711	-0.724336	-0.2821	-0.134126	0.0955068	0.137463	0.13309	0.860232	0.607576	1.00133	0.532068	1.86787	0.756488	2.38878	2.29407	1.79907	1.06321	-0.0715452	-0.113211	-0.245656
BV083_1663	NTHi_C	4-alpha-glucanotransferase	-0.90445	-0.787783	-0.155386	-0.837107	-1.02434	-1.05283	-0.574923	0.0668198	-0.7351	0.14342	-0.251689	0.0957247	-1.75021	-0.559346	-0.582316	-1.03429	-0.883107	-1.04767	-0.0270752	-0.0884006	-0.019837	1.39075	1.16386	0.566839	-0.200716	0.558593	0.517184	1.35802	0.396319	1.75126	2.26502	2.25907	1.39924	0.244334	-0.593268	-1.0666
BV083_1671	NTHi_C	peptidase_T	-1.03682	-0.745951	-0.85426	-1.14438	-0.456746	-1.26233	0.0593232	0.756642	-0.464557	0.625585	0.299404	-0.417825	-0.554335	-0.126624	-0.400935	-0.939097	-0.905673	-1.01494	-0.831722	-0.468485	-1.18794	-0.487647	-0.34154	0.208271	0.235015	-0.245429	-0.708968	1.96053	1.03469	2.24012	2.00956	1.92289	1.46224	1.25036	0.34927	0.182311
BV083_231	NTHi_C	formate_acetyltransferase	-0.299075	-1.03144	-0.59679	-0.713448	-1.01885	-1.06583	-0.511071	0.103595	0.0881188	0.304123	0.0874694	0.248786	-1.65906	-1.04528	-0.798826	-0.757732	-0.609057	-0.826484	0.366385	0.241494	0.755758	-0.322206	0.961717	0.219567	-0.86839	-0.281566	-0.768689	1.60509	0.521365	1.50206	2.2959	2.24441	2.01942	0.794396	-0.306276	-0.879596
BV083_36	NTHi_C	aspT/YidE/YbjL_antiporter_duplication_domain_protein	-1.41141	-0.428923	-1.03134	-1.10107	-0.54207	-1.23411	-0.348718	0.0692565	-0.609033	-0.0263844	-0.242363	-0.892643	-0.336994	-0.454777	-0.0834855	-0.856572	-0.928872	-0.721263	-1.08471	-0.603264	-1.30558	0.570657	-0.0806686	0.30526	0.61145	0.334841	0.173595	1.99036	1.30398	2.08417	2.19763	1.98355	0.966301	0.727354	0.568096	0.437745
BV083_617	NTHi_C	D-ribose-binding_periplasmic_protein	-0.964973	-0.662722	-1.29929	-0.881872	-0.296966	-0.755307	-0.614923	0.211884	-0.594187	-0.164518	-0.326464	-0.656685	-0.623894	0.129028	-0.419325	-0.697201	-0.522344	-0.429965	-0.57644	-0.627858	-0.469592	0.268501	0.377038	0.948273	0.810277	0.580965	-0.127977	2.74324	0.134741	2.3018	2.53003	2.10026	0.185092	-0.532098	-0.446489	-0.63005
BV083_646	NTHi_C	aspartate_ammonia-lyase	-0.653805	-1.0152	-1.26695	-0.828947	-0.978057	-1.40153	-1.27523	0.793705	-0.271099	0.473685	-0.127991	0.081691	-0.80766	-0.428131	0.226628	-1.24987	-1.06725	-1.28816	-0.424577	-0.0780388	-0.109586	-0.128464	0.854871	1.34501	-0.483839	0.305739	-0.0067567	0.893335	-0.0547994	0.382473	1.33966	1.29251	0.60689	3.17096	1.41519	0.763588
BV083_753	NTHi_C	molybdopterin_oxidoreductase_family_protein	-0.44075	-0.427815	-1.48347	-0.707191	-0.6138	-0.955709	0.267822	0.521876	-1.0268	0.27841	-0.0169942	-0.260311	-0.876068	-0.896728	-0.743539	-1.25634	-1.3747	-1.4002	-1.07747	-0.688171	-1.17781	0.301374	0.33065	1.13304	0.863191	0.709086	0.376368	1.44273	0.764935	2.08042	1.80603	1.76417	1.19301	0.570518	0.535689	0.48453
BV083_754	NTHi_C	tat_(twin-arginine_translocation)_pathway_signal_sequence_domain_protein	-0.91108	-0.532639	-1.52509	-0.659234	-0.574281	-1.05761	0.559651	0.847262	-0.62339	0.359011	0.0897685	-0.115165	-0.462497	-0.235426	-0.287005	-1.28221	-1.33291	-1.34856	-1.06738	-0.926484	-1.03473	-0.424884	-0.351025	0.445616	0.34024	0.383794	-0.0195542	1.80039	0.871339	2.29092	1.89355	1.76412	1.11634	0.963514	0.437631	0.608019
BV083_755	NTHi_C	trimethylamine_N-oxide_reductase_III%2C_c-type_cytochrome_subunit	-0.438385	-0.6505	-0.773488	-0.435244	-0.222808	-0.805519	0.0719048	1.19687	-1.0353	0.506097	0.306021	0.033201	-1.27281	-1.04309	-0.876045	-1.05256	-0.970957	-0.862021	-1.20267	-1.22601	-1.47218	-0.0146635	0.270399	1.08705	0.627161	0.518015	0.161246	1.64122	0.878835	1.98241	1.99418	1.88322	0.902756	0.8918	-0.277689	-0.320446
BV083_808	NTHi_C	triose-phosphate_isomerase	-1.14106	-0.561054	-0.714828	-0.9675	-0.620354	-1.20176	-0.535291	0.38304	-0.0739444	0.157119	-0.225004	-0.385418	0.00799621	0.619166	0.701107	-0.916483	-1.09573	-1.02505	-1.00489	-0.686047	-1.38066	-0.384803	-0.107427	-0.31221	-0.248609	-0.271439	-0.467183	2.09503	0.790166	1.85405	1.8902	2.06716	1.55969	1.59427	0.414883	0.19285
BV083_878	NTHi_C	L-asparaginase	-0.58912	-0.502229	-0.632129	-0.723226	-0.767021	-0.889771	-0.623349	-0.0530598	-0.848393	-0.172212	-0.290805	-0.287451	-1.24038	-0.598354	-0.89887	-0.848891	-0.87998	-0.911264	-0.669288	-0.511729	-0.77943	0.664183	0.797446	1.08865	0.47606	0.704021	0.296299	1.74333	0.527708	2.17259	2.41084	2.237	1.2847	0.435672	-0.407237	-0.714322
BV083_879	NTHi_C	transporter%2C_anaerobic_C4-dicarboxylate_uptake_family_protein	-0.587652	-0.046481	-0.491149	-0.627579	-1.04868	-0.848409	-0.425561	0.176827	-0.863231	-0.169984	-0.496141	-0.22187	-0.820018	-0.540649	-0.834766	-0.9864	-1.06885	-0.93644	-0.950876	-0.627018	-0.49367	0.323421	0.428119	0.730355	0.0146565	0.756619	0.391781	1.5682	0.648083	2.33076	2.28569	2.26024	1.8835	0.493609	-0.673578	-0.532854
BV083_908	NTHi_C	ribulose-5-phosphate_3-epimerase	-0.467763	-0.871345	-0.974164	-0.77663	-1.2787	-0.996121	-1.48849	-0.0625172	-0.246737	0.229559	-0.0630766	0.264157	-0.528972	0.40159	0.360349	-1.22368	-0.823534	-1.16832	0.139409	-0.152498	0.436432	0.698152	1.09426	1.32641	-0.00472711	0.534026	-0.705415	1.798	-0.522949	1.44917	2.20892	2.15628	0.872945	0.223744	-0.135337	-1.70244
BV083_910	NTHi_C	deoC/LacD_aldolase_family_protein	-0.640312	-0.67312	-1.2751	-0.828387	-0.976175	-1.13679	-0.708869	0.217625	-0.793357	-0.211582	-0.486023	-0.393029	-0.874087	0.0423999	-0.630805	-1.08649	-1.09705	-1.01209	-0.349698	-0.407647	-0.312615	0.869624	0.485364	1.16769	0.809237	1.00798	0.0276407	1.61768	0.119585	2.31162	2.3103	1.78244	1.44032	0.397983	-0.39096	-0.323306
BV083_911	NTHi_C	putative_sugar_ABC_transporter	-1.10708	-0.570578	-1.38303	-0.877485	-0.755909	-0.997426	-0.645511	0.300076	-0.34881	-0.387787	-0.486184	-0.296273	-0.786383	0.0834243	-0.361116	-0.838333	-0.697771	-0.929965	-0.613844	-0.492909	-0.453859	0.644666	0.124928	0.968148	0.774921	0.986891	0.145465	2.3481	-0.752855	2.24869	2.29343	2.04039	0.840822	0.324634	0.010986	-0.352464
BV083_912	NTHi_C	branched-chain_amino_acid_transport_system_/_permease_component_family_protein	-1.0339	-0.476417	-1.11459	-0.642853	-0.599589	-0.766649	-0.627609	0.239434	-0.701733	-0.830292	-0.750141	-1.04517	-0.117191	0.0216526	-0.457479	-0.692011	-1.18502	-0.709414	-0.336209	-0.337274	-0.141517	0.42143	0.220307	0.722241	0.479382	1.46516	0.343585	2.17682	-0.429184	2.52294	2.7472	1.66271	0.125133	0.0618525	0.0814696	-0.297079
BV083_913	NTHi_C	branched-chain_amino_acid_transport_system_/_permease_component_family_protein	-1.30882	-0.109246	-1.22056	-0.711427	-0.598528	-0.786406	-0.862519	-0.0789592	-0.257573	-0.34721	-0.420891	-0.767393	0.0326999	0.365731	0.195618	-1.17973	-1.22691	-1.0045	-0.726338	0.145888	-0.0235443	0.968873	-0.916086	-0.110235	-0.0347805	0.881873	-0.534456	2.01578	0.274215	2.58525	2.65773	1.40623	0.693749	0.253472	0.836596	-0.0876045
BV083_951	NTHi_C	phosphoenolpyruvate_carboxykinase	-0.348322	-0.590895	-0.347276	-0.449286	-0.385916	-0.660561	-1.48276	-0.472073	-0.905341	-0.185522	-0.327711	-0.142667	-1.05444	-0.279234	-0.526112	-0.623881	-0.538392	-0.597418	-0.284662	-0.429282	-0.362011	1.79505	1.81754	1.34497	0.0126442	0.369671	0.412521	1.32453	-0.590455	1.75823	2.62059	2.21625	-0.0305012	-0.310327	-0.67203	-1.07493
BV083_974	NTHi_C	fumarate_reductase_membrane_protein	-0.566857	-0.338809	-1.22315	-0.754554	-1.25878	-1.04901	0.121135	-0.321418	-0.930655	-0.189166	-0.691066	-0.551509	-0.923846	-1.35754	-0.956396	-0.775829	-1.0847	-0.882182	-0.52195	0.171212	0.265772	0.163279	0.766419	0.579076	-0.0653569	0.895091	0.165887	1.0668	1.04142	2.09771	2.13089	1.99619	2.04891	0.28181	0.165413	0.485762
BV083_975	NTHi_C	fumarate_reductase_membrane_protein	-1.19841	-0.3869	-1.6827	-0.687976	-1.24077	-0.877305	0.902126	0.491237	-0.609859	-0.605504	-0.657726	-0.335588	0.131531	-0.902894	-0.558318	-1.12703	-0.687713	-0.971429	-0.415353	-0.124365	-0.0589095	-0.556446	-0.511195	0.042685	-0.099432	0.838989	0.431531	1.20744	1.65607	2.20038	2.08497	1.86822	1.37891	-0.15689	0.152204	1.06643
BV083_976	NTHi_C	fumarate_reductase_iron-sulfur_protein	-0.405207	-0.805455	-1.01999	-0.779028	-1.30788	-1.07641	-0.184672	-0.0769516	-0.584442	-0.35444	-0.505952	-0.140626	-1.05195	-1.09385	-0.66769	-1.25694	-0.889832	-0.955619	-0.477206	-0.24441	-0.160618	0.24486	1.20723	0.669995	0.0666734	0.656978	0.424577	1.29084	1.05908	1.88623	2.36797	2.23367	1.66112	0.468921	-0.19044	-0.00853247
BV083_977	NTHi_C	fumarate_reductase%2C_flavoprotein_subunit	-1.09978	-0.889203	-1.20056	-1.15667	-1.02825	-1.29071	0.0177884	0.382263	-0.551739	-0.0566088	-0.343593	-0.452751	-0.529654	-0.819741	-0.08714	-0.952223	-0.968551	-0.888312	-0.785543	-0.284133	-0.275741	-0.0365543	0.235325	0.0631283	0.0410908	0.211687	0.126048	1.73831	1.55892	1.96288	2.17144	2.1096	1.71361	0.770553	0.13651	0.458329
BV083_1494	NTHi_C	tonB-dependent_siderophore_receptor_family_protein	0.740229	0.467517	1.22236	0.73667	0.40697	0.74365	1.16732	0.402852	1.33964	0.378525	0.501027	0.836225	-0.500807	0.063056	0.418819	0.862885	0.984476	0.988864	1.21802	0.92816	1.31036	-1.19675	-1.16402	-1.27451	-1.23857	-0.800282	-0.510916	-1.22658	-0.660535	-2.37225	-1.37639	-1.50859	-0.630274	-0.0351344	-0.337104	-0.8849
BV083_487	NTHi_C	feS_assembly_protein_IscX	1.71134	-1.19588	1.05429	-0.303007	1.23084	0.270992	-0.543234	-0.329664	0.270832	0.761661	0.781598	0.259213	-0.646593	-0.623627	0.202236	1.58372	1.18638	1.69491	1.06899	0.316658	1.38402	-0.242107	0.980252	-0.221202	-0.0936979	-1.78077	-0.334506	-1.16222	-0.748436	-2.30326	-1.27119	-0.761923	-0.922997	-0.546831	-0.106855	-0.619926
BV083_1140	NTHi_D	2-isopropylmalate_synthase	0.949568	1.26851	0.513176	0.67331	0.293656	0.440901	-0.254275	-0.519495	-1.74527	-0.636555	-0.774747	-0.552108	-1.41661	-0.922552	-2.06007	0.24813	-0.137204	0.0199401	-0.635074	-0.347489	-0.558479	1.21914	0.106261	1.63869	1.04498	1.17874	1.83351	-0.029111	0.299853	1.2269	0.384972	0.292302	1.05447	-1.32635	-1.71351	-1.05812
BV083_1141	NTHi_D	3-isopropylmalate_dehydrogenase	0.973857	0.62975	0.127631	-0.0988944	-0.0674712	0.455563	-0.0222479	-0.327277	-1.71016	-0.846067	-0.584823	-0.627295	-1.42021	-0.859058	-2.09359	0.0749252	-0.821895	-0.164066	-0.550851	-0.452712	-0.495454	1.08768	-0.245649	2.20627	1.18405	1.25876	2.17884	-0.23927	0.615262	1.19578	0.53803	0.507155	1.27638	-0.951958	-1.01132	-0.719671
BV083_1142	NTHi_D	leuC	0.655755	-0.290448	-0.705891	-0.777047	-0.758987	-0.458737	-0.629078	-0.286651	-1.79447	-0.43353	-0.60418	-0.405819	-0.944784	-0.282156	-1.27362	-0.728922	-0.855855	-0.404773	-0.0588186	-0.0368716	-0.407827	1.3648	-0.35194	2.60258	1.40929	1.0889	2.43402	0.456742	0.870467	1.34148	0.460913	0.836308	0.983983	-0.880315	-0.383576	-0.750941
BV083_1143	NTHi_D	leuD	0.502587	-0.276276	-0.949765	-0.218489	-0.502809	-0.129297	0.036784	-0.2892	-1.77862	-0.121564	-0.188783	-0.13181	-1.62189	-1.12592	-1.79883	0.579966	-0.653086	-0.264486	0.0761926	-0.513884	-0.629905	1.01682	1.29416	2.47114	1.11835	-0.0520288	1.71861	0.203745	0.634625	1.51406	1.5439	0.905691	0.320194	-0.82729	-1.02351	-0.839383
BV083_1251	NTHi_D	oligopeptide/dipeptide_ABC_transporter%2C_ATP-binding%2C_C-terminal_domain_protein	0.341454	-0.628057	-0.503894	-0.299535	-0.659168	-0.280606	-0.652687	-1.01681	-1.54085	-0.805935	-1.03979	-0.687806	-0.541125	-0.95687	-1.63172	-0.768951	-0.89487	-0.336519	-0.959933	-0.565402	-0.291795	1.09192	1.23282	1.68014	1.2438	1.17862	0.745182	0.79982	0.844012	1.81089	1.83379	1.22426	0.976239	-0.902272	0.747879	0.21378
BV083_1252	NTHi_D	oppD	0.155348	-0.365793	-0.487872	-0.170965	-0.499317	-0.24615	-0.530428	-1.09606	-1.3978	-1.18369	-1.12473	-0.866196	-0.351742	-0.876868	-1.35532	-0.740839	-0.839833	-0.241186	-1.13147	-0.595731	-0.682095	0.971775	0.722039	1.31209	1.33813	1.49572	0.751019	1.17503	1.02858	1.94019	1.69156	1.0493	1.02317	-1.13079	0.950383	0.310547
BV083_1254	NTHi_D	oppB	0.285426	0.349384	-0.36278	-0.0865152	-0.473323	-0.1531	-0.878121	-1.47004	-0.917448	-0.8519	-0.997771	-0.744297	-1.11082	-1.19654	-1.42232	-0.500582	-0.840403	-0.375709	-1.01386	-0.190324	-0.289736	1.2882	1.22063	1.01065	1.05482	1.53139	0.32923	1.31039	0.310257	1.94846	1.94959	1.4242	1.02688	-0.921085	0.277114	-0.519924
BV083_1659	NTHi_D	glycogen_synthase	-0.194039	-0.0283617	-1.25869	-0.593628	-0.526225	-0.890841	-0.167736	-0.306288	-1.76443	-0.75639	-1.15696	-1.0756	-0.499999	-0.915261	-1.37959	-0.332052	-0.679454	-0.155947	-0.992845	-0.164049	-0.384873	0.948614	-0.0713713	1.75647	1.8468	1.34429	0.876503	0.597849	0.707138	1.88357	1.57621	1.26319	1.32106	-0.608793	0.289255	0.492456
BV083_1660	NTHi_D	glucose-1-phosphate_adenylyltransferase	-0.443294	-0.505264	-1.40542	-0.841475	-0.737578	-0.950953	-0.304964	-0.137779	-1.09203	-0.538232	-0.51976	-0.62466	-1.34083	-0.881236	-1.27365	-0.627142	-0.64281	-0.529835	-0.430652	-0.501617	-0.387293	1.03211	0.505442	1.71219	1.57568	1.11561	0.74567	1.52992	0.338385	1.96852	1.94243	1.46389	1.15751	-0.316133	0.156844	-0.211591
BV083_1185	NTHi_D	alkylhydroperoxidase_AhpD_family_core_domain_protein	1.56199	0.160985	1.14926	0.761544	1.00927	0.303245	-1.15879	0.363694	0.82471	1.23883	1.07745	0.994838	-1.02672	0.596019	0.748268	0.46744	-0.124882	-0.167408	1.33915	0.593923	0.583348	-0.949634	-0.164155	-0.0968487	-1.3554	-1.57922	-1.39957	-0.662716	-1.30999	-1.79329	-0.825179	-1.01333	-0.196686	1.32292	0.378017	-1.65108
BV083_1319	NTHi_D	4Fe-4S_single_cluster_domain_protein	0.523247	1.00896	1.29631	0.707947	-0.185292	0.925144	-0.00012641	0.885467	0.879833	0.52548	1.34792	0.866501	0.748673	1.99653	0.841632	0.459615	0.144428	-0.129906	0.708328	-0.250089	0.968316	-0.562488	-0.873945	-0.634872	-1.83377	-0.864137	-1.1653	-0.525322	-1.63263	-0.777805	-0.199737	-0.249071	-0.304658	-0.604419	-1.95872	-2.08204
BV083_496	NTHi_D	tRNA:Cm32/Um32_methyltransferase	-0.703534	-0.0152344	0.00294593	0.414388	0.0320146	0.145137	0.110573	0.205328	1.5878	0.658994	0.382551	0.720888	0.932873	1.24127	2.09782	0.0535904	-0.253532	-0.411398	0.699157	1.36531	1.31138	-0.892785	-1.1482	-1.92105	-1.70904	-0.88621	-1.85633	0.056421	-0.30302	-1.92112	-0.795131	-0.539368	-0.589626	0.874475	0.827162	0.225493
BV083_1211	NTHi_E	L-cystine-binding_protein_tcyA	1.60344	0.463596	0.515173	0.430092	1.60843	0.82669	-0.254377	-0.331173	-0.509654	0.18094	0.2969	-0.409042	0.332614	-0.109738	0.0694409	1.27384	1.33339	1.55969	-0.674424	-1.56505	-1.41816	0.399067	0.344384	0.830896	1.31687	-0.0568565	1.12838	-1.17991	-0.308132	-1.10466	-1.44204	-1.72051	-1.99827	-0.963038	-0.497507	0.0286761
BV083_1542	NTHi_E	prokaryotic_membrane_lipolipid_attachment_site_family_protein	0.0237258	0.795502	-0.0618117	-0.294425	1.04541	0.190325	0.422893	1.16876	-1.12853	0.359055	0.612375	-1.13733	1.46502	0.0732527	0.16654	1.81914	0.753547	1.81417	-0.189612	0.139208	-0.536931	-0.0776176	-2.05018	-0.103653	1.73203	-0.552092	0.512018	-1.30821	-0.489978	-0.0655823	-1.83005	-1.39601	-1.7259	-0.19258	-0.601645	0.649149
BV083_1698	NTHi_E	putative_iSPsy8%2C_transposase_OrfB	0.045343	0.379781	-0.177819	-0.634681	1.60096	0.694441	0.108903	0.141554	0.134729	0.618987	1.09371	-0.280286	-0.449813	-0.500437	-0.233824	1.49472	1.4066	1.35278	0.74849	0.322023	-0.617095	0.215038	0.137429	0.347726	1.45792	-0.60242	1.48162	-0.700548	-0.0758288	-0.262221	-2.42968	-1.7612	-1.9801	-0.436534	-1.45071	-1.18955
BV083_1844	NTHi_E	azaleucine_resistance_protein_AzlC	0.506127	0.672579	0.675882	0.865664	1.00333	1.10285	0.519574	-0.159077	-1.09631	-0.661763	-0.297966	-0.911668	1.35999	-0.0324258	-0.487575	1.04828	0.969374	0.822598	-0.605157	-1.64592	-0.663376	0.508309	-1.05544	0.629405	1.01176	0.894154	1.14526	-1.91082	0.022199	-0.632716	-1.23054	-1.86849	-1.79625	-0.613849	0.571091	1.34093
BV083_271	NTHi_E	AAA_domain_protein	0.560011	0.726316	0.66262	0.314154	1.62989	0.801719	0.115748	-0.403589	-1.19266	-0.287536	0.140947	-1.04284	0.0777885	-0.714928	-0.591292	1.50332	1.11169	1.47721	-1.38004	-1.43567	-1.5087	0.635485	-0.0321536	0.693978	1.99846	0.211986	1.45272	-0.727864	0.312837	-0.113529	-1.41465	-1.79045	-1.1388	-0.59962	-0.346807	0.294267
BV083_516	NTHi_E	ADP-ribose_pyrophosphatase	-0.0451805	-0.375029	0.0746848	-0.203538	1.72201	0.0509248	0.630033	1.42263	-0.270046	0.695047	1.21415	-0.834432	1.11104	0.41415	0.453948	1.14417	1.32217	1.37701	-0.219442	-0.572542	-0.751892	0.325016	-1.36456	0.0651936	1.45747	-0.795589	0.698109	-0.882227	-0.03124	-0.539249	-1.55066	-1.72438	-2.4123	-0.716321	-1.07554	0.1864
BV083_547	NTHi_E	NADH_pyrophosphatase_zinc_ribbon_domain_protein	0.335322	0.976848	0.711612	0.641532	1.86541	1.04037	0.139616	0.191349	-0.497135	-0.28853	0.21816	-0.815993	0.708046	-0.340574	0.104312	1.37869	1.26316	1.46525	-0.833094	-0.980829	-1.32963	0.426123	-1.08395	-0.0192253	1.63092	-0.0519641	1.13359	-1.13322	0.296825	-0.402954	-2.02524	-1.90929	-1.36608	-0.376755	-1.03039	-0.0422582
BV083_55	NTHi_E	zinc-binding_dehydrogenase_family_protein	-0.213993	-0.526575	0.806736	0.156265	1.90215	0.226448	-1.27795	0.499061	-0.668533	0.609975	1.09729	-0.693885	-0.521864	-0.525739	-0.203621	1.0399	1.27426	1.21136	0.566347	-1.72089	-1.35491	1.62776	0.705517	1.19011	1.7423	-0.717753	0.283394	0.124179	0.108837	-0.499437	-0.46906	-1.11756	-1.86005	-0.865079	-0.819002	-1.11599
BV083_681	NTHi_E	hypothetical_protein	-0.265606	0.279334	0.476678	0.137919	1.81862	0.106541	-0.0564431	0.284779	0.872092	0.295126	1.2226	-0.536878	-0.596202	0.256648	0.672824	1.08792	1.4753	1.2354	-0.124052	-1.36903	-1.60553	0.13974	0.357921	-0.0986212	2.25377	-0.653064	0.631733	0.312688	-0.17289	-0.884595	-1.1816	-1.83263	-2.07786	-0.403392	-0.939794	-1.11944
BV083_1803	NTHi_E	molybdate_ABC_transporter%2C_periplasmic_molybdate-binding_protein	-1.45648	-0.215047	-0.778842	-0.951394	-1.43785	-1.05933	-0.282309	1.06379	1.174	0.377593	-0.0312601	0.461103	-0.561033	-0.00763634	0.314784	-0.783664	-1.33114	-1.31682	0.931016	0.0465315	0.627769	-0.529672	-0.70096	-0.577673	-1.02549	-0.0624812	-0.962512	1.94271	-0.139234	0.69285	1.69807	1.96893	1.81905	1.31906	0.197062	-0.423507
BV083_488	NTHi_F	ferredoxin%2C_2Fe-2S_type%2C_ISC_system	-0.322918	-0.116836	-0.0196234	-0.302245	0.850536	-0.0439438	0.994364	0.829593	0.998892	0.679611	0.849398	0.490889	1.5335	0.742326	1.51675	0.867704	0.692985	1.13397	0.914364	0.645674	0.797639	-1.33978	-1.68251	-1.94213	-0.361515	-1.49378	-0.586991	-0.72557	0.045179	-1.07314	-1.47415	-1.52299	-1.69886	-0.0861356	-0.179605	0.389365
BV083_492	NTHi_F	iron-sulfur_cluster_assembly_protein_IscA	-0.313391	0.411701	0.233579	0.405403	0.152754	0.301976	1.22282	0.569264	0.646031	0.202208	-0.0330992	0.340373	1.848	0.607243	1.31813	0.622926	0.0933743	0.276371	0.481055	1.04685	0.947402	-1.33695	-2.32615	-2.11877	-1.56189	-1.00375	-0.831769	-0.826977	0.349176	-1.32302	-1.08088	-0.965792	-0.435246	-0.160213	0.584673	1.6566
BV083_493	NTHi_F	scaffold_protein_involved_in_iron-sulfur_cluster_assembly	-0.544773	0.596614	0.112792	0.324109	0.801484	0.42142	1.45444	0.439978	0.864403	0.308823	0.441416	0.0309456	1.4495	0.846967	1.18258	0.748667	0.862203	0.864179	0.670438	0.655852	0.0403968	-1.38438	-2.19455	-2.00268	-0.387055	-0.987636	-0.0532516	-0.877541	-0.148376	-0.945079	-1.5926	-1.52748	-1.84109	0.0290082	0.355062	0.98522
BV083_495	NTHi_F	iron-sulfur_cluster_assembly_transcription_factor_IscR	-0.219672	0.288043	0.422893	0.236289	1.34433	0.511641	0.726586	0.28703	0.743481	0.618855	0.830289	-0.139649	1.69481	1.09914	1.59958	0.645733	0.628328	0.625855	0.0733796	-0.414319	-0.544645	-0.790256	-1.34373	-1.50731	-0.0602911	-1.03235	0.12212	-0.893561	-0.124306	-1.25779	-2.06097	-1.88385	-2.12837	0.568889	0.298127	1.03567
BV083_1175	NTHi_F	nitrate_reductase_delta_subunit	0.324543	-0.182014	-0.395771	-0.170817	-0.165323	-0.153013	-0.633105	0.0617576	-0.827665	0.204995	-0.0400325	0.128159	-1.40889	-0.582307	-2.42561	-0.642715	-0.624768	-0.743706	-0.0206443	-0.973803	-0.109228	1.12182	1.36027	1.9364	0.580763	0.57149	-0.26575	0.461858	-0.558705	1.8835	2.27523	1.80454	0.481877	-0.110793	-1.44776	-0.714795
BV083_545	NTHi_F	DNA-binding_protein_HU-%26alpha	0.506601	-0.177734	1.14559	-0.341563	-0.223718	-0.701913	-1.53	-0.633472	-0.690831	0.780583	0.638271	0.289649	-2.09918	-0.367139	-0.730957	-0.27738	-1.26625	-1.12108	-0.144822	-0.778399	-0.604504	1.68257	1.85463	1.27387	-0.163532	-0.0371563	-0.205593	0.734472	-0.242792	0.266886	1.34166	1.51148	2.01198	0.366108	-0.597391	-1.46894
BV083_1377	NTHi_G	hypothetical_protein	-0.0154906	-1.03604	-1.41901	0.10152	-0.206873	0.0318728	0.234725	-0.146632	-0.666576	-0.235079	-0.259487	0.0309686	-0.636285	-0.389529	-1.24613	1.43812	1.55855	1.46581	2.20479	1.9032	2.75564	-0.891342	0.0386446	0.782182	-0.693859	-0.423198	-0.302879	0.018265	-0.793038	0.478326	-0.285479	-0.540774	-0.0737451	-1.17714	-0.406712	-1.1973
BV083_1378	NTHi_G	putative_alanyl-tRNA_synthetase	0.561872	-0.4232	-0.815597	-0.150059	-0.478241	-0.17495	-0.28027	-0.501929	-1.01334	-0.135976	0.0745752	0.0270634	-1.22308	-1.66832	-1.83002	1.31854	0.910699	1.31542	1.95288	2.00019	2.22339	-0.225202	1.19536	0.764197	-0.419129	0.267914	-0.241924	-0.69573	-0.783542	0.871574	-0.0312878	-0.0197912	0.57634	-0.976734	-0.857225	-1.11447
BV083_1379	NTHi_G	cobalt_uptake_substrate-specific_transmembrane_region_family_protein	-0.470939	0.0865448	-1.38222	-0.118925	0.283403	-0.0248841	1.04281	-0.400668	-0.802413	-0.661296	-0.240389	-0.542079	-0.403745	-0.642287	-1.3482	2.05429	1.49506	2.14906	1.26913	2.10852	1.94321	-0.815458	-0.867945	-0.0946392	0.387478	-0.282562	0.206453	-0.702376	-0.164258	0.863448	-0.593508	-0.988293	-0.27105	-1.50125	-0.271201	-0.298817
BV083_1380	NTHi_G	cobalt_transport_family_protein	0.368351	0.0955834	-0.453906	0.370024	-0.188663	1.24409	-0.100383	-1.14574	-0.753145	-0.978715	-0.663711	-0.433744	-0.793124	-0.825152	-1.60567	1.9926	1.74051	2.43845	1.37871	1.11052	1.86985	-0.0462041	0.0941392	0.853326	-0.592909	0.0654551	0.110746	-0.866943	-0.145992	-0.0281043	-1.04484	-0.796471	0.269113	-1.08215	-0.530966	-0.924928
BV083_1381	NTHi_G	ABC_transporter_family_protein	0.587233	-0.386421	-0.982081	0.099464	-0.0503644	0.170734	-0.682744	-0.975396	-0.308363	-0.52233	-0.406403	-0.652314	-0.707401	-0.675701	-0.714496	2.56881	2.0469	2.71849	1.44407	1.36058	1.42874	-0.519541	-0.00729522	0.624495	-0.627089	-0.108241	-0.62409	-0.484856	0.426944	-0.382238	-0.564486	-0.020115	-0.0892105	-0.679455	-1.02143	-1.2844
BV083_154	NTHi_H	htpG	0.624758	-0.0894283	-0.506337	0.716672	0.962898	0.31145	0.453343	0.843353	-0.333334	0.276598	0.424216	0.285499	-0.843908	0.441416	-1.27112	0.52394	0.256888	0.165546	1.79156	0.703351	1.04155	-0.783513	-0.630353	1.16923	-0.499493	-0.053046	0.136209	0.48936	-0.807596	1.20215	-0.0867589	0.226996	0.0676997	-1.74983	-2.11984	-3.34013
BV083_1736	NTHi_H	chaperone_protein_DnaK	0.523706	-0.525634	-1.08545	0.171686	0.585978	-0.122912	0.181272	0.300431	-1.11794	-0.0265046	-0.0361304	-0.0856684	-1.09431	-0.0483078	-1.46113	1.00676	0.961654	0.91124	2.26162	1.32998	1.51993	-0.270534	-0.145946	1.11019	0.0799069	-0.121102	0.231787	0.269106	-0.88901	1.31291	0.206632	0.182055	-0.18267	-1.87843	-1.60602	-2.44915
BV083_654	NTHi_H	molecular_chaperone_GroES	1.00291	-0.49516	-0.618352	0.47463	0.826452	0.0775417	-0.625138	-0.213659	-0.31348	0.348401	0.58237	0.0173974	-1.94467	-0.334965	-1.23919	0.746913	0.66396	0.325857	2.23588	1.4172	0.555432	-0.094505	1.06173	1.34601	-0.077796	-0.211612	0.351225	0.576036	-1.71201	0.812227	-0.193273	-0.163453	-0.105638	-1.16997	-1.09554	-2.81377
BV083_655	NTHi_H	chaperonin_GroL	-0.19631	-0.546495	-1.63623	-0.270941	1.33758	-0.276814	0.888347	1.06144	-0.525725	0.32122	0.601901	-0.47005	-0.0118556	0.821001	-0.631219	1.30996	1.23151	1.26752	1.79757	1.2101	0.750116	-0.969476	-1.15715	0.521351	0.769263	-0.793247	0.362396	0.281618	-0.570246	1.10186	-0.869381	-0.797719	-0.977644	-1.58969	-1.60918	-1.73536

## Sheet: Mcat_WGCNA_order
ID	Module	Annotation	m_cat_cell_266_311_S81_L004	mcatcellB_219_358_S88_L004	mCat_cell_347_230_S4_L001	m_cat_sup_278_299_S30_S78_L004	mcatsupB_255_322_S87_L004	mCat_sup_383_194_S1_L001	m_cat_wo_206_371_S84_L004	mcatwoB_265_312_S93_L004	mCat_wo_370_207_S7_L001	mix_cell_242_335_S83_L004	mixcellB_267_310_S92_L004	Mix_cell_323_254_S6_L001	A.Mixcel_256_321_S28_R1_001	B.Mixcel_237_340_S34_R1_001	C.Mixcel_280_297_S40_R1_001	mix_sup_231_346_S80_L004	mixsupB_218_359_S91_L004	Mix_sup_359_218_S3_L001	A.Mixsup_273_304_S27_R1_001	B.Mixsup_249_328_S33_R1_001	C.Mixsup_196_381_S39_R1_001	mix_wo_277_300_S86_L004	mixwoB_195_382_S95_L004	Mix_wo_346_231_S9_L001
AABM16_00005	Mcat_A	chromosomal_replication_initiator_protein_DnaA	1.63216	1.55775	2.0403	-0.112889	-0.0958253	-0.501183	-0.939177	-1.257	-1.11442	0.629075	1.40411	0.75032	0.663782	0.970376	0.722812	-0.487811	-0.852568	-0.726917	-0.629401	-0.521085	-0.376414	-0.979946	-1.10543	-0.670615
AABM16_00015	Mcat_A	DNA_replication_and_repair_protein_RecF	1.87944	1.05809	2.14953	-0.382779	0.185211	-0.717598	-1.50575	-1.06205	-1.19341	0.689234	0.882943	0.982429	0.297907	1.10245	0.728021	0.040317	-0.773452	-0.528388	-0.329626	-0.526335	-0.0633617	-1.13464	-0.785666	-0.992505
AABM16_00035	Mcat_A	septal_ring_lytic_transglycosylase_RlpA_family_protein	1.85775	1.20538	2.08324	-0.413539	0.166911	-1.01194	-1.42082	-1.41604	-1.74618	0.578237	0.914073	1.0252	0.580783	0.61502	0.704899	-0.360531	-0.39968	-0.519759	-0.293862	-0.126572	-0.273871	-0.568519	-0.957346	-0.222834
AABM16_00240	Mcat_A	thioredoxin_fold_domain-containing_protein	1.37479	1.28713	1.69419	-1.52789	-0.479338	-1.05483	-0.333636	-1.22195	-0.101084	0.95759	1.12408	1.16745	1.13434	0.824035	0.930273	-0.517031	-0.876066	-1.25382	-0.582713	-1.076	-0.698795	-0.174446	-0.0572687	-0.539007
AABM16_00265	Mcat_A	hypothetical_protein	1.08801	0.712593	-0.0369911	-1.49252	-0.727314	-0.476309	-1.2384	-2.09573	-1.0163	1.41645	1.98107	0.414016	1.41366	-0.366343	0.237654	0.0866503	-0.550315	-0.089221	0.559466	1.139	0.396326	-0.847981	-0.51831	0.0108212
AABM16_00275	Mcat_A	GTP-binding_protein	0.865954	0.875336	0.793331	-0.807145	-0.558456	-1.36951	-1.67668	-1.88471	-1.71532	1.40969	1.1809	1.57666	0.658349	0.973231	0.61915	-0.416399	-0.193713	-0.501289	0.271338	0.191574	0.304412	-0.455011	-0.383931	0.242256
AABM16_00460	Mcat_A	hypothetical_protein	1.78165	0.850091	1.35823	-1.31597	-0.579598	-0.700469	-1.16655	-1.19173	-0.785152	1.36087	1.74599	1.14433	0.0362687	1.02349	0.845728	-0.96587	-0.7377	-0.789901	0.311709	-0.347104	-0.262299	-0.323291	-0.666331	-0.62638
AABM16_00485	Mcat_A	type_II_secretion_system_F_family_protein	0.838653	1.27353	0.888206	-1.293	-0.0252347	-0.872926	-1.5343	-2.04006	-1.48311	1.47097	0.923293	1.15309	0.723688	1.26679	1.00609	-0.483873	-0.662677	-0.154201	-0.173132	-0.646021	-0.0181959	0.192861	-0.230234	-0.120217
AABM16_00495	Mcat_A	multidrug_effflux_MFS_transporter	0.00595978	0.729409	0.629964	0.610537	0.340709	-0.339781	-2.14489	-2.46672	-2.58942	-0.0834962	0.174638	0.401535	0.711763	1.04135	0.685361	0.637188	0.676692	0.884421	0.00793641	-0.0349695	0.247432	0.00209531	-0.287705	0.159992
AABM16_00530	Mcat_A	Dyp-type_peroxidase	1.26216	0.765151	1.20224	-1.17295	-0.546766	-0.599012	-1.03743	-1.69659	-1.68089	1.13887	1.74624	1.27323	0.917869	0.634135	1.16601	-0.949954	-0.395692	-0.423219	-0.0943282	-0.292221	0.0558776	-0.1918	-0.671435	-0.409498
AABM16_00535	Mcat_A	tRNA-dihydrouridine_synthase_family_protein	1.16199	0.644635	1.45877	-1.04421	-0.255565	-1.01702	-1.50354	-1.94202	-1.30892	0.987391	1.11237	1.29245	1.12647	1.09602	1.05174	-0.558296	-0.19412	-0.527489	-0.577898	-0.476618	-0.157712	0.329537	-0.0788274	-0.619136
AABM16_00545	Mcat_A	UTRA_domain-containing_protein	1.38933	1.56352	1.07458	-0.264717	-0.303421	-0.806303	-1.32514	-1.32349	-0.797058	1.0697	1.79545	0.80916	0.613698	0.580002	0.811937	0.0468446	-1.1095	-0.806003	-0.166479	0.128209	0.12172	-1.4072	-1.46472	-0.230131
AABM16_00555	Mcat_A	twin-arginine_translocase_subunit_TatC	0.115688	0.806916	-0.354632	0.267177	-0.634335	0.398099	-1.88462	-1.89561	-2.30313	0.681342	0.821201	0.581979	1.14564	1.33502	1.3086	0.242707	-0.252187	1.09029	0.125543	-0.910789	0.197947	-0.317337	0.157207	-0.72272
AABM16_00590	Mcat_A	Rrf2_family_transcriptional_regulator	0.73978	1.18357	0.923666	0.81413	1.00951	0.360268	-1.69929	-1.6964	-2.70166	0.413284	-0.13053	0.836784	0.805283	0.585186	0.82881	-0.258946	0.110277	0.501563	-0.814436	-0.569001	0.485228	-0.419758	-0.947565	-0.35975
AABM16_00610	Mcat_A	phenylalanine--tRNA_ligase_subunit_alpha	0.955212	0.676357	0.880852	-0.711228	0.669567	-0.264308	-1.88538	-2.39462	-2.49752	0.889745	0.955391	1.06785	0.270949	0.582554	0.38719	0.0287524	-0.487668	0.0183346	0.256869	0.395051	0.538279	-0.185808	-0.297141	0.150714
AABM16_00625	Mcat_A	type_B_50S_ribosomal_protein_L31	0.517778	-0.133004	1.17105	0.440627	1.10317	0.329331	-1.86475	-1.87973	-3.008	0.380581	-0.408819	0.423197	0.819766	0.279412	0.408978	-0.731701	0.694269	0.749669	-0.145857	-0.128528	0.0917695	0.82484	0.18783	-0.121873
AABM16_00650	Mcat_A	23S_rRNA_(uracil(1939)-C(5))-methyltransferase_RlmD	0.765308	1.35951	1.44671	-0.700697	-0.154595	-0.754525	-0.50181	-0.702567	-0.342837	1.04257	1.06169	1.25547	1.57095	1.39756	0.855817	-0.261418	-1.12327	-1.19746	-0.579461	-1.15949	-1.39107	-0.697718	-0.663525	-0.525153
AABM16_00700	Mcat_A	8-amino-7-oxononanoate_synthase	1.31701	0.73606	1.41167	-0.603641	-0.19517	-0.731637	-1.55441	-2.08043	-1.56336	0.829055	1.25389	1.2306	0.796251	1.1757	1.1419	-0.498378	-0.0077151	-0.364463	-0.383426	-0.279828	-0.0477187	-0.337191	-0.540953	-0.703785
AABM16_00780	Mcat_A	methionine_ABC_transporter_permease	0.110582	0.710363	1.48502	-0.0532016	0.910696	-0.442499	-1.36237	-2.66752	-2.03327	-0.190659	-0.0279905	0.703275	0.506987	1.67719	0.0496943	0.00210232	0.87746	0.306482	-0.36951	-0.693627	0.266352	0.881816	-0.316573	-0.330805
AABM16_00785	Mcat_A	methionine_ABC_transporter_ATP-binding_protein_MetN	1.11642	1.01277	1.49142	-0.98695	0.357338	-0.808278	-1.34822	-2.34302	-1.40359	0.790477	1.20582	1.10596	0.508868	1.28512	0.897434	0.0144836	-0.31461	-0.440893	-0.163712	-0.250056	-0.00287944	-0.387298	-0.784454	-0.552142
AABM16_00825	Mcat_A	4-(cytidine_5'-diphospho)-2-C-methyl-D-erythritol_kinase	0.921383	1.30267	0.700704	-1.82749	-0.380138	-0.887905	-0.798478	-1.81538	-0.449404	1.47319	1.81296	0.796648	0.838539	0.71799	0.538127	0.242958	-1.34423	-0.931422	0.397626	-0.0864999	0.143905	-0.719201	-0.716527	0.0699689
AABM16_00875	Mcat_A	carboxy-S-adenosyl-L-methionine_synthase_CmoA	0.104638	-0.187043	0.396365	0.0059392	0.0454079	0.144485	-1.94738	-1.99274	-3.0833	0.203984	-0.0566174	0.408953	0.193287	0.686735	0.409854	-0.359777	0.98568	1.06098	0.0308404	0.138595	0.860513	1.12068	0.531871	0.29805
AABM16_00880	Mcat_A	tRNA_5-methoxyuridine(34)/uridine_5-oxyacetic_acid(34)_synthase_CmoB	0.608011	-0.183702	1.40536	-0.493138	-0.692105	-0.705434	-0.986409	-1.41589	-2.02935	0.600023	0.342564	1.26162	1.2801	1.16898	1.2565	-1.1538	0.376996	-0.16032	-0.724034	-1.16224	-0.347982	1.01675	1.02135	-0.283836
AABM16_00975	Mcat_A	hypothetical_protein	0.860408	0.469004	1.07444	-1.33595	-0.302865	-1.55491	-1.04319	-2.76042	-0.468612	0.935603	0.906656	1.08417	1.5322	0.514638	0.957807	-0.164454	0.679823	-0.344781	-0.127682	0.0760056	0.116591	-0.0901778	-0.290002	-0.724304
AABM16_01000	Mcat_A	30S_ribosomal_protein_S12	1.44432	0.972048	1.41338	-1.33691	-0.168325	-1.15935	-0.392447	-1.12474	0.119416	1.10054	1.76964	0.845248	0.753592	0.493156	0.669643	-0.0607787	-0.622848	-1.24052	0.0200046	0.438548	-0.363202	-1.35685	-1.61445	-0.599122
AABM16_01015	Mcat_A	elongation_factor_Tu	1.55575	0.158189	1.16793	-0.886575	-0.22641	-0.854868	-0.50896	-0.601116	0.0528256	1.39604	1.42575	0.826945	2.54667	-0.711268	0.675216	-0.544993	-0.173224	-0.800273	-0.50516	-0.35311	-0.754721	-1.2543	-0.998497	-0.631841
AABM16_01140	Mcat_A	elongation_factor_Tu	1.2006	-0.162506	1.03799	-1.06163	-1.10849	-1.27118	-0.141393	0.0999012	0.500489	1.34089	1.56063	0.780561	2.38177	-1.13401	0.67298	-0.625371	0.0991512	-1.12329	-0.187073	-0.0868704	-0.803752	-0.905547	-0.856613	-0.207255
AABM16_01160	Mcat_A	50S_ribosomal_protein_L11	1.37286	1.1204	1.92635	-0.81927	0.337184	-0.919435	-1.28015	-1.789	-1.46653	0.964212	1.25164	0.911677	0.295302	0.924284	0.396384	-0.11605	-0.503128	-0.453694	-0.0728739	0.304997	0.214188	-0.770766	-1.24612	-0.582446
AABM16_01170	Mcat_A	50S_ribosomal_protein_L10	0.693482	1.01991	2.04001	0.149962	1.15503	-0.728765	-1.56621	-1.67892	-2.73053	-0.316332	-0.223299	0.987376	0.17943	0.278006	0.497098	0.40242	0.150413	0.201423	-0.316905	0.276613	0.282724	0.283054	-0.76469	-0.271298
AABM16_01175	Mcat_A	50S_ribosomal_protein_L7/L12	1.55063	0.58985	2.0512	-0.0699701	0.625872	-0.778999	-1.61896	-1.76684	-2.44486	0.301239	0.806447	1.00915	0.241525	0.258991	0.3879	-0.290559	-0.20263	0.0775439	-0.0395819	0.538847	0.267213	-0.379937	-0.660805	-0.453265
AABM16_01225	Mcat_A	ligase	1.07757	1.05699	1.5483	0.0273962	0.199727	-0.130626	-1.24907	-1.75674	-1.64764	0.427952	0.82418	0.985393	1.46595	1.18914	1.33908	-0.455736	-0.25215	-0.29585	-0.919691	-0.914517	-0.612973	-0.513857	-0.515719	-0.877105
AABM16_01250	Mcat_A	chromosome_segregation_protein_SMC	0.92398	0.720827	1.26881	-0.0659626	0.410088	-0.198736	-1.85809	-2.19577	-2.33991	0.567201	0.370714	1.10966	0.967402	1.01825	1.04983	-0.578829	0.25763	0.0645528	-0.58488	-0.283839	-0.256254	0.339347	-0.226395	-0.479625
AABM16_01255	Mcat_A	30S_ribosomal_protein_S2	1.43899	0.546117	2.24874	-1.21907	0.250833	-1.31914	-1.19048	-1.60127	-1.41916	0.803385	0.881718	1.15144	0.539681	0.791263	0.643607	-0.683163	0.169149	-0.624139	-0.431234	-0.0628248	0.187113	0.259538	-0.910826	-0.450264
AABM16_01410	Mcat_A	cell_division_protein_FtsQ/DivIB	1.13984	0.671656	1.42366	0.136357	-0.0437774	0.0429023	-1.59543	-1.53176	-2.53643	0.678753	0.688225	1.00273	0.48394	1.42373	0.947759	-1.06528	0.0311909	0.255333	-0.640949	-0.719332	0.0613416	0.128661	-0.223991	-0.759122
AABM16_01530	Mcat_A	type_IV_pilus_twitching_motility_protein_PilT	1.12243	0.519317	1.33946	-1.80463	-0.870113	-1.57796	-0.947444	-1.29382	-1.10326	0.812039	1.08066	1.71561	0.954555	1.04088	0.690933	-0.495576	-0.23511	-0.899596	-0.744677	-0.0720331	0.0793204	0.657919	0.14146	-0.11037
AABM16_01565	Mcat_A	riboflavin_biosynthesis_protein_RibF	0.624571	0.787253	1.58916	0.40584	0.401209	-0.284003	-1.61464	-2.18486	-2.31793	0.0396408	0.417116	0.756566	0.957827	1.11089	1.1237	-0.112858	0.632036	0.246416	-0.530898	-0.744991	0.0658434	-0.0928541	-0.69719	-0.577845
AABM16_01570	Mcat_A	tRNA_(guanosine(46)-N7)-methyltransferase_TrmB	0.353191	0.388426	0.546673	0.0593684	0.684798	0.170282	-2.06651	-2.1972	-3.21142	0.43305	0.170647	0.573238	0.399575	0.486844	0.514395	0.21061	0.234385	0.828341	0.164098	0.341291	0.530686	0.186714	-0.0440526	0.242576
AABM16_01630	Mcat_A	trimeric_intracellular_cation_channel_family_protein	1.40586	0.920516	1.69875	-0.473323	-0.058576	-0.582981	-1.26172	-1.14279	-1.58824	0.886008	1.18775	1.20141	0.856177	1.3844	1.10441	-0.424204	-0.636862	-0.506898	-0.309677	-0.977238	-0.49581	-0.647376	-0.929199	-0.610371
AABM16_01645	Mcat_A	DNA_methyltransferase	0.316092	0.826245	0.550242	0.0102454	0.107873	0.622752	-2.02177	-2.43985	-2.55666	0.269837	0.116842	0.790144	1.18955	0.264176	1.13357	0.0982868	0.260629	0.298019	-0.41939	-0.280155	-0.130477	0.733899	0.602899	-0.343006
AABM16_01680	Mcat_A	RNA_polymerase-binding_protein_DksA	1.18239	0.92658	1.41249	-0.691622	-0.509194	-0.787355	-1.14665	-1.42748	-1.68033	1.10493	1.21053	1.30814	1.32885	1.04127	1.26875	-0.592582	-0.371745	-0.563388	-0.471493	-0.556508	-0.551302	-0.573665	-0.517772	-0.34284
AABM16_01695	Mcat_A	metal_ABC_transporter_ATP-binding_protein	1.24974	1.1009	1.14631	-0.115333	-0.0243215	0.175025	-2.09727	-1.68646	-1.56082	1.11669	1.24358	0.845908	0.535127	1.12961	1.05293	-0.0247466	-0.805454	-0.237941	-0.0483037	-0.381932	-0.156445	-0.865504	-0.556035	-1.03526
AABM16_01710	Mcat_A	ATP_synthase_subunit_I	1.31849	1.22418	0.80362	0.204486	0.666697	0.666653	-1.48077	-0.8557	-2.37612	0.760708	1.02032	0.425687	-0.761544	0.61096	0.575312	0.125083	-1.03947	0.312607	0.36082	0.165635	0.621485	-1.35981	-1.68927	-0.300061
AABM16_01715	Mcat_A	F0F1_ATP_synthase_subunit_A	-0.0387241	0.554635	0.357051	0.435653	1.47975	0.613971	-1.61702	-2.49298	-2.56783	-0.0264793	-0.162929	0.138324	-0.143062	0.796593	0.0784466	0.320888	0.667032	1.28982	0.519849	0.506315	0.397168	0.110668	-0.725029	-0.492112
AABM16_01745	Mcat_A	hypothetical_protein	1.60466	1.02857	1.26839	-1.28893	-0.057719	-0.911754	-0.676399	-1.59898	-0.617096	0.747345	1.96254	1.00703	0.0455404	0.826815	0.619253	-0.305635	-0.908749	-0.351471	0.388645	0.416456	0.0992515	-0.817936	-1.59557	-0.884253
AABM16_01765	Mcat_A	ATP-binding_protein	0.0571586	0.628762	0.812135	0.406381	0.602096	-0.00562201	-1.74231	-2.27509	-2.82755	-0.181107	0.174627	0.889758	0.513021	0.828542	0.98055	-0.0894687	0.65447	0.876667	-0.183833	-0.293735	0.516253	0.618116	-0.4202	-0.539619
AABM16_01795	Mcat_A	pilin	1.03301	0.175217	0.746853	-1.76893	-0.75618	-0.529453	-1.47866	-1.99828	-1.97902	0.904121	1.73761	0.679234	0.222115	0.155198	0.291512	-0.328977	-0.316389	0.232175	0.782341	1.02818	0.837969	0.395518	-0.128589	0.0634213
AABM16_01830	Mcat_A	DMT_family_transporter	0.605292	0.136218	0.801643	-0.0331155	0.20191	-0.0165874	-2.04281	-1.82427	-2.89439	0.630671	-0.2294	0.90785	1.2004	1.004	1.03472	-0.278866	0.368893	0.591904	-0.312621	-0.401926	-0.145127	0.514023	0.348028	-0.166444
AABM16_01845	Mcat_A	RNA_methyltransferase	1.07141	1.0414	0.92507	-1.12081	-0.347732	-0.48195	-1.29618	-1.64746	-1.76524	1.34876	1.57397	1.33095	0.619977	1.05837	0.965107	-0.191494	-0.83519	-0.488213	0.0624484	-0.188963	0.192141	-0.770962	-0.737251	-0.318149
AABM16_01875	Mcat_A	EF-P_lysine_aminoacylase_EpmA	1.32363	0.262465	1.6629	-1.39366	-0.690175	-1.40105	-1.00111	-1.80531	-0.815884	1.11973	1.04878	1.25196	0.786581	1.15001	1.10583	-0.448758	-0.170044	-0.868759	-0.441925	-0.606845	-0.104898	-0.100821	0.53815	-0.400815
AABM16_01880	Mcat_A	4-phosphoerythronate_dehydrogenase	1.34592	0.947229	1.90169	-0.968113	-0.681312	-1.01949	-0.882945	-1.264	-0.72608	0.953533	0.961465	1.12541	1.3649	0.933384	1.29275	-0.488387	-0.175716	-1.0338	-0.529741	-1.02275	-0.71654	-0.394004	-0.282497	-0.64089
AABM16_01890	Mcat_A	YaiI/YqxD_family_protein	1.12276	1.29238	1.39194	-1.07466	-0.178102	-0.603714	-1.26825	-2.32381	-1.31265	0.747998	1.18135	1.00934	0.879346	1.25063	0.937967	-0.112738	-0.563548	-0.439538	-0.250937	-0.862324	-0.245285	-0.0609108	-0.00336434	-0.513874
AABM16_01900	Mcat_A	5-(carboxyamino)imidazole_ribonucleotide_mutase	0.495188	1.62487	0.833004	-2.34664	0.640855	-0.547761	-0.246575	-2.63122	-0.596982	0.370796	1.05301	0.479194	-0.289939	0.201766	-0.0753948	0.618353	-1.52437	-0.35867	0.316423	0.50395	0.526172	0.617353	-0.251736	0.588363
AABM16_01995	Mcat_A	hypothetical_protein	0.990312	0.415553	1.19744	-0.902251	-0.276789	-0.427002	-1.74324	-1.79195	-2.0319	1.30725	1.407	1.02617	0.999553	0.916418	0.978104	-0.332668	-0.124719	-0.060871	0.301125	-0.151932	0.14475	-0.472218	-0.699094	-0.669026
AABM16_02000	Mcat_A	YhbY_family_RNA-binding_protein	0.963324	-0.393574	0.615089	-1.64179	-0.411994	-0.917625	-1.45063	-1.49625	-0.730549	1.69286	2.05017	0.752535	0.904138	0.420732	0.793139	-0.0721985	-0.149214	-0.578353	0.739827	0.807599	0.380246	-0.872188	-1.05024	-0.355047
AABM16_02005	Mcat_A	RlmE_family_RNA_methyltransferase	0.908416	0.36121	1.33377	0.0165639	0.299967	-0.0520659	-0.603735	-1.27861	-1.18649	0.363605	-0.255017	0.852267	2.4384	0.68791	1.66456	-0.618958	0.494032	-0.223857	-1.00882	-1.72109	-1.10737	-0.189613	-0.442356	-0.732706
AABM16_02045	Mcat_A	S-(hydroxymethyl)glutathione_dehydrogenase/class_III_alcohol_dehydrogenase	1.19112	1.00411	1.89978	0.826694	0.859857	-0.082475	-1.15875	-0.574221	-1.64584	0.420888	-0.33802	0.870131	1.66905	0.387335	1.00593	-0.0561885	-0.225961	-0.669216	-0.778726	-0.842181	-1.46925	-1.19512	-0.821741	-0.277215
AABM16_02050	Mcat_A	S-formylglutathione_hydrolase	1.15158	0.966153	1.65453	-0.083309	0.232283	-0.664787	-2.10237	-1.77771	-2.28496	0.837872	0.689552	1.02539	0.548175	0.808328	0.55144	0.248008	-0.475464	-0.211052	0.177993	-0.301446	0.268898	-0.726203	-0.35483	-0.178063
AABM16_02080	Mcat_A	APC_family_permease	1.0377	0.692368	1.49935	-0.139532	0.0647485	-0.564418	-1.89771	-1.96052	-2.17627	0.776518	0.683354	1.25063	0.99302	1.19506	0.852264	-0.410677	0.00732881	-0.145899	-0.447774	-0.25304	-0.192306	-0.05544	-0.209228	-0.599538
AABM16_02105	Mcat_A	hypothetical_protein	1.48905	0.97859	1.52739	-1.19152	-0.413444	-1.20954	-1.26124	-1.33409	-1.2819	1.25926	1.20333	1.31258	0.835379	0.905154	0.987625	-0.218035	-0.785166	-0.710752	-0.212289	-0.289308	-0.100978	-0.769092	-0.449924	-0.271082
AABM16_02190	Mcat_A	efflux_RND_transporter_periplasmic_adaptor_subunit	0.262007	0.11941	1.02628	-0.799051	-0.196745	-1.4847	-1.26262	-2.55711	-1.58712	-0.278495	0.212199	1.11022	0.645422	0.820325	1.04643	-0.226635	1.26797	-0.115485	-0.612645	0.106205	0.119566	1.51869	0.29866	0.567216
AABM16_02195	Mcat_A	efflux_RND_transporter_permease_subunit	-0.223558	-0.127329	1.07937	-0.00131257	0.227699	-1.16309	-1.4434	-2.49008	-1.9348	-0.958345	-0.200365	0.858091	0.243251	0.609321	0.619998	0.175534	1.46975	0.328244	-0.170963	0.0967434	0.448156	1.70757	0.503251	0.346251
AABM16_02230	Mcat_A	YfhL_family_4Fe-4S_dicluster_ferredoxin	0.938808	0.624508	0.695893	-1.19129	-0.508493	-0.510591	-0.565049	-1.13196	-0.174056	1.06771	1.693	0.664174	2.09598	0.260739	1.92064	-0.0844601	-0.170192	-0.632842	-0.36256	-0.675128	-0.729673	-0.982146	-1.26513	-0.977884
AABM16_02240	Mcat_A	16S_rRNA_(cytidine(1402)-2'-O)-methyltransferase	1.437	0.981953	1.69197	-1.42539	-0.0491143	-0.666001	-1.0525	-1.7543	-0.801571	1.14398	0.995362	1.10539	1.06246	0.963366	1.06671	-0.62947	-0.19417	-0.770535	-0.486135	-0.66628	-0.330255	-0.0976345	-0.541809	-0.983011
AABM16_02320	Mcat_A	alanine/glycine:cation_symporter_family_protein	-0.239645	0.885885	-0.558427	0.69756	0.588854	0.133372	-1.27473	-1.22479	-0.761053	0.838	0.24516	0.397607	2.03051	1.56209	0.897577	0.491872	0.141698	0.976495	-0.723101	-0.768891	0.121274	-1.42836	-1.6361	-1.39284
AABM16_02325	Mcat_A	protein_disulfide_oxidoreductase	1.06823	0.209486	0.616894	-1.01066	-0.965252	-1.21399	-0.953084	-0.607926	-0.456677	1.35868	1.66802	1.95242	0.467967	1.09725	0.57403	0.127241	-1.05597	-0.948388	0.653456	0.22887	0.208346	-1.63661	-0.425691	-0.956636
AABM16_02380	Mcat_A	DpnI_domain-containing_protein	0.707267	0.477153	1.0028	0.16112	0.309526	0.0800293	-1.35994	-1.6421	-1.90415	0.443774	-0.251609	0.840061	1.82931	1.16188	1.64089	-0.788127	0.428595	0.288468	-0.705127	-1.09992	-1.04492	0.422413	-0.145798	-0.851573
AABM16_02390	Mcat_A	site-specific_DNA-methyltransferase	1.68082	0.912009	1.45727	-1.01511	-0.247542	-0.603766	-1.31178	-1.79501	-1.32201	0.729705	1.28633	1.42612	0.804627	0.859814	1.11104	-0.65481	-0.293344	-0.628621	-0.441925	-0.159342	-0.33001	-0.138015	-0.44848	-0.877971
AABM16_02420	Mcat_A	sulfur_carrier_protein_ThiS	0.840247	1.03391	1.10513	-2.1652	-0.429744	-1.08125	-0.25174	-0.901627	0.00190833	0.406422	0.987992	0.762457	2.14844	0.0556538	1.07671	0.429236	-1.07056	-0.881115	-0.791285	-1.56012	-0.472627	0.245173	0.296729	0.215256
AABM16_02465	Mcat_A	polyprenyl_diphosphate_synthase	0.61437	0.973061	1.30589	0.680012	0.334857	-0.0271094	-1.23207	-2.36873	-2.69074	0.128056	0.204392	0.416616	0.593499	1.13712	0.189364	-0.952	0.589284	0.639524	-0.805249	-0.674803	0.49858	0.291025	0.049476	0.105576
AABM16_02475	Mcat_A	1-deoxy-D-xylulose-5-phosphate_reductoisomerase	1.4542	0.919849	1.84202	-1.49308	-0.145794	-1.39423	-0.914706	-2.0451	-1.2959	0.72041	1.21754	1.11297	0.207384	1.0615	0.658741	-0.600922	-0.336918	-0.365495	-0.206783	-0.213409	0.127924	0.227577	-0.27694	-0.260849
AABM16_02590	Mcat_A	DnaA/Hda_family_protein	1.43861	0.808968	1.3081	-0.189221	-0.530267	-0.810599	-1.80829	-1.10882	-1.4139	1.25363	1.35087	1.25807	0.980656	1.15405	1.0305	-0.724062	-0.449644	-0.613473	-0.347057	-0.525919	-0.275805	-0.72341	-0.747713	-0.31528
AABM16_02620	Mcat_A	glutaminyl-peptide_cyclotransferase	1.43917	0.599757	1.36541	-0.433911	-0.138917	-0.523618	-1.60531	-1.76838	-1.48089	1.14212	1.26348	1.10009	1.01932	1.27689	1.0981	-0.611653	-0.233337	-0.458331	-0.424313	-0.608282	-0.193806	-0.617951	-0.554873	-0.650747
AABM16_02625	Mcat_A	50S_ribosomal_protein_L33	2.08353	0.325091	1.95096	-0.908266	-0.174229	-0.809129	-0.501225	-0.760299	-0.420682	1.07985	1.73167	0.983319	0.299668	0.785356	0.555424	-0.755898	-1.19585	-0.72425	-0.122374	-0.079782	-0.126612	-1.27503	-0.897503	-1.04374
AABM16_02630	Mcat_A	50S_ribosomal_protein_L28	1.34799	1.47496	2.35408	-1.06614	1.04943	-0.723528	-0.178584	-0.855864	-0.799174	0.476258	0.71009	0.886308	0.587132	0.619575	0.764567	-0.0417622	-1.02438	-0.789399	-0.858379	-0.129008	-0.779775	-0.726228	-1.51479	-0.783387
AABM16_02660	Mcat_A	hypothetical_protein	1.58706	0.275366	1.38076	-0.298282	-0.488225	-0.72077	-1.78993	-1.36144	-1.19365	1.39287	1.15629	1.29926	0.818719	1.23123	1.08241	-0.713811	-0.402378	-0.507257	-0.0660909	-0.524761	-0.412416	-0.880265	-0.0325796	-0.832108
AABM16_02675	Mcat_A	adenylosuccinate_lyase	1.19256	1.1716	1.46634	-1.52182	0.137525	-0.931708	-0.830445	-2.28228	-0.239268	1.00728	1.30669	1.03539	0.74153	0.990016	0.869408	-0.403607	-0.578809	-1.10724	-0.573936	-0.462672	-0.24925	0.201802	-0.418428	-0.520686
AABM16_02730	Mcat_A	ISC_system_2Fe-2S_type_ferredoxin	1.66144	0.479805	1.29471	-1.18057	-0.726601	-0.749506	0.0801806	-0.573215	0.672933	0.72931	1.69069	0.829312	1.20531	0.624318	1.26862	-1.24505	-0.540945	-1.47373	-0.794919	-1.20179	-0.945489	-0.062924	-0.532218	-0.509679
AABM16_02950	Mcat_A	AarF/UbiB_family_protein	1.01195	1.37587	1.22655	-0.800583	-0.499427	-0.732484	-1.19969	-2.01407	-0.444223	1.07596	1.36801	0.880895	1.00089	1.46356	1.13969	-0.43167	-0.383157	-0.517331	-0.46505	-0.900918	-0.320902	-0.263606	-0.487945	-1.08233
AABM16_03040	Mcat_A	DUF2062_domain-containing_protein	0.86015	1.05963	1.1734	-1.70543	-0.27872	-1.0373	-1.0143	-2.16911	-1.62506	0.951651	1.48532	1.0322	0.997494	0.559046	0.741782	0.271104	-0.794664	-0.46321	0.185646	0.0657434	0.0863805	-0.31462	-0.366434	0.299301
AABM16_03055	Mcat_A	UDP-2%2C3-diacylglucosamine_diphosphatase	1.61364	0.856574	1.10657	-0.775407	-0.815334	-0.328935	-1.49845	-1.43116	-0.946718	1.23447	1.84398	0.86707	0.727967	1.18761	1.02785	-0.467972	-0.515564	-0.745345	-0.100826	-0.636944	0.08032	-0.75885	-0.747936	-0.776607
AABM16_03075	Mcat_A	type_I_glyceraldehyde-3-phosphate_dehydrogenase	1.03711	0.885479	1.44427	-1.15456	-0.350463	-0.975456	-1.30113	-2.31172	-1.28955	0.792911	1.4949	0.982167	0.819801	1.28532	0.955378	-0.353101	-0.244494	-0.283711	-0.134275	-0.382348	-0.209062	0.13785	-0.294235	-0.551087
AABM16_03080	Mcat_A	succinate_dehydrogenase_assembly_factor_2	1.17657	0.123843	0.388731	-1.97391	-1.40508	-1.70111	-0.521306	-1.49748	-0.196017	0.867638	2.15503	0.919521	1.03131	0.485919	1.18113	-0.419281	-0.513353	-0.581597	0.223885	-0.164698	-0.265571	0.0162926	0.184322	0.485189
AABM16_03095	Mcat_A	HAD-IB_family_hydrolase	1.01377	0.242304	0.565186	0.365615	-0.564753	-0.0578854	-2.28003	-1.39952	-2.22322	1.06577	0.288181	1.177	1.43473	1.16599	1.27826	-0.363783	0.358012	0.101139	-0.175041	-0.645371	-0.323307	-0.692942	-0.053196	-0.276902
AABM16_03155	Mcat_A	16S_rRNA_(uracil(1498)-N(3))-methyltransferase	0.351385	0.924213	1.06425	-0.476633	-0.00580624	-0.107017	-1.60346	-2.27878	-2.54832	0.917718	0.745482	1.12833	0.597448	1.10829	0.979943	-0.45222	0.144476	0.267411	-0.012799	-0.481619	0.383825	0.247429	-0.305556	-0.58799
AABM16_03175	Mcat_A	PepSY_domain-containing_protein	1.25821	-0.120573	2.47281	-0.186654	-0.170875	-1.53519	-1.17733	-0.0520758	-2.68963	0.454487	-0.270576	1.24193	-0.634924	-0.111323	-0.228601	-0.495563	0.0462866	-0.559484	0.310329	0.481797	0.725604	0.300742	0.418582	0.522019
AABM16_03225	Mcat_A	outer_membrane_lipoprotein_chaperone_LolA	1.92703	0.514473	2.07049	-1.29017	-0.89494	-1.27136	0.254736	0.474984	0.489798	1.07071	0.764497	1.03515	0.467567	0.426885	0.587522	-1.00214	-0.910075	-1.56569	-0.559019	-0.706201	-0.795777	-0.785214	0.15119	-0.454439
AABM16_03260	Mcat_A	sulfite_exporter_TauE/SafE_family_protein	1.43519	0.685239	1.6374	-0.4903	0.0927945	-0.566879	-1.58123	-1.56211	-2.07413	1.07974	1.00093	1.15835	0.915326	0.950655	0.841513	-0.531228	-0.321748	-0.0952627	-0.396113	-0.170872	0.065346	-0.673564	-0.695654	-0.703384
AABM16_03345	Mcat_A	UDP-N-acetylmuramate_dehydrogenase	1.48257	1.13882	1.30214	-0.595158	-0.225152	-0.420454	-1.51203	-1.8131	-1.73666	1.09672	1.4279	1.07739	0.61093	0.969674	0.872245	-0.361363	-0.82406	-0.374808	-0.268104	-0.247368	0.107173	-0.817774	-0.479684	-0.409835
AABM16_03350	Mcat_A	low_molecular_weight_protein-tyrosine-phosphatase	1.31783	0.886272	1.21587	-1.46103	-0.226633	-1.17664	-0.974272	-1.64546	-1.16701	0.867796	0.940604	1.57543	1.17773	0.960413	1.34688	-0.414887	-0.638709	-0.278676	-0.829855	-0.504483	-0.16585	-0.0342129	-0.038996	-0.732105
AABM16_03360	Mcat_A	DNA_cytosine_methyltransferase	0.999253	0.393526	1.08243	-0.0944551	0.304476	-0.605327	-1.85046	-2.05099	-2.15237	0.57846	0.275012	1.11886	0.929014	1.17714	1.26072	-0.495314	0.0546828	0.615285	-0.310036	-0.854641	-0.0255113	0.213204	0.345103	-0.90806
AABM16_03375	Mcat_A	YebC/PmpR_family_DNA-binding_transcriptional_regulator	0.411135	0.554897	1.16766	-0.273781	1.07952	-0.425902	-1.6515	-2.40277	-2.74995	0.0548333	-0.511811	0.711926	0.440144	0.78935	0.147172	0.0348866	0.606965	0.560219	-0.354955	-0.135716	0.456356	0.9115	0.168286	0.411535
AABM16_03465	Mcat_A	ATP-binding_cassette_domain-containing_protein	0.926082	0.999402	0.462718	-0.844299	-0.185506	-0.965859	-1.26782	-0.665503	-0.362342	1.70436	0.625707	1.69807	1.86611	1.06524	0.741477	0.0362274	-0.747945	-1.25008	-0.521966	-1.09098	-0.0255946	-1.2454	-0.731045	-0.221064
AABM16_03760	Mcat_A	ATP_phosphoribosyltransferase_regulatory_subunit	0.599281	0.927985	1.51074	0.273159	0.590068	-0.0267277	-1.83955	-2.14869	-2.94462	0.266018	0.387356	0.748043	0.573058	0.402027	0.62844	-0.0715604	0.255162	0.414727	0.0361827	0.0909919	0.181347	0.0597958	-0.582397	-0.330829
AABM16_03935	Mcat_A	HRDC_domain-containing_protein	1.29179	1.22279	0.979235	-0.710573	-0.302257	-0.118435	-1.75162	-1.71298	-1.54203	1.34155	1.49586	0.454593	0.825867	1.09718	0.98291	-0.230274	-0.805123	0.124202	0.200669	-0.620282	-0.000658629	-0.776959	-0.707125	-0.738335
AABM16_03950	Mcat_A	class_1a_ribonucleoside-diphosphate_reductase_subunit_alpha	0.608371	0.849092	0.805107	0.0419769	0.496828	-0.261687	-2.05207	-2.58308	-2.65056	0.523156	0.931352	0.657154	0.441234	0.488347	0.460241	0.0237369	-0.135326	0.141423	0.251459	0.27925	0.254451	0.164553	-0.372432	0.637425
AABM16_03955	Mcat_A	23S_rRNA_pseudouridine(2605)_synthase_RluB	1.1976	0.914511	1.76001	-0.598703	0.476997	-0.657416	-1.48511	-1.96529	-1.98521	0.711502	0.65054	1.2337	0.851935	0.813962	1.12042	-0.523812	-0.22398	-0.395649	-0.636972	-0.521401	-0.230414	0.206696	-0.366994	-0.346934
AABM16_03960	Mcat_A	SMC-Scp_complex_subunit_ScpB	1.36556	0.884274	1.4297	-1.43879	-0.303354	-1.29568	-1.066	-1.51673	-1.06262	0.965308	1.2522	1.42176	0.681346	0.900257	1.43585	-0.525144	-0.727248	-0.597975	-0.625297	-0.512349	-0.240157	0.126813	-0.236751	-0.314956
AABM16_03975	Mcat_A	indole-3-glycerol_phosphate_synthase_TrpC	1.22224	0.918457	1.32087	-1.83714	-1.89841	-1.46406	-0.407082	-0.958319	-0.451422	0.507154	1.68508	1.32516	0.922916	0.443267	1.06858	-0.267946	-0.449932	-0.936827	-0.364681	-0.243318	0.0148604	0.0976044	0.0768164	-0.323879
AABM16_04000	Mcat_A	ATP-binding_cassette_domain-containing_protein	0.839391	0.353957	1.44831	-0.00561659	0.694383	0.376855	-2.0706	-2.41112	-2.5869	0.638414	0.384503	0.360418	0.450115	0.619177	0.388655	-0.290532	0.592657	0.387624	0.455157	0.0741861	0.0631445	0.0954174	-0.26509	-0.592499
AABM16_04040	Mcat_A	tRNA_adenosine(34)_deaminase_TadA	0.636138	1.16884	1.3884	-0.0393685	0.0640845	0.359176	-1.27559	-1.73626	-1.92407	0.069648	0.40377	0.131917	1.46106	1.0331	1.52462	-0.273908	0.170303	0.447363	-0.463153	-1.66326	-0.865431	0.498397	-0.236665	-0.87911
AABM16_04045	Mcat_A	(d)CMP_kinase	0.62511	1.37366	1.8743	-0.00458088	0.181712	-0.132584	-1.49916	-2.01369	-1.82762	0.409096	0.225351	0.376207	0.706079	1.19324	1.17923	-0.567985	0.132331	0.0784369	-0.810701	-1.34411	-0.339078	0.772264	-0.0205134	-0.566999
AABM16_04060	Mcat_A	lipopolysaccharide_assembly_protein_LapA_domain-containing_protein	1.19231	0.800095	1.84348	0.196286	0.195638	-0.143087	-1.37591	-1.67606	-2.11204	0.502228	-0.0863572	1.04541	0.695058	1.57035	0.920628	-0.823636	0.278831	-0.0218599	-0.73752	-0.720924	-0.589005	0.0429333	-0.0165686	-0.980296
AABM16_04095	Mcat_A	RnfABCDGE_type_electron_transport_complex_subunit_B	0.832229	1.28556	1.21243	-1.73337	-0.217361	-1.35892	-0.481267	-1.82235	0.147032	1.02805	1.70211	0.654498	0.824703	1.04206	1.00459	0.129732	-1.00372	-0.977554	0.176282	-0.562739	-0.777351	-0.266893	-0.735349	-0.102392
AABM16_04110	Mcat_A	SAM-dependent_methyltransferase	1.10034	0.409368	1.34817	-0.0331922	0.120277	-0.102657	-1.8861	-1.94991	-1.93939	0.805577	0.516105	0.936581	1.36375	0.997678	1.06656	-0.729842	0.161946	0.077422	-0.0483375	-0.851585	-0.692258	0.229497	0.116874	-1.01687
AABM16_04115	Mcat_A	TIGR03862_family_flavoprotein	0.874963	0.390083	1.20536	-0.59814	-0.178487	-0.385786	-1.34521	-1.90424	-1.8806	0.676133	0.22762	0.974422	1.40564	1.36003	1.16092	-1.01742	0.372022	0.0464167	-1.0461	-0.983515	-0.190783	0.894207	0.425025	-0.482577
AABM16_04130	Mcat_A	fumarylacetoacetate_hydrolase_family_protein	1.51384	1.0215	0.87647	-1.54299	-0.629788	-1.1155	-0.767732	-1.00812	-0.400076	1.30689	1.81167	1.25833	0.921762	0.991384	1.00002	-0.582603	-1.11862	-0.804357	-0.226783	-0.369576	-0.389851	-0.592985	-0.810011	-0.34287
AABM16_04140	Mcat_A	rubredoxin	0.926549	2.33183	0.0818609	0.860912	-0.356858	-0.048902	-1.65896	-1.65977	-0.615116	0.958639	1.00357	0.204929	1.30915	-0.0507992	0.822077	0.17223	-0.569059	0.108874	0.214689	0.243747	-0.765638	-1.5954	-1.22187	-0.696691
AABM16_04205	Mcat_A	2Fe-2S_iron-sulfur_cluster-binding_protein	0.222436	-0.274817	0.543123	0.738626	-0.0421992	0.395352	-2.25595	-1.79778	-2.7284	0.630526	0.414888	0.668287	0.338786	1.16773	1.03226	-0.460995	0.919996	0.817016	0.439019	-0.207861	0.297946	0.0599317	-0.26584	-0.65208
AABM16_04210	Mcat_A	hypothetical_protein	1.77939	0.44971	1.58745	-0.96887	-1.0601	-0.635468	-0.942709	-0.524032	-0.964293	1.54721	1.75894	1.14984	0.0516941	0.69548	0.279183	-0.908866	-0.940509	-0.793409	0.401079	0.297264	0.296499	-1.28868	-0.496396	-0.770407
AABM16_04245	Mcat_A	KpsF/GutQ_family_sugar-phosphate_isomerase	0.902519	1.24777	1.25432	0.0928523	-0.0198429	-0.575461	-2.13414	-2.4152	-2.09721	0.736956	0.413579	0.802002	0.528604	1.08055	0.830135	-0.0932205	0.277474	0.182442	-0.0724843	-0.30355	0.133403	-0.301332	-0.236642	-0.233521
AABM16_04260	Mcat_A	lipopolysaccharide_transport_periplasmic_protein_LptA	1.4612	0.618264	0.956974	-1.78891	-0.63879	-1.49169	-1.21891	-1.35283	-0.34998	1.56729	1.56688	1.23282	0.955327	0.482385	0.918464	-0.407553	-0.715668	-0.75366	-0.0718419	-0.155149	0.355523	-0.488791	-0.371462	-0.3099
AABM16_04270	Mcat_A	bifunctional_proline_dehydrogenase/L-glutamate_gamma-semialdehyde_dehydrogenase_PutA	0.71728	0.478541	1.67871	-0.807006	0.461842	-0.378807	-1.80211	-2.54924	-2.31267	0.382853	0.923936	0.573422	-0.1629	0.265626	-0.0164778	0.0850249	0.127718	0.0242047	0.761241	0.851255	0.384459	0.620127	-0.181515	-0.125509
AABM16_04300	Mcat_A	methylated-DNA--[protein]-cysteine_S-methyltransferase	1.20766	1.31414	1.29732	-1.58513	-0.483254	-0.132589	-1.32624	-2.15515	-1.17451	1.06983	1.67712	0.350353	-0.0286489	0.780682	0.57443	0.223548	-0.996964	-0.304879	0.91625	0.00569677	-0.0135889	-0.315756	-0.246533	-0.653786
AABM16_04480	Mcat_A	phage_antirepressor_Ant	1.75055	0.596711	0.969021	-1.1913	-0.366502	-0.883669	-0.926606	-0.717487	-0.43718	1.6647	1.35337	1.16285	1.10453	1.22997	0.765725	-0.66151	-0.433005	-1.17647	0.0126564	-0.751529	-0.586496	-1.17012	-1.05688	-0.251328
AABM16_04565	Mcat_A	hypothetical_protein	0.0732407	0.994207	-0.221119	-2.33689	-1.38167	-1.34512	-0.688318	-1.02119	0.000217386	1.90467	1.43286	0.921785	0.843451	0.763282	0.572212	0.377879	-1.50141	-0.450677	0.386895	-0.0406872	0.431281	-0.212075	0.288683	0.208486
AABM16_04575	Mcat_A	thiamine_phosphate_synthase	1.34335	0.917795	1.62387	0.210898	0.394827	0.472779	-1.34469	-1.16733	-1.37526	0.766062	-0.0872238	0.615811	1.36913	1.34742	1.15365	-0.70916	0.195764	-0.390414	-0.590426	-1.30307	-1.34531	-0.384491	-0.671812	-1.04216
AABM16_04590	Mcat_A	hypothetical_protein	1.65706	1.14657	2.46816	-1.4964	-0.406865	-1.01632	-0.483376	-1.50113	-0.0754134	0.797215	1.30283	0.67779	0.215513	0.272095	0.121207	-0.648418	-0.793709	-1.49377	-0.28908	0.0584285	-0.433508	0.392316	0.0544278	-0.525616
AABM16_04600	Mcat_A	type_II_toxin-antitoxin_system_HicB_family_antitoxin	1.42372	1.02419	2.53053	-0.999747	-0.321985	-0.950162	-0.619637	-1.261	-1.22755	0.558715	1.14811	1.13364	0.859465	0.640782	0.614417	-0.931379	-0.271109	-1.01039	-0.757731	-0.345782	-0.359307	0.288477	-0.730232	-0.436042
AABM16_04620	Mcat_A	radical_SAM_family_heme_chaperone_HemW	1.53964	0.462752	1.30974	-0.890521	-0.38939	-0.9159	-1.79427	-1.9516	-1.24728	1.15533	1.46125	0.981893	0.557897	1.15138	0.982779	-0.516687	-0.0511316	-0.312324	0.0122036	-0.200626	0.219578	-0.407714	-0.531926	-0.625067
AABM16_04625	Mcat_A	DEAD/DEAH_box_helicase	1.39634	0.290422	1.43817	-0.0350611	0.141586	-0.65482	-2.26715	-2.07193	-2.10559	0.563783	0.60532	0.751783	0.544281	0.946535	1.20901	-0.409451	0.466587	0.254778	-0.273452	-0.166615	-0.122173	-0.0588537	-0.157445	-0.286058
AABM16_04655	Mcat_A	phosphoenolpyruvate_carboxykinase_(GTP)	2.4151	1.13146	2.26325	-0.856466	-0.100726	-0.956828	-0.316486	-0.0278072	-0.650484	0.606835	0.648391	0.563854	0.519873	0.771107	0.0988678	-1.05169	-1.08244	-0.978508	-1.43828	-0.838477	-0.573021	-0.330454	-0.172277	0.355203
AABM16_04670	Mcat_A	CNNM_domain-containing_protein	1.07476	1.13011	1.22516	0.52309	-0.266209	-0.0577862	-1.92897	-1.53952	-2.76629	0.301532	0.568259	0.750593	0.63752	1.00014	0.989381	-0.178243	0.254429	0.466645	-0.383401	-0.312079	0.161274	-0.516288	-0.810279	-0.323823
AABM16_04675	Mcat_A	preprotein_translocase_subunit_YajC	0.822634	0.352865	0.885507	-0.181216	0.670331	-0.285953	-1.61506	-2.05034	-3.19511	0.104907	-0.0225207	0.704352	0.829497	0.81634	0.669337	-0.235531	0.378235	0.924872	-0.395006	-0.107355	0.0861813	0.448427	0.120876	0.273736
AABM16_04725	Mcat_A	DNA_polymerase_III_subunit_gamma/tau	1.15652	1.16743	1.8298	-1.03715	-0.138771	-0.977076	-1.25899	-2.33426	-1.47964	0.873543	1.51069	0.69064	0.349888	0.883134	0.381546	-0.28154	-0.427615	-0.197548	0.317522	-0.0419441	0.285164	-0.217111	-0.628492	-0.425742
AABM16_04770	Mcat_A	Holliday_junction_branch_migration_protein_RuvA	1.2181	0.749438	2.24905	-0.0239137	0.305172	-0.339931	-1.64646	-1.67083	-2.57158	0.00333335	-0.242056	0.583308	0.0150405	0.675845	0.586796	-0.374345	0.109189	0.218184	-0.445866	-0.838634	0.130466	0.809637	0.735839	-0.235777
AABM16_04780	Mcat_A	lipoprotein	2.16936	0.955933	2.29556	-1.47194	-0.401595	-1.68947	-0.319316	-0.37789	-0.58663	0.83362	0.8044	0.961146	-0.322447	-0.238659	0.146494	-0.559759	-0.780141	-1.29675	-0.383873	0.0992311	0.626059	-0.702296	-0.209721	0.448688
AABM16_04790	Mcat_A	symmetrical_bis(5'-nucleosyl)-tetraphosphatase	1.2511	0.725801	1.76055	-1.29073	-0.51884	-1.20683	-1.24451	-1.7614	-1.22689	1.00912	1.05693	1.3214	0.771742	1.04611	1.06625	-0.543197	-0.135838	-0.699472	-0.429695	-0.47707	-0.0402603	0.166579	-0.0484509	-0.552413
AABM16_04805	Mcat_A	replicative_DNA_helicase	0.721913	0.98203	1.39938	-0.0442688	0.600057	-0.352782	-1.74327	-2.55612	-2.24872	0.476715	0.865214	0.749417	0.74641	0.6886	0.697705	-0.0128093	0.190775	0.267246	0.304929	-0.0579169	0.0551155	-0.302753	-0.89741	-0.529464
AABM16_04810	Mcat_A	alanine_racemase	0.964574	1.13684	1.49002	-0.638095	0.0069554	-0.795843	-1.45059	-2.36973	-1.51152	0.74095	1.41234	0.956383	0.79921	1.10159	0.865149	-0.209966	-0.145579	-0.336676	-0.0852333	-0.357881	0.0638265	-0.232826	-0.920045	-0.483855
AABM16_04855	Mcat_A	ATP-dependent_Clp_protease_adaptor_ClpS	1.17094	0.582177	0.756422	-1.27273	-0.718618	-0.392081	-1.30614	-1.71368	-1.10157	1.26764	1.98564	0.725674	1.08154	1.20702	1.26127	-0.194622	-0.414585	-0.319508	0.228761	-0.347023	-0.212885	-0.629985	-0.808637	-0.835012
AABM16_04890	Mcat_A	CHC2_zinc_finger_domain-containing_protein	1.56045	1.5205	2.04537	-1.24419	-0.630454	-1.02147	-0.0391971	-0.996557	0.0933127	0.345397	1.17189	0.754313	0.778998	0.823847	0.801229	-0.99503	-0.758596	-1.0257	-1.13329	-0.864151	-0.911074	0.475847	-0.151446	-0.599989
AABM16_04900	Mcat_A	glutathione_S-transferase	1.25628	0.905876	1.87373	-0.585708	-0.281263	-0.581514	-1.27382	-1.85609	-1.97934	0.96834	1.4094	0.666996	0.36794	1.04572	1.04426	-0.878599	-0.300469	-0.086233	0.108681	-0.588331	-0.227818	-0.178556	-0.433581	-0.3959
AABM16_04965	Mcat_A	ATP-binding_cassette_domain-containing_protein	-0.0129354	-0.228745	0.478712	-0.195933	-0.00427857	-1.33567	-1.47193	-2.0234	-1.36558	-0.205568	-0.869588	1.36276	0.932416	1.29927	1.43271	-0.0440759	1.28903	0.256986	-0.901247	-0.742814	0.171708	1.32698	0.785052	0.0661284
AABM16_04970	Mcat_A	thiol_reductant_ABC_exporter_subunit_CydD	0.38882	0.348623	0.715191	-0.168977	-0.263349	-0.738548	-1.84893	-2.3105	-2.1902	0.205658	-0.0996518	1.01425	0.715555	1.34982	1.13802	-0.300819	0.949938	0.538878	-0.565987	-0.663391	0.405441	0.928999	0.485894	-0.0347312
AABM16_05010	Mcat_A	GTP_cyclohydrolase_I_FolE	1.26136	0.932673	1.234	-0.491814	0.0451249	-0.489442	-1.79264	-2.11147	-1.92211	0.991615	1.22278	0.98428	0.904459	1.07303	0.742794	-0.268922	-0.309379	-0.0921893	-0.0745224	-0.257824	0.0864052	-0.565303	-0.635732	-0.467164
AABM16_05015	Mcat_A	phospholipase_D_family_protein	1.11421	0.841557	0.625272	-0.103325	-0.319023	-0.410977	-1.95041	-1.60435	-1.10211	1.36493	1.48397	0.665319	0.460317	1.35545	0.796692	0.192699	-0.600916	0.141544	0.455881	-0.258803	0.418987	-1.75622	-0.879038	-0.931648
AABM16_05030	Mcat_A	lysine_exporter_LysO_family_protein	0.471972	0.88112	1.54952	0.409689	0.782198	0.0924295	-1.09755	-1.90258	-3.05842	-0.391097	0.528095	0.711629	0.618665	1.28969	0.463301	-0.193401	0.124279	0.604454	-0.14395	-0.411739	-0.46348	0.165153	-0.678236	-0.351744
AABM16_05055	Mcat_A	glycosyltransferase_family_2_protein	1.37204	0.979265	1.00211	-0.634513	0.0748515	-0.00686255	-1.75429	-2.09902	-1.67045	1.27682	1.72137	0.607836	0.55563	0.471948	0.372959	-0.22625	-0.840518	-0.257098	0.419416	0.369834	0.327563	-0.909139	-0.803938	-0.349574
AABM16_05090	Mcat_A	type_II_3-dehydroquinate_dehydratase	0.228782	-0.63478	0.315268	-0.105501	-0.000334729	0.269518	-2.27998	-2.25383	-2.66099	0.63705	0.714515	0.243696	0.488405	-0.0444528	0.271935	-0.178906	0.821151	0.797184	0.98173	0.634181	0.774378	0.51064	0.364835	0.105499
AABM16_05125	Mcat_A	M15_family_metallopeptidase	1.05243	0.470109	1.38198	-0.489241	0.0219503	-0.398758	-1.77074	-2.27765	-2.16072	0.535967	0.836693	0.944174	0.808552	1.03082	1.00411	-0.76325	0.138667	0.144944	-0.227168	-0.313173	-0.285747	0.669857	0.271389	-0.625206
AABM16_05170	Mcat_A	SirB2_family_protein	1.18324	1.36981	2.03647	0.425778	0.923809	0.338256	-1.24666	-1.74918	-2.48444	-0.477092	0.308909	0.646087	0.20938	0.928778	0.0745674	-0.597544	-0.238744	-0.0383958	-0.753392	-0.528904	-0.314271	0.639253	-0.287823	-0.367892
AABM16_05195	Mcat_A	hypothetical_protein	1.62268	0.0422906	1.60565	-0.904426	-0.807286	-0.596006	-0.763159	-0.936506	-0.249811	1.16974	1.39054	0.928616	1.47794	1.0606	1.27989	-0.88626	-0.0195277	-1.05105	-0.547	-0.802564	-0.651369	-0.626727	-0.576153	-1.1601
AABM16_05200	Mcat_A	restriction_endonuclease	1.4697	-0.0886498	1.59421	-0.176067	-1.33756	0.496593	-0.136464	0.019664	0.577299	0.850829	1.17333	0.209302	0.810382	1.46016	1.02341	-0.733358	0.0778616	-1.25036	-0.484342	-1.15669	-1.08962	-1.16105	-0.247324	-1.90127
AABM16_05285	Mcat_A	integrase_family_protein	1.29495	1.39121	0.875237	-0.872284	-0.156647	-0.482862	-1.18539	-1.46748	-0.506713	1.42054	1.60267	0.545232	0.592584	0.710814	0.81176	0.48415	-1.6405	-0.668083	0.048648	-0.101917	0.147715	-1.86111	-0.624532	-0.357992
AABM16_05615	Mcat_A	polyprenyl_synthetase_family_protein	0.645642	0.374328	1.24873	0.0203929	0.452702	-0.0201558	-1.94361	-2.26909	-2.79551	0.526056	0.081748	0.720111	0.944351	0.780695	0.81541	-0.215776	0.673049	0.473478	-0.0272566	-0.208232	0.0476826	0.189839	-0.134958	-0.379622
AABM16_05625	Mcat_A	Smr/MutS_family_protein	1.6504	0.965988	1.66748	-1.50696	0.183552	-0.959517	-0.935502	-1.60295	-0.368617	1.27009	0.914778	1.27823	0.955808	0.839105	0.690263	-0.839921	-0.482316	-1.11638	-0.392575	-0.543233	-0.56733	-0.0386088	-0.360428	-0.701351
AABM16_05695	Mcat_A	DNA_polymerase_III_subunit_alpha	1.11287	1.18996	1.77544	-0.670914	0.433608	-0.41366	-1.39899	-2.2172	-1.64768	0.564001	0.703878	0.845939	0.713464	1.22679	0.9877	-0.590937	-0.0610436	-0.234401	-0.606527	-0.707432	-0.46687	0.490596	-0.432295	-0.59631
AABM16_05700	Mcat_A	TrmH_family_RNA_methyltransferase	1.51903	1.14153	1.51842	-1.25188	-0.168757	-1.19127	-1.30521	-2.12727	-1.06904	0.445733	1.23105	1.51332	0.607994	0.451037	0.749329	-0.317944	-0.413098	-0.763939	-0.174404	-0.199336	0.299987	0.359832	-0.27285	-0.582268
AABM16_05740	Mcat_A	lysophospholipid_acyltransferase_family_protein	1.0412	1.06753	1.35357	-0.822588	-0.0592935	-0.641189	-1.81871	-2.24442	-1.82045	0.95526	1.16138	0.94284	0.717152	1.07443	0.780797	-0.271341	-0.225385	-0.0716459	0.164831	-0.314082	-0.0152605	0.0510268	-0.526403	-0.479264
AABM16_05810	Mcat_A	hypothetical_protein	1.34297	1.26027	1.46518	-0.470443	0.520381	-0.699424	-1.50407	-1.90461	-1.58647	0.896035	1.06041	1.18221	0.918335	0.669483	0.640975	0.0849761	-0.702587	-0.486973	0.137398	-0.293142	-0.0882793	-1.01862	-0.98032	-0.443708
AABM16_05835	Mcat_A	ABC_transporter_permease	1.25762	0.664943	2.47609	-0.143412	0.339223	-0.262668	-1.27095	-1.42223	-2.53138	0.148838	0.0490582	0.905034	0.204268	0.998997	0.478912	-0.85521	0.444746	-0.194957	-0.131671	-0.275898	-0.775721	0.678755	-0.228672	-0.553713
AABM16_05865	Mcat_A	NUDIX_domain-containing_protein	0.516849	0.752906	2.25414	0.903647	0.718356	-0.248254	-1.63641	-0.54253	-2.39235	-0.238334	-0.59907	1.1815	0.810245	0.295032	1.39415	0.176248	-0.177996	-0.153777	-0.573777	-0.608136	-1.04792	0.199648	-0.281698	-0.702475
AABM16_05890	Mcat_A	hypothetical_protein	1.84075	1.05624	1.64331	-1.16265	-0.205242	-1.41155	-0.11319	-0.168984	-0.354162	1.17101	0.916922	1.40908	0.582747	0.529791	0.914895	-0.652489	-1.26757	-1.30324	-0.918255	-0.492573	-0.342367	-1.20692	-0.443212	-0.022343
AABM16_05935	Mcat_A	aspartate-semialdehyde_dehydrogenase	0.343564	0.387346	0.809908	0.0416968	0.783741	-0.151255	-1.99031	-2.37624	-2.91437	0.140797	-0.190424	0.815669	0.338323	0.564729	0.238729	-0.108379	0.64044	0.602987	-0.0784225	0.154953	0.652314	0.891564	0.143219	0.25943
AABM16_06040	Mcat_A	UvrD-helicase_domain-containing_protein	0.541387	0.147409	0.314471	0.00838279	0.622363	-0.0487383	-2.11312	-2.08874	-3.14564	0.514823	0.350024	0.674174	0.31704	0.526583	0.589102	0.0375271	0.162378	1.03284	0.154846	0.351353	0.765389	0.0531578	-0.0394746	0.272463
AABM16_06070	Mcat_A	acetylglutamate_kinase	0.961148	0.506223	1.41256	-0.0531526	-0.428621	-0.101279	-1.1797	-1.61891	-1.72472	0.49615	0.265467	1.11705	1.51186	1.40379	1.48369	-0.967213	0.362537	-0.282744	-1.34105	-0.965043	-0.384786	0.260722	-0.00891331	-0.725073
AABM16_06095	Mcat_A	50S_ribosomal_protein_L9	1.78059	0.837841	2.57263	-0.601312	0.390851	-1.10904	-0.996761	-1.07945	-1.38862	0.801659	1.06849	0.907416	0.185595	0.486996	0.179912	-0.657299	-0.374961	-0.638419	-0.270306	0.380276	0.12464	-0.660317	-1.3123	-0.628106
AABM16_06105	Mcat_A	30S_ribosomal_protein_S6	1.33116	0.99433	1.84826	-0.639219	0.476318	-0.537501	-1.44419	-1.76113	-1.71855	0.93837	1.04531	0.802492	1.04493	0.745134	0.810918	-0.206737	-0.262666	-0.26127	-0.218388	7.48532e-05	-0.372713	-0.678139	-1.22745	-0.709335
AABM16_06135	Mcat_A	aminomethyl-transferring_glycine_dehydrogenase	1.85181	-0.387091	1.18418	-1.65988	-1.0397	-1.78257	-1.14419	-1.5098	-1.37877	-0.0575133	1.47345	1.03337	0.0691321	0.527414	0.812841	0.039466	-0.173952	-0.176618	0.10302	0.445015	0.240311	0.127893	0.717903	0.684294
AABM16_06205	Mcat_A	hypothetical_protein	1.32685	0.846418	1.36365	-1.43563	-0.236172	-1.15056	-1.38284	-1.76258	-1.12222	1.2453	1.28867	1.20618	0.552611	1.12532	1.11526	-0.514204	-0.4575	-0.561594	0.0245359	-0.622733	-0.153003	0.0171333	-0.417456	-0.295433
AABM16_06240	Mcat_A	MliC_family_protein	1.50767	0.852501	2.08108	-1.57198	-0.578882	-1.3703	-0.712483	-1.20426	-1.09651	1.12784	1.4061	1.25153	0.373472	0.276471	0.451336	-0.481065	-0.918132	-1.06229	0.116495	0.405979	-0.0896569	-0.31268	-0.20686	-0.245369
AABM16_06255	Mcat_A	ABC_transporter_ATP-binding_protein	1.13281	0.338324	0.796544	-2.00106	-0.759296	-1.6171	-0.918185	-2.3426	-0.943354	0.0586201	1.59537	0.511252	0.00166084	0.431083	0.82828	-0.518132	0.0188598	0.465952	0.156615	0.432046	0.476982	1.34679	0.226513	0.282025
AABM16_06265	Mcat_A	ABC_transporter_permease	0.10371	0.198305	0.394513	-1.05045	-0.582928	-0.527808	-1.33822	-2.54176	-1.67442	-0.412387	1.25445	-0.189871	-0.430546	0.52162	0.146925	-0.369864	0.561216	1.07802	0.586655	0.831797	0.599484	2.1182	0.383035	0.340314
AABM16_06300	Mcat_A	2-C-methyl-D-erythritol_4-phosphate_cytidylyltransferase	0.980996	1.00992	1.2945	0.108016	-0.170408	-0.25813	-1.53516	-2.01451	-2.02901	0.272541	0.426999	1.23683	0.991828	1.38141	1.12672	-0.830431	0.209533	-0.0225943	-0.962094	-0.656935	-0.254694	0.335782	0.0539665	-0.695072
AABM16_06360	Mcat_A	FixH_family_protein	1.51208	0.102875	0.995727	-1.29616	-0.850243	-1.08109	-1.00172	-1.22347	0.00752528	1.75366	1.91479	0.911085	0.946834	0.673255	1.02624	-0.842749	-0.477314	-0.802017	0.293177	7.405e-05	-0.324215	-1.05618	-0.393431	-0.78874
AABM16_06380	Mcat_A	dihydroorotase	1.0529	1.12175	0.678507	-0.986394	0.285764	0.126199	-1.71312	-2.50902	-1.81248	1.20514	1.44246	0.527238	0.0869281	0.557839	0.345784	0.000332642	-0.965276	0.164845	0.578662	0.459192	0.570061	-0.494056	-0.397213	-0.326031
AABM16_06385	Mcat_A	ribonuclease_T	1.03035	0.656158	1.02572	-0.226695	0.47029	-0.0142433	-2.01434	-1.98832	-2.11396	0.966984	0.441982	0.834326	1.20649	0.998256	1.23278	-0.391942	-0.104285	0.271026	-0.221849	-1.05391	-0.204056	-0.00739199	-0.122401	-0.670958
AABM16_06390	Mcat_A	YajQ_family_cyclic_di-GMP-binding_protein	1.69541	0.226044	1.35852	-1.23809	0.0767007	-0.586737	-1.495	-1.79998	-1.17941	1.51759	1.15953	0.940291	1.0703	0.708985	1.11137	-0.729577	-0.173984	-0.30067	-0.073588	-0.125976	-0.218568	-0.68908	-0.424903	-0.829183
AABM16_06450	Mcat_A	exonuclease_SbcCD_subunit_D_C-terminal_domain-containing_protein	0.764002	0.619739	-0.274298	-0.302612	-0.802486	0.191411	-1.61969	-2.54161	-0.244119	1.12576	1.93233	0.50955	0.970142	1.15376	1.05007	0.408273	-0.406366	-0.447779	0.370825	-0.318779	0.181784	-1.20432	-0.0435265	-1.07207
AABM16_06455	Mcat_A	AAA_family_ATPase	1.1554	-0.132286	-0.176215	-0.931189	-1.11655	-0.172476	-0.983895	-1.31873	0.0677376	1.52996	1.70306	1.08329	1.59108	1.00997	1.5059	-0.325967	-0.294271	-0.873241	-0.675256	-0.57206	-0.0339842	-1.36451	0.252594	-0.928357
AABM16_06475	Mcat_A	NF038104_family_lipoprotein	1.697	-0.10002	1.36033	-1.15035	-0.267593	-0.520059	-1.3472	-1.57279	-0.484034	1.56276	1.77227	0.727489	0.819683	0.70691	0.617346	-0.554551	-0.277074	-0.618083	0.413261	0.115353	0.217372	-1.15632	-0.709384	-1.25232
AABM16_06485	Mcat_A	30S_ribosomal_protein_S9	1.05114	0.733217	1.64152	0.120695	0.625718	-0.340723	-1.75379	-1.58146	-2.84465	0.503282	0.186715	1.02155	0.999937	0.728251	0.816938	-0.318098	0.0660547	0.0633276	-0.510313	-0.423289	-0.0600284	0.0531706	-0.593794	-0.185362
AABM16_06505	Mcat_A	glutathione_S-transferase_N-terminal_domain-containing_protein	1.39727	0.77788	1.24476	-1.47571	-0.155027	-0.726183	-1.19888	-2.18519	-1.21989	1.17869	1.57859	0.940203	0.573355	0.826007	0.928692	-0.326827	-0.159834	-0.542828	0.402618	-0.0358487	0.0188915	-0.55278	-0.866494	-0.421472
AABM16_06510	Mcat_A	stringent_starvation_protein_B	1.28709	0.306251	1.1077	-1.89821	-0.453902	-1.37118	-1.12294	-1.76416	-0.885848	1.4822	1.33318	1.30472	1.20219	0.584899	0.83688	-0.506924	-0.331551	-0.759016	0.118006	-0.137131	-0.107386	-0.142142	-0.0345559	-0.0481788
AABM16_06540	Mcat_A	ABC_transporter_substrate-binding_protein	0.912809	0.917362	1.14426	-0.106138	0.282631	-0.475431	-1.65324	-2.4165	-1.44283	0.818842	-0.150044	1.27829	1.31193	0.868064	1.00799	-0.370752	0.42778	-0.238394	-1.20473	-0.817891	0.428444	-0.108728	0.266372	-0.6801
AABM16_06565	Mcat_A	SGNH_family_hydrolase	1.07394	0.663024	1.21169	-1.66567	-0.389121	-1.40065	-0.904109	-1.29852	-0.649873	1.31206	1.73871	1.24446	0.448582	1.11718	1.25843	-0.148866	-1.30206	-0.461073	-0.216628	-0.34929	0.137097	-0.416434	-0.452225	-0.550661
AABM16_06580	Mcat_A	3-deoxy-D-manno-octulosonic_acid_transferase	1.0759	1.17108	1.85027	-0.455646	0.286657	-0.258704	-1.26664	-1.78132	-2.38478	0.519191	0.629307	1.0721	0.796715	1.12705	0.902041	-0.513976	-0.268932	-0.11128	-0.580969	-0.616716	-0.310002	0.0999172	-0.352327	-0.628935
AABM16_06595	Mcat_A	4'-phosphopantetheinyl_transferase_superfamily_protein	0.969964	0.143827	0.503533	-0.829974	-1.18213	0.0860896	-1.3982	-1.09914	-1.26131	1.48562	1.86458	0.934475	0.929902	1.29318	1.00002	-0.395295	0.0213518	-0.164276	0.623327	-0.536815	0.356435	-0.986798	-0.95438	-1.40398
AABM16_06605	Mcat_A	hypothetical_protein	1.46004	-0.0110501	0.947614	-1.20453	-0.700132	-0.973119	-1.32702	-0.674116	-0.813425	1.4181	1.09712	1.64709	1.15311	1.15284	1.57971	-0.887634	-0.270577	-0.448496	-0.531755	-0.561707	-0.271401	-0.245981	-0.492583	-1.04209
AABM16_06610	Mcat_A	prepilin-type_N-terminal_cleavage/methylation_domain-containing_protein	0.916824	0.377817	0.696127	-0.313448	-0.420794	-0.655415	-1.49648	-1.55577	-1.93451	0.869524	-0.132358	1.45904	1.34549	1.70545	1.50885	-0.541581	0.352244	0.231572	-0.708297	-1.09998	-0.127095	-0.157381	0.195349	-0.515174
AABM16_06620	Mcat_A	competence_protein_ComF	1.27359	0.975543	0.963632	-1.00166	-0.436481	-0.741489	-1.49219	-1.74684	-1.10211	1.31064	1.66693	1.14707	0.706261	0.976877	0.918891	-0.0680594	-1.1917	-0.260641	0.288531	-0.206565	0.0716197	-0.872633	-0.400975	-0.778238
AABM16_06650	Mcat_A	bifunctional_phosphopantothenoylcysteine_decarboxylase/phosphopantothenate--cysteine_ligase_CoaBC	1.00116	0.737536	1.5691	-0.228093	0.291442	-0.343372	-1.55815	-2.05314	-2.04385	0.63979	0.385821	1.06031	1.25394	1.15555	1.09405	-0.608661	0.29417	-0.1038	-0.529999	-0.832456	-0.372238	0.165657	-0.335025	-0.639732
AABM16_06685	Mcat_A	cysteine--tRNA_ligase	0.346202	0.334202	0.992641	0.11562	0.790264	0.0357428	-1.84141	-2.21802	-2.78713	0.263255	-0.0523353	0.876223	1.09578	0.813893	1.06076	-0.145853	0.515177	0.354704	-0.150166	-0.416177	-0.485822	0.620939	-0.073681	-0.0448041
AABM16_06755	Mcat_A	GTP_cyclohydrolase_II	0.971235	0.487623	0.706371	-1.28726	0.70717	-0.287278	-1.31513	-2.55835	-1.99861	1.31276	1.21702	1.11731	-0.0527463	0.599019	0.0873047	-0.415566	-0.721182	-0.163224	0.795621	0.224687	0.692459	-0.281604	-0.00310965	0.165475
AABM16_06875	Mcat_A	type_IV_pilus_secretin_PilQ	1.54102	0.629526	1.88885	-0.739788	-0.0358454	-0.933686	-1.44516	-1.77863	-1.40021	0.868224	0.813847	1.33019	1.13436	0.709791	1.06422	-0.558848	-0.0670794	-0.679329	-0.44765	-0.486057	-0.240654	-0.124898	-0.311307	-0.730871
AABM16_06880	Mcat_A	pilus_assembly_protein_PilP	1.23886	0.936222	2.07713	-0.485078	0.380485	-0.696207	-1.32125	-2.04954	-1.8989	0.454687	0.110841	1.25289	0.722119	0.754493	1.15741	-0.444141	0.117383	-0.393351	-0.401499	-0.751769	-0.280779	0.189049	-0.0122378	-0.656815
AABM16_06885	Mcat_A	type_4a_pilus_biogenesis_protein_PilO	1.62681	0.754802	1.86247	-0.940969	0.0155436	-1.1768	-1.28581	-1.62046	-1.11573	1.00106	0.705102	1.2652	0.781404	1.23346	1.04009	-0.672003	-0.161195	-0.620275	-0.454201	-0.5146	-0.564762	-0.153175	-0.391717	-0.614235
AABM16_06890	Mcat_A	pilus_assembly_protein_PilM	0.736355	0.71109	1.89035	0.930905	0.790661	0.045598	-1.36359	-1.16689	-2.08541	-0.197961	-0.583927	0.774105	1.19367	1.07363	1.19923	-0.281873	0.533562	0.0738412	-0.772565	-1.28147	-0.7748	0.0381543	-0.669302	-0.81335
AABM16_06955	Mcat_A	ABC_transporter_ATP-binding_protein	0.97083	0.218454	1.09871	0.7454	0.156881	0.555205	-1.70593	-1.4696	-2.22811	0.543755	-0.111562	0.849517	1.17961	1.66699	1.0401	-0.42292	0.559054	0.190466	-0.314945	-0.577655	-1.13001	-0.645197	-0.223482	-0.94557
AABM16_06960	Mcat_A	translation_initiation_factor_IF-3	1.38982	0.210813	1.38166	-1.09524	-0.404033	-0.666404	-1.52329	-1.52619	-1.65374	1.43632	1.21943	1.27062	1.12403	0.922893	0.982916	-0.7759	-0.13764	-0.332725	0.0906169	-0.299763	-0.136183	-0.433326	-0.303189	-0.741501
AABM16_07020	Mcat_A	flavin_reductase_family_protein	1.57145	1.22678	1.62311	0.836938	1.30969	0.536885	-1.36708	-2.11077	-2.22165	-0.39321	0.360629	0.641263	-0.03386	0.181405	0.360663	-0.916006	-0.148269	0.0364296	-0.457315	-0.209807	-0.243603	0.236014	-0.426581	-0.3931
AABM16_07025	Mcat_A	methionine_synthase	1.01277	0.768797	1.26879	1.76331	1.23653	1.01614	-1.23778	-1.18926	-2.5192	-0.749465	-0.784177	0.537863	0.362882	0.170745	0.395087	-0.851294	0.372427	0.0671035	-1.2414	-0.444889	-0.458385	0.452844	-0.0169565	0.0675206
AABM16_07030	Mcat_A	DUF1852_domain-containing_protein	1.6291	1.1643	1.05227	2.02604	0.955572	1.37871	-1.10417	-0.709604	-1.64581	0.371938	0.502109	0.322134	-0.222733	-0.0492927	0.215577	-1.5113	-0.757957	-0.668954	-1.05277	-0.157717	-0.512804	-0.970438	-0.4904	0.23619
AABM16_07070	Mcat_A	type_B_50S_ribosomal_protein_L36	1.79575	-0.794575	1.26454	-1.58965	-0.369114	-0.424972	-0.894635	-1.13503	-0.996059	1.33912	2.07881	0.539932	0.724494	-0.580978	0.302846	-1.36142	-0.287793	-0.254217	0.666008	0.772362	0.68091	-0.42952	-0.630257	-0.416563
AABM16_07100	Mcat_A	tyrosine_recombinase_XerC	1.34581	1.04953	1.47984	-1.28274	-1.44002	0.127992	-0.72437	-1.96329	-0.552948	0.587565	2.27154	0.0938785	-0.149661	0.423745	0.15644	-0.14802	-0.81375	-0.49998	0.944691	0.237787	0.442252	-0.179677	-0.139225	-1.26739
AABM16_07255	Mcat_A	MATE_family_efflux_transporter	0.337678	0.572452	1.23973	0.40579	0.151369	0.158571	-1.32374	-1.654	-1.83774	0.496058	0.0435368	0.981385	1.0093	1.63214	1.47525	-0.910035	0.156859	-0.0168585	-1.09934	-1.21202	-0.809794	0.768905	0.401315	-0.966811
AABM16_07320	Mcat_A	50S_ribosomal_protein_L32	1.35635	0.674541	1.24303	-1.06493	-0.331549	-0.841401	-1.2881	-1.8882	-1.58302	1.13077	1.64298	0.943611	1.36148	0.300357	1.06082	-0.351353	-0.297755	-0.312393	-0.0802579	-0.00728987	0.0666802	-0.682115	-0.842853	-0.209402
AABM16_07340	Mcat_A	50S_ribosomal_protein_L17	1.69137	1.35901	2.26722	-1.52278	0.526373	-1.03497	-0.787224	-1.42311	-0.998279	0.532258	0.947779	1.17556	0.243142	0.432759	0.391275	-0.291504	-0.948649	-0.817389	-0.421755	-0.147787	0.114414	0.113658	-0.800124	-0.601251
AABM16_07350	Mcat_A	30S_ribosomal_protein_S4	1.77213	0.807723	2.1804	-0.662378	0.501893	-0.558839	-1.34978	-1.43171	-1.50027	0.919264	0.991695	1.15401	-0.0914683	0.98753	0.282931	-0.729353	-0.535163	-0.51053	-0.352907	0.0859704	0.241552	-0.381693	-0.786686	-1.03432
AABM16_07355	Mcat_A	30S_ribosomal_protein_S11	1.61469	1.02633	1.92444	-0.973857	0.337003	-0.728205	-1.19504	-1.59786	-1.52629	0.968622	1.2043	1.21634	0.381146	0.787409	0.564753	-0.697863	-0.600835	-0.572617	-0.445127	-0.0237367	0.195888	-0.282194	-0.937142	-0.640154
AABM16_07360	Mcat_A	30S_ribosomal_protein_S13	1.75506	0.39863	1.74506	-1.35622	-0.268664	-0.969631	-1.23106	-1.34725	-1.14375	1.32199	1.53092	1.21146	0.5965	0.688643	0.463408	-0.821009	-0.59468	-0.678431	-0.110427	0.138554	0.360059	-0.444298	-0.628733	-0.616152
AABM16_07370	Mcat_A	preprotein_translocase_subunit_SecY	1.1376	0.720767	1.87235	0.0621021	0.778694	-0.310502	-1.85013	-2.314	-2.25876	0.180831	0.320901	0.962818	0.389411	0.718838	0.618831	-0.24543	0.292103	-0.0262671	-0.183587	-0.0332186	0.0111167	0.25032	-0.285383	-0.809421
AABM16_07375	Mcat_A	50S_ribosomal_protein_L15	0.765402	0.48993	1.88723	0.0415571	0.915779	-0.474456	-1.62222	-2.17932	-2.12683	-0.154452	-0.356431	1.06633	0.924522	0.63165	0.983404	-0.143167	0.484107	-0.152749	-0.560515	-0.397424	-0.533049	0.870802	0.191587	-0.551689
AABM16_07385	Mcat_A	30S_ribosomal_protein_S5	1.11733	0.760033	1.7824	-0.402906	0.725225	-0.381736	-1.69025	-2.27455	-2.05724	0.400264	0.337586	1.12934	0.684036	0.873227	0.856495	-0.308364	0.0656404	-0.181861	-0.570656	-0.383165	-0.0300954	0.421847	-0.103034	-0.769566
AABM16_07390	Mcat_A	50S_ribosomal_protein_L18	1.21053	0.719062	1.86787	-0.300291	0.590962	-0.471931	-1.68935	-2.05916	-2.04783	0.646745	0.433074	1.16657	0.641899	0.906502	0.919337	-0.56579	-0.00480755	-0.223851	-0.484966	-0.395037	-0.135389	0.26329	-0.180285	-0.807146
AABM16_07405	Mcat_A	30S_ribosomal_protein_S14	1.58198	0.626044	1.93406	-1.27364	-0.0488636	-1.00907	-0.899854	-1.63386	-1.03339	0.864892	1.81144	0.656011	-0.424982	0.567995	-0.22241	-0.326508	-1.01616	-0.370565	0.40103	0.551464	1.09172	-0.473093	-0.887351	-0.466901
AABM16_07410	Mcat_A	50S_ribosomal_protein_L5	1.00737	0.849226	2.46164	-0.249021	0.685438	-0.681231	-1.12989	-1.82184	-2.0684	0.029686	0.537062	0.310002	1.47084	0.041079	0.730905	-0.42197	0.264748	0.0211028	-0.905931	-0.621237	-0.153169	0.508491	-0.695525	-0.169372
AABM16_07415	Mcat_A	50S_ribosomal_protein_L24	1.45739	0.718489	2.4651	-0.978867	0.536298	-0.873453	-1.22551	-1.76472	-1.69542	0.426194	1.30044	0.685436	0.244103	0.580679	0.10478	-0.465057	-0.248786	-0.577631	-0.0657982	0.309433	-0.0471056	0.36647	-1.07382	-0.178644
AABM16_07420	Mcat_A	50S_ribosomal_protein_L14	0.835913	0.73015	2.05767	-0.331512	0.788574	-0.235441	-1.42899	-2.25798	-2.76061	-0.128449	0.385375	0.279888	-0.512886	0.450822	-0.0830364	-0.0227877	0.0946435	0.474503	-0.0400436	0.508991	0.59661	0.645213	-0.0100178	-0.0365983
AABM16_07425	Mcat_A	30S_ribosomal_protein_S17	1.32531	0.62562	2.09373	-1.30164	-0.0616285	-1.13486	-1.01572	-1.99749	-1.34209	0.524742	1.5125	0.751272	-0.372283	0.264672	0.128826	-0.0232349	-0.518879	-0.564859	0.676925	0.835159	0.782751	0.0443124	-0.922677	-0.310459
AABM16_07430	Mcat_A	50S_ribosomal_protein_L29	1.59739	0.281499	2.17793	-1.06689	-0.0845264	-1.20301	-0.854805	-1.89977	-1.25406	0.247905	1.54525	0.862186	-0.519669	0.0388412	-0.192176	-0.543783	-0.508927	-0.385121	0.498834	0.459846	1.41888	0.23932	-0.527701	-0.327449
AABM16_07435	Mcat_A	50S_ribosomal_protein_L16	0.323452	0.651904	2.20607	0.660037	1.16866	-0.215473	-1.24183	-1.69886	-2.70974	-1.21133	-0.226666	0.233419	-0.00493582	-0.0645064	0.358687	0.265475	0.667838	0.354705	-0.00710142	0.406256	-0.526143	1.01312	-0.41005	0.00700287
AABM16_07440	Mcat_A	30S_ribosomal_protein_S3	0.845685	0.686599	2.08067	0.370761	0.986589	-0.147767	-1.55995	-1.91075	-2.795	-0.685567	0.120799	0.388692	-0.11369	0.184866	0.428505	-0.0510877	0.511259	0.498947	-0.0161462	0.324615	0.0341307	0.732891	-0.538786	-0.376261
AABM16_07445	Mcat_A	50S_ribosomal_protein_L22	1.19358	0.846316	2.09974	-0.594561	0.55842	-0.629946	-1.49282	-2.1709	-2.34255	-0.122282	0.889376	0.69947	-0.408544	0.222666	0.329202	0.0246141	-0.125092	0.0244399	0.223479	0.449571	0.63475	0.502779	-0.612132	-0.19957
AABM16_07450	Mcat_A	30S_ribosomal_protein_S19	1.06593	1.00708	2.2015	-0.404458	0.563177	-0.644976	-1.37143	-2.24365	-2.30122	-0.278256	1.05068	0.750197	0.280926	0.105424	0.57066	0.0681206	-0.303824	-0.129875	0.100567	0.242381	0.0629588	0.400377	-0.590032	-0.202253
AABM16_07455	Mcat_A	50S_ribosomal_protein_L2	0.858488	0.821264	2.22085	0.0628624	0.833803	-0.526631	-1.54189	-2.06572	-2.60817	-0.563029	0.389135	0.647956	-0.0419188	0.445664	0.305859	-0.0106788	0.266826	0.0602338	-0.15578	0.159483	0.150658	0.843277	-0.416541	-0.136008
AABM16_07460	Mcat_A	50S_ribosomal_protein_L23	1.2	0.524938	2.23657	-0.0756177	0.770757	-0.438013	-1.6489	-1.9112	-2.60726	-0.164487	0.580844	0.697623	0.103946	0.612314	0.312643	-0.283657	0.217096	-0.00825397	-0.149419	0.0201163	0.163002	0.651891	-0.576718	-0.22822
AABM16_07465	Mcat_A	50S_ribosomal_protein_L4	0.702146	0.953476	2.06129	0.23383	0.998488	-0.179836	-1.41403	-2.02629	-2.72759	-0.741539	0.059095	0.596405	-0.238363	0.534043	0.114131	-0.015241	0.326875	0.128817	-0.436189	0.0489657	0.32969	0.984802	-0.241305	-0.051665
AABM16_07470	Mcat_A	50S_ribosomal_protein_L3	0.697087	0.893631	1.86987	0.341721	0.931801	-0.0171405	-1.57979	-1.95911	-2.80374	-0.59641	0.115524	0.603102	0.463364	0.58484	0.640071	-0.0606167	0.246523	0.17391	-0.595046	-0.216192	-0.232705	0.842154	-0.276511	-0.0663415
AABM16_07475	Mcat_A	30S_ribosomal_protein_S10	1.30816	1.07402	1.83868	-0.837645	0.0300624	-0.621836	-1.43487	-2.13219	-2.01952	0.496491	1.32141	0.952378	0.409941	0.759152	0.56441	-0.298101	-0.350411	-0.386858	-0.0911508	0.143259	0.103263	0.118597	-0.752515	-0.194735
AABM16_07550	Mcat_A	30S_ribosomal_protein_S21	1.30474	0.568648	1.3036	-1.08247	-0.251135	-0.67397	-1.58984	-1.77015	-1.8535	1.09996	1.05748	1.26519	1.21239	0.881357	1.15208	-0.388418	-0.07803	-0.241171	-0.234125	-0.306512	-0.0473795	-0.301845	-0.481654	-0.545248
AABM16_07560	Mcat_A	50S_ribosomal_protein_L25/general_stress_protein_Ctc	1.35179	1.05329	1.53842	-0.65596	0.393253	-0.559697	-1.43844	-1.91639	-1.53678	0.943144	1.40894	0.948622	0.802024	0.594021	0.667431	-0.127577	-0.51899	-0.366778	0.00492948	0.222241	0.0612693	-0.840661	-1.36206	-0.666034
AABM16_07625	Mcat_A	Rne/Rng_family_ribonuclease	1.53487	1.13381	2.04317	-1.41891	0.343295	-0.767448	0.00660034	-1.19211	-0.438481	0.737945	1.3063	1.01672	0.848777	0.510712	0.830623	-0.934268	-0.601375	-1.29595	-0.855275	-0.489924	-0.597392	-0.113139	-1.22005	-0.388506
AABM16_07640	Mcat_A	chorismate_lyase	0.640192	0.288402	-0.251067	-1.84443	-0.561663	-0.433806	-1.22789	-1.55312	-1.48373	1.67424	1.95331	1.04771	0.877303	1.06062	0.622794	-0.006463	-0.616096	-0.224962	0.697867	-0.0108742	0.657085	-0.61215	-0.823192	0.129922
AABM16_07800	Mcat_A	DUF302_domain-containing_protein	1.30377	0.772328	1.2621	-1.08523	-0.531457	-1.13067	-1.29242	-1.60268	-1.12458	1.26771	1.11943	1.39459	1.42483	0.723533	1.20321	-0.176818	-0.512153	-0.767692	-0.282463	-0.465063	-0.354905	-0.817385	-0.031139	-0.296855
AABM16_07805	Mcat_A	rhodanese-like_domain-containing_protein	1.12744	0.867796	1.5525	-1.41309	-0.432318	-1.55926	-0.956456	-1.22959	-0.867057	1.13176	0.460045	1.61647	1.04682	1.1071	1.13165	-0.132726	-0.628021	-1.04417	-0.819383	-0.820812	-0.152342	-0.20794	0.361769	-0.140187
AABM16_07890	Mcat_A	putative_RNA_methyltransferase	1.40401	0.685383	0.893355	-1.06517	-0.487355	-0.942722	-1.9863	-2.04881	-1.20974	1.42506	1.46219	0.853246	0.865536	0.711967	0.883155	-0.23672	-0.290866	-0.347696	-0.172048	0.0685521	0.498	-0.578067	-0.25833	-0.126654
AABM16_07920	Mcat_A	hypothetical_protein	0.678086	0.983778	0.902024	0.183393	-0.0115568	-0.506602	-1.97199	-2.00226	-2.57706	0.412712	0.21458	1.06504	0.522616	1.43165	1.12367	-0.0931273	-0.0320494	0.434745	-0.600969	-0.600198	0.0324143	0.135997	0.226338	0.0487569
AABM16_07925	Mcat_A	DNA_translocase_FtsK_4TM_domain-containing_protein	0.768037	1.08069	1.15071	-0.155762	0.254612	-0.388952	-1.9271	-2.02143	-2.15903	0.64514	0.311727	0.815181	0.955183	1.46271	1.28631	-0.0385876	0.129251	0.272549	-0.551171	-0.665606	-0.373279	-0.0211936	-0.480203	-0.349769
AABM16_07950	Mcat_A	ABC_transporter_permease_subunit	0.913182	0.703036	1.23539	-1.09505	-0.637577	-0.731373	-1.14259	-1.80189	-1.7256	1.1842	1.38314	1.23756	1.15469	1.24588	1.10726	-0.780397	-0.309629	-0.179476	-0.352237	-0.470128	-0.18882	-0.00817887	-0.121833	-0.619564
AABM16_07960	Mcat_A	bifunctional_UDP-N-acetylglucosamine_diphosphorylase/glucosamine-1-phosphate_N-acetyltransferase_GlmU	1.14481	-0.0918015	1.22133	-1.57182	-0.614433	-1.89962	-0.915867	-1.38886	-0.941981	0.960522	1.31578	1.86974	0.706462	0.969707	1.05222	-0.640173	-0.265945	-0.639226	-0.380647	-0.157705	0.332801	0.185183	0.144766	-0.395262
AABM16_07965	Mcat_A	translational_GTPase_TypA	0.997008	0.449475	1.56643	-0.0281117	0.33499	-0.449232	-1.71425	-1.85265	-2.19649	0.569066	0.137579	1.09237	1.19771	1.27303	1.16305	-0.512869	0.459116	0.016879	-0.523463	-0.59825	-0.479397	0.120939	-0.405652	-0.61728
AABM16_08050	Mcat_A	YfhL_family_4Fe-4S_dicluster_ferredoxin	0.799362	0.928687	0.591352	-0.80751	-0.0506921	-0.498142	-1.58615	-2.1702	-2.21457	0.973176	1.24053	0.885647	1.21038	0.785062	1.25173	0.189991	-0.3056	0.253214	0.0907038	-0.119974	-0.0106121	-0.699665	-0.700248	-0.0364705
AABM16_08195	Mcat_A	RluA_family_pseudouridine_synthase	1.22231	0.806449	1.22256	-0.29111	0.380475	-0.0121511	-1.9254	-2.16654	-2.67144	0.617232	0.936986	0.818828	0.588167	0.584779	0.806778	-0.263307	-0.307516	0.183545	-0.0931795	-0.0532816	0.103674	-0.110526	-0.29401	-0.0833265
AABM16_08205	Mcat_A	transcription_termination_factor_Rho	0.906106	0.94944	1.28006	-0.329138	0.0770627	-0.227922	-1.69236	-2.1103	-2.30529	0.711513	0.778667	1.05803	1.18846	1.02074	1.0549	-0.478761	-0.0625052	-0.0269243	-0.372987	-0.587291	-0.26678	0.103241	-0.236496	-0.431464
AABM16_08210	Mcat_A	hypothetical_protein	1.11871	0.73566	1.23021	-1.85003	-0.448683	-1.13859	-1.274	-1.7958	-1.25666	1.2604	1.63298	1.04082	0.394424	0.152155	0.625029	-0.180017	-0.557133	-0.636043	0.31513	0.553432	0.84035	-0.0298923	-0.760048	0.0276024
AABM16_08305	Mcat_A	translation_initiation_factor_IF-2	1.37319	0.740577	2.36223	0.078156	0.963762	-0.473732	-1.19317	-2.05032	-1.97196	-0.71199	0.106358	1.08849	0.423027	0.282326	0.566578	-0.429895	0.468278	-0.375406	-0.411447	-0.153836	-0.215147	0.679902	-0.323565	-0.8224
AABM16_08310	Mcat_A	transcription_termination_factor_NusA	1.19479	0.65853	2.04189	-0.139863	0.432702	-0.443179	-1.33369	-1.86633	-1.97867	0.0912015	0.418426	0.990563	1.02766	1.15578	0.991399	-0.667518	0.223649	-0.327411	-0.874856	-0.680378	-0.604076	0.525328	-0.298618	-0.537325
AABM16_08315	Mcat_A	ribosome_maturation_factor_RimP	1.10474	1.02615	1.65984	-0.125646	0.233396	-0.140921	-1.44449	-1.85686	-2.03755	0.452934	0.56838	0.935516	1.10324	1.24796	1.20958	-0.578834	0.0569982	-0.167586	-0.627161	-0.714519	-0.708243	0.0447971	-0.552127	-0.689594
AABM16_08335	Mcat_A	triose-phosphate_isomerase	0.814606	0.4757	1.52034	-0.195407	-0.204664	-1.04454	-1.68835	-1.9163	-2.28053	0.421599	0.525665	1.1495	1.02364	1.22187	1.10484	-0.395499	0.657891	0.118321	-0.481734	-0.527757	0.131278	0.178479	-0.401309	-0.207652
AABM16_08345	Mcat_A	Mur_ligase_family_protein	0.355724	0.126223	1.03347	0.22526	0.568342	-0.934111	-1.8809	-2.18956	-2.59174	-0.448142	-0.341184	1.26163	0.632324	0.145696	0.919671	0.246927	0.991516	0.569948	-0.0328575	0.158087	0.612527	0.705642	0.0761168	-0.210609
AABM16_08350	Mcat_A	UDP-N-acetylmuramoyl-L-alanyl-D-glutamate--2%2C_6-diaminopimelate_ligase	0.72894	0.561303	1.18595	-0.674322	0.321027	-1.39186	-1.83603	-2.02558	-2.4296	0.161185	-0.0778657	1.38598	1.02807	0.426153	0.707394	0.368939	0.54487	0.130891	-0.21271	-0.0380535	0.558978	0.464207	-0.219731	0.33186
AABM16_08360	Mcat_A	cell_division_protein_FtsL	0.970442	0.902389	1.14748	-0.979869	-0.0581877	-0.728617	-1.6149	-2.14912	-1.93945	1.00018	1.3273	0.990068	0.728891	1.17202	1.01065	-0.101178	-0.343237	-0.0203466	-0.0777512	-0.115045	0.104705	-0.272769	-0.68688	-0.266788
AABM16_08365	Mcat_A	16S_rRNA_(cytosine(1402)-N(4))-methyltransferase_RsmH	0.394197	0.638652	0.96489	0.431877	0.450683	0.164819	-1.93707	-1.93752	-2.96298	0.281051	-0.192385	0.653576	0.691969	1.12545	0.917785	-0.0621619	0.633516	0.823378	-0.175243	-0.441354	0.120635	0.196761	-0.33569	-0.444842
AABM16_08440	Mcat_A	restriction_endonuclease_subunit_M	0.776769	0.285009	0.385762	-0.886853	-0.641725	-0.634062	-2.02375	-2.42557	-0.508487	1.31541	1.53887	0.316273	1.32928	0.74677	0.830312	0.615315	0.0219694	-0.0898597	1.02328	-0.054196	-0.0977938	-0.936925	0.00393019	-0.889718
AABM16_08515	Mcat_A	DUF1615_domain-containing_protein	1.68804	1.57127	1.68598	-0.0755085	-0.289038	-0.622729	-1.4789	-1.16472	-1.1502	0.962048	1.14533	0.971826	0.713125	0.71846	0.97557	-0.280321	-0.960322	-0.75091	-0.525673	-0.3588	-0.43781	-1.24665	-0.662299	-0.427775
AABM16_08525	Mcat_A	LPS_export_ABC_transporter_permease_LptF	0.522297	0.640977	0.930072	-0.0183092	0.353959	-0.124258	-1.83595	-2.27638	-2.04933	0.738594	0.171651	0.98182	1.23537	1.48338	1.29925	-0.205559	0.411743	0.211323	-0.407934	-0.592315	-0.386174	0.0261439	-0.375767	-0.734608
AABM16_08540	Mcat_A	LysR_family_transcriptional_regulator	0.599484	0.030187	1.7465	-1.46684	-0.318705	-1.06181	-1.41454	-0.963851	-1.34886	1.95556	0.527671	1.32179	0.981169	0.829529	0.870321	-0.200714	-0.465976	-0.225312	0.768466	-0.393919	-0.0767822	-0.427472	0.127865	-1.39376
AABM16_08550	Mcat_A	hemolysin_family_protein	1.03094	0.80636	1.49263	-0.402426	0.311393	-0.543386	-1.60977	-1.91531	-2.14713	0.594237	0.418842	1.28509	0.89307	1.49846	0.763597	-0.611986	0.0451605	0.0207847	-0.54178	-0.717545	-0.21539	0.391364	-0.217463	-0.62974
AABM16_08580	Mcat_A	tetratricopeptide_repeat_protein	0.718712	0.687455	1.47029	-1.1216	-1.00258	-1.94885	-0.438818	-1.30369	-0.40231	0.187938	1.56316	1.68499	0.519639	0.533262	1.69202	0.0535022	0.00991206	-1.29205	-0.592216	-0.466864	0.501882	-0.227518	-0.650344	-0.175932
AABM16_08595	Mcat_A	RNase_adapter_RapZ	1.20886	0.612478	1.47427	-1.28915	-0.282571	-1.56395	-1.36314	-2.09566	-1.00391	0.379811	1.1123	1.4945	0.966505	0.569397	1.12581	-0.234647	0.118082	-0.678794	-0.238063	-0.338689	0.180342	0.597501	-0.251226	-0.500059
AABM16_08605	Mcat_A	3-methyl-2-oxobutanoate_hydroxymethyltransferase	0.71125	0.548425	1.31188	-0.789749	-0.15344	-1.03818	-1.41512	-2.08395	-1.53614	0.476979	0.15041	1.348	1.26902	1.08124	1.5653	-0.448565	0.419499	-0.285758	-0.745763	-0.771911	-0.422016	0.886669	0.249982	-0.328041
AABM16_08615	Mcat_A	polynucleotide_adenylyltransferase_PcnB	0.633251	0.362381	0.991916	-0.33668	0.373814	-0.399071	-1.8821	-2.30179	-2.24379	0.602578	0.348553	1.0596	1.1704	1.18968	1.13043	-0.412942	0.340274	0.136665	-0.648557	-0.525725	-0.183953	0.669685	0.101981	-0.176588
AABM16_08620	Mcat_A	ComEA_family_DNA-binding_protein	1.24982	1.05921	0.904204	-1.28477	-0.527455	-0.914136	-1.32515	-1.74691	-0.933653	1.0923	1.52184	1.46521	1.11487	1.11091	0.940041	-0.313696	-0.838479	-0.611962	-0.370097	-0.416187	-0.139003	-0.10138	-0.262205	-0.673327
AABM16_08625	Mcat_A	nucleoside_triphosphate_pyrophosphohydrolase	1.2703	0.907886	0.297213	-1.29245	-0.838758	-0.901477	-1.23183	-1.91351	-0.8492	1.03916	0.936143	1.55717	1.18772	0.936041	1.62238	-0.566322	-0.142475	-0.256235	-0.524446	-0.914704	0.0569521	-0.00506602	0.310431	-0.684921
AABM16_08660	Mcat_A	site-specific_tyrosine_recombinase_XerD	1.12393	1.21904	1.62094	-0.544288	-0.536132	-0.895059	-1.52165	-1.94735	-1.46899	0.760307	1.26468	1.37703	0.717806	0.923667	0.856638	-0.284611	-0.277063	-0.52449	0.035215	-0.614662	0.249893	-0.298418	-0.432204	-0.804234
AABM16_08665	Mcat_A	sulfurtransferase_TusA	1.1748	1.06328	1.16834	-1.79563	-0.334311	-1.30896	-0.518161	-1.69403	-0.599351	0.88772	1.79031	1.23862	0.898677	0.538077	0.78222	0.229594	-1.13761	-0.704926	0.100876	0.074379	0.137831	-0.745751	-0.877979	-0.368009
AABM16_08680	Mcat_A	YqgE/AlgH_family_protein	0.334528	0.972518	1.63554	-0.282059	0.0379122	-0.517336	-1.49372	-2.52552	-2.27939	0.139458	0.716596	0.62043	1.1302	1.11657	0.709944	0.0155144	0.641776	0.150254	-0.34865	-0.340358	0.0287541	0.340888	-0.568438	-0.235417
AABM16_08685	Mcat_A	DNA_repair_protein_RecN	0.811363	1.2632	1.63421	-0.486293	0.109051	-0.655905	-1.65261	-2.59787	-2.15746	0.230236	0.979872	0.706562	0.399626	0.738838	0.469257	0.0653814	0.161983	0.12883	0.250627	-0.0709341	0.397647	0.192555	-0.673933	-0.244237
AABM16_08750	Mcat_A	hypothetical_protein	2.13682	0.933776	0.907089	-1.6936	-0.596528	-0.907623	-0.00887035	0.230147	-0.277323	1.45855	0.618084	1.32654	1.4675	-0.47137	0.545133	-0.910587	-1.15714	-0.917852	-0.543467	-0.887741	-0.0483275	-1.23391	0.016592	0.0141029
AABM16_08760	Mcat_A	metal_ABC_transporter_substrate-binding_protein	0.800067	1.40018	1.76139	-0.647432	0.863132	-0.606281	-1.17684	-2.62284	-1.16686	0.474936	1.33332	0.378735	0.163417	0.431031	0.678476	0.440092	-0.459585	-0.283614	0.326098	0.50709	-0.145975	-0.556216	-1.36438	-0.527946
AABM16_08770	Mcat_A	metal_ABC_transporter_permease	1.00185	0.835468	1.40019	-0.266699	0.165953	-0.446249	-1.75719	-2.09905	-1.88684	0.781397	0.443734	1.01418	1.05246	1.36728	1.14176	-0.458158	0.202416	0.0574219	-0.563237	-0.644329	-0.206848	0.0440704	-0.323075	-0.856499
AABM16_08800	Mcat_A	restriction_endonuclease_PLD_domain-containing_protein	0.39706	0.172023	0.449811	-0.188721	0.0610144	0.03658	-2.3663	-2.27221	-1.78345	0.705507	0.293295	0.357691	1.63892	1.18694	0.962626	0.159534	0.82237	0.790459	0.106211	-0.603726	-0.103711	0.292832	-0.0709065	-1.04385
AABM16_08880	Mcat_A	DNA-processing_protein_DprA	1.15774	0.996493	1.08652	-0.976737	-0.306796	-0.520996	-1.5904	-1.80733	-1.62716	1.1818	1.47281	1.11495	0.866904	1.03779	1.0536	-0.312983	-0.715627	-0.112529	0.20152	-0.67194	0.0272438	-0.364567	-0.498775	-0.691531
AABM16_08935	Mcat_A	50S_ribosomal_protein_L34	1.65538	-0.219363	1.31559	-1.10827	-0.256718	-0.490142	-0.876378	-0.991873	-0.535125	1.45242	1.35146	0.915663	2.17855	-0.636708	1.27195	-0.897816	-0.183659	-0.624547	-0.588317	-0.958151	-0.307301	-0.517996	-0.304483	-0.644165
AABM16_00045	Mcat_A	type_III_PLP-dependent_enzyme	-1.39059	-1.24182	-1.71707	1.34519	0.40333	1.27603	0.838296	1.39159	1.14685	-0.720718	-1.51202	-1.08704	-0.808353	-0.736827	-1.20595	0.388687	0.697427	0.732018	0.578202	0.490262	0.131679	0.0143428	0.748895	0.237592
AABM16_00065	Mcat_A	D-amino_acid_dehydrogenase	-1.10489	-0.773163	-1.35755	-0.072707	0.368925	0.485995	1.76498	1.65819	1.75541	-0.603629	-0.575848	-0.989617	-1.34802	-1.32037	-1.29295	0.57233	-0.194715	-0.0154044	0.656141	1.26941	0.279215	-0.0256113	0.0800067	0.783884
AABM16_00085	Mcat_A	hydroxymethylbilane_synthase	-1.48735	-0.584995	-1.58727	0.969503	0.392607	0.995534	1.45337	1.61	1.236	-1.23836	-1.47068	-1.05527	-0.858876	-0.975964	-0.990506	0.630169	0.373563	0.413477	-0.241914	0.26302	0.379812	0.484903	0.442372	0.846851
AABM16_00115	Mcat_A	type_I-F_CRISPR-associated_endonuclease_Cas1f	-1.42496	-0.938985	-1.25352	1.10827	-0.575016	1.03083	1.35094	1.53438	1.62985	-1.26161	-1.08036	-1.17839	0.186817	-1.20858	-0.232734	0.103375	0.818023	0.229719	-0.206339	-0.205164	-0.751148	0.99586	0.894588	0.434159
AABM16_00130	Mcat_A	type_I-F_CRISPR-associated_protein_Csy2	-0.318209	-1.29782	-1.47594	-0.490311	-1.03314	-0.970517	1.37813	1.83302	2.33781	-0.728359	-0.483693	-0.0444471	-0.69023	-0.7737	-0.813539	0.228791	-0.0511042	-0.124093	-0.0239239	0.453984	0.551312	0.240877	1.52548	0.769634
AABM16_00150	Mcat_A	thioesterase_family_protein	-1.3044	-0.498299	-0.722839	1.15574	-0.189407	0.31536	1.29433	1.71887	1.582	-1.32112	-1.58743	-0.951836	-1.29869	-0.94659	-1.03079	0.352005	0.503704	-0.0374609	-0.0182132	0.305028	-0.103514	0.763088	1.03414	0.986328
AABM16_00200	Mcat_A	carboxymuconolactone_decarboxylase_family_protein	0.239012	-0.349767	-1.01489	0.191002	-1.56906	1.32631	1.09492	2.19934	1.69909	0.1758	0.857229	-0.571062	0.0602911	-0.937899	-0.176646	0.569709	-1.16509	-0.839146	0.4496	0.376918	-0.174608	-1.91964	-0.155909	-0.365501
AABM16_00225	Mcat_A	PLP-dependent_transferase	-0.615692	0.388723	-0.976076	0.147342	0.81374	0.482282	1.47189	1.90167	1.62692	-0.353223	-1.08864	-0.725661	-1.01857	-0.558681	-1.79093	1.13928	-1.29554	-0.00195052	0.500755	0.661142	0.551307	-1.21904	-0.421966	0.380919
AABM16_00255	Mcat_A	TraR/DksA_family_transcriptional_regulator	-0.53941	-1.01198	-1.48873	0.309039	0.0967128	0.822109	1.42508	1.84737	2.21166	-0.452398	-0.373351	-1.2498	-0.795156	-1.79404	-0.893055	0.279836	0.108233	-0.208132	0.65456	0.881443	0.187401	-0.490291	0.0462819	0.426611
AABM16_00280	Mcat_A	two-component_system_response_regulator_OmpR	-1.49956	-0.772054	-1.5624	1.14168	0.225239	0.766841	1.48841	1.91954	1.16716	-0.981572	-1.806	-0.698735	-0.868732	-0.624747	-0.940547	0.194984	0.628442	0.314342	-0.073107	0.255605	-0.0397975	0.476339	0.41473	0.873942
AABM16_00285	Mcat_A	Tex_family_protein	-1.42483	-0.935107	-1.23219	1.0565	0.334561	0.580001	1.24998	1.67441	1.1362	-1.13848	-1.97822	-0.592164	-0.356938	-0.895186	-0.94688	0.110942	0.594734	0.173546	-0.388845	-0.0624923	-0.149065	1.08809	1.09881	1.00263
AABM16_00295	Mcat_A	citrate_synthase	-0.935436	-0.417008	-1.027	0.00828076	-0.616761	0.354376	0.319682	0.29145	1.16597	-0.42016	0.433588	-1.15504	-1.77034	-1.35073	-1.25947	1.2105	-0.547713	0.0722982	1.69351	2.09094	1.11234	0.0226096	0.150307	0.573809
AABM16_00345	Mcat_A	hypothetical_protein	-0.946452	-0.260522	-1.55983	0.216369	-0.913661	0.421403	1.28528	0.439967	2.1141	-0.774304	0.824997	-1.6446	-1.00202	-0.981343	-0.590593	0.939474	-0.505277	0.297519	1.30407	1.52372	0.342733	-0.0238094	-0.7189	0.211676
AABM16_00365	Mcat_A	M3_family_metallopeptidase	-0.185464	-0.481484	-1.49732	0.45492	-0.85036	0.971619	1.2189	2.25413	2.27086	0.0190164	0.221887	-0.561249	-0.846927	-0.88716	-0.272972	0.534039	-0.983308	-0.601556	0.0767507	0.35377	0.413595	-1.72993	0.188381	-0.0801356
AABM16_00440	Mcat_A	ATP-dependent_DNA_helicase_RecG	-1.49917	-0.234586	-1.40574	1.27965	0.660147	1.20888	1.29857	1.33088	1.10487	-1.47951	-1.75349	-0.534874	-0.744569	-1.48134	-0.862796	0.859467	0.456041	0.135655	0.360183	0.286331	0.113064	0.296604	0.255204	0.350517
AABM16_00510	Mcat_A	amino-acid_N-acetyltransferase	-0.763599	-0.504	-1.22561	0.166801	0.162421	0.876048	1.83009	1.63702	2.40796	-0.454453	-0.601328	-1.15938	-1.32872	-1.16984	-1.38418	0.0741363	-0.143281	-0.332209	0.393307	0.708168	0.302789	-0.0578209	0.313931	0.251746
AABM16_00565	Mcat_A	Sec-independent_protein_translocase_subunit_TatA	-1.64265	-0.801541	-1.68627	1.22924	0.365996	1.15018	0.780218	1.20162	0.702256	-1.19411	-1.47008	-1.1304	-1.07711	-0.752522	-1.08729	0.91872	0.503791	0.909054	0.501591	0.416138	0.528917	0.465722	0.574848	0.593672
AABM16_00600	Mcat_A	formylglycine-generating_enzyme_family_protein	-0.531559	-0.483021	-2.156	0.159481	0.7935	0.830131	0.571628	0.725872	2.0836	0.522754	0.537057	-1.34697	-0.731454	-0.690466	-1.22498	0.350283	-0.170403	-0.290277	0.746035	1.17627	1.09015	-1.01081	-1.36136	0.410551
AABM16_00605	Mcat_A	SCO_family_protein	-0.673579	0.519359	-2.03596	0.104922	0.113837	0.799629	1.46154	1.63242	2.52676	0.0734807	-0.0690848	-1.33983	-0.420808	-0.952458	-0.815263	0.417092	-0.57949	-0.571951	0.00873152	0.256792	0.295915	-0.515505	-0.96805	0.731497
AABM16_00675	Mcat_A	ATP-binding_protein	-1.1503	-0.640879	-0.882649	0.872303	0.0269507	0.164817	1.87358	2.50423	1.66518	-0.736338	-1.53634	-0.956888	-1.09439	-0.761097	-0.108025	-0.06187	0.05575	0.328021	-0.58599	-0.392389	-0.0742434	0.164085	0.582479	0.743998
AABM16_00725	Mcat_A	CoA_pyrophosphatase	-1.21077	-0.842976	-1.0378	1.06379	0.333712	0.837418	1.2627	1.88219	1.3891	-1.16496	-1.51567	-1.10354	-1.36232	-1.01085	-1.03954	0.579277	0.246949	0.278737	0.330702	0.438642	-0.103477	0.337597	0.771311	0.639773
AABM16_00765	Mcat_A	heme_exporter_protein_CcmD	-1.39566	-1.04779	-1.12012	1.74724	0.248256	1.00828	1.03243	1.62847	1.35708	-1.55299	-1.63962	-0.936193	-0.322932	-0.523256	-0.6226	0.535075	0.729235	0.609973	-0.181793	0.00447301	-0.596591	0.352648	0.747942	-0.0615729
AABM16_00770	Mcat_A	cytochrome_c_maturation_protein_CcmE	-1.27205	-0.531897	-1.111	1.24181	-0.335824	0.690325	1.47147	1.9708	1.9828	-1.10815	-1.37424	-1.07194	-0.613676	-0.731427	-1.21124	0.527608	0.544461	0.156713	0.290115	0.174361	-0.324088	-0.103748	0.422051	0.316757
AABM16_00810	Mcat_A	ribose-phosphate_pyrophosphokinase	-0.884074	-0.677172	-1.45452	0.125733	-0.21421	0.302106	1.78392	2.03482	2.79043	-0.360227	-0.595982	-0.712837	-0.825701	-0.595854	-0.994362	0.509018	-0.322967	-0.358621	0.204379	0.483546	-0.0766587	-0.64159	0.417233	0.0635968
AABM16_00865	Mcat_A	lytic_murein_transglycosylase	-1.0999	-0.15933	-0.982347	1.14286	0.350383	1.04848	1.51534	1.42798	1.7169	-1.35268	-1.44906	-1.35842	-1.13751	-0.921402	-1.38529	0.498651	0.294607	0.203294	-0.0957799	0.188359	0.121408	0.339634	0.578346	0.515478
AABM16_00870	Mcat_A	peptide-methionine_(S)-S-oxide_reductase_MsrA	-0.486206	-0.454395	-0.981267	0.0891995	-0.0140654	0.521697	1.56248	1.47888	1.96869	-0.816087	-0.557009	-1.36713	-1.83862	-1.25629	-1.52578	0.391623	-0.0382542	-0.0927753	0.735437	0.947173	0.569618	0.0133519	0.361975	0.787757
AABM16_01025	Mcat_A	acyl-CoA_dehydrogenase_C-terminal_domain-containing_protein	-0.657071	-0.634448	-0.875111	1.34112	-0.19155	1.40832	1.21387	2.36577	1.41446	-1.00632	-1.17649	-1.16715	-1.20348	-1.08626	-1.07253	0.391749	0.0109957	0.108172	0.1157	0.598316	-0.267497	-0.312485	0.471724	0.210195
AABM16_01060	Mcat_A	4-hydroxy-tetrahydrodipicolinate_synthase	-1.36873	-0.733745	-0.8844	1.30905	0.510601	1.26566	1.51135	1.70505	1.25878	-1.301	-1.84492	-1.07273	-0.49131	-0.939648	-0.80417	0.378256	0.638568	0.400135	-0.0228357	-0.019577	-0.502934	0.422558	0.538692	0.0473067
AABM16_01085	Mcat_A	hypothetical_protein	-1.35209	-1.11309	-1.70359	0.157592	0.274105	0.489833	1.19018	2.31793	0.586485	-0.0641779	-1.21167	-1.32618	-0.545769	-0.626577	-0.320081	-0.101484	-0.863363	1.5778	0.22813	0.0949408	-0.122569	0.789988	1.16636	0.477284
AABM16_01100	Mcat_A	AAA_family_ATPase	-0.769948	-0.486706	-1.70497	-1.03047	0.188306	0.0150964	0.808975	1.33764	1.17336	0.126255	0.372673	-0.991227	-1.08622	-0.879682	-1.22644	0.666192	-1.36445	0.385198	0.849007	1.71731	0.87877	0.396254	-0.805839	1.43093
AABM16_01220	Mcat_A	sulfite_exporter_TauE/SafE_family_protein	-1.42977	-1.01986	-0.738611	1.16911	0.221552	0.685502	1.33443	1.52999	0.431277	-1.53079	-1.93423	-0.59553	-0.703982	-0.671582	-0.740021	-0.103101	0.820584	0.57595	-0.484132	-0.177132	0.121638	1.47656	1.20834	0.553814
AABM16_01240	Mcat_A	OsmC_family_protein	-1.17449	-1.36955	-1.76162	1.21106	0.530989	1.21304	1.03169	1.37284	1.14359	-0.910231	-1.5402	-1.29	-0.311175	-0.841901	-0.443826	0.390964	0.93501	0.700582	0.248208	0.484177	-0.884204	0.0870254	0.586248	0.59177
AABM16_01265	Mcat_A	orotate_phosphoribosyltransferase	-1.23187	-1.1388	-1.01187	1.38755	0.23425	1.15327	1.24708	1.75458	0.534244	-1.35533	-2.12259	-0.903772	0.179877	-0.694399	-0.503081	0.277298	1.08358	0.653566	-0.584008	-0.395145	-0.118383	0.563828	0.558901	0.43122
AABM16_01270	Mcat_A	glutathione_synthase	-1.55356	-0.774747	-1.00666	1.11183	0.586054	1.04531	1.30521	1.59252	0.923852	-1.52244	-1.96466	-1.08148	-0.519785	-0.888366	-0.50194	0.779563	0.731019	0.55589	-0.0898415	-0.111405	-0.316667	0.655228	0.549802	0.495262
AABM16_01305	Mcat_A	alkyl_hydroperoxide_reductase_subunit_C	-1.27794	-1.18874	-1.51619	0.967973	-0.213172	0.834529	1.21444	1.80042	0.9231	-1.05874	-1.33416	-0.89467	-1.10182	-0.732637	-1.10855	0.0625127	0.480237	0.472496	0.14345	0.4134	0.0883738	0.91847	1.10742	0.999792
AABM16_01315	Mcat_A	alkyl_hydroperoxide_reductase_subunit_F	-1.53638	-1.03031	-1.74047	0.813449	0.09425	0.240817	1.59977	2.15854	1.07077	-1.05538	-1.47992	-0.756717	-0.44508	-0.501496	-0.874966	0.368346	0.456006	0.717843	-0.184024	0.296683	-0.0432977	0.473004	0.3372	1.02137
AABM16_01335	Mcat_A	Fe(3+)_ABC_transporter_substrate-binding_protein	-0.892692	-1.04426	-1.494	-0.479223	-0.491925	-0.204659	1.30645	0.811935	1.38875	-0.743894	0.317755	-1.33663	-1.5369	-1.15726	-0.834797	0.847866	0.140542	0.523695	1.22671	1.68576	0.756671	0.0724447	-0.000735927	1.1384
AABM16_01440	Mcat_A	FAD-linked_oxidase_C-terminal_domain-containing_protein	-1.51663	-0.864124	-1.10431	0.982087	0.0162987	0.96873	1.61774	1.72547	1.11338	-1.46022	-1.37438	-1.06401	-1.09539	-0.932159	-0.881236	0.454428	0.675769	0.537142	0.062496	0.404562	0.200161	0.679849	0.502449	0.35189
AABM16_01465	Mcat_A	2%2C3%2C4%2C5-tetrahydropyridine-2%2C6-dicarboxylate_N-succinyltransferase	-1.54459	-0.850376	-1.33519	0.549978	-0.151761	0.469506	1.70575	1.8009	1.73867	-1.05803	-1.34712	-0.995807	-0.687091	-0.967176	-0.888776	0.530687	0.535963	0.113739	0.0558113	0.378524	-0.1481	0.528643	0.720111	0.845729
AABM16_01545	Mcat_A	hypothetical_protein	-1.32844	-0.769963	-1.35027	1.14518	0.378332	1.76015	0.156796	0.117183	0.303116	-0.643463	-1.36032	-1.28273	-1.62301	-0.737714	-0.973927	0.0799151	0.681462	0.948901	0.339814	0.745626	0.680449	1.12342	1.52465	0.0848493
AABM16_01555	Mcat_A	hypothetical_protein	-0.371343	-1.26633	-1.98307	-0.334428	-0.357512	0.646263	1.41982	0.930472	2.42684	0.138694	0.887417	-0.87992	-0.229375	-1.19077	-0.804813	0.123508	-0.0318308	-0.359297	1.07494	1.3608	-0.135121	-0.996662	-0.159775	0.0914858
AABM16_01575	Mcat_A	DUF2628_domain-containing_protein	-1.64989	-0.859184	-1.31143	1.1639	0.227736	0.802591	1.44763	1.68634	1.18306	-1.24422	-1.61655	-1.04658	-0.839062	-0.972004	-0.48562	0.286153	0.681692	0.562219	-0.0665228	0.0312657	-0.0209558	0.805213	0.545453	0.68876
AABM16_01600	Mcat_A	hypothetical_protein	0.39932	-1.46177	-1.27674	-0.0979164	-0.171913	0.572811	1.10862	1.98259	2.17306	0.222289	0.628713	-1.11126	-0.850992	-1.09935	-0.829857	-0.335202	-0.578276	-0.0556299	0.986284	1.08069	0.143281	-1.3585	-0.214728	0.144468
AABM16_01800	Mcat_A	bifunctional_aconitate_hydratase_2/2-methylisocitrate_dehydratase	-1.22838	-0.768689	-1.23932	0.568356	-0.904188	0.310083	0.874427	1.40357	3.08766	-0.154811	0.295327	-1.46717	-0.433052	0.0476045	-1.10957	0.166653	-0.324721	-0.569098	0.266301	-0.0863461	-0.550827	0.433429	1.00106	0.381684
AABM16_01850	Mcat_A	class_1_fructose-bisphosphatase	-1.34224	-0.855264	-1.2718	0.871631	0.389088	0.56608	1.21451	1.66386	0.787107	-1.33764	-1.7407	-1.05446	-0.541794	-1.28581	-0.738019	0.460173	0.861915	0.532475	-0.311282	0.527062	-0.021848	0.920805	0.397306	1.30884
AABM16_01860	Mcat_A	tetratricopeptide_repeat_protein	-0.554504	-0.21049	-1.13854	-0.251432	-0.450843	0.0375129	2.24857	1.75938	2.60491	-0.554537	-0.373072	-0.867734	-1.1819	-0.769261	-0.623881	-0.357514	-0.420837	-0.476592	-0.613331	-0.118381	0.173403	0.483257	0.748112	0.907709
AABM16_01945	Mcat_A	hypothetical_protein	-1.16924	-0.517288	-1.4203	1.49278	0.401047	1.30162	1.07303	1.69157	0.996659	-1.10548	-1.13149	-1.41077	-0.583987	-1.23031	-1.38061	0.628524	0.188721	0.726259	0.381012	0.745583	-0.145216	-0.141527	0.0607366	0.548683
AABM16_01950	Mcat_A	YecA_family_protein	-1.04332	-0.708336	-1.16362	0.505788	0.309826	0.575126	1.93149	2.09533	1.67126	-1.00811	-1.17457	-1.1835	-0.201494	-1.45798	-0.623169	0.267437	-0.0827847	0.156614	-0.223605	-0.0781271	-0.609906	0.390847	0.661817	0.99298
AABM16_01975	Mcat_A	elongation_factor_P	-1.44649	-0.762513	-1.23678	0.899333	0.236292	0.7247	0.830308	1.1613	0.421653	-1.28305	-1.91266	-0.996879	-1.14581	-0.889199	-1.09534	0.509026	0.820235	0.870568	0.117906	0.431602	0.591473	1.18746	1.03465	0.93222
AABM16_01980	Mcat_A	UDP-3-O-acyl-N-acetylglucosamine_deacetylase	0.766145	-0.72365	-0.0826877	0.319315	-0.124225	0.0821476	1.91929	2.35953	2.13361	0.0850087	-0.959729	0.0693435	0.293219	-0.0386347	0.102401	-1.44434	-0.0602228	-0.680388	-1.44952	-0.932943	-0.774473	-0.786648	0.262523	-0.335067
AABM16_02015	Mcat_A	lysophospholipid_acyltransferase_family_protein	-0.502823	-0.785267	-1.66944	-0.235046	-0.462849	-0.306794	1.69844	2.19314	2.08324	-0.252541	-0.539329	-0.612649	0.568635	-0.792414	-0.0963279	-0.594517	0.0887681	-0.394994	-0.590577	-0.749157	-0.74091	0.751235	0.327572	1.6146
AABM16_02040	Mcat_A	NADP-specific_glutamate_dehydrogenase	-0.581352	-1.27617	0.599764	0.130703	-0.587565	-0.409544	1.18137	2.78726	1.09919	0.989455	-1.62971	0.761491	0.777368	0.770377	-0.218103	-0.507333	-0.42059	-0.838544	-0.65721	-0.857793	-0.838422	-0.526096	0.830812	-0.579352
AABM16_02070	Mcat_A	fatty_acid_desaturase	-0.885618	-1.08065	-1.69575	-0.489267	-0.833008	-0.342389	1.88816	2.28903	2.19961	-0.105152	-0.394226	-0.0568835	-0.354561	-0.223089	-0.577748	-0.518884	-0.126489	-0.520218	-0.359117	-0.0581715	-0.20213	0.634673	0.791073	1.02081
AABM16_02120	Mcat_A	3-oxoacyl-ACP_reductase	-1.21271	-0.64025	-0.996009	1.14635	0.436273	1.05196	1.22278	1.48777	1.2132	-1.24249	-1.55985	-1.28343	-1.17368	-1.06515	-1.46082	0.625893	0.650531	0.428377	0.337352	0.672194	0.251653	0.24087	0.399914	0.469281
AABM16_02150	Mcat_A	BCCT_family_transporter	-1.29124	-0.336039	-1.2826	1.27543	1.04369	0.952451	1.44843	1.67342	0.934129	-1.24077	-1.75215	-1.04368	-0.985767	-0.985517	-0.87901	0.382529	-0.076594	0.609033	-0.275748	-0.0543456	0.100106	0.529555	0.419297	0.83539
AABM16_02155	Mcat_A	AI-2E_family_transporter	-1.38341	-0.935376	-1.59551	1.16532	0.559242	1.05759	1.35316	1.6331	1.41628	-1.11404	-1.33399	-1.17991	-1.0111	-0.982315	-0.808985	0.486114	0.410179	0.692348	0.214191	0.222208	0.280559	0.182283	0.358615	0.313454
AABM16_02165	Mcat_A	HIT_domain-containing_protein	-1.33064	-0.728955	-1.43616	1.08003	0.107217	0.973672	1.17383	1.43411	1.11138	-1.12536	-1.14102	-1.25142	-1.37651	-1.18256	-1.1955	0.563859	0.214551	0.59887	0.589517	0.721434	0.282893	0.399335	0.731228	0.786208
AABM16_02305	Mcat_A	carboxymuconolactone_decarboxylase_family_protein	-0.419893	-0.946227	-1.41446	1.69759	-0.230127	1.68669	0.166712	1.95437	1.05005	-0.0300654	-1.16979	-1.07293	-0.300643	-1.25949	0.589313	0.135125	-0.399264	0.641708	-0.705235	0.325666	-0.544252	-1.0951	1.40054	-0.0603052
AABM16_02315	Mcat_A	solute_carrier_family_23_protein	-1.20174	-1.00025	-1.02701	0.759949	0.240161	0.529696	1.69934	1.88569	1.15485	-1.19138	-1.73054	-1.07874	-0.106857	-1.26917	-0.632641	0.111045	0.669909	0.425918	-0.347559	-0.03462	-0.438553	0.804881	0.782384	0.995236
AABM16_02365	Mcat_A	DASS_family_sodium-coupled_anion_symporter	-1.16357	-0.526237	-0.936911	1.00842	0.668832	0.848945	1.37486	1.53851	1.4888	-1.20853	-1.35459	-1.15943	-1.46059	-1.06995	-1.53431	0.590397	0.275401	0.22104	0.299763	0.664918	0.388586	0.240988	0.295956	0.50869
AABM16_02455	Mcat_A	UMP_kinase	-1.18757	-1.0095	-1.03154	1.07081	0.0141703	0.696535	1.70464	2.01506	1.73119	-1.01691	-1.52028	-1.01012	-0.524704	-0.902263	-0.964357	-0.0258171	0.582815	0.108938	-0.307691	0.0817486	-0.218724	0.414793	0.717599	0.581176
AABM16_02505	Mcat_A	sodium-dependent_transporter	-1.22653	-0.941955	-1.34887	0.559157	-0.264811	0.612252	1.43608	1.87628	1.44805	-1.27227	-1.11537	-1.3415	-1.06112	-1.02198	-0.960043	0.620204	0.430161	0.652882	0.227994	0.496815	0.285624	0.572419	0.673929	0.662599
AABM16_02515	Mcat_A	cytochrome_ubiquinol_oxidase_subunit_I	-1.4123	-0.686072	-1.29426	1.24873	0.475326	0.857677	1.3208	1.48162	0.911016	-1.28681	-1.3295	-1.30784	-1.09635	-1.27188	-0.995445	0.64944	0.339299	0.96035	0.338771	0.685593	0.338253	0.143219	0.384731	0.545629
AABM16_02520	Mcat_A	cytochrome_d_ubiquinol_oxidase_subunit_II	-1.63475	-0.527151	-1.11755	1.19732	0.540261	0.65778	1.45388	1.56725	0.865002	-1.39762	-1.50654	-1.33646	-1.27652	-0.65362	-0.81546	0.75043	0.300733	1.09807	0.198315	0.464887	-0.000932729	0.318932	0.347379	0.506373
AABM16_02525	Mcat_A	cytochrome_bd-I_oxidase_subunit_CydX	-1.62145	-0.691365	-1.30466	1.258	0.561234	0.918863	1.07213	1.43753	0.535695	-0.941165	-1.61926	-1.22993	-1.59043	-0.640956	-0.726186	0.413972	0.648665	1.2616	0.142775	0.283345	0.942835	0.376747	0.180244	0.331758
AABM16_02540	Mcat_A	alanine/glycine:cation_symporter_family_protein	-1.17502	-0.613068	-1.30728	0.623093	-0.0971611	0.88608	1.78514	1.94613	1.83337	-1.15413	-1.04986	-1.37157	-0.925277	-0.80662	-1.04792	0.508976	0.116234	0.411692	0.215485	0.292973	-0.233902	0.337796	0.491984	0.332846
AABM16_02560	Mcat_A	NAD(P)H-dependent_oxidoreductase	-0.832512	-0.40453	-1.14104	1.33226	0.611167	1.07464	1.46175	2.6796	0.820198	-0.702413	-1.72606	-0.941842	-1.02277	-0.840922	-0.564661	0.362003	-0.26559	0.626124	0.0644919	-0.114772	-0.0315038	-0.622057	-0.136299	0.314739
AABM16_02600	Mcat_A	phosphoribosylformylglycinamidine_cyclo-ligase	-1.26786	-0.775896	-1.36357	1.04227	0.481338	0.879669	1.60657	1.4945	1.85199	-1.15647	-1.4405	-1.13653	-0.979349	-0.681442	-1.11125	0.283582	0.599128	0.225917	-0.194833	0.245037	0.0283388	0.346616	0.514252	0.508485
AABM16_02635	Mcat_A	HopJ_type_III_effector_protein	-0.530661	0.150563	0.15373	2.12598	0.307971	1.36617	1.24761	2.30715	1.16389	-1.12558	-1.13687	-0.594431	-0.954663	-0.386774	-0.279467	0.373245	-0.073587	-0.265301	-0.323635	0.105163	-1.11054	-1.22657	-0.646706	-0.646694
AABM16_02670	Mcat_A	hypothetical_protein	-1.36217	-0.815301	-1.74316	1.0949	0.54916	1.32392	0.885649	1.12108	1.34959	-0.962318	-1.43229	-1.13046	-0.633012	-0.9214	-1.27421	0.876635	0.620793	0.842743	0.691095	0.823563	-0.0612066	0.0513383	0.339608	-0.234554
AABM16_02690	Mcat_A	2-C-methyl-D-erythritol_2%2C4-cyclodiphosphate_synthase	-1.27872	-0.739895	-1.03746	1.32551	0.649905	0.918438	1.24829	1.67295	1.15449	-1.15939	-1.76369	-1.1761	-0.785319	-1.44228	-0.971103	0.525205	0.658699	0.495884	0.137868	0.286954	0.306245	0.151682	0.271238	0.550595
AABM16_02725	Mcat_A	hypothetical_protein	-1.29506	-0.411195	-1.18708	2.03072	-0.424301	1.86065	0.382069	2.17165	0.388882	-1.00572	-1.73498	-0.722802	-0.344238	-0.464228	-0.252497	1.09033	-0.00347684	0.504306	-0.175192	-0.258142	-0.10353	-0.554761	0.387229	0.121374
AABM16_02745	Mcat_A	iron-sulfur_cluster_assembly_protein_IscA	-1.00108	-0.298144	-1.29359	0.749848	0.193293	1.14679	1.8687	1.80863	1.87471	-1.39115	-0.968765	-1.14347	-1.10317	-0.915315	-0.830295	0.353595	0.170142	-0.221718	-0.089014	0.107724	-0.344833	0.524916	0.102168	0.700027
AABM16_02960	Mcat_A	bifunctional_demethylmenaquinone_methyltransferase/2-methoxy-6-polyprenyl-1%2C4-benzoquinol_methylase_UbiE	-1.4654	-0.701179	-1.10899	1.27867	0.746586	0.947013	1.51008	1.36168	1.50947	-1.29283	-1.88872	-1.06927	-0.581986	-0.887947	-0.732606	0.379636	0.698496	0.403464	-0.137368	-0.00454124	-0.339485	0.503246	0.537443	0.334546
AABM16_02965	Mcat_A	superoxide_dismutase_[Mn]	-0.413985	-0.605245	-0.716508	0.849448	-0.380001	0.977619	1.79757	2.4697	2.41527	-0.400486	-0.51685	-0.766779	-0.598098	-0.859339	-1.05519	-0.11001	-0.153644	-0.868796	0.112836	0.129155	-0.476306	-0.82481	0.0708318	-0.0763802
AABM16_02995	Mcat_A	divalent_metal_cation_transporter	-0.986732	-0.16696	-1.21366	2.4954	0.481868	2.10024	0.0628894	0.565418	0.692379	-1.4552	-0.974417	-1.20207	-0.825431	-0.688545	-1.30975	0.614861	0.562447	0.563567	0.535156	0.379092	-0.0816389	-0.0238035	0.0152188	-0.14032
AABM16_03050	Mcat_A	YceI_family_protein	-0.682516	-0.905266	-1.08975	0.27947	0.549726	0.5569	1.18613	1.61169	1.38039	-0.496064	-0.39115	-1.55831	-0.665282	-1.83596	-1.18394	1.05271	-0.177393	0.339959	1.09827	1.24313	0.399805	-1.05558	-0.350289	0.69331
AABM16_03125	Mcat_A	CidA/LrgA_family_protein	-1.51544	-0.554548	-1.14222	1.33397	0.384833	1.07952	0.855682	1.13348	0.883961	-1.42379	-1.49722	-1.30811	-1.12	-1.11317	-0.958774	0.576099	0.379884	0.583695	0.0332368	0.308141	0.15211	1.05869	0.965384	0.904589
AABM16_03130	Mcat_A	LrgB_family_protein	-1.36115	-0.670799	-1.38381	1.38228	0.262396	1.26569	0.633236	0.941857	0.989066	-1.17535	-1.0503	-1.57363	-1.34119	-1.02991	-1.10995	0.479742	0.17002	0.642851	0.321707	0.476343	0.229855	0.9181	1.08529	0.897658
AABM16_03140	Mcat_A	protease_HtpX	-1.17243	-0.623297	-1.10352	1.57916	-0.278524	1.34801	0.908868	2.12979	0.668135	-1.26046	-1.752	-0.827965	-0.964425	-0.775936	-0.839043	0.569086	0.147726	0.353325	-0.278398	0.0716981	0.0158978	0.371879	1.06165	0.650766
AABM16_03160	Mcat_A	bifunctional_peptide-methionine_(S)-S-oxide_reductase_MsrA/peptide-methionine_(R)-S-oxide_reductase_MsrB	-0.585357	-0.19705	-1.14881	0.370922	0.129156	0.326637	2.00174	2.12231	2.64433	-0.531706	-0.494363	-0.847194	-0.877979	-0.935605	-0.825546	0.445171	-0.59243	-0.463276	0.236357	0.314308	-0.205171	-0.961303	-0.155132	0.229984
AABM16_03190	Mcat_A	mechanosensitive_ion_channel_family_protein	-1.41841	-0.207751	-0.929043	1.31069	0.225258	0.886907	1.41551	1.39152	1.34146	-1.39646	-1.30521	-1.25895	-1.5473	-0.766918	-1.38871	0.496607	0.491089	0.434178	0.385521	0.531825	0.115028	0.420711	0.242516	0.529926
AABM16_03220	Mcat_A	pyridoxamine_5'-phosphate_oxidase	-1.44754	-0.757615	-1.06777	1.17457	0.248999	0.765886	1.41768	1.81156	1.3751	-1.2581	-1.62318	-1.07291	-1.09481	-0.867732	-1.04713	0.595674	0.653483	0.506581	0.133849	0.229228	0.39229	0.226132	0.360248	0.345492
AABM16_03320	Mcat_A	ferredoxin--NADP_reductase	-1.08914	-0.87184	-1.20031	0.966541	0.295871	0.945003	1.48472	1.93741	1.50098	-1.14307	-1.5434	-1.10884	-0.67314	-1.11658	-0.962465	0.248677	0.231561	0.229917	-0.0445714	-0.0514276	-0.259801	0.587145	0.913692	0.72306
AABM16_03410	Mcat_A	tRNA_uracil_4-sulfurtransferase_ThiI	-1.05889	-0.73838	-1.33775	1.29745	0.995567	0.98837	0.99967	1.67449	0.571445	-1.063	-2.44651	-0.796735	-1.04514	-0.772884	-0.524135	0.256642	0.661354	0.934801	0.24015	0.0558135	-0.19886	0.468315	0.409444	0.428776
AABM16_03560	Mcat_A	toxin_C-terminal_domain-containing_protein	-1.52571	-0.252653	-0.957816	0.866959	-0.0498218	1.06543	1.62507	1.92247	0.664248	-1.54445	-1.6188	-0.881953	-0.695507	-1.23724	-0.359073	0.645506	-0.00353144	0.520906	-0.0559738	-0.161622	-0.464058	0.91995	0.980097	0.597577
AABM16_03565	Mcat_A	barstar_family_protein	-1.34988	-0.932142	-0.835886	0.819785	-0.0423405	0.873593	1.46655	2.01478	0.78946	-1.62735	-1.51537	-0.932105	-0.678523	-0.974872	-1.09645	0.397562	0.685964	0.592578	0.0463549	0.168587	0.0295097	1.19026	0.644154	0.265785
AABM16_03590	Mcat_A	DUF637_domain-containing_protein	-1.53219	-1.35982	-2.25198	0.261858	-0.189501	0.970683	0.591677	1.24982	0.0519621	-0.414137	-1.09028	-1.26647	1.14953	-0.513217	-0.669297	0.480928	0.525584	1.62565	0.23023	0.129914	-0.51908	0.899823	1.07618	0.562135
AABM16_03610	Mcat_A	hypothetical_protein	-0.604391	-1.00175	-1.39647	0.0854981	-0.106531	0.685146	1.70389	2.09563	2.4076	-0.454267	-0.199173	-1.24913	-0.101253	-1.94215	-0.262902	0.164537	-0.0469392	-0.12057	0.227566	0.300681	-0.325659	-0.224394	0.0505108	0.314515
AABM16_03650	Mcat_A	hypothetical_protein	-0.884485	-1.82571	-2.11506	0.844306	0.276431	1.38066	0.183384	1.70159	0.349727	-0.792948	-1.19162	-0.202176	-1.18772	-0.797048	-0.743968	0.526307	0.0818908	0.856228	0.809162	0.656611	0.491932	0.342547	1.23003	0.0099361
AABM16_03730	Mcat_A	biopolymer_transporter_ExbD	-1.68623	-0.362363	-1.48148	0.930933	0.64841	0.851011	1.45841	1.00443	0.9634	-1.51839	-1.96663	-0.932705	0.215217	-0.724513	-0.414066	0.455583	0.744426	0.788934	-0.326173	-0.37582	-0.579331	1.14082	0.481288	0.684838
AABM16_03880	Mcat_A	alpha/beta_fold_hydrolase	-1.21189	-0.976861	-1.00253	0.837055	-0.633175	0.566425	1.30821	2.05764	0.929929	-1.03951	-1.52123	-0.805455	0.00464841	-1.41937	-0.295388	0.167815	0.525668	0.00882223	-0.351868	-0.341108	-0.410386	0.879934	1.34871	1.37392
AABM16_03895	Mcat_A	NAD(P)H-dependent_glycerol-3-phosphate_dehydrogenase	-1.60482	-0.730479	-0.803787	1.36486	-0.461165	0.794785	1.21506	1.82038	1.09103	-1.46966	-1.58591	-0.948484	-1.00978	-0.368283	-1.03511	0.484425	0.611522	0.519407	0.00418203	-0.105563	0.044217	0.804376	1.0589	0.309899
AABM16_03945	Mcat_A	YbaB/EbfC_family_nucleoid-associated_protein	-0.342081	-1.17404	-0.766265	-0.188175	-0.130114	0.253209	1.25789	1.73443	1.39698	-0.464074	-0.12355	-0.68911	-1.69455	-1.65909	-1.43026	0.212994	0.231029	-0.298096	1.10061	1.4545	1.41961	-0.266113	-0.284969	0.449223
AABM16_04025	Mcat_A	beta-ketoacyl-ACP_synthase_III	-0.14078	-0.425676	-0.756228	0.168006	-0.451273	-0.0812788	2.1821	2.5709	2.19131	-0.523908	-0.702834	-0.738601	-0.917793	-0.803201	-1.02763	-0.753099	-0.14228	-0.427381	-0.428393	0.0680111	-0.155588	0.0471202	0.312633	0.935861
AABM16_04075	Mcat_A	MarC_family_protein	-1.08073	-1.207	-1.14053	1.12381	-0.102928	1.14336	1.43961	1.82859	1.41204	-1.15357	-1.28841	-1.28857	-0.420805	-1.01052	-0.363302	-0.138831	0.644789	0.298063	-0.265379	-0.0984321	-0.717661	0.844545	0.972377	0.569484
AABM16_04105	Mcat_A	DNA_polymerase_III_subunit_epsilon	-1.023	-0.643213	-0.834695	0.580741	0.268569	0.601084	1.92529	1.88842	1.48655	-1.15936	-1.5118	-1.10028	-1.05716	-1.42521	-0.928626	0.105345	0.641265	0.0573776	0.087654	0.340598	-0.0635363	0.51695	0.358889	0.888162
AABM16_04125	Mcat_A	phosphoribosylamine--glycine_ligase	-1.20036	-0.699336	-0.877371	1.44298	0.283867	1.06977	1.4668	1.72075	1.50292	-1.31698	-1.5365	-1.11751	-0.646826	-1.25225	-1.06019	0.118302	0.595681	0.253467	-0.170682	0.143359	-0.0925518	0.47329	0.60374	0.29564
AABM16_04175	Mcat_A	2-oxo_acid_dehydrogenase_subunit_E2	-0.555403	0.0232256	0.171754	-0.380499	0.350412	-0.902607	2.53999	1.17631	2.54004	-0.229505	0.428915	-0.537954	-0.816713	-0.37358	-0.798618	-0.138739	0.113884	-0.948259	0.536337	0.189419	0.0991216	-0.743256	-1.86795	0.12367
AABM16_04275	Mcat_A	YoaK_family_protein	-1.14691	-1.03842	-1.34604	1.09896	0.191064	1.11816	1.32014	1.94721	1.39539	-1.02121	-1.23267	-1.38147	-0.789266	-1.19031	-0.990094	0.521363	0.44129	0.52751	0.371828	0.314483	0.112127	-0.034179	0.367111	0.443917
AABM16_04280	Mcat_A	pitrilysin_family_protein	-0.620154	-1.09891	-1.14223	-0.481233	-0.999155	-1.0881	1.34636	1.49605	2.09752	-0.524019	0.307458	-0.683593	-1.5479	-0.570355	-0.909324	0.500848	-0.398499	-0.22435	0.644182	0.80876	0.750411	0.0485358	0.876473	1.41121
AABM16_04285	Mcat_A	pitrilysin_family_protein	-0.927133	-0.603579	-0.977112	0.0836285	-0.586059	-0.272384	1.59973	1.67288	2.11976	-1.07553	-0.462066	-1.1195	-1.24882	-1.38568	-0.888227	0.731886	-0.0431565	-0.320855	0.444185	0.654909	0.297608	0.276258	0.729114	1.30014
AABM16_04295	Mcat_A	signal_recognition_particle-docking_protein_FtsY	-1.20185	-0.817775	-0.935381	1.46088	0.505017	1.2554	1.23408	1.51992	1.10602	-1.3394	-1.74481	-1.29124	-0.653683	-1.18889	-0.951638	0.316667	0.840285	0.477456	0.0778163	0.199305	-0.215922	0.458298	0.499199	0.390252
AABM16_04560	Mcat_A	PD40_domain-containing_protein	-0.859075	-0.697151	-1.70506	-1.34529	-0.990761	-1.20683	1.46553	1.5168	2.31675	0.634094	0.509224	-0.0545022	-0.494046	0.203151	-0.469389	0.629014	-1.07684	0.0321011	0.737468	0.591609	0.303667	-0.864038	0.352635	0.470941
AABM16_04615	Mcat_A	entericidin_A/B_family_lipoprotein	0.812001	-1.58708	-0.0177669	-0.862839	-0.349944	-0.646704	0.621888	1.63965	2.08478	1.11175	0.650439	-0.273062	1.15099	-2.0987	-0.322497	-1.23387	-0.0608452	-0.920883	0.368793	0.310411	-0.645995	-0.453046	0.191262	0.531262
AABM16_04695	Mcat_A	Na+/H+_antiporter_NhaC_family_protein	-1.06935	-0.393847	-0.654922	0.768906	-0.0491629	1.07429	1.6621	1.5335	1.53634	-1.41215	-1.17692	-1.54829	-0.945234	-1.07804	-1.36613	0.377381	0.32826	0.227075	0.31606	0.328835	-0.554171	0.757748	0.850435	0.487289
AABM16_04820	Mcat_A	bacterioferritin	-0.573624	-0.538193	0.0772013	0.348047	-0.425264	-0.118761	1.78833	2.83875	0.581861	-0.285282	-1.45073	0.535312	0.752721	-0.703197	-0.242343	-0.979065	-0.380187	-0.669641	-1.30584	-0.642915	-1.05652	0.973224	0.894214	0.581902
AABM16_04845	Mcat_A	bifunctional_methylenetetrahydrofolate_dehydrogenase/methenyltetrahydrofolate_cyclohydrolase_FolD	-1.19439	-0.835785	-1.53282	1.04818	-0.163338	0.873563	1.29953	1.75606	1.56038	-1.11463	-1.30843	-0.889796	-0.861177	-1.13469	-1.12533	0.155923	0.419002	0.18474	-0.0822487	0.158103	0.383136	0.668659	0.97385	0.761508
AABM16_04880	Mcat_A	23S_rRNA_pseudouridine(1911/1915/1917)_synthase_RluD	-1.31858	-0.284925	-0.761924	1.12039	0.442254	1.26842	1.81971	1.5766	1.38548	-1.457	-1.59287	-1.16686	-0.733174	-1.11486	-0.679828	0.177016	0.558452	0.0694112	-0.280782	-0.182463	-0.423895	0.761896	0.361004	0.456541
AABM16_05040	Mcat_A	type_I_glutamate--ammonia_ligase	-0.905603	-0.604748	-0.857928	1.17682	0.438531	1.09683	1.25139	1.56095	1.4583	-1.06761	-1.36843	-1.46455	-1.49843	-1.16247	-1.40354	0.255763	0.349269	0.360094	0.35017	0.617596	0.145259	0.235923	0.588707	0.447701
AABM16_05045	Mcat_A	DUF4149_domain-containing_protein	-1.21364	-0.798606	-1.261	0.551379	0.222043	0.7839	1.6096	2.14637	1.83539	-1.00116	-1.28737	-1.31499	-0.39376	-0.92362	-0.486003	0.38533	0.0901436	0.229659	-0.0477529	-0.615006	-0.486733	0.637884	0.629225	0.708726
AABM16_05070	Mcat_A	glycosyltransferase_family_4_protein	-1.61616	-0.443406	-1.31991	1.39961	0.620828	1.28141	1.26146	1.70664	1.30637	-1.22857	-1.58499	-1.18531	-0.395957	-0.931641	-0.472016	0.933202	0.0738986	0.439566	-0.149591	-0.216981	-0.305755	-0.00429418	0.41123	0.420375
AABM16_05210	Mcat_A	peptide-methionine_(R)-S-oxide_reductase_MsrB	-1.21118	-1.00212	-1.48616	0.824125	0.408548	0.82245	1.58976	1.79412	1.32461	-1.04248	-1.40818	-1.21861	-0.263802	-1.3336	-0.580479	0.219847	0.472183	0.40312	-0.0610089	0.133949	-0.594459	0.597832	0.591019	1.02052
AABM16_05270	Mcat_A	hypothetical_protein	-1.19709	-0.593136	-1.4537	1.32232	1.02027	1.27697	0.82619	1.04338	0.232711	-1.38679	-1.7909	-1.26813	-0.977382	-0.490056	-1.10092	0.680529	0.469251	1.35564	0.572045	0.191077	-0.238155	0.547751	0.548719	0.409402
AABM16_05315	Mcat_A	type_II_toxin-antitoxin_system_HicB_family_antitoxin	-1.13804	-0.996322	-0.879475	1.67968	0.639274	1.4132	-0.0397701	1.78901	0.489739	-0.522768	-1.66543	-1.282	-0.874787	-0.652707	-1.55237	0.923414	0.338511	0.716361	0.74666	0.678995	0.195361	-0.543354	0.295913	0.240914
AABM16_05385	Mcat_A	hypothetical_protein	-1.22929	-0.675892	-1.67534	1.26233	0.441908	1.18353	1.0719	1.57309	1.13759	-0.994033	-1.18175	-1.36639	-0.932915	-1.25558	-1.16091	0.606413	0.162359	0.771968	0.488399	0.623284	0.308878	0.0438356	0.256519	0.540106
AABM16_05485	Mcat_A	DNA_cytosine_methyltransferase	-1.29329	-1.40574	-1.53277	0.587787	-0.118647	1.02233	0.978859	1.67576	1.68602	-0.9412	-0.963998	-1.05499	-0.988571	-0.739419	-1.08575	0.588818	0.996489	0.0837363	0.754283	0.970295	-0.302956	0.467566	0.296134	0.319265
AABM16_05535	Mcat_A	DUF3482_domain-containing_protein	-1.02294	-0.218515	-1.31761	0.990976	0.373587	0.679317	1.19842	1.6124	1.72107	-0.646823	-0.236524	-1.1656	-1.26372	-1.24447	-1.07104	1.06122	-0.84204	-0.092428	0.932445	0.825258	0.480646	-1.02537	-0.476185	0.74791
AABM16_05585	Mcat_A	inorganic_diphosphatase	-1.45309	-0.827203	-1.47185	1.05008	0.345781	0.712389	1.08545	1.66521	0.946934	-1.12425	-1.46044	-1.0203	-1.26317	-1.04063	-1.15107	0.697629	0.341234	0.658715	0.462718	0.646175	0.415813	0.398649	0.520675	0.864558
AABM16_05605	Mcat_A	monofunctional_biosynthetic_peptidoglycan_transglycosylase	-1.0815	-0.471633	0.0319887	0.790876	-0.193809	0.661004	1.55852	2.00079	0.780651	-1.32512	-2.00269	-0.790489	-0.790155	-0.540936	-1.18114	-0.149137	0.511188	0.16547	-0.55964	-0.407111	-0.111893	1.47497	1.29223	0.337564
AABM16_05645	Mcat_A	outer_membrane_protein_assembly_factor_BamB	-0.949937	-0.629523	-0.586352	0.934997	0.139776	0.277394	1.7921	2.01286	1.21387	-1.5491	-1.67628	-0.72217	-0.669691	-0.766219	-0.368125	-0.407501	0.410077	0.343423	-0.815539	-0.634589	-0.316656	1.33061	0.912821	0.723755
AABM16_05725	Mcat_A	protease_SohB	-1.22167	-0.193351	-1.34718	2.06317	0.293145	1.78067	1.08799	1.85772	0.632134	-1.01667	-1.68162	-0.719517	-1.06622	-0.157283	-0.398543	0.529525	-0.113523	0.586622	-0.364753	-0.349368	-0.0919	-0.545041	0.457545	-0.0218871
AABM16_05730	Mcat_A	potassium/proton_antiporter	-1.21726	-0.502255	-0.917304	1.05705	0.356112	0.977296	1.68601	1.99039	1.50337	-1.25868	-1.8445	-1.14285	-0.622045	-0.766339	-0.818771	0.340984	0.45752	0.339275	-0.148079	-0.17607	-0.494565	0.437701	0.418895	0.344126
AABM16_05760	Mcat_A	DUF3360_domain-containing_protein	-1.19896	-0.764099	-1.07549	0.469629	-0.535387	0.420495	1.53281	1.93029	1.30979	-1.3412	-0.953079	-1.12216	-1.10722	-0.978001	-1.05371	0.31522	0.0282377	0.335343	0.0574174	0.213234	0.138342	1.16543	1.11555	1.09752
AABM16_05860	Mcat_A	glyceraldehyde-3-phosphate_dehydrogenase	-1.26128	-0.714014	-1.29968	0.770561	0.371733	0.749008	1.47992	1.83186	1.39863	-1.05792	-1.67256	-1.10157	-0.922028	-1.21065	-0.910815	0.445795	0.328461	0.339188	0.0739478	0.355088	-0.122234	0.533315	0.711878	0.883365
AABM16_05870	Mcat_A	hemin_uptake_protein_HemP	-0.237161	-0.99106	-1.12255	-0.175175	-0.797764	0.595885	1.38037	1.48062	1.95939	-0.509412	0.401208	-1.97119	-0.968856	-1.6718	-0.64161	0.45211	-0.207433	-0.200842	1.06732	1.10065	0.169423	-0.0807434	0.211955	0.756669
[truncated: 367 more rows]

## Sheet: NTHi_module_pathways
NTHi_A
[truncated: 50 more rows]

## Sheet: Mcat_module_pathways
Mcat_A
[truncated: 34 more rows]
