# Supplementary material for: Host-pathogen interaction profiling of nontypeable Haemophilus influenzae and Moraxella catarrhalis coinfection of bronchial epithelial cells
Source: mSphere. 2025 Jun 10;10(7):e00242-25. doi: 10.1128/msphere.00242-25 (PMC12306180; doi:10.1128/msphere.00242-25)
Supplement: Table S6 — Complete list of WGCNA gene module data for Human cells and enriched biological pathways (Fig. 4C). [file msphere.00242-25-s0007.xlsx]

## Sheet: WGCNA_H292_A
ID	Gene	Module	A.Hflucel_285_292_S26_R1_001	B.Hflucel_220_357_S32_R1_001	C.Hflucel_201_376_S38_R1_001	H_flu_cell_254_323_S82_L004	hflucellB_279_298_S90_L004	hFlu_cell_335_242_S5_L001	A.HMScel_244_333_S30_R1_001	B.HMScel_208_369_S36_R1_001	C.HMScel_267_310_S42_R1_001	m_cat_cell_266_311_S81_L004	mcatcellB_219_358_S88_L004	mCat_cell_347_230_S4_L001	Mix_cell_323_254_S6_L001	mixcellB_267_310_S92_L004	mix_cell_242_335_S83_L004	A.Mixcel_256_321_S28_R1_001	B.Mixcel_237_340_S34_R1_001	C.Mixcel_280_297_S40_R1_001	H292_a_311_266_S10_L001	H292_b_299_278_S11_L001	H292_c_382_195_S12_L001
ENSG00000002587	HS3ST1	H292_A	0.40555	-0.506099	-0.742583	0.494413	-0.569101	-0.865865	-0.188888	-0.721289	0.195046	1.52619	1.8013	0.714294	-1.09476	0.618465	1.42944	0.880127	0.387207	0.515754	-1.70073	-1.27848	-1.29999
ENSG00000003989	SLC7A2	H292_A	-0.876516	-0.268785	-0.703702	-0.631256	-0.625141	-0.466934	-0.0101275	0.384267	0.131349	0.817297	0.952686	1.18955	1.1311	0.978047	0.528123	0.530026	1.28592	0.909056	-1.63691	-1.83091	-1.78714
ENSG00000007237	GAS7	H292_A	-1.34985	-0.738995	-0.648917	-1.27741	-0.615113	-0.708212	-0.250252	0.92512	0.298463	1.20534	1.03501	1.59067	1.17358	0.637369	0.161899	0.165417	1.03036	1.03416	-0.877273	-1.35454	-1.43683
ENSG00000008735	MAPK8IP2	H292_A	-0.0230558	0.461671	-1.58678	-0.353619	0.385077	0.228475	-0.599339	-1.34664	-0.380512	2.62925	1.80783	1.02153	-0.406929	-0.373091	0.482329	0.305311	0.506295	-0.0162733	-0.910612	-0.979378	-0.851546
ENSG00000011132	APBA3	H292_A	0.269294	0.936377	-0.137959	0.421791	-0.148847	0.19201	0.229861	-1.13932	0.105722	1.48945	1.14376	0.195342	-0.350511	0.582188	1.06573	-0.269199	0.510088	0.407194	-2.88619	-1.21366	-1.40312
ENSG00000015475	BID	H292_A	-0.559033	0.463347	-0.108248	-0.147715	-0.593173	-0.443725	0.41024	0.442192	0.271305	0.891631	1.07582	0.724859	0.643023	0.80136	1.02013	0.921562	-0.0828546	0.455062	-2.25615	-1.91761	-2.01202
ENSG00000020577	SAMD4A	H292_A	-0.145822	0.103978	-0.236421	-0.275217	0.081205	0.134533	-0.161976	0.0848729	-0.117535	1.06818	0.984052	0.772569	0.799102	0.511171	0.687713	0.599479	0.787469	0.782549	-1.80723	-2.3692	-2.28347
ENSG00000021355	SERPINB1	H292_A	-0.523184	-0.381837	-0.298911	-0.00179485	-0.742177	-0.232224	0.289001	0.7335	0.608322	0.296482	0.795174	0.795348	0.758469	0.983379	0.557036	0.898029	0.720127	0.886979	-2.02406	-2.01845	-2.09921
ENSG00000026103	FAS	H292_A	0.240997	-0.070878	0.452785	0.142503	-1.31599	-0.499008	-0.120843	0.134803	-0.25413	1.85208	0.792787	0.934327	-0.682636	1.64205	1.07419	0.130841	0.37948	0.0255813	-1.13481	-1.83603	-1.88809
ENSG00000026508	CD44	H292_A	-1.16197	-0.615842	-1.13648	0.312951	-1.30183	-1.11487	-0.551789	0.62631	0.0522447	0.590638	1.21594	0.654927	-0.770215	1.09884	1.48629	1.06987	1.56176	0.802522	-0.688502	-1.0112	-1.1196
ENSG00000031081	ARHGAP31	H292_A	-0.714039	0.20938	-0.321887	-0.232157	-0.160864	0.216035	0.257758	1.10081	0.569617	0.169816	1.02222	0.778953	1.11329	0.216516	0.0836859	0.382753	1.10625	0.444551	-1.84796	-2.20407	-2.19064
ENSG00000040608	RTN4R	H292_A	-1.72514	-0.526745	-0.532458	-0.415966	-0.92583	-0.15618	0.353387	0.279942	0.43358	-0.812253	1.43739	0.822685	1.70743	0.283856	0.0517485	1.3336	1.05073	0.896172	-1.87583	-0.833722	-0.846395
ENSG00000041982	TNC	H292_A	-0.728302	0.42583	-0.492928	-0.243042	-0.423194	0.24034	-0.176174	0.8535	0.268949	0.513229	0.979275	0.786457	1.02953	0.763905	-0.00641462	0.499948	0.938374	0.74719	-1.24487	-2.34863	-2.38297
ENSG00000042062	RIPOR3	H292_A	0.230723	-0.0983275	-0.440952	-0.368721	-0.263786	-0.844249	-0.294212	-1.20243	0.00821985	2.48422	1.44551	0.545584	-0.647493	0.743843	1.43845	0.941245	0.0450135	-0.0429939	-1.66384	-0.978252	-1.03756
ENSG00000043039	BARX2	H292_A	-1.47265	-0.332831	-0.917638	-0.886256	-1.78469	-0.89391	0.366045	0.604151	0.788549	0.951593	1.92519	1.54287	0.768807	0.790746	0.339	0.453363	0.069932	0.270935	-1.18385	-0.698964	-0.700394
ENSG00000047936	ROS1	H292_A	0.666511	0.509953	-0.160097	-2.03024	-0.35323	0.82586	-0.298341	1.41816	0.147098	0.85162	0.900012	0.751311	1.26535	0.530145	-0.624584	-0.588501	0.0668148	0.209147	-0.302863	-1.57461	-2.2095
ENSG00000048052	HDAC9	H292_A	0.540182	0.197949	0.510459	0.327989	-0.245009	0.0453387	-0.0169638	-0.215141	-0.0709795	1.28925	0.885966	0.364733	-0.0767779	0.917326	1.01587	0.096516	0.505091	0.45964	-2.046	-2.18677	-2.29866
ENSG00000049249	TNFRSF9	H292_A	-0.253689	0.143516	-0.0391458	-0.00312868	-0.443958	-0.407864	-0.517007	0.289817	0.251301	1.6595	1.18743	0.279239	-0.348415	0.949675	1.29992	0.293148	0.728966	0.669605	-1.694	-2.20224	-1.84268
ENSG00000057149	SERPINB3	H292_A	-0.675342	-0.40501	-0.335865	-0.563796	-1.08309	-0.4869	0.978582	1.69314	1.34594	-0.261115	0.0683055	0.800097	1.08713	1.1822	-0.339214	0.957242	0.292729	0.378333	-1.89857	-1.31097	-1.42383
ENSG00000058056	USP13	H292_A	-0.0159947	0.0291056	0.476744	-0.0229379	-0.52449	-0.757507	-0.0841728	0.321718	0.589216	2.22111	1.14162	1.6321	-0.761803	0.709992	0.530445	0.550783	-0.878681	-0.697144	-1.53827	-1.43008	-1.49175
ENSG00000059378	PARP12	H292_A	-0.678138	-0.599905	-0.830738	-1.14896	-0.609975	-0.126914	-0.0575583	0.134337	0.163848	0.547176	1.48841	1.83458	1.74367	0.468583	-0.645067	0.240536	1.41457	0.47437	-1.10402	-1.30154	-1.40726
ENSG00000059728	MXD1	H292_A	0.221882	0.471254	0.410951	0.253929	0.607549	0.410556	-0.125654	0.0865517	-0.289978	0.959254	0.132682	0.127532	-0.030483	0.684993	0.885516	0.456717	0.938116	0.560119	-2.24166	-2.25186	-2.26797
ENSG00000059804	SLC2A3	H292_A	-0.254585	-0.336852	-0.453801	-0.207273	-0.147982	-0.376672	-0.83467	-0.909818	-1.1001	-0.0210026	0.669412	0.657041	1.58389	0.86838	1.18126	1.23396	1.10107	1.56251	-1.25046	-1.44824	-1.51606
ENSG00000064225	ST3GAL6	H292_A	0.0208219	-1.57926	-0.731259	-0.321925	-1.04863	-1.17111	-0.466537	-0.558106	-0.681124	1.05205	1.52141	1.44188	0.575683	1.05822	1.23974	1.34125	0.33781	0.695058	-0.903148	-1.05459	-0.768237
ENSG00000064666	CNN2	H292_A	-0.454758	-0.273618	-0.344631	-0.280703	-0.0378769	0.732585	0.0683502	0.0823221	0.376706	-1.59339	0.644046	0.318691	2.19984	0.0581932	-0.718572	0.751449	1.60725	1.11248	-1.35468	-1.38518	-1.5085
ENSG00000064692	SNCAIP	H292_A	0.157459	0.904905	0.659415	-1.58872	-0.925296	0.432681	0.356275	1.00677	0.427041	0.457127	0.752796	1.43094	1.31478	0.921419	-0.94935	-0.808965	-0.330711	0.0605777	-0.76591	-1.79865	-1.71458
ENSG00000064932	SBNO2	H292_A	0.204594	0.488171	0.0213146	0.425673	0.131551	0.589886	0.35102	-1.15968	0.260797	0.926252	1.05822	0.384128	0.250391	0.361032	0.603999	0.55022	0.504514	0.38998	-2.85764	-1.68067	-1.80376
ENSG00000065320	NTN1	H292_A	-0.797672	0.0752997	-0.265144	-1.00642	-0.524496	-0.0503228	0.528586	0.794959	0.0972719	0.82927	0.929198	1.29151	1.31135	0.776591	-0.0856465	-0.158527	0.710517	0.913991	-1.18546	-2.10009	-2.08476
ENSG00000065923	SLC9A7	H292_A	0.0554214	-1.00354	-0.578984	-0.521577	-0.397047	-0.584975	-1.14746	-0.507592	-0.765003	1.66841	1.11403	1.27794	0.590717	0.966927	1.08318	0.86006	1.23404	0.472496	-0.856552	-1.53727	-1.42322
ENSG00000066583	ISOC1	H292_A	-0.764691	-0.860204	-0.524228	-0.745188	-1.10285	-1.33462	-0.454674	0.244371	-0.0753923	1.50633	1.50093	1.85346	0.692767	0.951383	0.869536	0.598515	0.567103	0.346304	-0.812322	-1.24167	-1.21486
ENSG00000066629	EML1	H292_A	-0.562513	-0.555549	-0.495047	0.707343	-0.922372	-1.28382	-0.102918	0.287165	0.692357	1.041	2.11322	0.568901	-1.37793	0.152174	1.54782	-0.0748633	0.496401	1.05511	-0.631146	-1.5258	-1.12954
ENSG00000067225	PKM	H292_A	-0.799651	-0.377071	-0.75047	0.276861	-0.00882186	-0.658132	-0.196304	-0.067719	0.127341	0.0831972	0.747444	0.0865626	0.66445	0.248431	1.66041	1.17243	1.53221	1.35647	-1.60242	-1.66278	-1.83244
ENSG00000068366	ACSL4	H292_A	-0.78247	-0.0871509	-0.137326	-0.268812	0.382992	0.18346	0.0792535	1.42649	0.317532	-0.409836	0.403474	0.607457	1.4175	-0.121959	-0.0398454	0.842504	1.20716	0.567922	-0.918299	-2.37778	-2.29227
ENSG00000069399	BCL3	H292_A	0.554751	1.11111	0.756172	0.724216	0.338702	0.506634	0.116734	0.228851	0.215578	0.891664	0.681769	-0.195392	-0.294945	0.335904	0.653414	-0.0081208	-0.0280844	0.0802107	-2.50046	-2.03947	-2.12924
ENSG00000069667	RORA	H292_A	-0.356046	-0.696038	-0.602791	-0.564517	-0.0278367	-0.354262	-1.01246	-0.42396	-1.04552	1.12556	0.655182	0.820601	0.986708	0.85275	1.13957	0.954859	1.48079	1.31294	-1.18851	-1.53434	-1.52267
ENSG00000070190	DAPP1	H292_A	-0.110565	0.538025	0.0947006	0.208184	-0.0411413	0.168763	-0.105745	0.535098	-0.0284281	0.929867	0.679935	0.293538	0.226862	0.77757	0.900217	0.386651	0.807492	0.526359	-2.21693	-2.2822	-2.28824
ENSG00000070961	ATP2B1	H292_A	-0.15293	-0.0499384	0.387835	-0.517149	-0.47132	-0.335989	-0.0545724	0.966811	0.502793	0.911817	0.664094	1.45216	0.866755	0.924356	0.13197	-0.470279	0.433569	0.547812	-0.966461	-2.39796	-2.37337
ENSG00000071575	TRIB2	H292_A	-0.976122	-1.18181	-0.746305	-0.682693	-1.52771	-1.47285	-0.194381	-0.0970237	0.250522	1.73685	1.7139	1.55931	-0.41923	0.99952	1.01265	1.02566	0.048094	0.0101014	-0.355915	-0.36952	-0.333047
ENSG00000072110	ACTN1	H292_A	-0.28528	0.329777	-0.258301	-0.278732	0.295588	0.877868	0.454874	0.612136	0.606368	-1.26772	0.521811	0.300833	1.89632	-0.184135	-0.783459	0.723849	0.952487	0.801193	-1.45872	-1.87274	-1.98402
ENSG00000072401	UBE2D1	H292_A	0.750605	-0.865407	1.21765	0.264035	-0.17105	-0.318928	-1.0554	0.588503	-1.06293	1.74843	0.876062	0.620373	-0.485359	0.849114	1.11652	-0.400372	1.20901	-0.787179	-1.02396	-1.53588	-1.53384
ENSG00000073008	PVR	H292_A	-0.942044	0.23925	-0.843955	-0.179414	-0.603832	0.351141	0.310883	-0.0549598	0.349912	0.51873	0.916829	0.209728	0.882266	0.817191	0.603436	0.650683	1.2046	1.27415	-2.31624	-1.56475	-1.82361
ENSG00000074410	CA12	H292_A	-0.539582	-0.944125	-0.863948	-0.330474	-0.750124	-0.778203	-0.0631244	0.427627	0.428052	0.97916	0.788018	0.883722	0.217045	1.11595	1.1012	1.32299	0.394971	1.35694	-1.14697	-1.89388	-1.70524
ENSG00000074590	NUAK1	H292_A	-0.775411	0.623372	-0.150156	-1.0245	-0.141361	0.443439	0.763998	1.93064	0.566376	-0.112721	1.01836	1.06382	1.31589	-0.222678	-1.048	-0.552394	0.708478	-0.188523	-0.492097	-1.87437	-1.85218
ENSG00000074800	ENO1	H292_A	-0.917495	-0.116096	-0.479214	0.27587	-0.528117	-0.73344	0.291028	0.128755	0.659618	-0.132966	0.486704	-0.173283	0.564069	0.803183	1.6638	1.1462	1.27201	1.08225	-1.86687	-1.63337	-1.79263
ENSG00000075624	ACTB	H292_A	-0.853511	0.0509664	-0.176126	0.147507	-0.67686	0.227877	0.00663963	0.547048	0.453579	-0.284342	0.910677	0.410289	1.14972	0.787155	0.457122	0.928278	0.99046	0.954587	-2.22339	-1.79095	-2.01672
ENSG00000076864	RAP1GAP	H292_A	-1.78003	-0.685997	-1.27388	0.111335	-0.891512	-0.521925	0.0620782	-0.0888523	-0.394985	0.644373	1.21502	0.21045	-0.5898	0.656818	1.27962	1.53932	1.73919	1.21277	-1.10853	-0.391438	-0.944018
ENSG00000077782	FGFR1	H292_A	-1.04861	-0.30377	-1.60718	0.0865215	-0.250895	-0.05593	-1.12861	-0.0208236	-0.475233	0.389236	1.23362	0.635553	0.303446	0.110711	0.477054	1.5936	2.53677	0.434385	-0.556592	-1.18636	-1.16688
ENSG00000078081	LAMP3	H292_A	-0.356998	-0.373896	-1.20709	-0.25281	-2.16214	-1.19522	-0.105965	0.27159	-0.117342	1.68666	1.37889	1.55745	-0.535213	1.57798	0.813518	-0.0205225	0.096281	0.633713	-0.716713	-0.51807	-0.454088
ENSG00000080561	MID2	H292_A	-0.706535	-0.768351	-0.583978	-0.338139	-0.910178	0.0612192	-0.0218431	0.437706	0.278759	-0.297302	1.03689	0.805136	1.57379	0.919019	-0.0494298	0.655397	1.53987	1.23283	-1.68025	-1.55492	-1.62969
ENSG00000082497	SERTAD4	H292_A	-0.0550112	0.276786	-0.32579	-0.800254	-0.349022	-0.295035	0.102559	0.763756	0.235196	1.90746	1.26493	1.80236	0.31181	0.444778	0.0154194	-0.72587	0.382044	-0.157915	-0.748799	-1.82937	-2.22003
ENSG00000084110	HAL	H292_A	-0.376094	-1.35714	-0.719053	-1.04891	-1.73489	-1.04761	-0.22736	-0.791831	-0.117655	1.54324	1.49351	2.14392	0.696219	1.19226	0.0567557	0.337898	-0.256704	0.504464	-0.204206	-0.0718092	-0.0150056
ENSG00000084731	KIF3C	H292_A	-1.55651	-0.110276	-0.882296	0.208327	-0.114709	-0.222972	-0.146327	0.419611	0.221149	0.249613	1.29704	0.733668	0.599312	-0.139373	0.785631	1.61819	1.4904	0.343765	-1.00202	-1.93338	-1.85884
ENSG00000087076	HSD17B14	H292_A	-0.264348	-0.42382	-0.926364	-0.813585	-0.0459488	-0.326407	0.0632879	-0.990813	-0.279907	1.9673	1.30473	1.10491	0.595761	0.349742	0.887978	0.887381	0.848956	0.534841	-1.96044	-1.57504	-0.938213
ENSG00000087494	PTHLH	H292_A	-0.893601	0.166617	-0.964708	-0.0384968	-0.742961	-0.319637	-1.20519	0.274702	-0.935024	-0.22199	0.550744	0.295953	1.22481	1.24651	1.14437	1.3957	1.40956	1.19176	-0.483659	-1.51975	-1.5757
ENSG00000089127	OAS1	H292_A	-0.580619	-0.776194	-0.594472	-0.338647	-1.92997	-1.20851	-0.29047	-0.211187	0.219727	1.38146	1.57075	1.60272	0.176722	1.38355	0.94337	0.900678	0.0712669	0.400757	-0.96648	-0.875938	-0.878505
ENSG00000089723	OTUB2	H292_A	-0.521074	-1.71608	0.131283	-0.181666	-1.70898	-0.875183	-0.00578952	-1.13297	-0.40982	0.686987	1.07692	0.682243	0.23263	1.70787	1.36854	1.25218	1.35215	-0.230607	-0.9622	-0.386041	-0.360387
ENSG00000090339	ICAM1	H292_A	0.194416	0.606448	0.144571	-0.016136	-0.0565228	0.206562	0.157451	0.245669	0.174163	1.04348	0.809884	0.510795	0.438067	0.685177	0.70237	0.375674	0.327911	0.346824	-2.42697	-2.19809	-2.27175
ENSG00000091127	PUS7	H292_A	-1.20638	-0.698611	-0.215398	-0.965448	-0.363677	-0.78808	0.497315	0.922924	0.830083	0.164854	0.698081	1.55031	1.57078	0.47708	-0.0237582	0.608466	0.726937	0.876254	-1.64412	-1.52482	-1.4928
ENSG00000091542	ALKBH5	H292_A	-0.718635	-0.780216	-0.501653	-0.0198836	0.190673	-0.677349	-0.767147	-0.329344	-0.394265	0.428732	0.84416	0.00501166	0.841216	0.0199414	1.84334	0.805757	2.02851	1.32607	-1.49743	-1.28315	-1.36434
ENSG00000092964	DPYSL2	H292_A	-0.80929	-0.427452	-0.547238	0.363578	-0.511312	-1.16269	-0.586948	-0.00549497	0.14951	0.852	1.29423	0.431379	-0.162512	0.585296	1.84828	1.1714	1.10636	0.864512	-0.953659	-1.7347	-1.76525
ENSG00000092969	TGFB2	H292_A	0.368543	0.143431	0.419888	-1.25468	-0.13578	0.660032	0.259487	0.661777	0.213902	0.152403	0.484312	0.693693	1.57606	0.815344	-0.459987	0.00188047	0.674259	0.603179	-1.29974	-2.25921	-2.31879
ENSG00000095637	SORBS1	H292_A	-0.952107	-0.541479	-0.981204	-0.767985	-1.23394	-0.877861	-0.314918	-0.670742	-0.74181	2.42639	1.95361	1.66318	-0.28909	0.676892	0.572282	0.439715	-0.179515	0.322333	0.0488363	-0.401213	-0.151372
ENSG00000097007	ABL1	H292_A	-0.745838	0.335467	-0.267313	-0.0567773	-0.152386	0.238436	0.125429	0.522557	0.258419	0.528462	1.39451	0.639274	0.951438	0.084915	0.560799	0.415131	1.07764	0.43707	-2.13178	-2.0478	-2.16765
ENSG00000099822	HCN2	H292_A	-0.053927	0.471088	-0.578367	-0.489703	0.100866	0.530521	-1.03193	-0.22333	0.175216	1.95897	0.705699	0.479184	0.125446	0.855521	0.600501	-0.190731	1.56247	0.309229	-1.50383	-2.01212	-1.79077
ENSG00000099840	IZUMO4	H292_A	-0.895844	-0.589459	-1.28555	-0.381081	-1.07274	-0.697252	-0.32868	-1.11005	-1.18291	0.841604	1.16075	0.871005	0.644905	1.24737	1.16876	1.19748	1.17678	1.38092	-1.13385	-0.500748	-0.511407
ENSG00000099849	RASSF7	H292_A	-0.871938	-0.184257	-0.853807	0.0942886	-0.302859	0.239124	0.443528	-0.904245	-0.0450629	-1.11449	0.768483	0.131385	1.69909	0.302098	0.486941	1.24743	1.56613	1.49969	-1.63709	-1.20736	-1.35709
ENSG00000099942	CRKL	H292_A	0.200705	0.381221	0.563263	0.308962	0.356067	0.205895	-0.139359	0.0922173	-0.182758	0.926297	0.260685	-0.278098	0.0176801	0.738735	1.29989	0.390148	0.885829	0.599002	-2.20103	-2.21551	-2.20984
ENSG00000100311	PDGFB	H292_A	-0.261641	1.09798	-0.0982194	-0.433202	0.240735	0.940851	0.154644	0.604567	0.0911857	-0.132594	1.08004	0.531996	1.36698	0.0246189	-0.385275	-0.282322	1.25795	0.157219	-1.6278	-2.13288	-2.19482
ENSG00000100911	PSME2	H292_A	0.335871	0.316704	0.214318	0.371077	-0.306264	0.0726169	0.498963	0.0556618	0.144947	1.13404	0.529015	0.160221	-0.279994	1.00798	1.0585	0.0416825	0.700269	0.443874	-2.8181	-1.74689	-1.93449
ENSG00000101203	COL20A1	H292_A	0.106226	0.65259	-0.591227	-1.49932	-0.175975	0.537586	-1.29068	-1.02519	-0.908635	2.40515	0.678139	0.659208	0.396241	1.00031	0.346547	-0.625452	0.00596214	1.16263	0.61955	-1.2939	-1.15976
ENSG00000101230	ISM1	H292_A	-0.628151	-1.45046	-0.659741	-0.110812	-0.718941	-1.01727	0.081901	0.607452	1.17122	0.626736	0.970468	1.23536	0.0228985	0.699102	0.829439	0.866256	0.612322	1.31693	-1.20647	-1.37296	-1.87529
ENSG00000101236	RNF24	H292_A	0.339985	-0.0786151	0.0636864	0.232557	-0.20573	-0.224828	-0.128867	-0.151032	-0.309079	0.665262	0.439753	0.23601	0.461507	1.14176	1.32884	0.397899	1.06531	1.01467	-2.36797	-1.9767	-1.94442
ENSG00000101335	MYL9	H292_A	-1.30234	0.230438	-0.854838	-1.02415	-0.071337	0.400253	0.173736	0.800849	0.620574	-1.49622	0.831641	0.569093	2.22659	-0.397717	-1.1861	1.07343	1.0505	0.954848	-0.70594	-0.862684	-1.03064
ENSG00000101347	SAMHD1	H292_A	0.338572	-1.28116	-0.246053	0.330323	-0.645325	-1.58411	-0.77713	0.242911	0.427486	1.28898	1.49047	1.03899	-0.351919	0.60584	1.56031	0.763859	0.53116	0.187889	-0.797822	-1.55854	-1.56473
ENSG00000101577	LPIN2	H292_A	-0.385337	-0.357486	-0.134449	0.22693	-0.251131	0.194861	0.0478189	0.116893	0.0931131	0.125864	0.604833	0.631367	0.879537	0.885961	0.409889	0.897765	0.963084	1.34661	-1.6824	-2.33008	-2.28365
ENSG00000101680	LAMA1	H292_A	-0.628662	-0.581938	-0.522602	-1.48718	-1.02253	-0.632384	-0.213745	0.102065	0.434408	0.935938	0.98519	1.96905	1.62481	1.21476	-0.351339	0.260274	0.5757	0.714229	-0.601246	-1.32563	-1.44917
ENSG00000101773	RBBP8	H292_A	-0.76357	-1.14715	-0.326274	-0.108922	-0.505671	-0.696386	0.104216	1.26415	0.65545	0.403065	0.173727	0.934871	0.42619	1.059	0.55103	1.28906	1.0298	0.781726	-1.18078	-2.08785	-1.85567
ENSG00000101888	NXT2	H292_A	-0.310893	-0.41789	0.0371701	0.0075725	-0.181942	-1.11315	-0.266615	0.985558	-0.566673	1.68799	0.801046	0.743477	-0.569617	0.773475	1.47776	-0.0779791	1.58546	-0.0061343	-1.02537	-1.88593	-1.67732
ENSG00000102007	PLP2	H292_A	-0.990524	-0.537484	-0.601625	0.349304	-1.42207	-0.62999	-0.234022	0.804104	0.0689938	0.044085	0.962874	0.167498	0.176122	1.26723	1.41876	0.691106	1.76122	0.943723	-1.5287	-1.22664	-1.48396
ENSG00000102144	PGK1	H292_A	-1.03296	-0.680512	-0.724644	-0.321528	-0.380956	-0.734311	-0.50667	0.0359731	-0.308577	-0.0154494	0.608825	0.445003	1.3464	0.711693	1.3528	1.5001	1.46567	1.33041	-0.891247	-1.56305	-1.63695
ENSG00000102921	N4BP1	H292_A	0.532641	0.931295	0.535502	0.630405	-0.00804641	0.701573	-0.630559	0.352437	-0.527888	0.952423	0.806615	0.293037	0.0283974	0.689378	0.609763	0.0951571	0.744608	-0.327199	-2.22519	-2.04646	-2.13788
ENSG00000104267	CA2	H292_A	-0.958883	-0.839358	-0.44147	-0.240145	-0.814587	-0.54716	-1.03474	-0.45423	-0.376598	1.00687	1.28374	0.754523	0.62652	1.00893	1.29445	1.69036	1.40807	0.254575	-1.50948	-0.9775	-1.13388
ENSG00000104368	PLAT	H292_A	-0.435024	-0.921162	-0.783869	-0.136565	-1.29657	-0.59753	0.00235449	0.133615	0.568832	0.416642	0.829743	0.962045	0.627452	1.44822	0.753151	1.11298	0.935142	1.1602	-1.73255	-1.51264	-1.53447
ENSG00000104419	NDRG1	H292_A	-1.02572	-0.65225	-1.15069	-0.400792	-0.510676	-0.868984	-1.12339	-0.827998	-1.09307	0.730915	1.08966	0.987444	0.863795	0.669206	1.3176	1.47497	1.43122	1.21996	-0.578553	-0.761677	-0.790966
ENSG00000104626	ERI1	H292_A	0.376527	-1.18225	-0.140759	0.501252	-0.51559	-1.60499	0.213297	0.641731	-0.410444	1.2961	0.833691	0.64254	-1.056	0.914309	1.74565	0.831428	0.596299	0.342336	-0.849629	-1.65058	-1.52492
ENSG00000104765	BNIP3L	H292_A	-0.806444	-0.923353	-0.490086	-0.307926	-0.34768	-0.459379	-0.638632	-0.0225676	-0.78507	-0.0013831	0.515132	0.483635	1.39842	0.883338	1.1171	1.06109	1.83241	1.51451	-1.02515	-1.48869	-1.50927
ENSG00000104951	IL4I1	H292_A	0.484035	0.308905	-0.600245	0.377904	-0.284299	-0.358626	0.150987	-0.024422	-0.0756296	1.33184	1.1136	0.0522054	-0.5931	0.879678	1.40357	1.13852	0.434046	0.0703747	-2.16243	-1.84219	-1.80472
ENSG00000105137	SYDE1	H292_A	-0.899109	-0.544617	-0.601505	-0.200516	-0.33391	0.363454	0.318722	-0.153752	0.278332	-1.03497	0.72273	0.0983765	1.82699	0.262711	0.0618449	0.934037	1.66889	1.55986	-2.11402	-0.999498	-1.21406
ENSG00000105146	AURKC	H292_A	-0.745588	-0.949977	-0.860579	-1.16501	0.547799	-0.491096	-0.820914	-0.871407	-0.463001	3.01937	0.977816	0.944402	-0.750307	-0.432447	0.90953	0.799197	0.17172	0.903285	-0.255154	-0.0687744	-0.398863
ENSG00000105371	ICAM4	H292_A	0.425822	0.188902	0.111729	-0.268116	-0.527041	-0.0478758	0.16396	-0.433916	-0.0675166	2.1777	1.74098	0.648389	0.0352749	0.626256	0.748926	0.0273338	-0.0496312	-0.0183771	-1.94442	-1.71301	-1.82538
ENSG00000105499	PLA2G4C	H292_A	-0.216533	1.28619	0.721656	-0.384048	0.161587	0.558523	-0.760838	0.484357	-0.263583	2.17482	0.625771	0.962002	-0.281403	0.631788	0.132111	0.430587	-0.99649	-0.388298	-0.993974	-1.99728	-1.88695
ENSG00000105825	TFPI2	H292_A	-1.12482	-0.250698	-0.495931	-0.462921	-0.940045	-0.377898	0.609755	1.19556	0.561693	0.351104	1.39034	1.44348	0.994852	0.574465	-0.104905	0.469858	0.657928	0.452682	-1.02112	-1.95409	-1.96929
ENSG00000105855	ITGB8	H292_A	-0.0626787	-0.291535	-0.111289	-0.533652	-0.67965	-0.554793	-0.273159	0.369305	-0.0590279	1.49451	0.94704	1.19608	0.58968	1.16635	0.90961	0.0863818	0.840709	0.566957	-2.02792	-1.81919	-1.75373
ENSG00000105856	HBP1	H292_A	-0.254625	-0.24807	0.0567768	0.274952	-0.00518262	-0.0535525	-0.730199	-0.223161	-0.735125	0.626241	-0.064702	0.189261	0.216315	1.35258	1.24871	0.942364	1.37011	1.39956	-1.21623	-2.11046	-2.03556
ENSG00000105866	SP4	H292_A	0.10554	0.106184	0.645947	-0.143298	-0.247925	0.076353	-0.664787	0.447846	-0.0758363	1.18096	0.423017	0.599707	0.426843	1.20274	0.85936	0.00115295	0.617054	0.7889	-2.326	-2.09847	-1.92529
ENSG00000105877	DNAH11	H292_A	-0.742871	-0.669036	-1.0095	-0.638104	-0.347712	-0.911139	-0.78176	-0.652011	-0.702822	0.992381	0.777211	0.712031	0.949347	0.664324	1.54986	1.40737	1.07113	1.60004	-1.05044	-1.09456	-1.12375
ENSG00000105993	DNAJB6	H292_A	-0.701415	0.744748	-0.912412	-0.635687	0.00125886	-0.537848	-0.117898	0.57549	0.00763536	1.82503	1.18218	0.863116	0.3075	0.280054	1.11241	0.839805	-0.000390927	0.425114	-1.50843	-1.82488	-1.92538
ENSG00000106688	SLC1A1	H292_A	-0.887837	-1.74066	-0.825656	-0.124351	-1.20865	-1.21158	-0.400788	0.0886145	0.308078	0.277567	1.01674	0.837494	-0.273586	1.14499	1.36816	1.05169	1.51783	1.37716	-0.562349	-1.05491	-0.697957
ENSG00000106829	TLE4	H292_A	-0.0352	-0.295823	-0.0934222	-0.384386	-1.01682	-0.179026	-0.657603	-0.180194	0.0464581	2.24892	1.747	1.14941	-0.0564472	0.953832	0.804927	0.110472	0.36708	0.0779557	-1.54097	-1.56227	-1.50391
ENSG00000107159	CA9	H292_A	-0.977494	-0.964436	-0.584844	-0.668077	-0.749174	-1.26768	-0.949202	-1.30801	-0.936954	1.12115	0.945309	0.769921	0.690441	1.02496	1.59072	1.60076	1.03284	0.575175	-0.951855	-0.0182048	0.0246544
ENSG00000107201	DDX58	H292_A	-0.220038	0.0458489	-0.0315462	0.0289412	-0.500236	-0.129984	-0.0231164	0.912157	0.332841	0.754576	0.691695	0.933857	0.503121	0.988062	0.503392	0.720279	0.630807	0.274543	-1.49347	-2.47081	-2.45091
ENSG00000107295	SH3GL2	H292_A	-0.96178	-0.717223	-0.533366	-0.510697	-0.272056	-0.229289	-0.176018	0.160895	0.181005	1.13684	1.00352	1.00965	0.759974	0.577442	0.591443	0.159199	1.3483	1.53857	-1.14404	-1.89937	-2.023
ENSG00000107968	MAP3K8	H292_A	-0.186908	0.122981	-0.03591	-0.574909	-1.08555	-0.435068	-0.174932	-0.525242	-0.744815	2.33242	1.84223	1.77206	0.125601	0.881223	0.526163	0.111315	-0.234774	-0.155918	-1.32276	-1.14825	-1.08896
ENSG00000108342	CSF3	H292_A	0.698936	1.22535	0.529959	0.702883	0.165109	0.214387	0.321713	-0.0338808	-0.0883377	0.952846	0.643233	-0.0713332	-0.246703	0.583323	0.769648	0.0678689	0.0890011	0.113597	-2.26708	-2.26708	-2.10344
ENSG00000108861	DUSP3	H292_A	-0.625338	-0.181721	-0.183123	-0.710244	-0.392867	0.129549	-0.286729	0.415213	-0.308121	0.143457	0.811381	0.957367	1.77342	0.825047	0.144496	0.0846245	1.63372	0.980513	-1.23536	-1.91682	-2.05847
ENSG00000109758	HGFAC	H292_A	-0.257166	0.261531	-1.01138	-1.02199	-0.645507	-0.211181	-0.119512	-1.40421	-0.607687	2.17134	1.10947	0.85364	0.407575	1.19518	1.02166	-0.0786964	1.18459	0.569831	-1.00787	-1.11629	-1.29332
ENSG00000109971	HSPA8	H292_A	-0.628468	-0.289484	-0.153836	-0.546577	-1.48398	-1.0514	0.746434	1.2544	1.28843	0.48169	0.173312	0.670249	0.597667	1.52183	0.846551	0.602852	-0.00412041	0.627412	-1.42289	-1.59361	-1.63647
ENSG00000110218	PANX1	H292_A	-0.99633	-0.377232	-0.857295	-0.678104	-0.760941	-0.617305	-0.135855	0.447056	-0.0346441	0.750956	1.13559	1.09314	1.20407	0.84675	0.823201	0.808448	1.17433	0.918225	-1.19855	-1.76443	-1.78108
ENSG00000110427	KIAA1549L	H292_A	-0.894058	-0.615594	-1.44361	0.164993	-0.73989	-0.931596	-0.649697	0.657215	0.229397	0.243642	1.15925	0.344545	-1.05361	0.534979	1.6366	1.41721	1.87538	0.801265	-0.885036	-0.673538	-1.17784
ENSG00000110446	SLC15A3	H292_A	-0.376452	-0.505727	-0.829278	-0.759714	-1.23709	-1.01011	-0.0348481	-0.429025	-0.615416	1.85088	1.62076	1.42151	0.489182	1.08324	1.08722	0.516514	0.295373	0.509471	-1.7356	-0.548001	-0.792891
ENSG00000110852	CLEC2B	H292_A	-0.884686	-0.340356	0.0655909	-0.112189	-1.10011	-1.17152	-0.422296	0.170218	-0.942597	1.8353	1.11973	0.685409	-1.06895	1.38719	1.61598	1.20041	-0.435729	0.809228	-0.370301	-0.763667	-1.27666
ENSG00000110876	SELPLG	H292_A	-1.17298	-0.282708	-0.99891	-0.355816	-0.765342	-0.60951	-1.23886	-0.274998	-0.789593	1.77228	1.43269	-0.15977	-0.550364	0.845339	1.69626	0.779922	0.868007	1.57287	-0.816714	-0.757988	-0.193826
ENSG00000111145	ELK3	H292_A	-0.312249	-0.00169129	0.036327	0.664767	-0.513812	-0.5538	-0.451948	0.760097	0.180172	1.18436	1.24771	0.477861	-0.711915	0.695309	1.34864	0.496264	1.0557	-0.00892507	-1.51237	-1.81245	-2.26805
ENSG00000111331	OAS3	H292_A	-0.579982	-0.693024	-0.632453	-0.043006	-1.37372	-1.2017	-0.381832	0.0455692	0.100945	1.47145	1.8346	1.28955	-0.203523	0.961354	1.25402	0.606919	0.712875	0.484523	-1.183	-1.23725	-1.23231
ENSG00000111335	OAS2	H292_A	-0.0173399	-1.42796	-0.532412	-0.489779	-1.32152	-0.744002	-0.340404	-0.0729011	-0.214782	1.44519	1.60778	1.84823	0.571726	1.17267	0.486274	0.525162	0.413707	0.531092	-0.726732	-1.32543	-1.38857
ENSG00000111412	C12orf49	H292_A	0.375065	-0.498971	0.518487	0.424891	0.175983	-0.197439	-0.57604	0.240906	-0.319849	0.379581	0.45673	0.203998	0.580997	0.704486	1.3245	0.538796	1.31182	0.613536	-1.75784	-2.16188	-2.33775
ENSG00000111669	TPI1	H292_A	-1.49141	-0.508119	-1.04856	-0.258052	-0.2661	-0.890389	-0.442149	0.10919	0.0240551	-0.25241	0.544528	-0.0307455	1.18935	0.246058	1.65529	1.44697	1.63879	1.55684	-0.920905	-1.1177	-1.18455
ENSG00000111670	GNPTAB	H292_A	-0.0502124	-0.0294558	-0.0382453	-1.04278	0.0233659	0.253353	0.33059	1.17027	0.438225	-0.14293	0.33559	0.936907	1.80151	0.507749	-0.432404	0.6993	0.449399	0.502076	-1.24544	-2.21875	-2.24812
ENSG00000111674	ENO2	H292_A	-0.887475	-0.866048	-1.18969	-0.296709	-0.465806	-0.690074	-0.621203	-0.620245	-0.648252	0.614513	1.01775	0.839597	0.721021	0.635701	1.27344	1.48344	1.68194	1.31845	-1.01257	-1.12343	-1.16436
ENSG00000112139	MDGA1	H292_A	-1.20917	-1.1473	-0.917921	-0.660059	-0.812408	-0.905798	-0.662705	-0.909803	-1.10617	1.82593	1.8376	1.57752	0.174603	0.365063	0.764394	0.983636	0.678261	0.515299	0.285862	-0.235841	-0.440989
ENSG00000112773	FAM46A	H292_A	-0.519797	-1.31141	-0.762238	-0.93059	-0.740615	-0.957206	-0.823445	-0.468535	-1.07634	2.15493	1.17261	1.09302	-0.00458072	0.996083	1.26358	1.33101	0.308651	0.699191	-0.158311	-0.802899	-0.46311
ENSG00000113083	LOX	H292_A	-1.04006	-0.741004	-1.05185	-0.651973	-1.03695	-0.766117	-0.394533	-0.0636767	-0.258738	0.983132	1.20143	1.12682	0.766738	1.16858	0.882369	1.00233	1.50117	0.805059	-0.46015	-1.4635	-1.50906
ENSG00000113504	SLC12A7	H292_A	-0.0290672	0.487225	-0.156454	-0.34977	0.0305077	0.632288	0.216108	-0.316354	0.0249783	1.20919	0.635183	0.379426	0.59816	0.829654	0.462551	0.261906	0.970613	0.670586	-2.21869	-2.11913	-2.2189
ENSG00000113916	BCL6	H292_A	0.517581	-0.325909	-0.0993905	0.105422	-1.33816	-0.749113	-0.435663	-0.405438	-0.303691	1.98397	1.30801	0.666138	-0.712534	1.43192	1.45463	0.407589	-0.215055	0.655404	-1.68894	-1.10747	-1.14929
ENSG00000114023	FAM162A	H292_A	-1.24592	-0.606146	-0.585476	-0.244368	-1.15572	-1.41542	-1.2982	-0.112456	-0.213961	0.461728	1.06585	0.593973	0.758967	1.15011	1.78256	1.54118	0.832836	0.986247	-0.866389	-0.676997	-0.752405
ENSG00000114646	CSPG5	H292_A	-1.1338	-1.05275	-0.408039	-1.33698	-0.399837	-0.733249	-0.155979	-1.36578	-0.706571	1.97471	0.570451	0.688256	0.492462	0.923413	1.27474	1.60673	-0.160634	1.35312	-0.474674	-0.59346	-0.362132
ENSG00000115221	ITGB6	H292_A	-1.21852	-0.45902	-0.975153	-0.987589	-1.14115	-0.616767	-0.179857	1.25347	0.12194	0.464127	0.896863	1.4037	1.3269	1.04934	-0.174851	0.0508096	1.66997	0.437638	-0.0214045	-1.40018	-1.50028
ENSG00000115267	IFIH1	H292_A	-0.155002	0.532509	0.487363	0.0723011	-0.656018	-0.684589	-0.16545	1.06034	0.328311	1.21933	1.42606	1.41149	0.232246	0.559215	0.595578	0.117314	-0.29578	-0.448909	-1.54936	-2.07648	-2.01047
ENSG00000115548	KDM3A	H292_A	-0.593369	-0.708502	-0.685196	-0.970119	-0.475167	-0.366398	-0.983121	-0.380629	-0.895978	0.618557	0.654341	0.66895	1.6289	1.07809	1.00301	0.858601	1.50756	1.47102	-0.708644	-1.34124	-1.38067
ENSG00000115604	IL18R1	H292_A	-0.523697	-0.890542	-0.298073	0.069489	-0.956989	-0.744581	0.0922438	0.595721	0.362841	1.13166	1.02074	0.989253	-0.299351	1.15896	1.04691	0.951201	1.03805	0.343927	-2.04132	-1.78375	-1.26269
ENSG00000116514	RNF19B	H292_A	-0.0475933	0.991226	0.287473	0.683621	0.556241	0.348706	0.0123164	0.367056	-0.0292287	0.841804	1.10845	0.222224	-0.00195741	-0.188019	0.76669	0.297262	0.440046	0.0515377	-2.18147	-2.23967	-2.28672
ENSG00000117020	AKT3	H292_A	-1.23586	-0.341491	0.2345	-0.505093	-0.242082	-0.205382	0.111826	0.51875	-0.364448	0.975555	1.1807	1.36074	1.01484	0.448564	0.340828	0.0158492	0.781142	1.28778	-1.78436	-1.59526	-1.99711
ENSG00000117226	GBP3	H292_A	-0.510706	-0.165216	-0.348366	-0.173293	-0.905028	-0.459258	0.108659	0.731307	0.487014	0.643699	0.837717	1.00209	0.730131	1.1561	0.683694	0.894019	0.568562	0.650574	-1.88759	-2.06153	-1.98258
ENSG00000117298	ECE1	H292_A	-1.21305	0.0665064	-0.8036	-0.432489	-0.921381	-0.0578954	-0.113168	0.795145	0.380709	0.0771135	0.871764	0.829511	1.33143	1.02191	0.0796378	0.409708	1.50956	0.981487	-0.954721	-1.86803	-1.99014
ENSG00000117394	SLC2A1	H292_A	-0.182558	-0.576753	-0.594415	0.105117	-0.739907	-0.258927	-0.438235	-0.765154	-0.606377	0.199591	0.983155	0.455742	1.02171	1.13608	1.27542	1.04177	1.58593	1.10367	-1.58618	-1.5155	-1.64417
ENSG00000117525	F3	H292_A	-0.457196	-0.253477	-0.308242	-0.415297	-0.145351	0.123675	0.725978	0.62676	0.536997	-1.09514	0.315208	0.424342	1.78534	0.54022	-0.298839	0.941314	1.12227	1.18042	-1.54141	-1.86151	-1.94606
ENSG00000118194	TNNT2	H292_A	-0.469468	-0.16138	-0.333033	-2.14888	0.316024	0.0785396	-0.424356	-0.564728	-0.257395	2.39138	0.0705269	0.14172	0.289388	0.881699	1.10424	0.119018	0.595391	1.54873	-1.57203	-0.836609	-0.768777
ENSG00000118257	NRP2	H292_A	-1.34687	-1.41362	-1.14958	-0.704245	-1.42121	-1.39216	-0.451557	-0.084204	-0.0744457	1.57041	1.48539	1.332	-0.484439	0.848977	0.972925	0.892653	0.579432	0.789674	0.25043	-0.0362642	-0.163299
ENSG00000118263	KLF7	H292_A	-1.42444	-0.116152	-1.13315	-0.858608	-0.661642	-0.365529	-0.806147	0.50377	-0.706138	1.47244	1.44096	0.96408	0.811582	0.590357	0.790102	0.172642	1.64134	0.781162	-0.385987	-1.34165	-1.369
ENSG00000118495	PLAGL1	H292_A	-0.396166	-1.24035	-0.910659	-0.374587	-0.933496	-0.648983	-1.23064	-0.853752	-1.12132	0.865199	1.12665	0.615556	0.778085	1.13975	1.38953	0.74349	1.70703	1.25605	-0.795758	-0.488439	-0.627193
ENSG00000118515	SGK1	H292_A	-0.0223717	-0.509006	-0.319161	-2.39036	-0.762651	0.490711	0.0486775	0.717799	-0.232591	0.615422	1.21857	1.22745	1.75372	0.611787	-1.5567	-0.454837	1.02973	0.259117	0.21216	-0.844408	-1.09306
ENSG00000119547	ONECUT2	H292_A	-0.064589	-0.779194	0.17086	-0.7497	-1.21195	-0.640022	-0.88511	-0.0378745	0.579866	2.38404	1.44823	1.60469	-0.046654	1.07191	0.567855	-0.528498	-0.478472	0.587212	-0.743369	-1.25313	-0.996099
ENSG00000119900	OGFRL1	H292_A	0.1309	0.0419918	0.0852224	-0.554329	-0.476933	-0.0503348	-0.0170224	0.582333	0.313973	0.789262	0.815667	1.21458	1.08762	0.969932	0.240573	0.4308	0.480528	0.271321	-1.86971	-2.28734	-2.19903
ENSG00000119917	IFIT3	H292_A	-0.25213	-0.434664	0.116574	-0.0876087	-1.19179	-1.35103	0.150628	0.279662	0.194945	1.61367	1.23196	1.46216	-0.160194	1.17797	1.06032	1.20369	-0.515533	-0.366823	-1.32242	-1.41584	-1.39354
ENSG00000119922	IFIT2	H292_A	0.435846	-0.284263	0.522273	0.675894	-0.426335	-0.452021	-0.447263	-0.488052	0.521693	1.46647	1.27328	1.01871	-0.655915	0.782585	0.969474	1.08878	-0.371611	-0.273843	-1.47158	-1.98593	-1.89819
ENSG00000119950	MXI1	H292_A	-0.883237	-0.72802	-0.197033	-0.0724449	-1.19339	-1.1564	-0.54607	-0.74432	-0.446208	0.189381	0.848082	0.630617	0.95141	1.45485	1.65187	1.92399	0.588133	0.821785	-0.947743	-1.1345	-1.01074
ENSG00000120664	SPART-AS1	H292_A	0.54716	-0.00778052	-0.512717	-0.663408	-0.0264418	-0.0247048	-0.521401	0.0865273	-2.0768	1.7887	-0.0685653	0.529815	0.0758778	1.33688	0.91008	0.0910521	-0.115604	1.71937	-2.22042	-0.300703	-0.546919
ENSG00000120913	PDLIM2	H292_A	-0.655975	0.0891834	-0.71459	-0.177859	0.442626	0.411494	0.0964449	-0.296927	0.184635	-0.475551	0.359074	0.135951	1.64743	-0.146045	0.280168	0.571613	2.07019	1.34418	-1.63284	-1.83012	-1.70309
ENSG00000121060	TRIM25	H292_A	0.036732	-0.852105	-0.507521	0.0680413	-0.620171	-1.2498	-0.127211	-1.01185	-0.0363922	1.99888	1.634	1.24993	-0.639962	0.684444	1.39539	0.884804	0.418993	0.108166	-1.3505	-0.995823	-1.08805
ENSG00000121966	CXCR4	H292_A	-0.903471	-0.52377	-1.2507	-0.777863	-0.658052	-0.66068	-1.3167	-1.1027	-1.37998	1.25864	1.22107	1.18133	0.906358	0.737368	0.805108	1.09373	1.54238	0.257946	0.60001	-0.502836	-0.527188
ENSG00000122254	HS3ST2	H292_A	-0.510186	-0.490748	-0.54981	-0.401858	-0.715326	0.0441311	0.486711	-0.033554	0.0432116	0.427769	1.55127	1.17066	1.26998	0.685563	-0.210755	0.163014	1.40931	0.837309	-1.12201	-2.00011	-2.05457
ENSG00000122694	GLIPR2	H292_A	-0.717545	-0.449773	-0.900077	-0.161776	-0.464283	-0.408682	0.569687	0.369721	0.00645986	0.94634	1.74992	1.27337	0.551951	0.110144	0.605037	0.279351	1.20351	0.708033	-1.60815	-1.92368	-1.73956
ENSG00000122696	SLC25A51	H292_A	-0.937748	-0.899169	-0.785815	-0.196948	-1.10311	-0.944274	-0.465692	-0.21156	-0.260466	0.961715	0.902764	0.938649	0.273772	1.40575	1.30171	0.640875	1.79271	1.07066	-1.04004	-1.30177	-1.14202
ENSG00000122729	ACO1	H292_A	0.368203	0.221422	0.278276	-0.0288764	-0.440722	0.142832	0.0822325	0.20767	0.607578	0.652846	0.599199	0.890218	0.766984	1.04851	0.366839	0.357957	0.374266	0.275626	-2.03088	-2.35981	-2.38037
ENSG00000122884	P4HA1	H292_A	-0.581355	-0.700206	-0.825309	-0.692843	-0.909894	-1.02953	-1.04034	-0.431855	-0.925367	0.681161	0.497936	0.655029	1.1596	1.5038	1.49749	1.15474	1.31645	1.2079	-0.373701	-1.11496	-1.04872
ENSG00000123094	RASSF8	H292_A	-0.63438	-0.158424	-0.138164	-0.266372	0.178922	-0.0236753	0.287481	1.09884	0.435903	-0.0108115	0.266792	0.7298	1.19613	0.42137	0.0975043	0.383844	1.4823	0.758816	-1.51876	-2.30669	-2.28041
ENSG00000123130	ACOT9	H292_A	-0.148373	-0.149666	-0.156647	-0.350602	-0.301589	0.262454	0.121919	0.510696	0.0769633	0.0923724	0.281983	0.510101	1.36322	1.07511	0.252335	0.648814	1.11991	1.05548	-1.87205	-2.19251	-2.19993
ENSG00000123975	CKS2	H292_A	-0.196742	-0.352265	0.0188233	0.244579	-0.850036	-1.59102	0.0910458	-0.442059	-0.83773	1.49417	0.939003	-0.0389616	-1.25057	1.33567	2.10207	0.851386	0.934408	0.407179	-1.3278	-0.631085	-0.900058
ENSG00000124102	PI3	H292_A	-1.01036	-1.02177	-0.406708	-0.642633	-1.48719	-1.25116	-0.405523	0.463475	0.822466	1.22109	1.40581	0.99941	0.3557	1.19238	1.27503	0.607068	0.270604	0.904008	-1.0957	-1.01723	-1.17875
ENSG00000124785	NRN1	H292_A	-1.25671	-0.642102	-1.10827	-0.822424	-0.947143	-1.15475	-1.10577	-0.534862	-0.518572	0.266304	0.900179	0.689753	1.44952	0.936224	1.42853	1.81101	0.624674	1.20669	-0.65791	-0.250833	-0.313545
ENSG00000125398	SOX9	H292_A	-1.27269	0.28446	-0.734916	-0.448133	-0.502697	0.17903	0.0265158	0.724307	0.12452	0.707811	1.5705	1.21057	1.10487	0.377441	-0.284633	0.544909	1.18201	0.35473	-1.35558	-1.84822	-1.94481
ENSG00000125618	PAX8	H292_A	-0.422889	-0.348972	-0.572254	-0.0793528	-0.730067	0.121304	-0.117815	0.13827	0.0275657	0.128481	1.63231	1.08354	1.28917	0.540354	0.259489	0.615176	0.907393	1.05539	-2.30791	-1.40438	-1.8148
ENSG00000125629	INSIG2	H292_A	-0.841489	-1.76682	-1.13165	-0.709931	-0.827364	-1.04242	-0.833498	-0.382931	-0.793711	0.636905	1.00823	0.802082	1.00108	0.718553	1.24889	1.18157	1.60509	1.20358	-0.00969062	-0.602612	-0.46386
ENSG00000125730	C3	H292_A	0.354795	-0.670557	-0.246825	-0.85245	-1.84794	-0.276431	0.367081	0.384165	1.27502	0.995649	0.593197	1.13902	0.831915	1.68482	0.123145	0.249366	-0.186326	0.534312	-1.28252	-1.55963	-1.6098
ENSG00000125735	TNFSF14	H292_A	0.617484	-0.419324	0.0893144	-0.414262	-0.0637145	-0.542922	-0.67442	-0.283242	-0.10991	2.29727	1.27471	0.423472	-0.0273774	0.749328	1.29089	0.785525	0.00587952	0.029875	-1.48803	-1.71119	-1.82936
ENSG00000125845	BMP2	H292_A	-0.122708	0.315417	0.0387256	-1.04826	-0.455948	0.544166	-0.10153	0.518319	-0.0381595	1.2608	1.34795	1.18337	1.08402	0.66855	-0.285837	-0.631414	0.99974	0.196197	-1.6128	-1.93064	-1.92997
ENSG00000126562	WNK4	H292_A	-0.00411381	1.26029	-0.599449	-0.591265	1.10304	0.610976	-0.113578	-0.918244	-0.373164	2.3428	0.302303	-0.196278	-0.61989	0.102725	0.998545	0.407015	0.123393	0.688463	-2.13855	-1.32378	-1.06124
ENSG00000127329	PTPRB	H292_A	-1.09717	-0.600732	-0.986883	-1.19327	-0.583805	-0.366503	-0.495691	0.388804	-0.267073	0.745199	0.662207	0.993178	1.55594	1.0195	0.300027	0.908253	1.29605	1.48637	-0.965368	-1.41329	-1.38574
ENSG00000127578	WFIKKN1	H292_A	0.0639324	-0.461552	0.0835658	-0.325593	0.192501	-0.834671	-1.07431	-1.29152	-0.899835	2.74919	1.42554	0.0499935	-1.16048	0.350652	1.55507	0.372094	0.268256	0.501138	-1.11761	-0.305112	-0.141248
ENSG00000128271	ADORA2A	H292_A	-0.676836	-0.0811269	-1.23501	-1.2282	-0.400954	-1.07748	-0.629125	-1.15933	-0.765583	2.65616	1.14197	0.879216	-0.134387	0.645044	1.3365	0.338199	-0.150356	1.1024	-0.357791	-0.089765	-0.113533
ENSG00000128284	APOL3	H292_A	0.292503	0.267754	-0.183268	-0.638933	0.0376705	-0.870178	-0.300895	-0.049692	0.586584	1.79066	1.14374	0.792643	0.420176	0.428549	1.28889	0.806123	-0.320241	0.0370132	-2.09652	-1.70156	-1.73101
ENSG00000128482	RNF112	H292_A	-0.385976	0.407881	-1.36166	-1.98209	0.53579	0.219426	0.414541	-1.68957	0.106366	2.62717	0.870685	0.587225	0.332295	-0.179927	0.466472	0.0360834	0.709514	0.386309	-0.541722	-0.755403	-0.803403
ENSG00000128917	DLL4	H292_A	0.861316	0.413062	-0.219199	0.433171	-0.375958	-0.0104597	-0.08527	-1.25739	-0.0219918	1.82324	1.39676	0.772917	-0.479185	0.770985	0.893649	0.605677	-0.41355	0.0869791	-1.60273	-1.62151	-1.97052
ENSG00000129116	PALLD	H292_A	-0.333019	0.479438	-0.10523	-0.657642	0.26603	0.906755	0.0721378	1.36757	0.309366	-1.22769	0.410063	0.180964	1.92186	-0.102979	-0.992221	0.243421	1.2109	0.692356	-0.83261	-1.88742	-1.92205
ENSG00000129521	EGLN3	H292_A	-0.88056	-0.570464	-0.897934	-0.618441	-0.466962	-0.886222	-1.11807	-0.472682	-0.957457	0.75994	0.978973	1.03935	1.26807	0.775169	1.26568	1.40393	1.26108	1.13159	-0.90372	-1.09076	-1.02051
ENSG00000130164	LDLR	H292_A	-0.249645	-0.659915	-0.385466	-0.167194	-1.46539	-1.23269	0.556356	0.109176	0.426213	1.19125	1.13048	0.941863	0.086081	1.3326	1.32481	0.62064	0.510725	0.472416	-1.93514	-1.20229	-1.40488
ENSG00000130487	KLHDC7B	H292_A	0.449943	0.812727	0.451286	0.428251	0.109437	0.24845	0.0863608	-0.189596	0.450687	1.26765	0.750459	0.186401	-0.277917	0.61328	0.841817	0.457425	0.182739	-0.226732	-2.40431	-2.17508	-2.06328
ENSG00000130707	ASS1	H292_A	-0.225592	-0.285584	-0.338985	-0.264354	-0.25423	-0.139578	0.436299	-0.114041	0.480163	0.782034	0.75092	0.821866	0.824796	0.80164	0.665143	0.72007	0.691752	1.01601	-2.14261	-2.11746	-2.10826
ENSG00000131016	AKAP12	H292_A	-0.603031	0.880381	-0.14843	-0.997398	0.443183	0.684905	0.453412	0.886307	0.646513	-1.384	0.376097	0.32178	1.81032	-0.122741	-1.45886	1.11178	0.366513	0.810542	-0.716578	-1.65986	-1.70082
ENSG00000131378	RFTN1	H292_A	-0.344061	0.109024	-0.479295	-0.0449205	-0.0932059	0.113631	0.242587	0.384732	0.243788	0.362596	0.80123	0.922634	0.987877	0.601178	0.191532	0.801289	0.97142	0.742312	-1.98103	-2.35237	-2.18094
ENSG00000131459	GFPT2	H292_A	0.0123512	-0.0693218	-0.118301	0.0241709	-0.245439	-0.250606	-0.513948	0.675597	0.152644	1.59557	1.26296	0.940152	-0.0617071	0.629295	0.848899	0.626363	0.275951	0.312666	-2.02568	-1.96625	-2.10537
ENSG00000131471	AOC3	H292_A	0.64099	0.207041	-0.303036	-1.34517	-0.153741	0.413723	0.237162	-1.01108	-0.742824	2.2444	0.153004	-0.276009	-0.0684202	1.49055	1.1415	0.496887	0.109068	0.981784	-1.4302	-1.44466	-1.34098
ENSG00000131480	AOC2	H292_A	0.31439	0.405397	0.43016	-1.26439	0.382995	0.646135	0.00851119	-1.21677	0.0644605	2.11533	0.162134	-0.114246	0.125999	0.936218	0.902514	-0.362252	0.221906	1.10694	-2.09535	-1.22637	-1.54371
ENSG00000131650	KREMEN2	H292_A	1.25265	0.291608	-0.135227	-0.036069	0.306127	0.33452	-0.101303	-0.794478	0.319518	1.71342	0.621477	0.141606	-0.158771	0.71821	0.968598	0.356234	-0.292935	0.512807	-1.96887	-1.97014	-2.07899
ENSG00000131669	NINJ1	H292_A	0.494323	0.646532	0.369614	0.569103	-0.295905	0.346156	-0.0395631	0.0083738	0.145302	0.824153	0.972917	0.293617	0.148416	0.715936	0.803713	0.228493	0.344804	0.228948	-2.50116	-2.06845	-2.23532
ENSG00000132329	RAMP1	H292_A	-1.00495	1.2052	-0.00646058	0.773854	-1.45426	-0.741452	-0.146071	-0.27994	-0.673271	1.13393	1.79042	0.117625	-0.754311	1.0175	1.59147	0.129582	1.0356	-1.0719	-1.36364	-0.387352	-0.911576
ENSG00000132334	PTPRE	H292_A	-0.658225	-0.313704	-0.83247	-0.100091	-0.878626	0.0813882	-0.0148792	0.948673	0.115006	0.381869	1.5365	1.38995	0.981418	0.586034	-0.204373	0.134666	1.02412	0.97336	-1.18323	-1.95402	-2.01336
ENSG00000132432	SEC61G	H292_A	-1.07417	0.143233	-1.03731	0.193165	-0.0970304	-0.766114	0.00233931	0.595406	0.1718	0.146486	0.269729	-0.263427	0.210146	0.529277	1.72626	1.87118	0.893571	1.08426	-0.833949	-1.93801	-1.82684
ENSG00000133401	PDZD2	H292_A	-0.606903	-1.40744	-0.706054	0.192665	-1.20715	-1.34009	-0.437385	0.0800992	-0.809522	1.15354	1.84618	1.36249	-0.557076	0.790517	1.31855	0.94819	0.856951	0.681634	-0.47859	-0.855957	-0.824648
ENSG00000134013	LOXL2	H292_A	-1.40591	-0.753519	-1.34721	-1.05789	-0.82301	-0.736947	-0.391263	0.114951	-0.272867	0.492095	1.09924	1.00568	1.52742	0.659303	0.653782	1.05137	1.54054	1.21029	-0.435597	-1.08407	-1.0464
ENSG00000134198	TSPAN2	H292_A	-0.346797	-1.33541	-0.313324	-0.806577	-0.155521	-0.00243655	0.659086	2.4296	0.915224	-0.617318	0.128161	0.63902	1.37553	-0.0466248	-0.975038	-0.0763668	1.07971	0.732334	-0.241352	-1.74998	-1.29192
ENSG00000134326	CMPK2	H292_A	-1.4214	-0.894508	0.430665	-0.428312	-1.10948	-1.18991	0.123659	0.250727	-0.59099	1.20175	2.11961	2.40398	0.445164	0.438228	0.271729	0.192636	-0.149756	-0.0640662	-0.394987	-0.804927	-0.829821
ENSG00000134333	LDHA	H292_A	-1.03826	-0.986043	-0.877854	-0.279602	-0.523901	-1.15425	-0.693365	-0.0169305	-0.33839	0.444892	0.876419	0.589116	0.805989	0.680699	1.62645	1.2733	1.48578	1.47739	-0.902434	-1.1892	-1.2598
ENSG00000134339	SAA2	H292_A	0.872628	0.0589612	0.411747	-0.0307115	-0.492347	-0.342224	0.560588	0.445154	0.652411	1.63225	1.18841	1.13556	-0.101394	0.494924	0.398748	-0.170417	-0.808369	-0.111341	-1.69462	-1.96256	-2.13738
ENSG00000134668	SPOCD1	H292_A	-1.4064	-0.981918	-1.53893	-0.681062	-0.326721	-0.217775	-0.0441048	-0.192566	0.191194	-0.582078	1.03496	0.704108	1.72942	-0.717562	-0.79815	1.0389	2.31333	1.1587	-0.122405	-0.251663	-0.309276
ENSG00000134802	SLC43A3	H292_A	-1.05322	-0.728009	-0.74134	-0.191274	-0.609058	-1.27697	-0.446667	-0.818046	-0.781959	1.75566	1.32158	0.688217	-0.651939	0.722111	1.82003	0.626426	1.76673	0.37843	-0.700897	-0.544227	-0.535569
ENSG00000134851	TMEM165	H292_A	0.809264	-0.212557	0.0656977	0.0136815	-0.273456	0.0642101	-0.507117	-0.235298	-0.624661	0.713757	0.576398	0.361513	0.870759	1.16836	1.15563	0.552418	0.918476	0.689516	-1.9603	-1.97364	-2.17265
ENSG00000134954	ETS1	H292_A	-0.704932	0.0876435	-0.47997	-0.324565	0.120593	0.284115	-0.000187247	0.651211	0.185524	0.441357	0.896953	0.584279	1.16911	0.139346	0.30081	0.686199	1.33135	0.818085	-1.78363	-2.20499	-2.1983
ENSG00000135048	TMEM2	H292_A	-1.56273	-0.889782	-1.61282	-0.658728	-1.26487	-1.125	-0.313136	0.483585	-0.0225661	0.950737	1.3952	1.38996	0.426998	0.744322	0.656524	0.629527	1.33417	0.88008	0.310846	-0.891302	-0.861036
ENSG00000135074	ADAM19	H292_A	-1.26919	-0.198019	-1.52222	-0.475136	-0.301209	-0.311975	0.0380926	1.06953	0.105826	0.222646	1.42387	1.57401	1.18148	-0.188622	-0.361933	0.478791	1.67841	0.313239	-0.252215	-1.59144	-1.61394
ENSG00000135127	BICDL1	H292_A	-0.111454	-0.368783	-0.485855	-0.362363	-0.817028	-1.02232	0.572878	0.445087	0.899647	1.70049	1.03494	1.31317	-0.154248	0.905724	0.853104	0.672629	-0.214294	0.138683	-1.20339	-1.85398	-1.94263
ENSG00000135245	HILPDA	H292_A	-0.915845	-1.15696	-1.23112	-0.726425	-0.520619	-1.4694	-0.646685	-0.51053	-0.656368	1.45474	1.247	1.10883	0.34846	0.310299	1.50934	1.17074	1.1587	1.11258	-0.398699	-0.47741	-0.710632
ENSG00000135318	NT5E	H292_A	-0.651188	-0.427892	-0.382325	0.596221	-1.42309	-0.771835	0.0577908	0.701674	0.168098	0.0989641	0.632117	0.0592032	-0.393013	1.50652	1.56794	0.724817	1.31971	1.1378	-1.28423	-1.6088	-1.62848
ENSG00000135378	PRRG4	H292_A	0.50825	-0.622334	0.565121	-0.399238	0.497614	-0.58509	-0.662891	0.170328	-0.256507	1.43503	0.378919	0.588927	0.43815	0.641696	1.36102	0.352347	1.14378	0.197657	-1.5164	-2.14268	-2.09371
ENSG00000135801	TAF5L	H292_A	-0.587544	-0.204179	0.156692	-0.502691	-0.0502958	0.223649	0.233417	0.697624	-0.159651	0.252576	0.358577	0.508614	1.37171	0.744033	0.393202	0.237798	1.30643	1.14972	-1.8356	-2.11849	-2.17559
ENSG00000135899	SP110	H292_A	0.214412	0.484763	0.180936	0.437385	-1.31886	-0.647287	0.309993	0.642058	0.724661	1.23516	0.752008	0.51107	-0.658359	1.36539	1.13228	0.445037	-0.514739	0.138357	-1.71574	-1.73396	-1.98456
ENSG00000135919	SERPINE2	H292_A	-0.579477	-0.313243	-0.513859	-0.296375	-0.709706	-0.442074	0.304446	0.754366	0.176496	0.785994	0.828833	1.06642	0.672003	1.00925	0.541584	0.285232	1.16271	0.730488	-0.759698	-2.27526	-2.42814
ENSG00000136159	NUDT15	H292_A	-0.44357	-0.364471	-0.583131	0.351118	-0.436683	-1.64693	-0.107735	0.601092	0.296832	1.48126	1.07464	0.341948	-1.5067	0.61542	1.85062	1.08425	0.727278	0.210924	-0.713908	-1.28606	-1.5462
ENSG00000136371	MTHFS	H292_A	0.234321	0.904952	-0.0716766	-0.656408	-0.400566	1.11044	0.856001	0.161885	0.0535181	1.12816	1.87321	1.09098	0.678339	-0.217538	-0.91074	-1.86477	-0.00310308	0.152681	-1.16074	-1.49092	-1.46804
ENSG00000136689	IL1RN	H292_A	-1.00523	-0.480687	-1.02696	-0.0347731	-0.584447	-0.685995	-0.685544	-0.0109488	-0.285305	0.684108	1.12518	0.665747	0.247643	0.807957	1.40995	1.59314	1.25384	1.16261	-1.79317	-1.13243	-1.2247
ENSG00000136826	KLF4	H292_A	-1.02112	0.288892	-0.220853	0.170055	-0.346453	0.00169188	-0.255861	-0.106086	0.202097	1.23136	1.2194	0.643724	0.028536	0.733528	0.923091	0.373514	1.25033	0.740287	-1.77056	-1.94701	-2.13856
ENSG00000137124	ALDH1B1	H292_A	-0.481673	-0.049829	-0.0231027	-0.902913	0.0683829	0.488485	0.316786	0.976059	0.783131	-2.10113	0.436094	0.531149	2.1385	-0.105005	-1.78417	0.414528	1.31021	0.542719	-0.741477	-0.87317	-0.943579
ENSG00000137462	TLR2	H292_A	0.190233	-0.686498	-0.224366	-0.311626	-1.58596	-0.964462	0.151316	0.267063	0.309648	1.60204	0.844495	1.27682	-0.0628317	1.62949	0.978493	0.372143	0.511042	0.0975316	-0.992769	-1.73314	-1.66866
ENSG00000137486	ARRB1	H292_A	-0.134146	-0.118312	-0.76169	-0.618103	-0.911682	-0.998762	0.0785121	0.118384	0.0948569	2.64462	2.0555	1.58892	-0.665162	0.0880323	0.494718	0.016891	-0.742858	-0.882956	-1.10364	-0.376427	0.133298
ENSG00000137502	RAB30	H292_A	-0.593857	-0.604137	-1.04342	-0.790583	-0.795915	-0.835625	-1.50494	0.193926	-0.822658	2.15351	1.70502	1.59211	0.181962	0.638112	0.805323	0.313518	1.01993	0.0455906	-0.405589	-0.620162	-0.632116
ENSG00000137575	SDCBP	H292_A	0.419349	-0.0513221	0.524272	0.27941	-0.0916058	-0.136993	-0.0101578	0.301448	-0.105613	0.829516	0.207846	0.215529	0.0737754	1.14014	1.15839	0.412066	1.00141	0.39094	-1.77738	-2.40955	-2.37147
ENSG00000137648	TMPRSS4	H292_A	-0.1715	-0.332375	-0.670375	0.186447	-0.641656	-1.10262	-0.687647	-0.101243	-0.643039	1.84775	1.08495	0.20973	-1.87532	1.1098	1.83869	1.18597	0.743618	0.411541	-0.966995	-0.653755	-0.77197
ENSG00000137801	THBS1	H292_A	-0.319383	-0.932132	-0.54484	-0.96353	-1.58925	0.0786643	0.75939	1.19038	1.07439	-0.379116	1.18152	1.08045	1.63017	0.850585	-0.940689	-0.0555797	0.664192	0.706904	-0.880667	-1.20175	-1.40971
ENSG00000137877	SPTBN5	H292_A	-1.03396	0.379834	-1.10792	-1.39674	-0.697229	-0.109834	0.00120875	-0.658996	-0.388274	1.45657	1.30897	0.932876	1.3163	0.858595	0.64953	0.0286741	0.985157	1.1562	-1.48165	-1.04421	-1.15511
ENSG00000138670	RASGEF1B	H292_A	0.585524	0.791358	0.18255	-0.0570743	-0.966362	-0.218042	-0.578671	-0.838054	-1.22403	2.47283	0.828096	1.22814	-0.663553	1.4662	0.770505	-0.51856	0.306824	-0.435376	-1.00765	-1.34494	-0.779725
ENSG00000138696	BMPR1B	H292_A	-0.637187	0.0805022	-0.862598	-0.0702837	-0.843795	-0.582807	0.311404	1.64277	-0.563052	1.61044	2.15484	1.45247	-0.440612	-0.210046	0.218294	0.67802	-0.532835	-1.20862	0.168683	-1.10917	-1.25642
ENSG00000138764	CCNG2	H292_A	-0.793234	-0.930042	-0.641544	-0.211534	-0.286839	-0.672688	-1.61779	-0.600929	-1.81674	1.07962	0.848038	0.636031	0.291597	0.771651	1.41686	0.840905	1.8585	1.09538	0.0621415	-0.735489	-0.593899
ENSG00000138821	SLC39A8	H292_A	0.327005	-0.625309	0.237922	-0.599685	-1.45866	-0.704881	0.487826	0.442646	0.573127	1.25658	0.421161	1.20563	0.549293	1.62906	0.678054	0.121299	0.107265	0.489678	-1.6698	-1.78497	-1.68323
ENSG00000139211	AMIGO2	H292_A	-0.268762	0.53441	0.0266569	-0.265216	-0.233704	0.550798	1.01605	1.44152	0.54109	-0.77351	0.108162	0.186428	1.31123	0.58687	-0.520092	-0.151137	1.07986	0.430033	-1.0595	-2.16229	-2.37889
ENSG00000139278	GLIPR1	H292_A	-0.0887981	-0.298396	-0.310785	-0.836293	-0.738392	0.394269	-0.264697	0.572866	-0.0823112	-0.829458	0.371957	0.510237	2.15161	1.26399	-0.952229	0.46952	1.43256	1.25418	-0.737117	-1.59778	-1.68493
ENSG00000139351	SYCP3	H292_A	0.228972	-0.584609	-0.902473	-1.72261	0.435418	-0.75881	-0.63991	-0.313355	-0.888617	2.33285	0.88557	1.23569	0.747701	0.0506606	1.10363	0.221503	0.276449	1.12422	-0.624043	-1.1795	-1.02874
ENSG00000139438	FAM222A	H292_A	-1.26684	-0.733039	-0.718006	-0.432305	-0.960117	-0.893301	-0.437043	-0.233237	-0.226872	1.62214	1.99551	1.18884	0.0196596	0.601306	1.15734	0.921629	0.805537	0.738826	-1.22469	-0.881803	-1.04353
ENSG00000139514	SLC7A1	H292_A	-0.555536	-0.366637	-0.540607	-0.679435	-0.65916	0.190209	-0.226062	0.052375	-0.244543	-0.360132	0.608579	0.731464	1.99168	1.08176	-0.0910937	0.415293	1.6574	1.36979	-0.705075	-1.76443	-1.90584
ENSG00000140092	FBLN5	H292_A	-1.45649	-0.780387	0.0771759	-0.865236	-0.721968	-1.13154	-0.312552	0.406026	0.363204	2.35594	0.850067	0.420984	-0.780159	0.988382	1.53711	-0.0838965	0.609665	1.04177	-0.398033	-0.900924	-1.21914
ENSG00000140280	LYSMD2	H292_A	0.259204	-0.321256	0.581396	0.344502	-1.3923	-0.807326	0.475713	0.571542	0.734591	0.865882	1.23926	1.08999	0.0056108	1.07044	0.806934	-0.609292	0.764011	-0.509988	-2.14394	-1.38463	-1.64035
ENSG00000140379	BCL2A1	H292_A	0.0802174	0.356224	0.215097	-0.133071	-0.246892	0.0987507	0.152912	0.761864	0.475991	0.57228	0.661885	0.655203	0.781919	0.75844	0.522782	0.494541	0.273424	0.394799	-2.21727	-2.30022	-2.35887
ENSG00000140464	PML	H292_A	0.561717	0.493318	0.335851	0.468767	0.0371718	0.0609881	-0.0359102	0.0708325	0.279434	1.30626	1.02713	0.26315	-0.260853	0.459787	1.01814	0.254242	0.0973593	0.121495	-2.72823	-1.87386	-1.95678
ENSG00000140682	TGFB1I1	H292_A	-1.03117	-0.606085	-0.892725	-0.597995	-0.495573	0.1269	0.370144	0.0656973	0.244873	-1.08949	1.06777	0.618816	2.01119	0.191149	-0.644004	0.950029	1.73973	1.38536	-1.18991	-1.05487	-1.16983
ENSG00000140853	NLRC5	H292_A	-0.481679	-1.2593	-0.77462	-0.076796	-0.597703	-0.709829	-0.3595	-1.04801	0.383961	1.52719	1.1332	1.00686	-0.382269	0.927227	1.20617	1.18407	1.36101	0.626086	-1.50268	-1.03336	-1.13001
ENSG00000140937	CDH11	H292_A	-0.799402	-0.207819	-0.380918	-1.38825	-1.24885	-0.207844	-0.576335	0.325338	-0.207585	0.435545	1.41868	1.84511	1.90472	1.08751	-0.602437	0.0164728	0.876449	0.613653	-0.473405	-1.38573	-1.0449
ENSG00000141448	GATA6	H292_A	0.690685	1.00549	0.842889	0.813168	-0.366135	0.600856	-0.396534	-0.164253	-0.0906016	1.58369	1.65105	0.615627	-0.653606	0.230849	0.350822	-0.528418	-0.72008	-0.310824	-2.28398	-1.38657	-1.48413
ENSG00000141639	MAPK4	H292_A	-0.521072	0.164038	-0.0465687	-1.75686	-0.101493	0.376691	0.405336	0.868328	0.687603	-1.53668	0.741635	0.841366	2.08841	0.111	-1.9958	0.23166	0.804436	0.818797	-0.426304	-0.853291	-0.901231
ENSG00000142227	EMP3	H292_A	-1.74564	-0.184158	-0.937347	0.0698507	-0.885555	-0.65863	0.351935	0.165315	0.816081	-0.169826	0.148103	-0.420584	-0.214944	1.12482	1.51748	1.71163	1.70238	0.863549	-1.20292	-1.15493	-0.89662
ENSG00000143147	GPR161	H292_A	-1.39617	-0.579244	-1.23759	-0.534363	-0.213303	-0.390743	-0.197536	0.0923529	-0.0795904	-0.279261	0.811351	0.893329	1.68638	0.16104	0.364967	1.40979	1.78923	1.17773	-0.582502	-1.43355	-1.46232
ENSG00000143153	ATP1B1	H292_A	-0.579055	-0.78264	-0.441454	-0.606431	-1.20789	-0.896389	-0.426305	0.412132	-0.0974213	1.22281	1.2052	1.30071	0.788085	1.26558	0.990574	0.773609	0.830129	0.543109	-0.997931	-1.57504	-1.72138
ENSG00000143590	EFNA3	H292_A	-1.29166	0.258867	-0.462461	-0.733345	-0.605562	-0.0176441	-0.0595167	-0.230396	-0.194914	1.06192	1.46227	0.856473	1.25263	0.71903	0.597601	0.704664	0.240536	1.3821	-1.58391	-1.64946	-1.70721
ENSG00000143847	PPFIA4	H292_A	-0.736436	-0.745251	-1.17649	-0.542835	-0.527804	-0.959243	-0.923261	-0.710355	-1.20964	0.827708	1.12839	1.29017	1.03903	0.67791	1.14739	1.36032	1.26164	1.1754	-0.680257	-0.864961	-0.831428
ENSG00000144810	COL8A1	H292_A	0.158706	0.14545	0.00584389	0.572065	-1.3452	-1.38848	-0.11096	0.359303	-0.336599	1.18559	0.904982	1.24548	-0.769368	1.54962	1.2189	0.994074	-1.13163	0.522244	-1.03867	-1.39799	-1.34338
ENSG00000145782	ATG12	H292_A	0.550818	-0.176473	0.794451	0.382019	-0.0551398	0.0793705	-0.132746	0.331687	-0.756574	0.899427	-0.414872	0.0180348	-0.286527	1.5395	1.16239	0.365683	0.897735	0.759754	-1.84512	-1.97688	-2.13655
ENSG00000146242	TPBG	H292_A	-0.992907	-0.626788	-0.943114	-0.472891	-1.49257	-0.963943	-0.094398	-0.390104	-0.341281	1.11736	0.903336	0.589387	0.278962	1.59613	1.48894	0.594646	1.46446	1.1619	-1.33081	-0.72563	-0.820685
ENSG00000146535	GNA12	H292_A	-0.32063	-0.243561	-0.250891	0.170406	-0.130296	-0.000824424	0.0197217	0.333906	0.157622	0.301624	0.971718	0.755877	0.870386	0.475589	0.653893	0.43443	1.56239	0.608904	-1.95255	-2.169	-2.24871
ENSG00000146858	ZC3HAV1L	H292_A	-1.8068	-1.40685	0.582181	-0.672593	-0.295221	-0.574718	0.214726	0.462691	0.122258	-0.735262	0.0308992	0.747866	1.86781	0.643938	0.0834063	0.717867	1.15503	1.84672	-1.1274	-0.987226	-0.869312
ENSG00000147119	CHST7	H292_A	-1.24914	-0.60056	-0.718855	-0.373186	-1.41111	-0.737342	-0.668408	-1.05249	-0.293208	0.868984	1.79854	1.65809	0.844193	1.08219	0.613812	0.752175	1.19098	0.541307	-1.18458	-0.484922	-0.576472
ENSG00000147255	IGSF1	H292_A	-0.883084	-0.180465	-0.615606	-1.00235	-0.283334	-1.16233	0.0505443	0.175761	-0.544856	2.92796	0.76041	0.939881	-1.10412	0.664495	1.25821	1.22852	-0.298962	-0.40283	-0.122262	-0.690375	-0.715202
ENSG00000147324	MFHAS1	H292_A	-0.685725	-0.418637	-0.491599	-0.39446	-0.452178	-0.198577	0.0067174	0.242768	0.169509	0.61871	1.41498	1.27591	1.17411	0.475976	0.376566	0.540952	1.33199	0.579037	-1.56189	-2.06367	-1.94049
ENSG00000147408	CSGALNACT1	H292_A	-0.272742	0.560334	-0.055913	-1.00873	0.159588	0.574425	0.278635	0.845343	0.331181	-0.282625	0.157543	0.767641	1.81226	0.57264	-0.819767	0.445157	0.600678	0.773784	-0.869667	-2.28724	-2.28253
ENSG00000147454	SLC25A37	H292_A	0.230407	0.539873	-0.00469287	0.244625	-0.0814561	0.13162	0.194505	0.226238	-0.0315751	0.997278	0.877583	0.958342	0.32741	0.691324	0.487047	-0.130624	0.847394	0.238932	-2.36723	-2.16545	-2.21156
ENSG00000147852	VLDLR	H292_A	-1.06019	-1.42816	-1.32053	-0.683581	-0.559637	-0.738355	0.0747297	-0.168971	-0.0410567	-0.270792	-0.0212812	0.290505	1.343	0.872136	0.727292	1.56182	1.90038	1.62221	-0.235074	-0.977294	-0.887145
ENSG00000148516	ZEB1	H292_A	-1.22658	-0.335329	-1.24598	-0.769475	-0.379974	-0.37057	-0.521686	0.447743	-0.0548034	1.1682	1.20939	1.33899	1.01944	0.443594	0.278644	0.621069	1.45132	1.10047	-1.27279	-1.36614	-1.53554
ENSG00000148926	ADM	H292_A	-0.980821	-0.658976	-1.03219	-0.585667	-0.64256	-0.592161	-0.560811	-1.21649	-0.767718	0.685046	1.20733	1.11591	1.30592	0.825225	0.913944	1.55641	1.11293	1.14739	-0.979504	-0.926618	-0.926586
ENSG00000149260	CAPN5	H292_A	-0.323528	0.770859	0.320359	1.0921	-0.510365	-0.388188	-2.55915	-1.01938	0.0686712	1.33427	2.05984	1.2156	-0.910152	0.146435	0.654189	0.174096	-0.122119	-0.57139	-0.143608	-0.631493	-0.657051
ENSG00000149564	ESAM	H292_A	-0.511525	-0.276622	-0.886412	-0.859168	-0.659377	-0.926156	-1.06324	-0.993624	-0.911932	2.44387	1.02059	0.714886	-0.419277	1.16438	1.52237	0.0881022	0.511611	1.30591	-0.498822	-0.432225	-0.333332
ENSG00000149925	ALDOA	H292_A	-0.974831	-0.366403	-0.45644	0.0195223	-0.720603	-0.487885	-0.352892	-0.392301	0.109038	-0.224704	1.1629	0.344039	1.31232	0.664727	1.38154	1.0763	1.32305	1.26017	-1.9828	-1.29261	-1.40213
ENSG00000152229	PSTPIP2	H292_A	0.365965	0.13717	0.467426	-0.287296	-0.565861	0.0733251	0.050385	0.499772	0.187908	0.770776	0.357863	0.998971	0.866764	1.29995	0.28869	0.719915	-0.155713	0.393904	-2.30672	-2.03861	-2.12458
ENSG00000152256	PDK1	H292_A	-0.480489	-0.883536	-0.817375	-0.957738	-0.388944	-0.781755	-0.760854	-0.31362	-0.618882	1.26324	0.794465	1.02345	1.10395	0.97203	1.21113	0.830823	1.19449	1.36099	-1.15058	-1.315	-1.28578
ENSG00000152503	TRIM36	H292_A	-0.289724	0.252882	0.0995729	-0.695868	-0.0934885	0.118352	0.0394172	0.361637	-0.184783	1.47792	0.960864	0.734081	0.677921	0.716982	0.689248	0.163195	0.555971	0.681441	-1.78969	-2.40159	-2.07435
ENSG00000153162	BMP6	H292_A	-1.54769	-0.567166	-0.970201	-0.630064	-0.77512	-0.381645	-0.42529	0.668164	-0.470729	0.519428	1.51502	1.00666	1.17536	0.404176	0.00452487	0.200208	2.48127	0.462358	-0.366707	-1.02859	-1.27397
ENSG00000153294	ADGRF4	H292_A	-1.30105	-1.12687	-1.03544	-0.731269	-1.71753	-1.09936	-0.323512	0.327267	-0.051838	1.17211	1.03936	1.61626	0.371468	1.48075	0.390778	0.603521	1.20288	0.747519	-0.0614466	-0.708625	-0.794975
ENSG00000153551	CMTM7	H292_A	0.212946	-0.682793	0.0562257	0.431421	-0.702216	-0.128941	0.631788	0.0991437	0.455659	0.555924	0.950488	1.09542	0.246374	0.992404	0.414094	0.710371	0.725642	0.261962	-2.24447	-1.84476	-2.23669
ENSG00000153823	PID1	H292_A	-1.2294	-0.162309	-0.800715	-0.91354	-1.16304	-0.632357	0.29244	1.50422	0.870943	0.156717	0.899882	1.28055	1.33054	1.0189	-0.20752	0.126495	0.662302	0.903198	-0.87153	-1.72268	-1.3431
ENSG00000154127	UBASH3B	H292_A	-0.7885	-0.499579	-0.638255	0.118209	-0.143417	-0.344776	0.150203	0.584799	0.465865	0.031778	0.875088	0.965928	0.835585	0.339903	0.52547	0.793459	1.55059	0.94962	-1.60173	-2.08711	-2.08313
ENSG00000154734	ADAMTS1	H292_A	0.412636	-1.67585	-0.13998	-1.3325	-1.44298	0.136886	-0.307063	-0.951518	-0.120668	1.21116	1.71681	1.43868	1.42784	1.04541	-0.233872	0.628413	0.0251659	0.307775	-0.190182	-0.997045	-0.959134
ENSG00000155287	SLC25A28	H292_A	0.617341	-0.129687	0.294837	0.356658	-0.507079	-0.351427	0.381273	-0.390073	-0.0181085	1.42817	1.05088	1.01848	-0.177397	0.973832	0.906341	0.118201	0.439352	0.110977	-2.07475	-1.95129	-2.09652
ENSG00000155846	PPARGC1B	H292_A	1.17197	-1.42812	0.399703	0.635792	0.0451685	-0.505221	0.655634	-0.612874	1.13831	-0.044419	0.411736	1.96818	0.285746	0.480949	-0.804285	1.54432	-1.14055	-0.690199	-1.64541	-1.08829	-0.778131
ENSG00000156206	CFAP161	H292_A	-1.03546	-0.651158	-1.03793	-1.20089	-1.14455	-0.989514	-0.560271	-0.298412	-0.943644	2.23396	1.49294	1.27443	0.360811	0.990484	0.96704	0.199682	0.661205	0.744338	-0.104593	-0.551354	-0.407124
ENSG00000157601	MX1	H292_A	-0.827158	-0.211593	-0.817441	-1.02287	-1.4718	-0.505393	-0.866219	0.212869	-0.0169	1.20068	2.16646	2.06907	1.13321	0.620036	-0.103796	0.660207	-0.10238	-0.135756	-0.107779	-0.859138	-1.01431
ENSG00000158122	AAED1	H292_A	-1.1586	-0.784723	0.0095046	-0.278925	-0.970802	-0.153041	0.0636628	0.411009	0.0108631	-0.222482	1.14728	0.887379	1.53211	0.885465	0.382569	0.698431	1.51606	0.868993	-1.67456	-1.47687	-1.69332
ENSG00000158966	CACHD1	H292_A	0.330448	-1.28061	-0.284889	-0.371923	-1.61801	-0.935496	-0.331993	-0.188757	-0.0818334	1.7814	1.48876	2.19965	0.0813438	1.23368	0.196712	-0.0687797	-0.738413	0.719426	-0.648318	-0.699316	-0.783099
ENSG00000159110	IFNAR2	H292_A	0.377729	0.662201	0.202532	-0.045013	-0.23125	-0.275308	-0.0685046	0.102148	0.11253	1.71943	1.38896	0.952099	0.0760647	0.509546	0.830954	-0.122988	0.0515109	-0.141583	-2.15872	-2.00069	-1.94164
ENSG00000159399	HK2	H292_A	-0.694056	-0.731985	-0.683041	-0.711264	-0.199964	-0.690836	-0.424811	-0.426172	-0.348199	0.368036	0.829036	0.907906	1.60353	0.508023	1.11588	1.21989	1.38215	1.29383	-1.43618	-1.45574	-1.42604
ENSG00000160182	TFF1	H292_A	-1.81763	-0.307963	-1.3833	-0.346719	-0.928902	-0.66264	-0.754579	0.334696	-0.0600736	0.194543	1.05211	0.873001	0.576895	0.936212	0.664419	1.16404	2.11745	0.956658	-0.887776	-0.836583	-0.883859
ENSG00000160223	ICOSLG	H292_A	0.367776	0.554578	-0.420703	-0.232373	0.593643	-0.619017	0.186096	1.04371	-0.497019	1.81319	1.26264	0.740897	-0.0189589	-0.337533	0.966392	0.0420567	0.656875	-0.668424	-1.79465	-1.72464	-1.91452
ENSG00000160233	LRRC3	H292_A	-1.14318	-0.35551	-1.15771	-0.182271	0.437866	-0.0461612	0.328823	0.23925	0.536813	-1.14986	0.506884	0.526049	1.72764	-0.958715	-0.0901335	0.537771	1.88633	1.68516	-0.602746	-1.28852	-1.43778
ENSG00000161647	MPP3	H292_A	-0.979542	-0.727407	-0.771592	-1.0548	-0.161578	-0.0266362	0.989022	-0.354276	0.33861	-0.119355	0.172292	0.67091	1.86275	0.623018	-0.189046	1.20734	0.799971	1.84146	-1.4628	-1.26308	-1.39526
ENSG00000162366	PDZK1IP1	H292_A	-0.211803	-0.831095	-0.983901	-0.718522	-1.29557	-0.390894	0.350004	0.208275	1.54754	0.351781	1.37571	1.53638	1.07578	0.786302	-0.406617	0.401599	-0.75027	1.25454	-0.245126	-1.37162	-1.6825
ENSG00000162407	PLPP3	H292_A	0.482214	0.235789	0.264307	-0.0627557	-2.19615	-1.20381	-0.303142	-0.314955	-0.21929	2.27611	1.36017	1.1375	-0.937292	1.27982	0.96667	-0.560483	-0.277337	-0.417386	-0.585384	-0.373627	-0.550968
ENSG00000162438	CTRC	H292_A	-0.801388	-0.421638	-0.170428	-1.0764	-0.510324	-0.100899	-0.188164	-0.897736	-0.268575	1.78508	1.2046	1.1494	1.0358	0.961277	0.539761	0.305688	0.335661	1.44963	-1.43503	-1.45598	-1.44033
ENSG00000162458	FBLIM1	H292_A	-0.586925	0.278549	-0.358618	-0.0254996	0.194917	0.755157	-0.106591	0.512947	0.229128	-1.59041	0.542617	0.252257	1.9462	-0.0459789	-0.680739	0.86039	1.59079	0.896654	-1.3971	-1.57493	-1.69282
ENSG00000162654	GBP4	H292_A	0.0153222	-0.541498	-0.167954	-0.975587	-0.988423	-0.895962	0.0950234	0.66851	0.284295	1.55398	1.15637	1.79269	0.79444	1.03873	0.471212	0.346342	-0.0377035	0.0777899	-1.3685	-1.70335	-1.61572
ENSG00000163082	SGPP2	H292_A	-0.257356	-0.249472	-0.142603	-0.135407	-0.403067	-0.267461	-0.0552378	0.336444	0.127082	0.868457	0.858284	0.953687	0.695313	0.95186	0.766789	0.476438	0.901817	0.875281	-1.97608	-2.27538	-2.04939
ENSG00000163110	PDLIM5	H292_A	-0.0560215	-0.389538	-0.0558143	-0.952734	-0.0931964	0.616748	0.155099	0.662618	0.236324	-1.17148	0.582809	0.595961	2.25363	0.375136	-1.08679	0.657402	1.21975	0.888748	-1.04762	-1.6685	-1.72254
ENSG00000163191	S100A11	H292_A	-0.381983	-0.0222746	0.0996364	0.364543	-0.891341	-0.00310601	-0.0945289	0.650368	0.3015	0.15831	0.805045	0.373508	0.570404	1.10265	0.850986	0.666389	0.870369	0.768054	-2.75456	-1.57514	-1.85883
ENSG00000163508	EOMES	H292_A	-0.273055	-1.12386	-0.430288	0.730735	-0.890031	-0.630498	0.113259	1.57652	0.51444	0.0725065	1.22072	1.1385	-0.738946	0.723915	0.573102	1.48028	0.161725	0.477001	-1.51929	-1.6162	-1.56054
ENSG00000163661	PTX3	H292_A	0.120058	0.104991	0.23733	-0.644837	-0.659969	-0.323679	0.138161	0.131723	0.594174	1.92228	1.17999	0.883955	0.253107	0.898983	0.797759	-0.155451	0.287086	0.00154318	-1.90595	-1.9062	-1.95505
ENSG00000163739	CXCL1	H292_A	0.627312	0.79287	0.541227	0.527962	0.256724	0.354116	0.118332	0.353446	0.0745719	0.762997	0.669586	0.208284	0.143565	0.445333	0.586142	0.185795	0.0972822	0.248367	-2.45055	-2.23969	-2.30367
ENSG00000163840	DTX3L	H292_A	-0.953277	-0.681427	-0.254145	-1.31384	-0.698002	-0.847399	-0.283874	0.646818	0.113465	1.24877	1.18432	1.61238	1.33289	0.753478	0.567874	0.318331	0.831443	0.547549	-1.08635	-1.51629	-1.52273
ENSG00000164105	SAP30	H292_A	-0.470426	-0.211282	-0.149378	0.503475	-1.01101	-1.64217	-1.08043	0.56241	0.139041	1.2529	1.863	-0.0315017	-0.848511	0.532611	1.98466	1.25053	-0.656455	0.465763	-0.667389	-0.873635	-0.912194
ENSG00000164142	FAM160A1	H292_A	0.0962147	-0.0620509	0.0729872	0.00652919	-0.0720403	-0.174992	-0.431052	0.121499	-0.0738751	1.4712	1.1193	0.931312	0.241984	0.649063	0.943683	0.488291	0.407984	0.587096	-2.16715	-2.04234	-2.11364
ENSG00000164211	STARD4	H292_A	-0.975744	-1.23663	-0.864582	-1.38462	-1.03702	-1.27852	-0.239707	0.516283	-0.770239	1.64104	1.21955	1.94994	0.793473	0.781242	0.349197	0.192537	1.21904	-0.119609	0.0609131	-0.346159	-0.470378
ENSG00000164236	ANKRD33B	H292_A	-0.324821	1.16478	-0.165466	-0.384383	-0.0548917	0.0920623	-0.157521	-0.189289	-0.1403	2.05163	1.79209	0.364675	0.231734	0.171135	0.86923	0.281045	-0.173021	-0.0928583	-2.19808	-1.62669	-1.51105
ENSG00000164742	ADCY1	H292_A	-0.888345	-0.784275	-0.471583	0.493108	-0.742494	-1.92972	0.535421	0.115704	0.579489	0.972256	1.59325	0.275941	-1.31548	0.197159	1.90552	0.936662	0.0918359	1.04266	-0.757859	-0.894232	-0.955024
ENSG00000164849	GPR146	H292_A	-0.541184	-0.653024	-0.828785	-0.295179	-0.766056	-0.56863	-0.942219	-1.03256	-0.907523	0.749855	1.29052	1.01813	0.912868	1.09927	1.16164	1.349	1.28691	0.990932	-1.21805	-1.10023	-1.0057
ENSG00000165312	OTUD1	H292_A	0.0242637	0.784875	0.621487	-0.782827	-0.353069	0.871763	1.09329	0.809455	0.508767	0.764545	0.95263	0.451238	0.851743	0.35985	-0.262034	-0.356004	0.0714006	-0.298094	-1.85662	-1.98038	-2.27628
ENSG00000165410	CFL2	H292_A	0.296618	0.480132	0.86507	0.199092	0.117529	0.34078	-0.968121	0.010346	-0.875945	1.50025	0.739398	0.543705	0.0392197	0.871461	0.884019	-0.136393	0.862359	0.126148	-1.79828	-2.14117	-1.95621
ENSG00000165424	ZCCHC24	H292_A	-0.202328	-0.690061	-0.37552	0.85362	-0.6357	0.0491556	0.230083	0.00186471	0.535196	0.933099	2.52149	1.02061	-0.458309	-0.333508	0.499984	-0.00331057	1.11718	-0.253816	-1.59693	-1.57427	-1.63853
ENSG00000165434	PGM2L1	H292_A	-0.396341	0.792623	-0.137803	-0.667384	0.0800629	-0.213552	-0.782025	1.11074	-0.402737	1.91434	1.19609	0.804684	0.182406	0.18196	0.798261	-0.270483	0.716781	-0.411842	-0.144608	-2.15939	-2.19178
ENSG00000165474	GJB2	H292_A	0.0790774	-0.212109	0.161232	0.211061	-0.647477	-0.273947	0.489101	0.463114	0.361647	0.657831	0.660721	0.634102	0.275302	1.11126	0.885331	0.792535	0.508054	0.395169	-2.05496	-2.08029	-2.41676
ENSG00000165507	DEPP1	H292_A	-0.583925	-0.808632	-0.72297	-0.131372	-1.15614	-0.82309	-1.35884	-0.949378	-1.32854	1.19018	2.00575	1.09481	0.180258	0.801896	1.25803	1.12191	1.17992	0.0532415	-0.498105	-0.228883	-0.296127
ENSG00000165935	SMCO2	H292_A	-0.436209	-1.00686	-1.18376	-0.731752	-0.78536	-1.25689	-0.715723	-0.435112	-0.426876	1.53149	0.962825	1.60235	0.540028	1.1202	1.0668	1.31402	0.141044	1.16616	-1.05381	-0.847054	-0.565509
ENSG00000165949	IFI27	H292_A	-1.17117	0.0169219	-1.35857	-0.90496	-0.547374	-0.170481	-1.66932	-0.391572	-0.671559	1.77464	1.60222	1.10918	0.796455	0.520805	0.519637	1.4295	0.789849	0.226834	-0.275513	-0.759945	-0.865585
ENSG00000166401	SERPINB8	H292_A	-0.665324	-0.330129	-0.350102	-0.227132	-0.149507	-0.243804	-0.220586	0.614518	0.0238265	0.800528	0.726084	0.658639	0.723533	0.697694	0.920827	0.655219	1.28254	1.07615	-1.74357	-2.17192	-2.07748
ENSG00000166439	RNF169	H292_A	0.237674	0.312092	0.651797	-0.175732	0.0939432	0.111253	-0.656913	0.428137	-0.571094	1.90269	0.4262	0.464972	-0.259354	1.027	1.04661	0.0235585	0.381724	0.493962	-1.80842	-2.02504	-2.10506
ENSG00000166444	ST5	H292_A	0.347709	0.68381	-0.107045	0.146804	-0.428293	-0.135148	-0.30324	-0.208469	0.0537024	2.05657	1.79658	1.41816	-0.333911	0.367354	0.503816	0.120806	-0.831811	-0.146724	-1.68779	-1.60361	-1.70927
ENSG00000166510	CCDC68	H292_A	0.404559	0.0924123	0.581753	0.305904	0.121028	-0.056938	-0.193307	0.370891	0.108857	0.962675	0.397847	0.782617	0.168854	0.868118	0.711998	0.411105	0.134027	0.652387	-2.07954	-2.43876	-2.30649
ENSG00000166670	MMP10	H292_A	-1.40932	0.771733	-1.07244	-0.623756	-0.779711	-0.455379	-0.394411	0.866939	-0.472565	0.687366	0.817017	1.02268	1.18843	1.16726	0.653084	-0.096073	1.5047	0.639303	-0.799857	-1.77487	-1.44014
ENSG00000166741	NNMT	H292_A	0.175953	0.285583	0.319559	-0.0181506	-0.192573	0.0537304	0.32984	0.475064	0.4535	0.661993	0.702414	0.544706	0.660852	0.712643	0.686483	0.393829	0.204403	0.490862	-2.11803	-2.34869	-2.47397
ENSG00000166949	SMAD3	H292_A	0.114823	0.975099	-0.0592216	0.379439	0.0848025	0.676513	-0.838928	-0.422145	-0.659285	1.66533	1.85154	1.22857	-0.0112975	-0.0113286	0.113716	-0.37948	0.708771	-0.480306	-1.1419	-1.8659	-1.92881
ENSG00000167207	NOD2	H292_A	0.472058	1.16611	0.485995	0.342053	0.0474142	0.0988788	-0.31841	0.140449	-0.152691	1.26503	0.666045	-0.0128488	-0.112153	0.819177	1.02751	-0.442401	0.540106	0.334156	-2.16474	-2.17765	-2.02408
ENSG00000167460	TPM4	H292_A	-0.418083	0.416814	0.0196335	-0.555403	0.593358	0.768449	0.0403471	1.14373	0.449901	-1.57661	-0.0455211	0.114721	2.00242	-0.242484	-0.958117	0.850233	1.06035	0.599551	-0.554376	-1.78974	-1.91917
ENSG00000167695	FAM57A	H292_A	-0.785811	-0.516364	-0.738887	-0.42009	-0.757913	-0.403982	-0.329505	-0.372481	-0.197678	0.285451	1.14511	0.932132	1.45658	0.899978	0.85545	0.472125	1.9187	0.975583	-1.25534	-1.51083	-1.65223
ENSG00000167772	ANGPTL4	H292_A	-1.18507	-0.140069	-0.841256	-0.437759	-0.539508	-0.153043	-0.362242	0.423462	-0.597216	0.0578181	1.45485	1.0121	1.5251	0.519883	0.0322248	0.748047	1.92617	0.796702	-1.59268	-1.26182	-1.3857
ENSG00000168143	FAM83B	H292_A	0.0384615	0.487536	0.224035	0.286812	-0.386189	-0.204805	-0.299475	0.613612	-0.166464	1.12385	0.26041	0.0793598	-0.436232	1.34772	1.33802	0.241445	1.00005	0.559414	-2.08544	-2.00393	-2.0182
ENSG00000168310	IRF2	H292_A	0.0944388	0.107792	0.216076	0.119609	-0.11449	-0.642678	-0.49321	0.473205	-0.211686	1.71234	0.950313	0.531821	-0.330093	0.775853	1.46111	0.326341	0.67491	0.199836	-1.94004	-1.97918	-1.93227
ENSG00000168389	MFSD2A	H292_A	0.301117	0.0232343	0.135723	0.15842	0.101876	0.0307048	0.364464	-0.00583874	0.230775	1.04226	0.780299	0.752623	0.25588	0.600124	0.688109	0.425675	0.412788	0.583565	-2.15593	-2.36661	-2.35926
ENSG00000168672	FAM84B	H292_A	-1.06313	-0.75709	-0.60056	-0.232428	-0.686595	-1.17739	-0.0656703	-0.274585	0.06015	1.99317	1.38474	0.918292	-0.760903	0.749067	1.51107	0.771465	1.09057	0.491378	-1.20484	-1.10677	-1.03994
ENSG00000168685	IL7R	H292_A	-0.249477	0.171036	0.161513	-0.163709	-0.642209	-0.52981	0.0508173	0.629884	0.0889955	1.54148	0.947219	0.358538	-0.0892829	1.10951	1.24996	0.478633	0.495577	0.371815	-1.88831	-2.03531	-2.05689
ENSG00000168961	LGALS9	H292_A	-0.896251	-1.2135	-0.916614	-1.24843	-1.37241	-0.740172	-0.452553	0.760567	0.376776	0.51233	1.79854	1.989	1.43623	0.56413	-0.445434	0.0681155	0.711156	0.602696	-0.920264	-0.190451	-0.423463
ENSG00000169252	ADRB2	H292_A	-0.973833	-1.47045	-1.40425	-0.562837	-1.42061	-0.999172	-0.069692	-0.261037	-0.339383	1.09054	1.2798	0.613189	-0.249498	1.12113	1.30048	1.33967	1.10012	1.14999	-0.879671	-0.0962731	-0.268216
ENSG00000169258	GPRIN1	H292_A	-1.24981	0.122198	-0.608166	0.459905	-0.24692	-0.194426	0.140474	0.556675	0.0845648	-0.259352	1.26094	1.00046	0.738457	0.168164	0.499294	0.858686	1.59337	0.601144	-1.57397	-1.94296	-2.00874
ENSG00000169594	BNC1	H292_A	-0.822346	-0.371308	-0.443953	0.220763	-0.776416	0.493308	-0.375395	0.590102	-0.051359	-0.383983	0.883707	0.495218	1.18458	0.942449	-0.0830694	0.433118	1.83689	1.31992	-1.38992	-1.70836	-1.99394
ENSG00000169962	TAS1R3	H292_A	-0.064505	0.354185	0.00125181	-0.568423	-0.660799	0.106584	0.607436	-1.87752	-0.579651	2.13463	0.953097	0.0662135	-0.0871164	1.2593	1.22667	-0.0307669	0.392096	0.675997	-1.9291	-0.921883	-1.05769
ENSG00000170075	GPR37L1	H292_A	-0.337755	0.462321	-0.0870885	0.0690836	-0.647863	-0.276121	0.318649	-0.0313153	-0.107665	1.84085	1.26632	0.48085	-0.501834	0.999328	1.14919	0.442767	0.573727	0.0582309	-1.94048	-1.85925	-1.87195
ENSG00000170379	TCAF2	H292_A	-0.838532	-0.96226	-1.34367	-0.659503	-0.876955	-1.07493	-0.669081	-0.548337	-1.15096	1.10652	1.44163	0.963242	0.369763	0.695967	1.44364	0.902556	1.51501	1.15269	-0.642164	-0.356078	-0.468545
ENSG00000170525	PFKFB3	H292_A	-1.21071	-0.496546	-1.01444	-0.88876	-0.806819	-0.70535	-1.00084	-0.838176	-1.0323	0.738729	1.2996	0.847263	1.46078	0.772219	1.19658	1.15647	1.26577	1.14002	-0.531239	-0.673062	-0.679185
ENSG00000170775	GPR37	H292_A	-1.40495	-0.897827	-1.21593	-1.11782	-1.134	-1.00074	0.0835153	0.72659	0.249075	1.53258	0.970522	1.10644	0.455635	1.02623	0.775873	0.0486175	1.06215	1.32803	-0.648903	-0.865076	-1.08
ENSG00000170786	SDR16C5	H292_A	-0.042328	-0.668978	0.0904713	0.296763	-0.960217	-0.874225	0.0695245	0.126728	0.272397	1.30898	1.02257	0.448434	-0.690763	1.24434	1.54605	-0.258897	1.2478	0.728316	-1.36213	-1.81823	-1.72662
ENSG00000170873	MTSS1	H292_A	-1.7108	-0.0498554	-0.884667	-0.730841	-0.761098	-0.261384	-0.567076	0.811538	0.127253	0.785305	1.60768	1.4635	1.20304	0.420254	0.0228425	0.499906	1.44391	0.329765	-1.18701	-1.22071	-1.34154
ENSG00000171033	PKIA	H292_A	-0.077734	-1.2897	-0.672071	0.106487	-1.37138	-1.09525	-1.02235	0.830867	-0.115071	0.985947	1.83268	1.42787	-0.455432	0.928537	1.08008	0.66296	1.18528	-0.238753	-0.666644	-0.93566	-1.10066
ENSG00000171246	NPTX1	H292_A	-1.6568	0.0437683	-1.15174	-0.20018	-0.296207	-0.208806	-0.670255	0.730568	-0.259062	0.423404	1.37528	1.29485	0.920016	0.109275	-0.224249	0.937597	1.89161	0.793385	-1.20132	-1.37575	-1.27537
ENSG00000171310	CHST11	H292_A	-0.0174215	0.0694384	-0.0217244	0.835988	-0.423448	-0.396427	0.0690439	0.865658	0.783245	0.453919	0.657357	0.241213	-0.638698	0.782613	1.12771	0.346313	0.594424	0.784313	-1.20392	-2.37404	-2.53556
ENSG00000171314	PGAM1	H292_A	-0.868218	-0.661487	-0.238041	0.243852	-0.527578	-0.728025	-0.467981	0.216968	-0.298279	0.0307484	1.02987	-0.0127872	0.779385	0.581777	1.80897	1.12959	1.65197	0.994493	-1.55289	-1.56902	-1.54332
ENSG00000171522	PTGER4	H292_A	-0.378423	-0.921297	-0.316212	-0.975237	-0.735852	-0.0771714	-0.270325	-1.45214	-0.186639	1.90333	1.60912	1.17831	0.848861	0.867966	0.505912	0.0981225	1.05565	0.764158	-1.24917	-1.03403	-1.23494
ENSG00000171587	DSCAM	H292_A	-0.679964	-0.255485	-0.593735	0.228138	-0.76689	-1.00692	0.22902	0.516718	0.593366	0.924267	1.19984	0.113073	-0.867266	0.808644	1.68739	0.337673	0.511495	1.6236	-1.20759	-1.69959	-1.69578
ENSG00000171729	TMEM51	H292_A	-0.306658	0.314779	-0.768248	0.0293391	-0.0593443	0.0284066	-0.107052	0.509924	0.0418328	0.38643	0.731564	0.771214	0.921806	0.623749	0.544485	0.676664	1.22182	0.805592	-2.10313	-2.21386	-2.04931
ENSG00000171823	FBXL14	H292_A	-0.849653	-1.18003	-0.543083	-0.0623945	-1.34299	-0.865105	-0.260277	-0.413979	8.15079e-05	1.3301	1.97566	1.13576	0.0481384	0.786647	1.19297	0.879334	0.889062	0.467672	-1.7018	-0.687295	-0.798822
ENSG00000172349	IL16	H292_A	-0.981411	-0.923953	-1.2614	-1.01205	-1.09521	-1.14107	-0.46316	-0.337219	-0.551463	2.13882	1.67243	1.28372	0.0295631	0.755136	1.03521	0.440668	0.253249	1.07427	-0.0957722	-0.327714	-0.492643
ENSG00000172425	TTC36	H292_A	0.75687	0.723683	-0.134808	-0.695514	-0.103631	0.670426	0.0056253	-1.25826	-1.29553	1.47263	-0.201192	-0.319567	0.416399	1.61973	1.10984	0.893642	0.447333	0.466058	-1.78438	-1.55216	-1.23719
ENSG00000172575	RASGRP1	H292_A	-0.100737	0.834522	0.221766	-1.07528	-0.553741	0.458757	0.398634	1.45733	0.638463	-0.0417585	0.812185	1.12134	1.23922	0.666924	-1.11435	-0.651878	0.459207	0.159816	-0.841679	-2.11816	-1.97058
ENSG00000172817	CYP7B1	H292_A	-0.911384	-0.845518	-0.610255	-0.290374	-2.12646	-1.16275	-0.254821	0.357272	-0.105837	1.20637	1.24369	1.35358	-0.172751	1.71828	0.960579	0.185845	1.30288	0.198272	-0.764097	-0.601186	-0.681338
ENSG00000173281	PPP1R3B	H292_A	-0.123634	-0.0791252	0.129013	-1.72754	-0.0118814	0.457859	0.233302	0.656746	0.142854	0.589185	0.850084	0.78258	1.60973	0.445074	-0.121802	-0.0775518	1.11272	0.536934	-1.22564	-2.02304	-2.15587
ENSG00000173334	TRIB1	H292_A	-0.487336	0.450693	-0.375245	0.526612	-1.11491	0.218649	0.0410665	0.0466061	-0.0370814	1.20678	1.44017	0.975554	-0.320213	1.09942	0.478843	0.184808	0.816144	0.540746	-1.97694	-1.74926	-1.96511
ENSG00000173338	KCNK7	H292_A	0.454698	-0.623903	0.053085	-0.848827	0.753787	0.561957	-0.507396	-1.9227	-0.731875	1.85127	0.122003	-0.250431	0.292031	0.618854	1.17352	1.49831	0.795093	0.386304	-1.64986	-1.29229	-0.733639
ENSG00000173432	SAA1	H292_A	-0.0848826	-0.908001	-0.115506	-0.550879	-0.786813	-0.809985	1.11094	0.551329	1.46654	1.10017	0.82341	1.10455	0.320032	0.732491	0.53661	0.666471	-1.24462	0.643659	-0.928644	-1.7629	-1.86398
ENSG00000174032	SLC25A30	H292_A	-0.27776	-1.20886	-0.341332	0.480819	-0.904084	-1.52488	-0.00550783	0.224059	0.60177	1.27874	1.63874	1.08626	-1.07703	0.592038	1.42947	0.859015	0.558622	0.209244	-1.37793	-1.12426	-1.11713
ENSG00000174705	SH3PXD2B	H292_A	-0.641155	0.8221	-0.274773	-0.0992969	-0.0757397	0.546638	0.193563	1.15084	0.676374	-0.164361	0.702873	0.363438	1.13335	0.285144	-0.0166173	0.0967477	1.21328	0.265241	-1.54003	-2.25807	-2.37955
ENSG00000175003	SLC22A1	H292_A	-0.0501537	0.599751	-0.0295076	-0.394564	0.461588	0.783642	0.105787	-1.46523	-1.71759	1.25771	-0.341229	-0.34755	0.202173	1.18935	0.89663	2.02388	-0.419904	0.857423	-0.939993	-1.39059	-1.28162
ENSG00000175315	CST6	H292_A	-1.09828	0.208377	-0.873329	0.131217	-1.32743	-0.134021	0.479948	0.498501	0.266076	-0.188411	1.10301	0.534006	0.867508	1.06579	0.612779	0.526909	1.79653	0.324983	-0.990264	-1.82037	-1.98352
ENSG00000175471	MCTP1	H292_A	0.360786	-0.405453	-0.0184912	0.359055	-0.888604	-0.921193	0.234472	0.120647	0.424772	1.20667	0.895361	0.616293	-0.569304	1.24347	1.38364	0.48065	0.0548759	0.933775	-1.76834	-1.98855	-1.75453
ENSG00000175920	DOK7	H292_A	-0.683742	-0.866655	-0.921677	-0.470579	-0.358671	0.190333	0.56137	-0.587225	0.235899	0.386131	1.23895	0.679066	1.31743	0.242656	0.178648	0.598079	1.71365	1.19447	-2.33892	-1.13853	-1.17067
ENSG00000176171	BNIP3	H292_A	-0.559858	-0.85266	-0.836048	-0.221803	-0.303691	-0.579038	-0.696068	-0.495059	-0.667158	0.552079	0.909672	0.656886	0.989064	0.686575	1.35763	1.05119	1.62377	1.51631	-1.26102	-1.41464	-1.45614
ENSG00000176383	B3GNT4	H292_A	0.100623	-0.161442	-0.750746	-0.318006	0.0177325	0.482238	-0.00302335	-0.668331	-0.139128	0.691159	1.3969	0.898185	1.29049	0.210676	0.148423	1.07936	1.03207	0.473569	-1.87898	-2.08457	-1.81719
ENSG00000176532	PRR15	H292_A	-0.551972	-0.625656	-1.30676	0.0724884	-1.22808	-1.35652	0.428688	0.501229	0.344927	1.10552	1.74139	1.55941	-0.786328	0.744746	0.973649	1.08091	0.73947	-0.47991	-0.868239	-1.0362	-1.05277
ENSG00000176641	RNF152	H292_A	-1.01981	-0.970589	-1.08552	-1.14794	-1.18999	-1.17141	-0.610461	0.138882	-0.320585	1.81197	1.81198	1.85922	0.588065	0.578774	0.557758	0.457993	0.588024	0.182681	0.0575332	-0.49455	-0.622032
ENSG00000176692	FOXC2	H292_A	-0.494672	1.3922	0.477835	0.016709	-0.0876725	0.927004	0.600032	1.38196	0.498783	0.432877	0.718711	0.0367743	0.432475	0.235263	-0.0798593	-0.470298	0.266515	-0.0586375	-1.97395	-2.03463	-2.21742
ENSG00000176919	C8G	H292_A	-0.295808	0.423954	-0.413531	-1.19737	0.923148	0.322739	0.614481	-2.21441	-0.169982	2.16857	0.638656	0.55912	0.243845	-0.238158	0.598408	-0.504105	0.0239458	1.5677	-1.33023	-0.886124	-0.834855
ENSG00000177283	FZD8	H292_A	-0.62922	0.425661	-0.439116	-0.782752	-1.23214	-0.212427	0.109642	-0.511069	-0.0635321	1.25145	1.47029	1.03163	1.10763	1.15396	0.787952	-0.0173671	0.988968	0.352003	-1.53911	-1.47631	-1.77615
ENSG00000177706	FAM20C	H292_A	-1.11084	-0.696882	-1.3002	-0.560571	-1.30631	-0.835532	0.121697	-0.493825	0.339863	1.20801	1.76114	1.41415	0.586588	0.798547	0.760434	1.10496	0.858078	0.439314	-1.19365	-0.894395	-1.00058
ENSG00000178695	KCTD12	H292_A	-0.451274	-1.64285	0.216107	0.158888	-1.33282	-1.52452	-0.205635	-0.101673	0.537084	1.56536	2.24736	1.54858	-0.699626	0.323316	0.919875	-0.165654	0.446787	-0.313325	-0.813066	-0.311148	-0.401773
ENSG00000179362	HMGN2P46	H292_A	-0.000583642	0.175023	-0.139566	-1.11756	-0.750409	-0.0828211	-0.820111	-0.035549	-0.171412	1.74311	1.55097	1.59545	0.97708	0.890677	0.354585	-0.276271	0.488465	0.241956	-1.33233	-1.67442	-1.61627
ENSG00000179833	SERTAD2	H292_A	0.432133	0.244514	0.726415	0.4512	-0.0563914	0.377534	-1.00696	0.29685	-0.350321	1.24982	0.906756	0.155437	-0.0678709	0.770564	1.03541	0.336577	0.35804	0.407621	-2.30779	-1.96796	-1.99159
ENSG00000180758	GPR157	H292_A	0.551407	0.713581	0.284181	-0.345841	-0.49128	0.872698	0.13028	0.666391	0.373098	-0.402639	0.803861	0.873181	1.55861	0.6933	-0.743474	-0.407404	0.657993	0.0701893	-1.52533	-2.03857	-2.29423
ENSG00000181016	LSMEM1	H292_A	0.38165	-0.408693	-0.0135773	-0.596448	0.488316	-0.640561	-0.043934	-0.623848	-0.581133	2.9373	1.01795	1.12462	-0.765792	0.12406	1.00538	-0.0372317	-0.379326	0.480261	-0.334143	-1.64231	-1.49254
ENSG00000181458	TMEM45A	H292_A	-0.892902	-0.552878	-1.16254	-0.779986	-0.939034	-0.614123	-0.876346	-0.0414802	-0.287704	0.0740501	0.520254	0.363288	1.60363	1.26691	1.15351	1.38445	1.09438	1.64888	-0.669532	-1.13272	-1.16012
ENSG00000181634	TNFSF15	H292_A	0.851405	0.659858	0.483335	-0.216909	-0.383288	-0.116223	-0.0868633	0.16411	-0.234	1.8118	0.454231	0.573451	-0.305853	1.21141	0.981078	0.0586916	-0.0637559	0.124983	-1.76733	-2.07841	-2.12172
ENSG00000182308	DCAF4L1	H292_A	0.0947404	-0.591276	-0.236072	-0.867805	0.176539	-1.39406	-0.599993	-0.71876	0.365494	2.74078	0.431686	-0.0567626	-1.33148	0.594079	1.76075	-0.0101661	-0.57644	1.3993	-0.455603	-0.644979	-0.0799797
ENSG00000183018	SPNS2	H292_A	-0.958146	-0.881121	-0.988786	-0.0774698	-0.523178	-0.372228	-0.966633	-0.960715	-0.384766	0.414823	1.13345	0.849	0.393242	0.732145	0.798249	1.28719	2.06233	1.47871	-1.4031	-0.822455	-0.810542
ENSG00000183092	BEGAIN	H292_A	-1.24701	-0.300783	-1.10915	-0.378265	0.0789583	-0.0784417	0.0963966	0.102274	0.742912	0.42519	1.33876	1.26418	1.15047	-0.456308	-0.0886823	0.925796	0.890078	1.4091	-1.37188	-1.62258	-1.77103
ENSG00000183155	RABIF	H292_A	-1.24798	-0.867447	-0.779323	-0.313883	-1.41785	-0.873125	-0.0728367	0.0399687	-0.414679	0.928877	1.37929	1.1215	0.467296	1.2199	1.04657	0.342117	1.60344	1.04083	-1.14379	-1.09556	-0.963316
ENSG00000183486	MX2	H292_A	-0.285656	-0.73571	-0.619002	-1.01789	-1.64133	-0.322323	-0.750825	-0.505797	-0.337398	1.26465	1.92238	2.09959	1.19215	1.08214	-0.375981	0.712001	0.0495435	0.0112672	-0.168235	-0.703127	-0.870442
ENSG00000183508	FAM46C	H292_A	0.134306	-0.259337	-0.204066	-0.0961475	-0.8894	-0.867601	-0.0581561	-1.23526	-0.775538	2.6372	1.94829	1.0907	-0.891542	0.673277	0.954077	0.505896	-0.0893804	-0.969182	-0.409138	-0.574416	-0.624582
ENSG00000183607	GKN2	H292_A	-1.63532	-0.255078	-0.875774	0.031892	-2.02496	-0.906068	0.360551	2.4137	0.926127	-0.204553	1.17332	0.41967	-0.610767	0.626086	0.585752	-0.417502	0.99536	0.482719	0.0488571	-0.491641	-0.642372
ENSG00000183963	SMTN	H292_A	-0.19217	1.15606	-0.562139	0.573729	0.427955	0.0280264	-0.101913	-0.294908	-0.671871	1.76386	1.24156	-0.179599	-0.948618	0.0466516	1.39055	-0.487415	1.18159	0.477051	-1.54559	-1.54233	-1.76046
ENSG00000184371	CSF1	H292_A	1.02984	1.09	0.751529	0.20225	-0.144177	0.188851	0.215268	0.0123518	0.146554	1.54863	0.954714	0.545263	-0.242	0.513727	0.52933	-0.520245	-0.44622	-0.34246	-2.24655	-1.82973	-1.95693
ENSG00000184441	AP001062.1	H292_A	-0.280263	-0.263979	-0.558433	-0.984879	-0.320508	-0.282979	-0.362439	-0.486989	-0.653705	1.77543	0.488689	0.0197505	0.319614	1.3134	1.55844	0.356714	0.955785	1.60155	-1.9545	-1.18287	-1.05783
ENSG00000185033	SEMA4B	H292_A	-0.862835	-0.937953	-1.34426	0.269705	-1.29152	-0.992058	-0.620695	-0.91971	-0.589957	0.13502	1.42729	0.729133	-0.0859303	0.980302	1.47349	1.00601	1.77658	1.19569	-0.913351	-0.142393	-0.292555
ENSG00000185215	TNFAIP2	H292_A	-0.185088	0.105062	-0.344899	-0.654055	-0.634354	0.0781184	0.268064	-0.360202	0.262787	1.42747	1.37949	1.19994	0.841698	0.811102	0.376267	0.248488	0.647153	0.336997	-2.03235	-1.84736	-1.92433
ENSG00000185338	SOCS1	H292_A	-0.703458	0.504531	-0.114683	0.232942	-0.43679	-0.0648185	-0.99681	-2.0001	-0.985087	1.7331	1.77833	0.984306	-0.0447139	0.705422	0.948291	-0.130422	1.04235	0.497568	-1.38105	-0.763479	-0.805427
ENSG00000185479	KRT6B	H292_A	-0.343034	-0.20784	-0.348809	-0.315475	-0.407669	-0.243628	0.271814	0.368121	0.498376	0.794411	1.01014	1.03539	0.856089	0.743099	0.544416	0.437361	0.780757	0.805355	-2.23621	-2.08431	-1.95836
ENSG00000185499	MUC1	H292_A	-0.542931	-0.956489	-0.692898	-0.596909	-1.12575	-0.485247	-0.0639043	-0.558192	-0.157094	1.50112	1.49367	0.95303	0.591592	1.09257	1.01361	1.06151	0.585735	0.934853	-1.82541	-1.09512	-1.12774
ENSG00000185507	IRF7	H292_A	-0.700108	-0.305201	-1.10243	-0.480327	-0.964876	-0.230288	-0.50189	-0.671966	-0.81116	1.39835	2.14145	1.41497	0.860373	0.556244	0.565684	0.168049	0.75735	1.15465	-1.49712	-0.848389	-0.903363
ENSG00000185745	IFIT1	H292_A	-0.567454	-1.35531	-0.38289	-0.289364	-1.28885	-0.865812	-1.53336	-0.136551	-0.41461	1.27635	1.7339	1.81119	0.138517	0.87127	0.446132	1.58029	0.1604	-0.994133	0.337633	-0.282171	-0.245162
ENSG00000185761	ADAMTSL5	H292_A	-1.11257	-0.285373	-1.01948	-0.341793	-0.814685	0.257715	-0.0725333	-0.110739	0.0601433	-1.41373	1.03368	0.638623	2.06617	0.52541	-0.645163	1.30212	1.10616	1.50671	-1.59328	-0.448959	-0.638427
ENSG00000185950	IRS2	H292_A	-0.673489	-0.811118	-0.460184	-0.182524	-0.893635	-0.0559273	-0.205451	-0.262603	-0.0730213	0.572495	1.7165	1.3159	1.12214	0.704185	0.304199	0.39445	1.36273	0.985135	-1.68816	-1.51773	-1.65389
ENSG00000186076	AC012085.1	H292_A	-0.935852	-0.119557	-1.3493	0.237772	-0.612625	-1.21408	-0.152201	0.927982	0.77121	-0.32224	0.420262	-0.202893	0.138314	0.52953	1.8376	1.33633	0.156443	1.99929	-1.11862	-1.42766	-0.899707
ENSG00000186352	ANKRD37	H292_A	-0.849816	-0.840149	-0.58919	-0.574926	-0.544937	-1.02431	-1.05061	-0.461972	-0.663344	1.17764	1.17383	0.737166	0.826425	0.782614	1.64027	0.904531	1.48456	1.05093	-1.05112	-1.03168	-1.09591
ENSG00000186480	INSIG1	H292_A	-0.451653	-1.45466	-0.718032	-1.01534	-1.71818	-1.23111	-0.355851	0.0122981	-0.637557	1.44452	2.01099	1.69542	0.753285	0.750742	0.703639	0.155462	0.615713	-0.119199	-0.0891474	-0.0921359	-0.259199
ENSG00000186567	CEACAM19	H292_A	-0.447011	-0.170379	-0.60672	-1.25258	-1.11508	-0.115305	-0.387645	-1.0926	-0.256473	1.8742	0.771939	0.570744	0.681577	1.62935	0.984683	0.380632	0.772988	1.05787	-1.97861	-0.54854	-0.753042
ENSG00000187595	ZNF385C	H292_A	-0.467261	-0.626227	-1.10739	-1.23476	-0.687069	-0.577741	-0.392592	-1.05307	-1.02772	2.46269	1.37247	0.809418	0.241563	0.796206	1.13577	0.604176	1.14978	0.0159407	-1.08515	-0.0993175	-0.229698
ENSG00000187653	TMSB4XP8	H292_A	-0.207542	-0.252173	0.0494852	0.145879	-2.01366	-0.350968	-0.311948	0.531416	0.153156	0.555381	1.54689	0.667002	0.540128	1.41005	1.03469	0.348848	0.493508	0.431233	-2.23619	-1.15288	-1.38231
ENSG00000188042	ARL4C	H292_A	-1.03108	-1.52942	-0.990896	-0.340115	-0.789499	-0.802855	-0.581772	-0.150242	-0.0535534	1.12826	1.60687	1.40521	-0.144613	0.52062	0.818189	1.26973	1.49087	0.792411	-0.445025	-0.920239	-1.25286
ENSG00000188229	TUBB4B	H292_A	-1.57958	-0.595217	-1.50445	0.075374	-0.388971	-0.995451	-0.142757	-0.286713	0.160366	0.715772	1.23166	0.116115	-0.363588	-0.0291882	1.75273	1.33714	1.73206	1.1907	-1.15644	-0.550579	-0.718988
ENSG00000188293	IGFL1	H292_A	-0.995646	-0.58519	-0.94182	-0.308741	-0.627049	-0.549484	0.29927	0.922725	0.763176	0.171716	0.852525	0.772661	0.74622	0.65963	0.655973	1.10086	1.15482	1.06826	-1.42872	-1.88785	-1.84334
ENSG00000188505	NCCRP1	H292_A	-0.671787	-0.715827	-0.268105	0.0708135	-0.50875	-0.51715	-0.673739	-0.293048	-0.0608278	0.747873	0.927658	0.682108	0.055219	1.08161	1.35373	1.03723	1.35896	1.35286	-1.79667	-1.48497	-1.67719
ENSG00000188910	GJB3	H292_A	-1.20883	-0.444771	-1.28695	0.0371109	-0.568304	-0.564077	-0.270944	-0.0268635	-0.0838123	0.468378	1.01969	0.361631	0.286512	0.652085	1.38843	1.05994	1.94973	1.24319	-1.78085	-1.06682	-1.16449
ENSG00000196338	NLGN3	H292_A	-0.587083	0.683491	0.529886	-1.45397	0.599373	0.82427	-0.755646	0.376154	-0.160681	2.42999	0.0800753	-1.19608	-0.371179	0.603551	1.12236	0.670409	0.143109	0.346831	-0.85739	-1.46544	-1.56203
ENSG00000196611	MMP1	H292_A	-0.773952	0.178701	-0.607044	-0.0399745	-0.77403	-0.729579	-0.130991	0.860908	0.394986	0.489686	0.701585	0.834427	0.478148	1.20906	1.05084	0.245404	1.31876	0.831784	-1.76047	-1.85566	-1.92258
ENSG00000196968	FUT11	H292_A	-1.0772	-1.00209	-1.28149	-0.81951	-0.522445	-1.03811	-0.83878	-0.524848	-0.818292	0.89165	0.811424	0.609327	0.97829	0.639968	1.50109	0.88911	1.70099	1.56725	-0.465795	-0.6038	-0.596734
ENSG00000197140	ADAM32	H292_A	-0.367673	-1.49697	-0.76543	-0.818092	-0.432679	-1.13279	-1.1425	-0.494657	-1.30067	2.24173	1.12781	1.01119	-0.332128	0.583628	1.33262	1.01305	0.450647	0.669543	0.39971	-0.521461	-0.0248557
ENSG00000197191	CYSRT1	H292_A	-0.564322	-1.10319	-0.18477	0.767098	-1.07023	-0.0424131	-0.108065	-0.591316	0.954816	0.215481	1.47807	0.448542	-0.429977	0.815707	0.914646	1.51679	1.3231	0.168355	-2.03847	-1.1412	-1.32864
ENSG00000197381	ADARB1	H292_A	-0.10226	-0.289908	-0.621429	-1.08774	-0.94241	0.169697	-0.738404	-0.964538	-0.903509	1.76377	2.10395	1.79257	1.11011	0.590241	-0.120308	-0.0221787	0.017041	0.655387	-0.277529	-1.05995	-1.07261
ENSG00000197442	MAP3K5	H292_A	0.19742	0.226207	0.125539	-0.429385	-0.735316	-0.234128	0.229996	0.790491	0.655664	0.777961	1.11434	1.56728	0.91245	0.773158	-0.0164928	0.314069	-0.722175	0.197408	-1.27538	-2.24823	-2.22088
ENSG00000197506	SLC28A3	H292_A	-0.229152	0.109729	-0.280507	-0.378599	-0.814897	-0.794627	0.237265	0.398469	0.189314	1.90974	0.879116	1.24018	-0.208226	1.20167	0.957882	-0.226188	0.660988	0.358307	-1.50666	-2.02304	-1.68076
ENSG00000197646	PDCD1LG2	H292_A	-0.684765	-0.206428	-0.324808	-0.162387	-0.331344	0.179133	0.478123	0.96479	0.611024	-0.286399	0.485899	0.32546	1.22334	0.650844	0.0290709	0.379659	1.37012	1.20155	-1.56258	-2.09568	-2.24462
ENSG00000197930	ERO1A	H292_A	-0.399498	-0.52335	-0.440445	-0.218781	-0.285854	-0.381493	-0.47296	0.173178	-0.469911	0.510473	0.692792	0.755608	1.08576	0.93736	1.02452	1.1381	1.21413	1.11658	-1.3995	-2.00503	-2.05167
ENSG00000198455	ZXDB	H292_A	0.168404	0.174759	0.460052	0.0241886	-0.302796	0.331237	-0.154317	-0.057891	-0.42567	0.766199	0.47279	0.385992	0.707459	1.20146	0.805045	-0.121592	1.3116	0.643863	-2.08238	-2.1668	-2.1416
ENSG00000198569	SLC34A3	H292_A	-0.535659	-0.502984	-1.21301	-0.144808	-0.979273	-0.865539	0.287026	-1.75893	-1.02907	1.75841	1.62041	0.422224	-0.967122	0.801587	1.45328	0.697134	1.13429	0.279764	-0.737225	0.0895643	0.18994
ENSG00000198743	SLC5A3	H292_A	0.23128	-0.96822	-0.380307	-1.3337	-1.19124	-1.34388	-0.690527	-0.700068	-0.718247	2.52304	1.04081	1.18778	-0.0998343	1.3049	1.24363	0.013217	-0.0610903	0.409683	-0.249615	-0.0881201	-0.129498
ENSG00000198873	GRK5	H292_A	-1.34922	-0.95045	-0.868265	0.176174	-0.759522	-1.30149	-0.199914	0.509991	0.534143	0.66444	1.80108	1.38145	-0.282184	0.12802	1.12634	1.02642	1.03933	0.692958	-1.54902	-0.967904	-0.852381
ENSG00000198959	TGM2	H292_A	-0.917331	-0.598712	-0.676609	0.111275	-0.727911	-0.511614	0.663521	0.89085	0.932391	0.061628	1.42608	1.16338	0.446833	0.306241	0.451737	0.700893	0.919435	0.667925	-1.29438	-1.89436	-2.12128
ENSG00000199038	MIR210	H292_A	-1.31665	-0.572232	-1.16603	-0.31649	-0.347904	-0.838537	0.147674	-0.896624	-0.457115	-0.144567	0.858367	0.700585	1.24217	0.100537	1.28483	1.38885	2.10808	1.02546	-1.22393	-0.825907	-0.750546
ENSG00000199094	MIR30C2	H292_A	1.39446	-1.17749	-0.209066	-0.228576	-1.07988	-0.819768	-0.412445	-0.0440874	-0.509571	2.15627	1.61978	1.19223	-0.142313	0.966136	0.960728	-0.317603	-0.40826	0.119396	-1.0588	-0.596376	-1.40477
ENSG00000199130	MIR365A	H292_A	-0.660002	-0.584451	-0.99281	-0.839742	-1.22147	-0.49672	-0.583927	-1.17608	-0.926546	0.519737	1.09837	1.18729	1.6145	1.46648	0.404321	0.733224	1.78656	0.603875	-0.729365	-0.437495	-0.765748
ENSG00000201469	RNA5SP379	H292_A	0.499937	-0.916563	-0.147611	-1.40464	-0.933145	0.271488	-1.07671	-0.174328	-0.766471	1.94149	1.28028	1.50938	1.07288	1.20368	-0.180798	-0.0378734	0.670227	0.186297	-0.692293	-0.797256	-1.50797
ENSG00000203805	PLPP4	H292_A	-1.17464	-0.250425	-0.818979	-0.161464	-0.395263	0.056925	0.794052	1.89338	0.25917	-0.415298	0.800746	0.225643	0.899898	-0.122554	0.0367737	0.153798	2.32086	-0.526071	-0.118222	-1.57563	-1.88269
ENSG00000204267	TAP2	H292_A	0.196293	-0.546173	0.133702	-0.234607	-0.830596	-0.69902	0.512848	0.180245	0.666608	0.951727	0.0898392	0.670764	0.313639	1.60021	1.08118	0.4957	0.763723	0.487866	-2.1527	-1.88045	-1.8008
ENSG00000204338	CYP21A1P	H292_A	0.0878304	0.377808	-0.274443	-0.927024	-0.633732	-0.160286	-0.113937	0.264239	-0.595175	2.80202	1.78854	1.19954	-0.168104	0.464999	0.411789	-0.806508	-0.751974	0.398559	-1.12887	-1.1186	-1.11667
ENSG00000204344	STK19	H292_A	-0.581983	0.428983	-0.778771	-0.991834	-0.209671	0.0212107	0.187527	-0.33493	-0.0453681	2.80837	1.4653	1.33202	-0.31443	0.373128	0.328305	0.359443	-0.58574	0.375613	-1.17564	-1.35909	-1.30245
ENSG00000204362	AL590644.1	H292_A	-0.969803	-1.22353	-0.899829	-0.421099	-0.264521	-0.00672164	0.684186	-0.0988403	0.557837	-1.57473	0.333609	0.0826213	1.95699	-0.278727	-0.75985	0.71659	2.15732	1.59255	-0.370836	-0.438691	-0.774522
ENSG00000204616	TRIM31	H292_A	-0.213414	-0.616367	-0.563097	-0.770423	-1.20249	-0.714909	0.114041	0.483583	0.0672717	1.88656	1.13516	1.89949	0.35513	1.23554	0.288211	1.00093	-0.693404	0.0860019	-1.35885	-1.18062	-1.23835
ENSG00000204642	HLA-F	H292_A	-0.463355	0.402891	-0.754093	0.0865032	-0.208489	0.157744	0.348679	-0.315123	0.00241957	0.678971	1.11629	1.00673	0.770036	0.595317	0.382604	0.698847	0.821636	0.90397	-2.00802	-2.18696	-2.03658
ENSG00000205177	C11orf91	H292_A	-1.57477	0.348116	-1.17096	-0.692435	-0.634724	-0.711056	-0.502541	-0.384453	-1.09565	2.07167	1.54825	0.645701	0.116069	0.705596	1.31963	0.834216	0.324231	1.07705	-0.949653	-0.690225	-0.584069
ENSG00000205436	EXOC3L4	H292_A	0.241514	0.0880057	-0.509395	-0.819717	-0.503166	-0.698796	-0.0324311	-0.57649	0.312577	2.71643	1.36512	0.592006	-0.396222	0.809999	1.27584	0.0267418	-0.284673	0.403374	-1.69021	-1.12598	-1.19454
ENSG00000205542	TMSB4X	H292_A	-0.815839	-0.222812	-0.666845	-0.151738	-1.91854	-0.680731	0.183271	0.731408	-0.399872	0.338213	1.78734	0.940195	0.931895	1.0742	0.991208	0.585828	1.11338	0.0346881	-1.00764	-1.20833	-1.63928
ENSG00000205890	AC108134.1	H292_A	-0.554731	0.21126	-1.0224	-0.647295	-1.62668	-0.0175178	-0.154503	-1.66965	-1.43894	2.07058	1.56853	0.307316	0.0948889	1.46168	0.743963	0.766187	0.25874	0.415025	-0.491484	-0.0734368	-0.201533
ENSG00000206073	SERPINB4	H292_A	-0.75311	-0.0124114	-0.0809443	-0.598847	-1.00136	-0.39776	0.649388	1.28406	0.912633	0.0300128	0.364577	1.00077	1.24903	1.25947	-0.10321	0.392077	0.549338	0.668343	-1.95838	-1.65797	-1.7957
ENSG00000207652	MIR621	H292_A	-0.952739	0.928495	-0.211394	-0.192303	-1.60713	-0.332005	0.773164	0.919346	2.11216	-1.25632	0.434538	0.499934	1.31452	1.03059	-0.137359	-0.238986	-0.340629	0.725335	-1.11174	-1.25317	-1.10432
ENSG00000213700	RPL17P50	H292_A	-0.0622324	-1.01762	-1.24074	-0.847136	-1.02705	-0.959062	-1.44342	-0.698573	-0.370016	1.36315	0.654395	1.44211	0.827086	1.58029	0.879325	0.96267	0.362174	1.2793	-0.590844	-0.717216	-0.376594
ENSG00000213928	IRF9	H292_A	0.47726	0.110976	0.264295	-0.062741	-0.425239	0.766113	-1.24969	-1.2061	-0.927761	1.16114	1.27105	1.22787	0.948177	1.03246	0.0284423	0.054194	0.818619	0.489063	-1.36377	-1.74525	-1.66911
ENSG00000213977	TAX1BP3	H292_A	-0.658354	-0.563937	-0.880234	-1.27367	-2.11841	-0.491587	-0.268329	-0.491498	0.0598314	1.34022	1.26173	1.26911	1.15686	1.76885	0.332169	0.805286	0.535966	0.156918	-0.657081	-0.720908	-0.562942
ENSG00000213997	PGAM1P7	H292_A	0.447944	-0.271807	-0.722873	-0.127915	0.339585	-0.116183	-0.758178	-1.11857	-0.513543	1.89858	1.3519	0.819578	0.144375	0.20614	1.14473	0.239563	1.01421	0.797742	-1.26555	-1.69507	-1.81467
ENSG00000214110	LDHAP4	H292_A	-0.443944	-0.728447	-0.414711	-0.0637015	-1.02619	-0.732442	-0.050808	-0.513809	0.0462227	0.348421	0.374306	0.324167	0.509011	1.65032	1.49848	1.2264	1.35282	1.16769	-1.22161	-1.67457	-1.62761
ENSG00000214113	LYRM4	H292_A	-0.252121	-1.68128	-0.603218	-0.744869	-0.338886	-0.985198	-0.0914535	0.0105561	0.416704	1.02889	1.02222	1.66643	1.04018	0.535233	0.595022	0.447313	1.0007	1.09897	-1.65113	-1.14592	-1.36814
ENSG00000214289	RPL39P5	H292_A	-0.782175	-1.07265	-0.142893	-0.615908	-0.856008	-0.275538	-1.4996	-0.580743	-0.530956	1.00709	0.219549	0.537615	0.729823	1.8066	0.898101	0.491117	1.76799	1.53422	-1.16091	-0.577961	-0.896754
ENSG00000216285	AC078819.1	H292_A	-0.311434	-1.04843	-1.09208	0.0533116	-1.59319	-0.69313	0.297297	1.00471	0.533455	-0.145023	1.22236	-0.0540717	0.388766	0.990019	1.39406	0.0875875	0.532216	2.00686	-1.13731	-1.08469	-1.35128
ENSG00000219747	AL133260.1	H292_A	-0.720984	-0.0571642	0.315954	-1.0106	-1.2486	0.228703	-0.733232	0.510326	0.42293	-0.445597	0.328208	0.443353	2.16865	1.66624	-0.195766	1.02262	0.443852	0.938221	-1.52104	-1.42574	-1.13034
ENSG00000224680	PLA2G12AP1	H292_A	0.0976385	-0.0393489	0.0188262	-0.759316	-0.607203	0.212389	-0.588744	-0.67824	-0.96087	1.53613	0.712731	0.260654	0.804194	1.36986	1.06002	-0.5829	0.780433	1.63059	-2.19798	-0.803225	-1.26564
ENSG00000224959	AC017002.1	H292_A	0.478958	-0.00809687	-0.227326	0.821809	-2.12468	-0.0657281	-0.231445	-0.424852	-0.387435	0.805624	1.27566	1.066	-0.526	1.72883	0.676057	0.553576	0.595945	0.104507	-2.01628	-0.856837	-1.23828
ENSG00000225205	AC078883.1	H292_A	-1.01778	-1.28976	-1.05844	-0.775049	-0.728559	-1.04263	-0.322387	-0.451661	-0.756844	0.89083	1.0635	1.08131	0.861385	0.563064	1.2221	1.17626	1.63128	1.26546	-0.820604	-0.784258	-0.707211
ENSG00000227507	LTB	H292_A	-0.0864159	0.408047	-0.194998	0.093528	0.00176548	-0.11617	0.272455	0.436315	0.573156	0.993848	0.869559	0.555184	0.251691	0.513739	0.806015	0.619799	0.401636	0.392168	-2.10691	-2.21294	-2.47147
ENSG00000227591	AL031316.1	H292_A	-0.270059	-0.559247	-0.6841	-1.8042	-0.823612	-0.323233	-0.091172	1.03352	0.528295	1.3208	1.35538	1.22761	1.15097	0.330828	-0.0304331	-1.00301	-0.0738055	1.01189	0.746762	-1.5742	-1.46899
ENSG00000227908	AC016596.1	H292_A	0.363315	1.55496	0.130839	-0.116699	0.279332	0.489247	0.151105	-0.788416	-0.0854753	2.03958	0.700823	0.483356	-0.373603	0.554127	0.563973	0.0967268	-0.898405	0.173539	-2.20352	-1.90935	-1.20545
ENSG00000228436	AL139260.1	H292_A	-0.700035	-0.715683	-1.24853	-0.806492	-0.254025	-0.476141	-1.22238	-0.824638	-0.991422	1.69055	1.1697	1.00424	0.68636	0.552624	1.0541	1.10442	0.624206	1.67314	-0.803636	-0.840419	-0.675936
ENSG00000228477	AL663070.1	H292_A	0.578096	0.0844852	0.347961	0.13548	0.505054	0.0498731	0.464793	-0.34325	-0.125089	1.6288	1.00344	0.947542	-0.062304	0.15752	0.582696	-0.238079	0.356929	0.309852	-2.36818	-1.87509	-2.14054
ENSG00000230043	TMSB4XP6	H292_A	0.387189	-0.520991	0.495768	-0.00858282	-2.15159	-0.0478642	0.0212446	0.795345	-0.527728	0.281654	0.365911	0.534062	0.830266	2.03525	0.610185	0.159212	0.561486	0.674792	-2.10587	-1.16985	-1.21989
ENSG00000230069	LRRC37A15P	H292_A	0.643459	0.42748	0.299249	0.528236	-0.156334	-0.0339179	-0.898408	0.598392	-0.38624	2.04885	0.973024	0.811417	-1.12326	0.677064	0.715431	0.478239	-1.56588	0.44856	-1.43829	-1.34074	-1.70632
ENSG00000232295	AL589935.1	H292_A	-0.217893	-1.52974	-0.263164	-0.409193	-1.15969	-1.07655	-0.803019	-0.633239	-0.259989	1.87863	1.75251	1.49967	-0.0406728	0.989394	1.08358	1.04686	-0.241013	0.401485	-0.485763	-0.645299	-0.88692
ENSG00000232373	MTCYBP3	H292_A	0.70891	0.0894389	0.336946	-0.0636333	-1.96623	0.0467363	-1.0868	1.02169	-0.839118	0.856804	0.635432	0.400838	0.476226	1.95581	0.812362	0.0777466	-0.816907	1.06991	-1.43731	-1.34371	-0.935155
ENSG00000233198	RNF224	H292_A	-1.16727	-0.00290611	-1.90588	-0.135057	-1.15403	-0.943944	-0.185791	-1.0046	-0.0245902	1.51176	1.69865	0.595622	-0.91954	0.697271	1.33205	0.420425	1.1178	0.750618	-1.02014	0.16929	0.17027
ENSG00000233237	LINC00472	H292_A	1.10094	-0.458461	0.177663	0.208611	-0.446382	-0.297074	0.172738	-0.737686	-0.233559	1.83276	1.39265	1.00942	-0.238528	0.777864	0.913354	0.257655	-0.178743	0.0970651	-2.04401	-1.54943	-1.75684
ENSG00000234745	HLA-B	H292_A	-0.838282	0.0972741	-0.693638	-0.585911	-0.293133	0.152204	0.202542	-0.0181047	0.456567	0.774738	0.5352	0.530221	1.02495	0.927496	0.448592	0.860495	0.962996	1.27389	-1.53543	-2.08661	-2.19604
ENSG00000235531	MSC-AS1	H292_A	0.131999	0.646907	0.101573	-0.395901	-0.536726	0.458924	-0.0472724	1.04279	0.276336	-0.0878443	0.617666	0.982414	1.41507	0.933864	-0.455516	-0.0789853	0.519147	0.466484	-1.25634	-2.27773	-2.45686
ENSG00000235609	AF127577.4	H292_A	-0.300872	-0.83852	-0.499683	-1.11181	-0.666041	-0.927101	-0.865608	-0.00370953	-0.894606	2.77172	1.1896	1.68271	-0.296898	0.820559	0.727414	-0.276237	0.924089	-0.290395	-0.022456	-0.60263	-0.519528
ENSG00000236269		H292_A	-0.292392	-0.240925	-0.736276	-0.588083	-0.564378	-0.191562	-0.586073	-1.37233	-0.55727	0.0838153	0.705396	0.321319	1.79591	1.07252	1.1755	0.618277	1.53293	1.52031	-1.4759	-1.21773	-1.00305
ENSG00000237781	AL356356.1	H292_A	-0.941182	-0.395758	-1.09267	-1.38508	-0.570189	0.406357	-0.211967	-0.716294	0.0771779	1.15691	1.60098	1.11875	1.63326	0.394084	-0.719759	0.512259	1.38521	0.870961	-0.900087	-1.30664	-0.916327
ENSG00000238045	AC009133.1	H292_A	0.23974	0.575518	-0.535823	-0.1475	0.0703277	-0.582057	-0.0310176	-1.33687	-0.428367	2.01223	1.16989	0.674681	-0.105028	0.615282	1.45825	0.745777	0.225453	0.253547	-1.57955	-1.59715	-1.69732
ENSG00000240032	LNCSRLR	H292_A	-0.759559	-1.56468	-0.889805	-1.2604	-1.18079	-1.21781	-0.868405	-0.407387	-0.525073	1.15122	0.750583	1.0232	1.0821	1.31321	1.15242	0.893197	0.752821	1.21506	0.280835	-0.471096	-0.469644
ENSG00000240370	RPL13P5	H292_A	-0.114016	-0.870655	-1.08669	-0.486235	-0.77309	-0.354106	-1.08077	-0.159819	-1.14737	0.537779	0.54863	-0.114747	0.983496	1.27575	1.50788	0.831803	0.804797	2.2919	-1.22865	-0.493408	-0.872464
ENSG00000240972	MIF	H292_A	-0.631896	-1.10505	-0.288574	0.344006	-1.26833	-0.831163	-0.354609	-2.02658	0.502772	-0.0174767	0.751391	0.116266	0.127554	1.37399	1.64496	1.60907	1.02062	1.03036	-0.875257	-0.319739	-0.802338
ENSG00000241170	AP001992.1	H292_A	-0.204562	-0.129407	-0.448042	-0.904142	-0.752296	-0.831585	0.155211	-0.688733	-0.644343	2.32557	0.705594	0.471228	-0.260844	1.46542	1.63705	0.907299	-0.199684	0.887886	-1.25106	-1.15051	-1.09004
ENSG00000241852	C8orf58	H292_A	-1.50364	-0.50622	-1.33322	-0.718811	-0.740656	-0.448587	-0.179032	-0.569117	-0.294467	0.120476	0.97617	0.590795	1.57168	0.660156	0.805376	1.17125	1.54905	1.64795	-1.06189	-0.8942	-0.84307
ENSG00000243609	RPS2P44	H292_A	1.53183	0.418926	-0.418262	-0.0278543	0.971589	-0.0365813	0.719517	-1.23938	-1.10046	2.21539	0.691523	0.273614	-0.713916	-0.0578301	1.06812	0.39227	-0.184852	-0.423901	-1.33661	-1.19751	-1.54563
ENSG00000243649	CFB	H292_A	0.800457	0.0548106	0.407998	-0.0700602	-0.0701567	0.287617	0.161906	-0.292755	0.0572667	1.70469	1.19328	1.33376	0.0934655	0.512448	0.186103	-0.183561	-0.165796	0.109769	-2.05901	-1.98815	-2.07407
ENSG00000243927	MRPS6	H292_A	-0.25576	-1.18023	-0.852139	-1.12001	-1.03419	-1.41892	-0.620776	-0.181453	-0.421398	2.50313	1.44851	1.25283	-0.241735	0.856839	1.21252	0.415288	-0.120572	0.532962	-0.352136	-0.240446	-0.182316
ENSG00000245025	AC107959.1	H292_A	-0.157926	-0.221412	-0.335739	-0.604281	-0.417868	-0.842657	-0.462582	-0.370317	-0.371867	2.30135	1.21376	0.365402	-0.393414	1.06378	1.59237	0.274294	0.707294	0.891163	-1.32387	-1.44763	-1.45984
ENSG00000247095	MIR210HG	H292_A	-1.24189	-0.460622	-1.64076	-0.397336	-0.643828	-0.981129	-0.533721	-0.588506	-0.539876	0.268474	0.951716	0.943496	1.008	0.723373	1.2154	1.47658	1.41263	1.43672	-0.651305	-0.841372	-0.916036
ENSG00000248476	BACH1-IT1	H292_A	0.455585	-0.78832	0.191356	-0.639258	-0.0134759	-0.450093	-0.471568	0.0800199	-0.686593	1.80104	0.42176	0.554507	0.242098	1.13851	1.40306	0.808185	0.143949	1.0021	-1.49931	-1.95423	-1.73932
ENSG00000248971	KRT8P46	H292_A	-0.186968	1.88715	-0.486688	0.49121	-0.30978	0.0157846	0.520179	-0.398241	0.375255	1.8915	1.38564	0.530071	-0.959608	0.289517	0.67953	0.064885	-1.10666	-0.222361	-1.23624	-1.68233	-1.54184
ENSG00000251161	AC020661.1	H292_A	1.26266	0.504227	0.179558	-0.134361	0.0811116	-0.305275	-0.026515	-0.681899	-0.474631	1.73119	-0.0489392	-0.501016	-0.508256	1.28814	1.79932	0.39671	-0.584314	0.765989	-2.03468	-1.4252	-1.28381
ENSG00000251455	AC092611.1	H292_A	-0.0727059	-0.542923	-0.240572	-0.618435	-1.16729	-0.725109	-0.884908	-0.75365	-0.499686	2.25222	1.11549	0.971624	-0.1904	1.5504	1.31605	-0.28436	0.341908	1.22921	-0.937572	-0.826065	-1.03322
ENSG00000251603	AC092611.2	H292_A	0.0274267	-0.201016	0.210794	-0.178411	-1.27386	-0.153189	-0.714664	0.033872	-0.299816	1.51806	0.88741	1.16634	0.321253	1.68976	0.717733	0.70392	-0.059031	0.676434	-1.43917	-1.61879	-2.01505
ENSG00000252130	RNU6-1045P	H292_A	1.0839	-1.26845	0.799699	-1.32131	-0.323006	-0.532123	0.0932947	-1.21431	-0.816031	1.50123	0.741989	0.940675	1.10514	0.970909	1.01062	-1.06996	1.24269	-0.172782	-1.16933	-0.645111	-0.957727
ENSG00000254665	AC091053.1	H292_A	-0.761515	-0.61045	-1.25731	-0.551839	-0.0797391	-0.379327	-0.837281	-2.13049	-0.787041	0.953468	0.194337	0.350626	0.511122	0.781832	1.11258	1.35078	0.990225	2.14923	-0.667831	-0.0124153	-0.318961
ENSG00000255355	AP000640.2	H292_A	0.25969	0.535795	-0.0122452	-0.421462	0.0667058	0.228591	0.0136833	-0.319124	-0.600573	1.81976	1.22927	0.538219	0.393757	0.54411	0.856097	-0.328509	0.57097	0.582415	-1.93909	-1.85687	-2.1612
ENSG00000255398	HCAR3	H292_A	-0.0457135	0.747109	-0.152751	0.0591131	-0.895173	-0.395294	-0.408725	-0.0526422	-0.431614	1.00635	1.05413	0.61871	0.610645	1.25316	1.27119	-0.175141	1.07482	0.47914	-2.10509	-1.66007	-1.85216
ENSG00000255587	RAB44	H292_A	-0.904512	-0.269182	-1.27714	-0.76146	-0.809478	-0.313708	0.0272364	-0.496436	-0.0756034	2.2347	1.81528	0.781138	0.00419474	0.596043	0.864955	0.151307	0.825367	0.931806	-0.461765	-1.37716	-1.48559
ENSG00000256006	AC084117.1	H292_A	-0.593174	-1.46394	-1.16854	-0.836412	-0.549611	-1.29008	-0.548887	-0.485767	-0.740274	0.906667	0.759401	1.2057	1.06316	0.699601	1.25746	1.05959	1.45842	1.30279	-0.733526	-0.678743	-0.623842
ENSG00000256450	AC007552.1	H292_A	0.812587	-0.353228	-0.43872	-0.271048	-1.18495	-0.505384	-0.622147	0.615395	0.572463	1.65826	1.17365	0.903077	0.0545396	1.21193	0.945395	-0.708141	-0.0996552	0.905056	-1.88031	-1.13656	-1.65221
ENSG00000256564	AC007552.2	H292_A	0.432555	-0.241783	-0.535363	-1.00549	0.0886074	-0.703151	-0.84576	0.063755	1.57202	2.0933	1.45359	1.33253	0.286679	-0.229292	0.614103	-0.159397	-1.00167	0.491396	-0.952995	-1.45403	-1.2996
ENSG00000258412	AL355102.1	H292_A	1.29616	0.439294	1.13519	-0.281547	-0.754246	-0.0648507	0.445642	-0.259942	-0.827526	2.51034	0.819937	0.515005	-1.19823	0.634235	0.359955	-0.401219	-2.01164	-0.78587	-1.02629	-0.298167	-0.246233
ENSG00000258872	FDPSP3	H292_A	-0.261127	1.14619	1.07132	0.212356	1.13695	0.0425044	0.191515	-0.347533	-1.01615	1.60644	1.48979	0.997337	-0.143894	-0.945965	0.368418	-0.431709	-1.2774	0.410278	-1.26645	-1.6582	-1.32467
ENSG00000259153	AC004816.1	H292_A	-1.01253	-0.702583	-0.433582	0.196474	-1.31771	0.0202761	-0.341273	0.67913	0.224131	-0.429676	1.01163	0.00408151	0.848474	1.1208	0.779813	0.494966	1.6835	1.57031	-1.71212	-1.24451	-1.4396
ENSG00000259207	ITGB3	H292_A	-0.000753872	0.0656221	-0.123069	-1.8116	0.421639	0.503098	0.587567	0.751112	0.41112	-1.23329	0.428428	0.402066	1.99025	-0.315921	-1.47134	0.279981	1.22069	1.06103	-0.2166	-1.42553	-1.5245
ENSG00000259374	NDUFB4P11	H292_A	1.38315	0.972595	0.914154	-0.579126	0.366714	-0.080627	0.00161681	-0.290572	-0.132573	2.17811	0.506859	1.06458	-0.399222	0.497119	0.358895	-0.652467	-0.864308	-0.461466	-1.76628	-1.50071	-1.51644
ENSG00000259803	SLC22A31	H292_A	-0.983796	-0.846572	-1.3214	-0.511758	0.0684039	-0.400868	-0.157795	-1.82038	0.10606	1.29105	1.19389	0.880035	0.579805	-0.177974	0.920722	1.66776	1.47494	0.612634	-1.14681	-0.860604	-0.567364
ENSG00000260350	AC012173.1	H292_A	-1.6226	0.421947	-1.83859	-0.422248	0.0989464	-0.630402	-0.445146	-0.616826	0.000431919	1.86593	1.37227	0.978184	-0.100574	-0.280942	1.05008	0.962249	1.42128	0.26857	-0.995264	-0.652546	-0.834729
ENSG00000260418	AL023284.4	H292_A	0.419157	0.0164251	-1.26104	-0.447834	-1.03825	-0.481535	-1.03334	-0.242396	-0.537453	1.4474	0.677684	0.663274	0.396943	1.68034	1.28677	0.337367	-0.0355915	1.64239	-1.87792	-0.668409	-0.943988
ENSG00000260633	AC010207.1	H292_A	-0.347593	-0.973234	-1.431	-0.93021	-0.985153	-0.25796	-0.614943	-1.04346	-0.747803	0.872829	0.22337	0.163705	0.952348	1.72848	0.866211	1.25164	1.35121	1.71155	-0.508134	-0.45293	-0.828929
ENSG00000261000	AC244034.2	H292_A	-0.144304	0.502335	-0.243197	-0.865695	-0.724381	-0.735524	-0.416018	-1.29158	-0.428407	2.72181	0.957047	1.32247	-0.248948	1.26043	1.03054	0.204235	-0.4743	0.334209	-1.20552	-0.799826	-0.755387
ENSG00000261051	AC107021.2	H292_A	-0.47504	-1.30991	-1.32549	-1.2367	-1.19358	-1.10699	-0.752059	-0.449682	-0.792047	1.02492	0.835797	1.01502	1.24045	1.3159	1.09526	0.755459	1.05571	1.13258	0.114711	-0.631398	-0.312919
ENSG00000261116	AL049555.1	H292_A	-0.124893	0.481099	0.446974	0.300443	-0.212049	-0.448008	-0.338078	0.792614	-0.385103	1.21558	0.206863	0.153764	-0.517188	1.25224	1.42331	-0.174949	1.14071	0.582469	-1.74449	-2.02567	-2.02564
ENSG00000261150	EPPK1	H292_A	-0.756618	-0.5021	-1.21821	-0.791932	-0.198648	0.391911	0.6883	-0.361518	0.428577	-0.602514	0.786576	0.514541	2.02022	0.104231	-0.758906	0.94479	1.5533	1.48764	-1.15796	-1.25107	-1.3206
ENSG00000261270	AC012181.2	H292_A	0.0706452	-1.43013	-1.17803	-0.749037	-0.829154	-0.206955	-0.490038	-0.676678	-0.589101	0.765193	0.125739	0.748709	1.06944	1.7325	0.358614	0.541531	1.54192	1.89607	-0.994729	-0.655309	-1.0512
ENSG00000261618	AC083837.1	H292_A	0.608308	-0.208245	0.00545636	-0.349194	-0.769195	-0.451921	-0.219809	0.0332145	-0.0981806	2.08079	1.47347	1.3042	0.112179	0.873923	0.755809	0.00329629	-0.0241658	0.0802949	-1.6818	-1.76629	-1.76213
ENSG00000261644	AC007728.2	H292_A	-0.104701	0.520544	0.333404	-0.119752	-0.26403	0.324508	-0.423626	-0.135177	-0.336459	1.16686	0.602997	0.584999	0.563972	1.19719	0.737727	0.18025	0.941697	0.572489	-2.1187	-1.90488	-2.31931
ENSG00000261884	AC040162.1	H292_A	0.0534438	0.978358	0.208384	-1.16025	0.276637	-0.109708	-0.138619	-2.04011	-0.43357	2.31476	0.443694	0.616236	0.179475	0.907278	1.10694	-0.381965	0.058589	0.731389	-1.50483	-1.12543	-0.980694
ENSG00000262406	MMP12	H292_A	-1.60992	-0.907529	-0.886942	-0.854009	-0.855191	-0.920253	-0.515025	0.550887	-0.352159	0.0736429	0.60489	1.07174	1.49968	1.01433	0.116808	0.931837	1.83533	1.43042	-0.61068	-0.70515	-0.912715
ENSG00000262919	CCNQ	H292_A	-1.22685	0.0383992	-0.77371	-0.173858	-0.385924	-0.40501	1.05147	0.0279976	0.361362	0.199911	1.24066	0.769815	1.04329	0.155074	0.785917	1.28373	0.77142	0.601876	-2.16341	-1.60664	-1.59552
ENSG00000263528	IKBKE	H292_A	0.671165	0.530353	0.177768	0.265233	-0.170295	-0.0650154	0.210868	-0.0375845	0.260375	1.65892	1.31287	0.917438	-0.263177	0.441214	0.654435	-0.0830978	-0.046924	-0.254056	-2.42751	-1.8546	-1.89839
ENSG00000267504	AC090236.2	H292_A	0.480929	-0.215554	-0.643499	-0.190608	-1.02039	0.190741	-0.259189	-0.220977	-0.296499	1.39926	1.10047	0.857863	0.462182	1.42672	0.603514	0.440132	0.449416	0.941833	-2.03315	-1.62679	-1.8464
ENSG00000267688	KF456478.1	H292_A	-0.0927418	-0.00227101	-1.71876	-0.415954	-0.723459	-0.0889995	0.00284514	-0.492784	0.251645	1.60718	1.48274	0.738867	0.32916	0.773706	0.802016	0.004397	1.38838	0.68263	-1.7583	-1.26987	-1.50043
ENSG00000268104	SLC6A14	H292_A	-0.358658	-1.3507	-0.687684	-0.911532	-1.02885	-1.044	0.394663	0.661132	0.74501	0.926848	0.550211	1.61319	0.935671	1.26817	0.247922	0.38846	0.453664	1.16018	-1.55945	-1.43942	-0.964846
ENSG00000270067		H292_A	-0.144055	0.0147644	-0.0523191	-0.32033	-0.794332	-0.344498	-1.48712	0.537388	-0.0566227	2.47643	1.44551	0.58196	-0.57125	0.910938	1.14847	0.310898	0.687288	-0.718908	-1.31755	-1.37959	-0.927069
ENSG00000272016		H292_A	-0.0645472	0.575524	-0.00759609	-0.302292	-0.172643	-0.024231	-0.31486	0.13502	0.103674	1.87314	1.1005	0.577703	0.0305931	0.767116	0.943795	-0.0176808	0.781652	0.0615204	-2.24531	-1.88586	-1.91522
ENSG00000272327		H292_A	-0.225973	-0.661593	-0.887794	-0.521551	-1.41943	-0.833075	-0.547004	-0.34452	-0.722981	0.223821	0.0262937	1.10522	1.28928	2.25981	0.493703	0.718927	1.20809	1.35236	-0.399773	-0.658476	-1.45534
ENSG00000272345	AL031775.1	H292_A	-0.205774	-0.524392	0.941924	-0.998752	-0.464038	-0.273669	-1.17421	0.0734997	-0.788011	2.19425	0.275712	0.608265	0.124197	1.48426	1.18247	-0.881433	0.785929	1.0215	-1.41495	-1.3376	-0.62917
ENSG00000272403		H292_A	0.0100414	0.941882	-1.16354	-1.0249	-0.961998	-1.20777	-0.71247	-0.331974	0.116368	2.28994	0.605349	0.964318	-0.00975944	1.45537	1.34578	-0.467352	0.272249	0.21711	0.0607292	-1.17165	-1.22772
ENSG00000272941	AC083862.2	H292_A	0.31801	-1.48233	1.04368	-0.0889027	-1.08739	-0.696424	0.399857	-0.702409	-0.907299	1.66103	0.742988	1.04758	-0.14757	1.60945	1.12444	0.00162828	-0.413423	1.01812	-1.08427	-1.2657	-1.09107
ENSG00000273038	AL365203.2	H292_A	-1.03048	-1.06488	-0.878896	-0.991812	-0.308132	-0.68423	-1.21699	0.16489	-0.528724	1.41577	0.729344	0.587347	0.698233	0.630971	1.29268	-0.00329606	1.83071	1.70104	-0.455587	-1.05412	-0.833853
ENSG00000273117	AC144652.1	H292_A	-0.681354	-0.326764	-1.46831	-0.634955	-0.570094	-1.44718	0.100269	1.12545	0.29431	1.99863	2.24758	0.782154	-0.313866	-0.696477	1.08138	-0.471949	0.402606	-0.118224	-1.08629	0.083931	-0.300851
ENSG00000273237	AC004520.1	H292_A	0.820947	-0.128535	-0.0208436	-0.530354	-1.31977	-0.0455676	-1.29572	-0.534731	-0.667514	2.61613	1.05719	0.295601	-0.546594	1.57359	1.08386	-0.0748564	-0.48197	0.679131	-0.549283	-1.03607	-0.89465
ENSG00000273599	AL731571.1	H292_A	-0.617035	-0.837972	-0.802827	-0.966228	-0.982356	-0.557915	-1.12017	-1.76371	-0.93628	1.84458	1.1519	0.885105	0.481424	1.24774	1.01848	0.706519	0.580285	1.22123	-0.252504	-0.301373	0.0011051
ENSG00000275216	AL161431.1	H292_A	-0.81307	-1.14101	-0.956025	-0.992836	-1.88445	-1.04985	-0.510023	-0.218555	-0.534386	1.3053	1.19286	1.43136	0.78483	1.5096	0.729503	0.916061	0.220832	1.00557	-0.517231	-0.180889	-0.297589
ENSG00000276809	AL138955.1	H292_A	0.473072	-0.631327	-1.01745	-0.69438	-1.15981	-0.0279481	-0.857253	-0.569915	-0.268996	2.38012	1.47474	1.07181	0.0586949	1.25921	0.587127	0.532787	0.617506	-0.0488912	-1.47343	-1.14153	-0.564135
ENSG00000277053	GTF2IP1	H292_A	-0.997317	-0.976671	2.08601	0.00749863	-1.02152	0.247791	0.731377	-0.725791	-1.18357	1.18532	1.53716	1.43755	0.325491	0.629092	-0.112431	-1.47108	-0.000472237	0.297977	-1.02356	-0.557362	-0.415491
ENSG00000277117	FP565260.3	H292_A	0.10032	0.592991	-0.189098	-0.149659	-0.49425	-0.181139	-0.128765	-0.617532	0.095557	1.86383	1.39499	0.856449	0.0868997	0.823336	0.932673	0.397641	-0.787255	0.773447	-2.12963	-1.73102	-1.50978
ENSG00000278341	AC138028.6	H292_A	0.300964	1.17566	0.349229	-0.725441	-1.02046	0.719322	-0.275447	-0.814109	-0.423601	1.83002	0.671072	0.244337	0.35096	1.55821	0.660938	-0.812492	0.523938	0.406116	-1.71835	-1.49053	-1.51034
ENSG00000278978	AC092611.3	H292_A	0.0918216	-1.50073	-0.189172	-0.66192	-0.337979	-0.466762	-1.16291	-0.32913	-0.557064	2.02919	1.61351	1.43621	0.46338	0.473306	0.849553	0.802614	0.788356	0.0317155	-0.913559	-1.44239	-1.01803
ENSG00000279145	AC011912.1	H292_A	0.621818	-0.0939673	-0.893774	-0.441187	0.0532774	-0.286073	-0.607412	-0.316028	-0.528665	1.16087	-0.659242	0.543232	0.298447	1.69254	1.09667	0.163902	1.49955	1.36759	-1.30122	-1.79847	-1.57186
ENSG00000279289	AL136164.3	H292_A	0.992447	-1.38445	-0.225918	-0.267919	-0.623376	-1.01207	-0.385981	-0.89359	-0.555354	2.26178	1.49438	1.35276	-0.274993	0.877963	1.10511	0.184966	-0.123202	0.381321	-1.10852	-1.0094	-0.785947
ENSG00000279312	AL136164.4	H292_A	1.03106	-0.734035	-0.22305	-0.159446	-1.40168	-0.932454	-0.41103	-0.462986	-0.250934	2.19772	1.37988	1.52958	-0.357118	1.27462	0.909524	-0.120654	-0.0588916	-0.0503684	-1.0971	-1.16904	-0.893615
ENSG00000279522		H292_A	0.215445	-0.746324	-0.0828039	-0.668249	-0.432836	-0.653753	-0.538506	-1.10867	-1.39634	2.9755	1.25034	0.976488	-0.813618	0.657375	1.00972	0.0521284	0.401093	-0.533109	0.552074	-0.565905	-0.550041
ENSG00000279689	AC022400.8	H292_A	-0.815151	-0.924174	-1.29841	-0.676691	-0.982648	-0.718325	-0.553252	-0.487345	-0.861143	0.680443	1.26367	0.874096	1.16045	0.95985	1.06498	0.542116	1.42403	1.73716	-1.05711	-0.666953	-0.665597
ENSG00000279811	AC093330.2	H292_A	-0.593332	-1.55787	-0.784861	-0.483263	-0.41869	-0.762785	-0.518591	-0.891927	-0.743939	1.31235	0.578364	0.707175	0.047416	1.01359	1.38808	0.728629	1.37579	2.00954	-1.04044	-0.740602	-0.624638
ENSG00000280067	AC023818.1	H292_A	-0.468909	-0.577253	-1.41018	-1.17158	-0.961183	-0.483392	-0.241148	-0.946096	-0.679917	1.667	1.03103	0.833102	0.945695	1.22304	0.945631	0.607598	1.64691	0.587233	-0.846444	-1.07694	-0.624208
ENSG00000280206	AC026401.3	H292_A	0.250648	0.663011	-0.246926	0.289939	0.763328	-0.740799	-1.82262	-0.120049	-0.411902	1.62832	0.615325	0.314733	-0.401612	0.269451	1.70291	0.333256	1.24278	0.146245	-1.71492	-1.48639	-1.27472
ENSG00000002016	RAD52	H292_A	0.48271	0.610571	0.651594	0.105195	0.578828	0.811939	0.32052	-0.444734	0.400984	-0.696894	-0.615866	-0.517899	-0.620727	-1.17055	-1.42545	-1.21298	-1.14964	-1.12372	1.37642	1.88448	1.75523
ENSG00000003096	KLHL13	H292_A	1.08407	0.0443813	1.59802	0.613705	0.450297	-0.340774	-0.687159	0.141071	0.117214	-0.23494	-0.563964	-1.07596	-1.1975	-0.772363	0.0256902	-0.989679	-1.13147	-1.51219	0.953407	1.76645	1.71169
ENSG00000010310	GIPR	H292_A	0.723947	-0.306444	-0.249816	0.980346	0.591838	0.681276	0.0884019	-0.477122	-0.0374089	-2.2164	-0.980559	-0.892009	-0.0838675	-0.86824	-1.10646	0.672835	0.255963	-1.23138	1.46355	1.52158	1.46997
ENSG00000022556	NLRP2	H292_A	0.640743	0.0589111	0.672098	0.72506	0.846572	0.731691	0.84837	1.07422	0.304274	-1.33752	-1.55033	-1.44673	-0.973204	-0.930988	-0.816093	-1.69124	-0.113857	-0.255493	0.95427	1.46398	0.795269
ENSG00000049883	PTCD2	H292_A	0.903236	0.632966	0.340135	0.544227	1.18909	0.230643	0.102883	1.06346	0.291023	-1.4069	-1.15602	-0.385533	-0.48916	-1.4065	-1.28592	-1.14891	-0.485986	-1.33705	0.928978	1.47067	1.40466
ENSG00000078319	PMS2P1	H292_A	-0.900808	0.688835	-0.498552	0.178428	0.330448	-0.0277547	0.267145	0.312637	0.672396	-1.09945	-0.39545	-0.427711	-0.500941	-1.44952	-0.923721	-0.131837	-1.19798	-0.642353	1.74307	1.87274	2.13037
ENSG00000079263	SP140	H292_A	1.57737	0.126609	-0.65733	-0.150526	0.519607	-0.13537	-0.443963	0.262236	-0.242226	0.219327	-1.06637	-1.2273	-1.09535	-0.233803	0.386882	0.604254	-0.526782	-2.29501	1.54791	1.52206	1.30776
ENSG00000082014	SMARCD3	H292_A	1.19156	0.645309	0.973441	0.614716	1.1629	0.655769	0.580002	-0.865017	0.219121	-1.13209	-1.00299	-0.87729	-0.53243	-1.24228	-0.82913	-0.859888	-1.63732	-0.594436	0.647668	1.4898	1.39258
ENSG00000090661	CERS4	H292_A	0.798563	0.822921	0.320663	0.48322	1.37485	0.786302	1.03014	-0.610768	1.00287	-2.04032	-1.37701	-0.832247	0.210335	-1.28714	-1.33725	-0.228989	-0.715701	-0.607507	0.10375	1.01326	1.09005
ENSG00000091656	ZFHX4	H292_A	0.988722	0.562374	0.268749	0.918332	-0.490502	0.206941	-0.521716	-0.177719	0.196817	-1.06317	-0.97502	-0.848024	-0.972467	0.0142795	-0.516598	0.0907993	-2.04538	-0.680215	1.61665	1.78764	1.63952
ENSG00000100211	CBY1	H292_A	0.0608857	0.125313	-0.356167	0.0135322	0.230719	0.0747726	0.0851204	-0.762241	0.96742	-1.02078	0.102496	0.194249	-0.155302	-1.38039	-1.255	-0.107448	-0.837894	-1.56619	2.07072	1.61755	1.89864
ENSG00000100968	NFATC4	H292_A	1.27852	1.06335	0.945881	0.900947	1.41343	1.09379	0.260262	-0.80849	-0.256081	-1.24045	-1.51071	-2.07826	-0.591511	-0.87186	-0.0193399	-0.488822	-0.533248	-0.421279	0.0832992	0.933096	0.847482
ENSG00000101489	CELF4	H292_A	0.814987	0.359604	1.08104	0.554238	1.09022	1.00602	0.489053	-0.358577	1.04612	-0.88886	-1.32338	-1.71298	-0.91259	-0.937274	-0.413222	-1.04274	-1.5221	0.371478	-0.154698	1.48559	0.968068
ENSG00000103599	IQCH	H292_A	0.979083	1.26679	0.736187	0.513937	-0.0692797	0.406236	0.476435	0.642407	-0.434976	-0.792001	-1.01859	-1.24586	-0.93762	-0.363732	-0.459976	-0.630014	-2.10797	-0.978662	1.2611	1.42361	1.33289
ENSG00000104883	PEX11G	H292_A	-0.185486	0.367955	0.359145	0.201964	-0.334238	0.583188	0.372919	-0.783979	-0.184509	-1.40638	-0.350377	-0.458246	-0.0492293	-0.523567	-1.27851	-0.876683	-1.46759	0.286061	1.53602	2.2554	1.93615
ENSG00000108602	ALDH3A1	H292_A	0.593615	-0.649711	0.47565	0.882491	0.467397	-0.67808	-0.742502	-1.76718	-0.74094	0.407869	0.0922816	-1.30684	-1.78235	-0.240175	1.36479	0.836378	-0.0259416	-0.192705	-0.307146	1.75462	1.55847
ENSG00000108984	MAP2K6	H292_A	0.674219	-0.0145355	0.881918	0.296166	0.949243	-0.433748	-0.715116	0.0783811	-0.201375	-0.18917	-0.871702	-0.991129	-1.18865	-1.07605	-0.0908166	-1.23134	-0.912595	-0.468571	1.78445	1.83073	1.8897
ENSG00000110844	PRPF40B	H292_A	0.985307	0.84235	0.42774	1.04159	1.30308	1.18428	0.596984	-0.287656	0.753253	-1.92675	-1.26054	-1.13668	-0.3299	-1.32696	-1.26256	-0.390278	-0.929076	-0.419183	0.368756	0.90039	0.865851
ENSG00000110871	COQ5	H292_A	1.20051	0.673045	1.29622	0.675404	1.17233	0.827832	-0.00476932	0.579051	0.307706	-1.24029	-1.42311	-1.37497	-0.675736	-1.02169	-0.691778	-0.686046	-1.62375	-0.678064	1.11039	0.821058	0.756659
ENSG00000111653	ING4	H292_A	-1.0499	-0.21258	-0.685932	-0.301375	-0.194208	-0.0867629	0.414645	-0.238873	-0.52979	-0.565448	-0.396575	0.0416217	-0.292612	-0.6555	-1.18768	-0.478501	-0.269755	-0.00978105	2.43134	2.21106	2.05662
ENSG00000111850	SMIM8	H292_A	0.257284	-0.583882	0.0510537	-0.00234921	0.156929	0.0573576	-0.563749	-0.0862774	0.0252321	-0.597956	-0.446141	-0.143408	-0.571706	-0.917199	-1.07161	-0.892669	-0.43954	-0.848325	2.28621	2.04554	2.2852
ENSG00000114544	SLC41A3	H292_A	-0.307873	-0.334488	-0.195939	-0.193117	-0.443934	-0.213959	-0.198447	-0.533948	0.212256	-1.25624	-0.381658	-0.328135	0.105852	-0.557197	-0.739188	-0.638704	-0.186502	-0.556053	1.68987	2.59758	2.45982
ENSG00000115239	ASB3	H292_A	1.16014	0.104749	0.194674	0.243233	1.07839	0.124599	-0.315769	-0.302796	-0.908223	0.167918	-0.53338	-0.851511	-1.13021	-1.26488	-0.134289	-0.136224	-1.79853	-0.70518	1.96001	1.22114	1.82615
ENSG00000115648	MLPH	H292_A	1.05912	-0.688974	0.900106	0.249319	0.396084	0.212725	0.0672625	-1.28593	-0.510399	-0.200799	-0.715385	-0.63855	-0.899572	-0.562033	-0.458936	-0.581837	-1.28335	-0.69084	1.66879	2.0644	1.89881
ENSG00000120696	KBTBD7	H292_A	0.621919	1.10198	1.01348	-0.164664	1.11673	0.944415	-0.307215	0.414587	-0.68648	-0.593759	-0.780443	-0.638109	-0.296539	-1.2251	-1.1015	-1.49561	-0.310548	-1.5929	1.63781	1.14162	1.20033
ENSG00000122707	RECK	H292_A	1.52888	-0.230866	0.691085	0.907015	0.627051	0.189979	-0.141419	0.711575	-0.188723	-1.54202	-2.01532	-1.03203	-0.725057	-0.0797103	-0.641878	-0.234764	-0.0926704	-1.41587	1.6334	0.905589	1.14576
ENSG00000122970	IFT81	H292_A	-0.910836	-0.530499	-0.424726	-0.924732	0.164097	-0.0474996	-0.413711	0.79779	-0.110053	-1.37502	-0.541069	0.087962	0.946565	-0.890191	-1.52745	0.397571	-0.184403	-0.0593661	2.3235	1.55314	1.66893
ENSG00000125746	EML2	H292_A	0.0720635	0.668722	-0.0144312	0.733319	0.645609	0.867833	0.30001	-0.351444	0.329899	-1.87041	-0.817465	-1.18767	-0.298306	-1.33895	-1.05851	-0.470933	-0.328255	-0.61388	0.892332	2.09448	1.74598
ENSG00000132781	MUTYH	H292_A	0.328907	0.376345	0.421803	0.280843	0.204354	0.300466	0.563235	-0.0876856	0.160928	0.00100956	-0.0557306	-0.433972	-1.26488	-1.2316	-0.886617	-1.3218	-1.40377	-1.1816	1.07447	2.16297	1.99233
ENSG00000134253	TRIM45	H292_A	0.0120569	-0.214429	-0.403479	-0.0283532	-0.43373	-0.212848	0.0104273	0.0251457	-0.455715	-0.683499	-0.330696	0.0986844	-0.497059	-0.472557	-1.12719	-0.894947	-0.685535	-0.520038	2.265	2.22941	2.31936
ENSG00000134569	LRP4	H292_A	1.32489	0.552514	0.840633	0.236514	0.165968	0.598527	-0.111399	-0.373439	0.224856	-1.01749	-1.01414	-0.73145	-0.444326	-0.483387	-1.02895	-1.18115	-1.35698	-1.08867	1.35147	1.77484	1.76117
ENSG00000136059	VILL	H292_A	-0.28698	-0.314829	-1.00096	0.621997	-0.045779	-0.389193	-0.687131	-1.21022	-0.540768	-0.864772	-0.36695	-0.965199	-1.02349	-0.307688	0.749343	1.26365	-0.579389	0.833407	0.818058	2.17273	2.12417
ENSG00000137691	C11orf70	H292_A	0.997643	0.754449	0.162246	0.543645	0.0759184	0.642747	-0.0753471	0.84131	0.472895	-1.64532	-2.12884	-1.65571	-0.614769	0.206343	-0.659319	-0.472297	-0.603135	-0.500085	0.60197	1.69256	1.36309
ENSG00000139625	MAP3K12	H292_A	1.61667	0.561023	0.875035	0.961086	0.238144	1.1385	0.359193	-0.489721	0.312448	-1.75921	-0.991764	-1.0199	-0.217661	-0.389125	-1.07905	0.213366	-1.40425	-1.61449	0.772302	1.06469	0.852698
ENSG00000139946	PELI2	H292_A	1.95862	0.460589	1.14414	0.571428	0.726729	1.17397	-0.45468	-0.332553	-0.170719	-1.07874	-1.23259	-1.14898	-0.463909	-0.47236	-0.834078	-0.766281	-1.27786	-0.82949	1.81057	0.597312	0.618877
ENSG00000143375	CGN	H292_A	0.522676	1.46657	0.445873	0.31471	0.811139	0.397198	0.112128	0.195385	0.571439	0.0304395	-1.04195	-1.33047	-1.50394	-0.792263	-0.249123	-0.0560803	-1.91086	-1.54254	1.08737	1.28259	1.18973
ENSG00000143443	C1orf56	H292_A	1.28633	0.398134	1.31606	0.731109	0.543587	1.16255	0.742736	-1.17533	0.292615	-0.658201	-0.989001	-1.05676	-1.0128	-0.606403	-0.96598	-1.41921	-1.03263	-0.817759	0.852037	1.31235	1.09657
ENSG00000148225	WDR31	H292_A	-0.12455	0.326203	0.899519	0.297211	0.352813	0.230939	-0.267344	0.350579	-0.00872461	-1.60853	-1.18493	-1.01993	-0.237455	-0.765454	-0.775266	-0.450482	-0.987509	-0.677048	1.70384	2.03558	1.91054
ENSG00000149922	TBX6	H292_A	0.822714	1.80401	-0.760617	1.55378	0.206014	0.56891	0.990836	0.314971	0.989688	-1.58115	-0.931379	-1.07743	-1.13617	-0.540966	-0.613258	-0.789135	-0.28156	-1.17903	-0.336514	0.948366	1.02792
ENSG00000151612	ZNF827	H292_A	0.997565	1.3294	1.1132	0.555281	0.896597	1.12459	-0.200881	0.481634	0.100709	-1.77778	-1.42036	-1.06379	-0.0394671	-0.703696	-1.23141	-0.716998	-1.18251	-0.882176	0.722737	0.989331	0.908021
ENSG00000154227	CERS3	H292_A	0.8509	-0.254575	0.699171	0.76356	-0.623871	-0.384238	0.816935	-0.0459648	0.0189815	-0.558489	-1.13867	-1.19099	-1.70529	0.209409	0.106924	-0.749447	-1.29673	-0.509496	1.36846	1.8458	1.77762
ENSG00000154556	SORBS2	H292_A	0.850404	0.547691	0.833982	-0.0454936	-0.46553	-0.249253	-0.587789	-0.055654	-0.574737	0.600638	-0.280503	-0.0835974	-1.15259	-0.12111	-0.39368	-1.11624	-1.5839	-1.45813	1.76034	1.84449	1.73065
ENSG00000156869	FRRS1	H292_A	1.4898	0.0145609	0.929386	0.664918	0.108605	-0.491902	-0.738289	-0.643084	-0.659594	-0.0257503	-1.38695	-1.23958	-1.58456	0.489831	0.682002	-1.38895	-0.0149328	-0.444963	1.26775	1.49411	1.47758
ENSG00000158301	GPRASP2	H292_A	0.63099	1.32677	0.877696	0.673772	0.737825	0.924201	0.780256	0.974485	0.780462	-2.03259	-1.31714	-1.20146	-0.145794	-0.886047	-1.14185	-0.604845	-1.02131	-1.08447	0.747775	0.437846	0.543432
ENSG00000159784	FAM131B	H292_A	-0.39139	1.55246	0.240763	1.27493	1.28412	1.40468	-0.567371	-0.0618427	0.838787	-1.99871	-0.832953	-1.33009	-0.172853	-1.54916	-0.946428	-0.115779	0.025594	-0.454353	0.495107	0.684817	0.619685
ENSG00000160207	HSF2BP	H292_A	0.247162	0.878063	0.358654	-0.974379	0.947068	1.32892	0.308663	-0.143778	-1.02096	-1.32998	-0.834294	-0.766858	0.870465	-1.06518	-1.64664	-0.12207	-0.548636	-0.661077	1.22271	1.4197	1.53245
ENSG00000162738	VANGL2	H292_A	1.39067	0.997966	1.28386	1.05764	0.818804	0.71597	0.218064	0.181099	0.232596	-1.41544	-1.77021	-1.95645	-0.851968	-0.328464	-0.0607506	-0.494948	-0.617612	-1.19254	0.38952	0.694236	0.707951
ENSG00000162755	KLHDC9	H292_A	1.27871	0.897005	0.89359	0.738338	1.06138	0.810481	0.494207	-0.388776	0.323978	-1.20831	-0.996346	-1.01423	-0.620848	-1.12407	-0.855862	-0.875897	-0.436753	-1.99631	1.1155	1.13844	0.765767
ENSG00000163072	NOSTRIN	H292_A	-0.45554	0.302099	0.748267	-0.297052	0.800309	0.209955	0.563114	1.15955	0.318964	-1.20452	-0.945118	-0.583425	-0.227183	-1.48161	-1.16372	-1.25329	-0.464672	-0.830498	1.91603	1.4643	1.42404
ENSG00000164241	C5orf63	H292_A	-0.0910538	-0.160674	-0.236396	-0.306249	-0.228597	-0.211325	-0.35401	0.0249317	-0.0922044	-0.997905	-0.555983	-0.0124523	-0.0142604	-0.494665	-1.12667	-0.0647888	-1.15676	-0.631351	2.31872	2.14767	2.24402
ENSG00000164406	LEAP2	H292_A	1.60466	1.10586	0.841482	0.247818	1.02677	0.448177	0.572368	-0.262362	0.263101	0.170154	-1.23515	-0.621488	-1.37821	-0.657298	-0.711574	-1.58638	-1.79239	-0.619738	0.25519	1.01857	1.31044
ENSG00000164520	RAET1E	H292_A	-1.04942	-0.00951656	-0.290362	-0.124463	-0.36286	-0.0370798	1.13033	1.48589	1.30192	-1.9123	-0.349943	-0.519244	0.17404	-1.06265	-1.15702	-0.742254	-0.380932	-0.261936	0.917346	1.46839	1.78207
ENSG00000165458	INPPL1	H292_A	0.475763	0.519652	0.221366	-0.537427	0.294913	1.02843	0.205677	-1.37833	-0.465098	-1.39595	-0.849204	-0.710326	0.7615	-0.430315	-1.39558	-0.862319	-0.123077	-0.235297	0.722846	2.16648	1.9863
ENSG00000165716	FAM69B	H292_A	0.575598	0.493789	0.648927	0.773381	0.832301	1.0601	1.03885	0.0611288	0.783692	-2.31332	-1.36871	-1.38256	0.0307715	-0.987702	-1.19198	0.0351213	-0.465393	-0.910716	0.158274	1.16661	0.961835
ENSG00000167165	UGT1A6	H292_A	1.81358	1.31814	0.546925	0.350977	0.849299	1.24207	1.04086	0.32369	0.322899	-2.0329	-1.22868	-1.21908	0.375189	-0.603481	-0.952954	-1.22039	-0.142912	-0.859312	0.39302	-0.167569	-0.14936
ENSG00000168497	CAVIN2	H292_A	0.716719	0.471046	0.883074	0.268667	-0.0576765	-0.596358	-0.961593	-0.63549	0.516258	0.751696	-0.154881	-0.294379	-1.46851	-0.430962	-0.251181	-1.63991	-1.11614	-0.998182	1.3847	1.83202	1.78109
ENSG00000168994	PXDC1	H292_A	0.0658747	0.618172	0.00865434	-0.212699	0.489548	0.673669	-0.30778	-0.399445	-0.517016	-1.80991	-0.176172	-0.246233	0.694594	-1.31268	-1.39926	-0.850302	-0.212899	-0.517624	1.90201	1.82548	1.684
ENSG00000170801	HTRA3	H292_A	1.46372	1.78073	1.63175	1.01649	0.425511	1.02758	-0.177876	-0.414045	-0.44441	-1.26889	-1.44731	-1.54941	-0.421113	0.0499183	-0.149212	-1.3374	-0.883941	-0.190159	-0.0322989	0.374169	0.546201
ENSG00000170915	PAQR8	H292_A	0.264762	-0.468516	-0.411738	0.288125	-1.27115	0.289085	0.302005	0.610634	0.990896	-2.06612	-0.26348	-0.204571	0.204675	0.0224105	-1.64297	-0.0847666	-0.573034	-0.598657	0.574304	2.10181	1.9363
ENSG00000171160	MORN4	H292_A	1.27153	-0.188003	0.432947	1.02262	1.12295	0.221466	0.538075	0.134071	0.636994	-0.977418	-0.699372	-1.03105	-1.20944	-1.66142	-0.516864	-0.752871	-0.453972	-1.62504	1.19271	1.38576	1.15631
ENSG00000172465	TCEAL1	H292_A	0.288791	-0.592186	0.991905	0.266749	0.993556	0.14601	-0.475864	-0.295771	-0.760248	-0.779836	-1.01839	-0.911952	-0.573521	-1.16987	-0.35189	-0.549331	-0.201169	-0.76861	2.32173	1.52968	1.91021
ENSG00000174564	IL20RB	H292_A	0.757111	0.843394	0.132387	0.438616	0.793552	-0.251797	-0.54297	-0.592777	-0.42993	-0.113419	-1.4023	-1.67196	-1.45019	-0.230877	0.732679	-0.458225	-0.790595	0.0764326	0.00981336	2.24413	1.90693
ENSG00000176401	EID2B	H292_A	1.11321	0.0043047	1.06877	0.928047	0.211474	0.881401	0.881188	-0.131454	0.811318	-0.161505	0.141026	-0.571584	-1.43271	-1.19411	-1.07846	-1.59682	-0.740757	-1.92481	1.09391	0.729765	0.967792
ENSG00000177406	AC021054.1	H292_A	0.549884	0.781213	-0.0515766	0.667969	0.717232	0.556254	-0.371168	-0.366967	-0.797825	-1.38686	-0.3806	-0.463242	-0.311824	-1.30355	-0.989593	-0.753737	-0.17114	-1.28441	1.87344	1.66459	1.8219
ENSG00000177873	ZNF619	H292_A	0.522883	-0.090895	1.2687	0.541241	0.471083	0.197452	0.675793	0.0305406	0.109379	-0.483224	-0.427957	-0.129758	-1.08404	-1.16701	-1.13395	-1.14203	-1.32125	-1.53892	1.40352	1.67166	1.62677
ENSG00000178075	GRAMD1C	H292_A	1.4581	0.408755	1.60097	0.369336	-0.038646	-0.330547	0.310311	-0.0450298	-0.716832	0.330153	-1.48918	-0.944399	-1.76032	0.437173	0.158158	-0.780524	-1.26905	-1.18718	0.958057	1.29559	1.23511
ENSG00000178935	ZNF552	H292_A	1.0669	1.02543	0.887426	0.130174	0.766486	0.590817	-0.131503	-0.299696	-0.355829	-0.624678	-1.08212	-0.766535	-0.63201	-0.788932	-0.8641	-1.09744	-1.46831	-1.0695	1.62193	1.59439	1.4971
ENSG00000178947	SMIM10L2A	H292_A	-0.239081	-0.585429	0.215923	-0.031992	-0.16851	0.0145342	0.337919	0.332873	0.0809259	-1.00086	-0.704014	-0.54302	-0.479457	-0.679932	-0.992777	-0.370272	-1.40755	-0.162209	1.92266	2.36061	2.09966
ENSG00000179954	SSC5D	H292_A	-0.216463	1.02223	-0.472295	-0.244339	0.17357	0.73291	0.324722	0.141086	-0.409347	-0.822052	-0.355534	-0.741511	-0.189209	-1.04044	-1.17023	-0.437603	-1.20568	-0.651679	0.841059	2.4114	2.30942
ENSG00000180787	ZFP3	H292_A	0.581684	1.00455	0.953911	0.0749509	0.153839	1.00907	0.388426	0.611702	0.0400405	-1.74015	-1.26189	-0.53252	0.212724	-0.242936	-2.04438	-1.16439	-1.08191	-0.501148	1.32012	1.11037	1.10792
ENSG00000180938	ZNF572	H292_A	0.0458183	0.458931	1.02185	-0.0304718	0.0540096	0.988247	1.17522	0.85339	0.730537	-0.806951	-0.865185	-0.707114	-0.699687	-0.693264	-1.64076	-0.307386	-1.63491	-1.55825	1.24222	1.21391	1.15984
ENSG00000181513	ACBD4	H292_A	0.32211	0.165542	-0.430315	0.25846	0.0297353	0.445023	0.304747	-0.68842	0.144334	-1.47141	-0.683499	-0.449948	-0.149943	-0.707952	-1.40495	-0.504527	-0.778539	-0.353857	1.30241	2.32997	2.32103
ENSG00000182472	CAPN12	H292_A	0.737152	1.17878	0.306101	1.12375	0.505945	1.64366	0.770733	-0.312557	0.794869	-2.37798	-0.76574	-1.21642	0.168857	-0.799979	-1.5638	-0.244703	-0.0948865	-0.879076	-0.125502	0.769116	0.381683
ENSG00000182795	C1orf116	H292_A	-0.0212363	-0.91171	-0.0552821	1.13619	-0.0836061	0.587019	-1.20893	-1.01192	-0.349392	-2.30929	-0.724165	-1.08939	0.110565	0.0717083	-0.206865	0.831277	0.916184	0.857733	0.13762	1.70175	1.62173
ENSG00000183323	CCDC125	H292_A	1.0041	-0.214415	1.05709	0.399909	0.972327	0.265879	0.0998067	0.522988	-0.0534508	-0.999603	-1.24077	-0.4111	-0.653906	-1.05251	-1.17792	-0.946213	-0.657611	-1.49721	1.85464	1.41623	1.31173
ENSG00000183935	HTR7P1	H292_A	1.43126	0.730341	0.248135	0.876011	0.0786643	0.862023	0.627285	0.3087	0.174789	-0.94475	-0.376091	-0.427199	-0.942188	-0.883013	-1.39174	-0.837031	-1.8811	-1.28615	0.855075	1.29003	1.48695
ENSG00000185909	KLHDC8B	H292_A	0.430203	1.62956	0.28497	1.23582	1.42512	0.882752	0.883312	-0.10744	-0.162297	-1.87373	-1.41648	-1.6636	-0.485588	-1.27114	-0.351616	-0.125042	-0.378705	-0.673093	0.712611	0.60698	0.417404
ENSG00000186106	ANKRD46	H292_A	1.00302	0.139038	1.12256	-0.330617	0.906898	0.728349	1.01553	1.07031	0.142152	-0.226793	-0.843597	-0.401154	-0.735605	-1.21502	-1.37383	-1.70862	-1.09387	-1.33542	1.21198	0.907698	1.01698
ENSG00000186446	ZNF501	H292_A	0.20367	1.37207	0.712473	-0.0369218	1.15507	1.02675	0.5125	1.3462	0.712856	-1.34198	-0.885585	-0.528092	-0.0321934	-1.32584	-1.61141	-0.391094	-0.709778	-1.81508	1.1408	0.234206	0.261367
ENSG00000186814	ZSCAN30	H292_A	1.00428	1.09755	1.05207	0.690847	0.777274	1.1023	0.692377	0.217172	0.305464	-1.44323	-1.90789	-1.44298	-0.611259	-0.32919	-0.995067	-0.472284	-1.48004	-0.541936	0.896845	0.770797	0.61689
ENSG00000187624	C17orf97	H292_A	-0.168091	0.807653	0.108544	-0.00743629	0.0865886	0.534957	0.340222	0.195876	0.623832	-1.47249	-0.397008	-0.398652	0.0739127	-0.933863	-1.36854	0.321886	-2.0981	-0.985562	1.15678	1.8732	1.70628
ENSG00000187792	ZNF70	H292_A	-0.0209179	0.379841	-0.451999	0.337877	-0.0507451	0.231589	0.437843	-0.323049	0.480673	-1.46583	-0.230564	-0.126496	-0.268948	-1.05219	-1.40007	-0.789281	-1.22052	-0.291794	1.71907	2.14069	1.96482
ENSG00000189298	ZKSCAN3	H292_A	0.988709	1.00715	1.22822	0.785113	0.545734	0.619852	0.640958	0.357476	-0.154786	-0.895213	-1.23589	-0.945478	-1.09625	-0.660438	-0.927175	-1.29433	-1.06024	-1.41586	1.19166	1.13662	1.18417
ENSG00000196345	ZKSCAN7	H292_A	1.10326	0.795859	1.148	0.205558	0.914146	0.819387	0.792153	0.877352	0.760272	-1.29388	-1.08734	-0.488261	-0.438662	-1.02468	-1.60898	-1.22347	-1.54106	-0.923531	0.857706	0.65601	0.700164
ENSG00000196507	TCEAL3	H292_A	-1.13562	1.80404	-1.06673	0.687941	1.1246	0.555264	-0.226914	0.385102	0.889096	-1.80561	-1.11445	-1.02348	0.132705	-1.23455	-0.538696	1.31003	-0.381344	-0.450878	1.19771	0.481939	0.409842
ENSG00000197165	SULT1A2	H292_A	0.912253	0.503857	0.841409	1.69461	0.702046	0.802473	0.731145	-0.91978	0.48099	-1.54158	-1.12946	-1.53769	-1.43561	-0.70829	-0.334833	-0.2493	-0.711922	-0.555227	0.00753422	1.11901	1.32838
ENSG00000197557	TTC30A	H292_A	0.329702	-0.606356	0.319175	-0.0880483	-0.0397742	0.210267	-0.653285	1.49863	0.478164	-1.87888	-1.01708	-0.545266	0.374462	-0.529295	-1.26109	-0.118934	-0.155371	-1.22648	1.71984	1.65409	1.53553
ENSG00000197857	ZNF44	H292_A	1.3877	1.38108	1.48726	0.61904	0.734465	1.31656	0.260837	0.409014	-0.00263635	-0.703586	-1.00172	-0.765774	-0.746217	-0.628404	-1.24051	-0.899221	-1.61192	-1.51629	0.573556	0.423513	0.523252
ENSG00000198794	SCAMP5	H292_A	1.01101	-0.918618	0.812179	0.787637	0.398421	-0.0355728	0.722441	0.718296	0.780881	-1.67999	-0.887324	-1.09346	-0.502418	-0.985264	-0.347051	0.493849	-0.821444	-1.96118	1.02518	1.22995	1.25247
ENSG00000203999	LINC01270	H292_A	0.872575	1.21089	0.866693	0.592248	0.645186	1.05438	-0.480881	-0.0419923	-0.0526687	-0.809043	-0.913477	-1.0646	-0.867859	-0.851528	-0.989334	-0.927847	-1.36189	-1.08369	1.21965	1.49189	1.49129
ENSG00000204228	HSD17B8	H292_A	0.456242	-0.567613	-0.199083	0.107443	0.674737	0.67472	0.250964	-0.315722	0.166688	-1.92848	-0.847299	-0.786155	0.390449	-1.31124	-1.37133	0.126404	0.028474	-0.691474	1.34848	1.88316	1.91064
ENSG00000204390	HSPA1L	H292_A	0.953208	0.951693	1.18854	-0.292497	0.868582	0.618729	0.480909	0.572532	0.424471	-0.844635	-1.61474	-1.17363	-0.497279	-0.614522	-0.754463	-1.95245	-1.29377	-0.179749	1.27061	0.906488	0.981975
ENSG00000205978	NYNRIN	H292_A	0.918119	0.368724	0.736989	0.318454	0.152169	0.338367	-0.498104	-0.599691	-0.426126	-0.876439	-0.764005	-1.01413	-0.534519	-0.57296	-0.463702	-0.789807	-0.955704	-1.12856	1.5226	2.16447	2.10386
ENSG00000207110	RNU1-106P	H292_A	-0.262062	-0.157369	-0.421177	-0.433538	1.42646	0.163205	-0.155031	0.0854221	0.658892	-0.616211	-1.01488	-0.652075	-0.220733	-2.13944	-0.695703	0.286266	-1.09529	0.117377	1.80164	1.62403	1.70021
ENSG00000207971	MIR125B1	H292_A	0.888096	1.61604	0.881212	-1.25473	1.11361	1.20586	0.854862	0.266492	0.278842	-1.23174	-0.878573	-0.472225	0.408762	-0.966721	-1.47801	-1.16688	-0.341324	-1.50522	0.783799	0.39688	0.600963
ENSG00000213540	AL359504.1	H292_A	1.44723	0.663148	-0.108573	0.139106	1.59314	1.04979	0.716518	0.234267	-1.36274	-0.813826	-0.693278	-0.299364	-0.239672	-1.61069	-1.42869	-1.04633	-0.793848	-0.57281	1.33351	0.94484	0.848265
ENSG00000214654	B3GNT10	H292_A	0.71499	0.807503	1.47852	0.565007	0.501384	1.17287	0.921562	1.44004	0.295354	-1.39729	-1.25143	-1.13314	-0.51298	-0.662034	-1.27423	-1.10547	-0.684961	-1.39581	0.827994	0.37796	0.314159
ENSG00000214860	EVPLL	H292_A	-0.670351	-0.311906	-0.80814	0.319744	-0.279234	-0.231689	1.26896	-0.432304	0.585822	-1.62467	-1.30384	-0.615921	-0.451143	-0.155997	-0.961588	-0.0145309	0.00341341	0.153297	1.39568	2.20197	1.93243
ENSG00000215045	GRID2IP	H292_A	-0.195864	0.295829	0.341179	1.07439	0.352	0.795636	0.288233	1.12436	1.38425	-2.52273	-0.929912	-0.592171	0.0827339	-0.756071	-1.92125	0.309623	-0.15149	-0.864961	-0.0449147	0.95719	0.97395
ENSG00000223473		H292_A	1.06142	0.331869	0.263457	0.206718	0.809992	0.935856	-0.276497	-0.296943	-0.0255911	-0.950246	-0.950465	-0.835552	-0.427413	-1.01433	-1.20173	-1.78264	-0.1968	-0.593793	1.4153	1.75135	1.77604
ENSG00000224358	AL451074.2	H292_A	0.64954	1.02441	0.261341	-0.136313	0.672577	0.929581	0.743848	-0.196025	0.591444	-0.929043	-0.74207	-0.757273	-0.526841	-1.20048	-1.3611	-0.929931	-1.04571	-1.4421	1.57285	1.15219	1.6691
ENSG00000224728	IMPDH1P8	H292_A	-0.357841	0.794559	0.351948	-0.359159	0.717708	-0.0906662	-0.0525001	-0.141403	0.863876	-1.24974	-1.28453	-0.561507	0.0416289	-0.906773	-0.897589	-0.149847	-1.24877	-0.831795	1.33422	1.583	2.44516
ENSG00000225361	PPP1R26-AS1	H292_A	-0.5285	0.26301	-0.435676	0.0229652	0.489743	0.596326	0.344522	-0.603885	-0.00761021	-1.05279	-0.216692	-0.578764	-0.075801	-1.51861	-1.11946	0.698929	-0.889983	-1.06662	1.56775	2.04933	2.0618
ENSG00000227189	AC092535.1	H292_A	1.96327	-0.802705	-0.55385	0.503642	0.951928	0.0330917	0.352327	0.102094	-0.868494	-1.11313	-1.35981	-0.923845	-0.46751	-0.743304	-0.261821	-1.26719	0.351852	-0.0728191	0.670799	1.88414	1.62132
ENSG00000227486	AL445472.1	H292_A	-0.809031	0.846418	-1.11044	-0.0794052	0.655404	0.13696	-0.0951903	-1.1416	0.682207	-1.32033	-0.934374	-0.889339	0.179334	-1.17074	-0.489015	0.171529	0.0322763	-0.084258	2.24274	1.56848	1.60838
ENSG00000228327	AL669831.1	H292_A	0.895599	1.86586	-0.745037	0.429222	1.63931	0.74225	0.774476	-0.294541	-0.116496	-0.976932	-1.2583	-1.14028	-0.417169	-1.32705	-0.477874	-1.77792	0.036632	-0.131764	0.73753	1.02034	0.522143
ENSG00000228801	AC064807.1	H292_A	0.818517	0.422966	1.32357	0.334618	-0.396874	0.290628	0.750748	-0.115654	0.409182	-0.544117	-0.137147	-0.383311	-0.793203	-0.717544	-0.899854	-1.09739	-1.5818	-1.97545	1.12978	1.5825	1.57985
ENSG00000229953	AL590666.2	H292_A	0.226837	1.80026	0.653884	0.980763	0.758981	1.08894	1.05796	0.693553	0.941619	-1.97743	-1.54448	-1.1646	-0.131935	-0.412003	-1.19301	-0.745989	-0.765507	-0.164896	-0.683391	0.320372	0.260076
ENSG00000230457	PA2G4P4	H292_A	0.521492	0.677254	0.698576	0.833717	0.836674	0.472775	-0.0174769	0.317466	0.361985	-1.35232	-1.29048	-1.23341	-0.741912	-0.861865	-0.540981	0.554747	-0.631009	-2.26774	1.14223	1.27003	1.25025
ENSG00000231131	LINC01468	H292_A	-0.739948	-0.488481	-1.02709	-0.77971	0.253544	-0.440354	0.277236	0.201959	0.201518	-0.589555	-0.787323	-0.174373	0.0315971	-1.12169	-0.825351	0.398997	-0.798333	0.0712769	2.1719	2.02144	2.14273
ENSG00000231274	SBK3	H292_A	0.943206	-0.0404406	-0.270285	0.836487	0.397464	-0.0367954	0.193121	-1.59613	-0.595393	0.195128	-0.14042	-1.22769	-1.6263	-0.712994	0.508749	-0.912576	-0.206953	-0.242093	0.230954	2.06555	2.23742
ENSG00000231705	AL451069.2	H292_A	0.343475	-0.638815	-0.368913	-0.0998854	0.662219	1.01676	0.784622	-1.11762	-1.24822	-1.54122	-0.706902	-0.867303	0.821053	-0.945318	-1.15162	0.558267	0.724465	-0.430612	0.591568	1.73947	1.87453
ENSG00000232352	SEMA3B-AS1	H292_A	0.830478	1.00964	0.910639	-0.114271	0.867814	1.05119	0.881275	-0.174838	0.386801	-1.71554	-1.54522	-1.3398	-0.00903497	-0.697063	-1.1915	-0.983167	-0.330614	-1.03731	0.915323	1.11623	1.16896
ENSG00000233077	LINC01271	H292_A	0.385299	2.3524	1.072	0.918057	0.91618	1.20874	0.77292	-0.588638	0.269148	-0.510864	-0.278869	-1.42543	-0.862267	-1.11858	-0.472203	-1.10334	-1.02553	-1.33876	-0.0163397	0.447153	0.398911
ENSG00000234171	RNASEH1-AS1	H292_A	-1.94297	0.962541	0.462105	-0.0881937	0.370604	0.273056	-0.00148919	1.24012	0.468161	-0.828319	-0.34885	-0.752328	-0.327703	-1.35953	-0.725146	-0.296365	-1.44185	-0.201795	1.21186	1.51263	1.81344
ENSG00000234405	Z69733.1	H292_A	0.155619	0.138311	0.099102	-0.172225	0.576617	-0.0591885	0.362985	-0.344429	0.347638	-1.28249	-1.1319	-0.626331	0.00275674	-0.853677	-0.817006	-0.072566	-2.073	0.249712	1.71212	1.78264	2.00532
ENSG00000234536		H292_A	0.643548	1.01839	0.830224	0.0518821	0.634239	0.998128	1.33056	-0.290081	0.521783	-0.546115	-0.896158	-0.95397	-0.813696	-0.975173	-1.13952	-1.64801	-1.64855	-0.441431	0.909898	1.06878	1.34527
ENSG00000234705	HMGA1P4	H292_A	0.697567	1.04989	1.3145	-0.586434	1.56268	0.948759	0.256321	0.282189	0.0600286	-0.794087	-1.20173	-0.930878	-0.37113	-1.25498	-0.974185	-0.519727	-1.38449	-1.17608	0.463408	1.58559	0.972795
ENSG00000235619	RPL36AP33	H292_A	0.618267	0.425456	0.725561	0.204618	1.38743	0.824689	-0.379967	0.889036	-0.087229	-1.79108	-1.34844	-1.18634	0.125548	-1.41665	-0.986902	-1.08924	-0.123383	-0.373105	1.05151	0.916419	1.6138
ENSG00000236830	CBR3-AS1	H292_A	0.982667	1.15449	0.966013	-0.706886	0.817264	1.28273	-0.30399	0.114854	-0.567717	-1.13506	-0.774157	-0.328204	0.445183	-0.653196	-1.78509	-1.69689	-0.266046	-0.835964	1.64937	0.872111	0.768517
ENSG00000237989	LINC01679	H292_A	1.46546	1.58249	0.984192	0.295169	0.402836	0.91804	0.397147	0.149926	-0.669224	-0.79221	-1.3211	-1.34722	-0.691451	-0.27006	-0.53322	-1.58646	-1.01952	-0.982202	0.807869	1.20799	1.00155
ENSG00000239726	RN7SL688P	H292_A	1.15247	0.979524	1.10962	0.823336	0.956332	1.2327	-0.409957	-0.274205	-1.22725	-1.11047	-0.620856	-1.13572	-0.457873	-1.06315	-0.722026	-0.474358	-0.916635	-1.3028	1.39951	1.07171	0.990076
ENSG00000243224	AC006252.1	H292_A	0.306661	0.585708	0.334079	1.22734	1.45729	0.695033	0.939916	0.8773	0.674511	-1.11357	-0.414893	-0.88389	-1.15038	-2.27128	-0.898498	-1.08951	-0.766252	-0.582167	0.4439	0.578916	1.04978
ENSG00000243989	ACY1	H292_A	0.374085	0.66141	0.921348	0.578436	1.00642	1.25693	1.37041	-0.371684	0.867637	-2.0557	-0.987125	-1.0882	0.152914	-1.23951	-1.43681	-0.209105	-1.2659	-0.17341	0.156563	0.552457	0.928825
ENSG00000249592	AC139887.2	H292_A	-0.126079	0.204291	-0.800216	0.22402	0.607068	0.498414	0.568632	-0.670959	0.405812	-1.06948	-0.561432	-0.247391	-0.383439	-1.39302	-1.57567	0.00651499	-0.698753	-0.61361	1.53609	1.94206	2.14714
ENSG00000250461	AC122718.1	H292_A	0.292579	0.522385	0.457763	-0.730373	1.14496	0.680094	-0.195701	0.487626	-0.46836	-0.30797	-0.862718	-0.666592	-0.0980591	-1.18932	-0.774943	0.873739	-2.29374	-1.07564	1.74473	1.04126	1.41829
ENSG00000250608	AC010210.1	H292_A	0.890625	-0.887948	0.350141	-0.209332	0.86828	0.40252	-0.122703	-0.453197	0.0635885	-1.45351	-1.27227	-0.26661	0.374006	-0.817177	-1.62854	-0.149529	-0.77545	-0.165211	1.71108	1.75831	1.78292
ENSG00000251682	AC122718.2	H292_A	1.44661	0.892599	-0.486058	-0.453254	1.2857	0.62672	-0.558297	-0.705954	0.136546	-0.361264	-1.31871	-0.520373	-0.176314	-0.782669	-0.801153	0.108875	-2.11156	-0.208805	1.91802	0.903211	1.16613
ENSG00000253320	AZIN1-AS1	H292_A	0.313989	-0.0592491	-0.23854	-0.190907	0.187214	0.32466	0.442513	0.230625	0.469758	-1.09762	-0.186583	-0.139453	-0.199777	-1.32847	-1.49428	-0.758533	-1.28161	-0.709257	1.46725	2.13082	2.11746
ENSG00000253686	LINC01484	H292_A	0.510406	1.28387	1.12548	0.0590633	0.500058	0.828722	0.0290165	0.781464	0.193036	-1.58388	-1.38565	-1.07901	-0.00806431	-0.502433	-1.06368	-0.516915	-1.91513	-0.469371	1.73533	0.732632	0.745055
ENSG00000253771	TPTE2P1	H292_A	0.388291	-0.197922	0.148567	0.0358123	-0.3348	-0.331216	0.0725899	-0.763398	-0.375456	-0.129454	-0.659635	-0.42441	-1.01586	-0.26007	-0.449691	-0.548408	-0.927623	-0.894616	1.93897	2.39851	2.32981
ENSG00000254859	AC067930.4	H292_A	0.590174	1.16035	1.56444	0.300113	-0.105152	1.05373	-0.301343	-1.64296	-0.546168	-0.493576	0.052179	-0.883729	-0.199729	-0.484266	-0.466613	-0.99326	-0.387857	-1.95194	0.758349	1.28337	1.69388
ENSG00000255015	AP000755.1	H292_A	2.43763	-0.215455	0.957939	-0.722393	0.555858	1.34829	-0.388108	0.392038	-0.245489	-0.851547	-0.421103	-0.486325	0.163758	-0.705319	-1.26406	-1.54228	-0.924104	-0.928084	1.09784	0.919799	0.821118
ENSG00000255108	AP006621.1	H292_A	0.0581109	0.741207	-1.68121	-0.0212827	0.0628746	0.768875	0.193871	-0.720559	1.26199	-0.720989	-0.00690065	-0.271971	-0.177518	-0.989524	-1.53737	-0.419483	0.314808	-1.45372	0.982778	1.89672	1.7193
ENSG00000257337	AC068888.1	H292_A	1.00158	0.450021	0.815696	0.658797	1.16801	1.18552	1.26738	-0.053445	0.767291	-1.94115	-1.49045	-1.30673	-0.101396	-1.06695	-1.27846	-0.23978	-0.965135	-0.531146	0.384382	0.722552	0.553419
ENSG00000258457	AL132780.2	H292_A	-0.107868	-0.456767	-0.11273	-0.285239	0.394758	-0.0312229	0.0298345	-0.597762	0.10699	-0.629102	-0.595713	-0.276163	-0.328898	-1.10431	-0.922335	0.0816896	-1.12817	-0.617452	2.36441	2.02072	2.19533
ENSG00000259768	AC004943.2	H292_A	0.501135	-0.30166	1.4395	1.13954	0.355248	-1.15418	-0.37276	-0.5204	0.739398	-0.124007	-0.160279	-1.50811	-1.8112	-0.73364	0.729226	-0.585627	-1.08677	-0.40071	0.672632	1.54242	1.64024
ENSG00000259940	AC109449.1	H292_A	2.03409	0.920385	1.25046	0.149696	0.8303	0.546196	0.296326	0.764238	-0.0220989	-1.0546	-2.10847	-1.42325	-0.424374	0.0534604	-0.293737	-0.875258	-1.44544	-0.464253	0.0823053	0.85456	0.329464
ENSG00000260593	AC009097.2	H292_A	-0.720768	0.173366	-0.00517553	0.254091	0.541786	0.347485	-0.935815	1.47921	-0.0533503	-1.24659	-1.54621	-0.97815	-0.474752	-0.591298	-0.887388	0.0241614	-0.692825	0.355626	0.975836	2.27175	1.70902
ENSG00000261069	AC124312.3	H292_A	0.253598	-1.50811	-0.00837961	-0.023017	0.511042	-0.0925933	0.290374	-0.24586	0.0573723	-1.02921	-0.795227	-0.253593	-0.107419	-0.991837	-0.891218	0.960789	-1.40599	-0.357971	2.07294	1.88248	1.68182
ENSG00000262621	AC025283.2	H292_A	1.045	0.702236	1.03066	-0.0192701	0.871146	1.1627	0.442149	0.217685	0.110527	-1.20562	-1.16957	-0.812424	-0.304353	-0.918029	-1.56292	-1.27103	-0.689865	-1.25705	1.05668	1.4135	1.15784
ENSG00000263603	AC127024.2	H292_A	0.287245	0.988026	-0.292211	-0.367596	1.59168	0.492012	0.149542	-0.620019	0.906141	-1.34884	-1.3754	-0.706484	0.186726	-1.58914	-1.14522	-0.130599	-0.418987	-0.720654	1.75858	1.00821	1.34699
ENSG00000263884	AP000845.1	H292_A	0.950301	-0.0268117	1.27632	0.0879918	1.26241	1.02042	1.27818	0.146617	0.798899	-0.698127	-0.579628	-0.939874	-0.647933	-1.74297	-1.06941	-1.58535	-1.15336	-0.699367	0.713402	0.594406	1.01389
ENSG00000264167	AC122129.2	H292_A	0.183929	0.523863	-0.0215597	-0.365575	2.01831	0.478222	-0.321961	-1.40626	-0.00484492	-0.316925	-1.06283	-0.552265	-0.156737	-2.03695	-0.531736	-0.0884155	-0.89783	0.222984	1.26992	1.48856	1.57811
ENSG00000267149	AC011476.2	H292_A	1.51334	-0.406465	-0.106387	0.0100161	1.86947	1.26963	0.21528	0.579554	0.407141	-1.53581	-1.54474	-0.883387	0.425917	-1.4238	-1.70454	0.28367	-0.0361542	-0.481735	0.227672	0.673402	0.647918
ENSG00000267212	AC018761.3	H292_A	0.647968	1.01689	0.37268	-0.611263	1.43533	1.46308	0.000684368	-0.175975	-0.108154	-0.921448	-0.438787	-0.378536	0.341101	-1.60193	-1.76169	-1.42904	0.0969889	-0.770195	1.93952	0.548559	0.33421
ENSG00000267607	AC011511.5	H292_A	1.5335	0.786844	1.10918	0.083385	0.907766	1.14079	0.506237	-0.657614	0.226519	-1.48216	-1.53372	-0.98365	-0.00775477	-0.460869	-1.30213	-0.828441	-1.05638	-0.749173	0.303528	1.16054	1.3036
ENSG00000267892	AC022144.1	H292_A	-0.560753	0.362589	-0.904672	-0.490618	0.966961	0.524455	-0.655374	-0.521421	-0.079594	-1.43714	-1.36088	-1.64529	0.870128	-1.09949	0.0569248	0.524227	-0.0474599	1.54794	1.06195	1.52676	1.36076
ENSG00000268364	SMC5-AS1	H292_A	0.824526	-0.130983	0.566595	0.347678	-0.476847	-0.211238	1.2635	-0.977529	-0.632359	-0.324989	-1.46398	-0.808931	-1.32084	0.510843	-0.145848	-0.821766	-0.914521	-0.406175	1.36446	1.64908	2.10933
ENSG00000269514	AC024257.3	H292_A	0.661953	0.668341	0.914836	0.38299	0.767704	1.12523	0.341575	0.116457	0.484679	-0.813237	-0.646844	-0.679115	-0.831047	-1.25975	-1.50712	-1.03792	-0.969373	-1.62883	1.17212	1.24531	1.49203
ENSG00000269959	SPACA6P-AS	H292_A	0.731574	0.920418	0.649274	0.70017	1.22463	0.425268	-1.38925	0.64051	0.239342	-0.428663	-0.872723	-1.72761	-1.21953	-1.18434	0.0846908	-0.158591	-0.616318	-1.50794	1.15054	0.99104	1.34751
ENSG00000270072	AC090559.2	H292_A	0.828928	0.991583	0.161674	-0.521457	1.91738	0.713777	-0.243606	0.250158	-0.281173	-1.00466	-0.716467	-0.950222	0.150228	-2.34611	-0.560204	-0.401335	-0.619149	-0.83795	1.24099	0.878495	1.34913
ENSG00000271122	AC018647.2	H292_A	0.591555	0.639498	1.06916	0.412824	0.433437	1.0635	0.801344	0.137557	0.392506	-1.75363	-0.947018	-0.899142	-0.112041	-0.923931	-1.52494	-1.35518	-1.0472	-0.628053	1.03371	1.3491	1.26694
ENSG00000271826	PLS3-AS1	H292_A	1.83593	0.98665	1.30413	-0.00121471	0.214798	1.23037	0.338494	-0.301888	-0.4351	-0.891446	-1.10355	-0.893873	-0.253088	-0.194515	-1.02243	-1.19191	-1.70874	-0.621793	0.179619	1.46815	1.0614
ENSG00000272068	AL365181.2	H292_A	0.503574	1.22725	0.670908	0.288488	0.515167	1.05879	0.431549	0.272477	0.556858	-1.81521	-1.4167	-1.24776	-0.0340212	-0.597926	-1.30259	-1.54123	-0.782671	-0.113269	0.799688	1.30439	1.22223
ENSG00000272405	AL365181.3	H292_A	0.980967	1.3683	0.828995	0.810714	0.576421	1.10907	0.516284	0.515598	0.603901	-2.10389	-1.58424	-1.29479	-0.0969105	-0.417645	-1.21572	-1.02426	-0.865232	-0.433329	0.305839	0.711042	0.708884
ENSG00000272645	GTF2IP20	H292_A	0.869538	1.26632	0.973199	0.946047	0.313354	0.93752	1.01129	-0.417338	0.429975	-1.23185	-1.14037	-1.11842	-0.823903	-0.483464	-0.91582	-0.951717	-1.92097	-0.370223	0.250924	1.20881	1.16711
ENSG00000272768	AC004854.2	H292_A	-0.188415	0.910289	0.128047	-0.251987	1.62193	1.10871	0.327863	-0.891924	-0.742676	-0.971674	-0.933694	-0.856292	0.234008	-1.78438	-1.10081	0.193468	-0.436744	-0.61443	1.13471	1.55718	1.55682
ENSG00000272831	AC027644.3	H292_A	-0.422068	0.529809	1.07283	0.444903	1.68119	1.0163	0.678216	-0.0148565	-0.441693	-0.773113	-0.924753	-0.796326	-0.66997	-1.89901	-1.1453	-0.735082	-0.0780049	-1.10843	1.45676	0.889349	1.23925
ENSG00000273186	AL359091.5	H292_A	0.121251	-0.762653	-1.01159	0.194841	1.09034	-0.00123595	0.848538	0.235599	0.573231	-1.73795	-1.02548	-0.861805	0.287456	-1.81036	-0.49592	1.54792	-0.637982	-0.142738	1.73834	0.735681	1.11451
ENSG00000274173	AL035661.1	H292_A	0.970545	0.915175	1.40486	0.687154	0.0848086	0.474775	-0.626404	-0.317962	-0.333068	-0.629154	-0.883996	-1.55671	-1.0154	-0.345923	-0.102816	-0.970649	-1.45636	-0.713576	1.69695	1.23497	1.48278
ENSG00000274922	AL139384.1	H292_A	1.31639	1.76315	0.258942	1.03913	0.912056	1.50026	1.11849	-0.67969	-0.093112	-1.32299	-0.865134	-0.954063	-0.496378	-0.871612	-1.21864	-0.939969	-1.13492	-0.65938	0.180738	0.646088	0.500645
ENSG00000276564	AC130650.2	H292_A	0.759227	0.0393613	0.970672	-0.114006	0.0998625	0.928507	-0.300266	-0.526602	-1.14313	-0.629255	-0.492012	0.00306251	-0.0211839	-0.339028	-1.61776	-0.993176	-0.0554459	-1.67964	1.81583	1.56511	1.72987
ENSG00000277778	PGM5P2	H292_A	-0.242392	-0.131655	-0.286505	-0.508368	-0.180118	0.0191594	-0.165385	-0.524881	-0.508698	-0.641707	-0.372402	-0.241503	-0.0671025	-0.594897	-0.968239	-0.831441	-0.348408	-0.363726	2.31659	2.32791	2.31377
ENSG00000278002	AL627171.1	H292_A	1.47892	0.208777	1.74239	0.715046	0.528803	1.54016	0.575596	0.486837	-0.404052	-1.10991	-0.840785	-1.1719	-0.566713	-0.728992	-1.14526	-0.884956	-0.732477	-1.65657	0.582059	0.651117	0.731909
ENSG00000278983	AC048380.2	H292_A	0.554047	-0.721602	-0.741948	-0.561652	1.42314	0.776616	-0.900665	0.144667	0.548652	-1.17428	-0.998847	-0.994037	0.635418	-1.98727	-0.863649	0.146354	0.254957	0.35516	1.77752	1.14699	1.18043
ENSG00000280123	AC023632.6	H292_A	1.2393	0.355483	0.730546	0.774867	0.587942	0.0595955	-0.74711	-0.0589933	-0.535604	-0.676394	-0.460055	-0.605568	-0.869517	-0.991648	-0.511349	-0.661204	-0.756083	-1.85007	1.63216	1.29544	2.04827
ENSG00000280388	AC006330.1	H292_A	0.697746	0.281989	0.21354	-0.254267	1.45441	0.565485	0.0212606	-0.340098	0.0284102	-0.617052	-1.16879	-0.656523	-0.415947	-1.65165	-1.02623	-1.172	-0.400855	-0.64522	1.89239	1.53041	1.66299

## Sheet: H292_A_KEGGshinyGO
Enrichment FDR (<=0.1)	nGenes	Pathway Genes (min20)	Fold Enrichment	Pathway	URL	Genes
0.000450309	10	67	6.41931	Path:hsa00010 Glycolysis/Gluconeogenesis	http://www.genome.jp/kegg-bin/show_pathway?hsa00010	ENO1 ENO2 ALDH3A1 ALDH1B1 ALDOA HK2 PGAM1 PGK1 PKM TPI1
0.000450309	16	171	4.02427	Path:hsa05164 Influenza A	http://www.genome.jp/kegg-bin/show_pathway?hsa05164	DDX58 ICAM1 IFNAR2 FAS MX1 MX2 OAS1 OAS2 OAS3 PML NXT2 TMPRSS4 ACTB BID IFIH1 TRIM25
0.00236439	14	161	3.73995	Path:hsa05206 MicroRNAs in cancer	http://www.genome.jp/kegg-bin/show_pathway?hsa05206	CRKL EFNA3 ABL1 TNC ITGB3 PDGFB SLC7A1 ZEB1 TGFB2 THBS1 RECK SOCS1 IRS2 CD44
0.00376473	9	74	5.23087	Path:hsa01230 Biosynthesis of amino acids	http://www.genome.jp/kegg-bin/show_pathway?hsa01230	ENO1 ENO2 ALDOA ASS1 ACO1 PGAM1 PGK1 PKM TPI1
0.0056938	12	139	3.71304	Path:hsa05162 Measles	http://www.genome.jp/kegg-bin/show_pathway?hsa05162	DDX58 HSPA8 IFNAR2 FAS MX1 MX2 OAS1 OAS2 OAS3 BID IFIH1 TLR2
0.00928519	18	294	2.63323	Path:hsa04010 MAPK signaling pathway	http://www.genome.jp/kegg-bin/show_pathway?hsa04010	RASGRP1 MAP3K8 CRKL CSF1 DUSP3 EFNA3 FGFR1 MAPK8IP2 GNA12 HSPA8 FAS ARRB1 MAP3K5 PDGFB MAP2K6 TGFB2 MAP3K12 PLA2G4C
0.0099196	10	112	3.84012	Path:hsa04668 TNF signaling pathway	http://www.genome.jp/kegg-bin/show_pathway?hsa04668	MAP3K8 CSF1 CXCL1 ICAM1 FAS MAP3K5 MAP2K6 BCL3 NOD2 IL18R1
0.0099196	12	157	3.28734	Path:hsa05160 Hepatitis C	http://www.genome.jp/kegg-bin/show_pathway?hsa05160	DDX58 IFIT1 IFNAR2 FAS LDLR MX1 MX2 OAS1 OAS2 OAS3 BID IKBKE
0.0099196	26	530	2.1099	Path:hsa05200 Pathways in cancer	http://www.genome.jp/kegg-bin/show_pathway?hsa05200	RASGRP1 ADCY1 EGLN3 CKS2 CRKL ETS1 FGFR1 ABL1 GNA12 LAMA1 IFNAR2 FAS IL7R SMAD3 MMP1 PDGFB PML DLL4 PTGER4 BID BMP2 SLC2A1 TGFB2 PAX8 CXCR4 FZD8
0.011259	9	96	4.03213	Path:hsa05414 Dilated cardiomyopathy	http://www.genome.jp/kegg-bin/show_pathway?hsa05414	ADCY1 LAMA1 ITGB3 ITGB6 ITGB8 ACTB TGFB2 TNNT2 TPM4
0.0145196	17	294	2.48694	Path:hsa04060 Cytokine-cytokine receptor interaction	http://www.genome.jp/kegg-bin/show_pathway?hsa04060	CSF1 CSF3 CXCL1 IFNAR2 FAS IL1RN IL7R IL16 TNFRSF9 IL20RB BMP2 BMP6 BMPR1B TGFB2 CXCR4 TNFSF14 IL18R1
0.0146647	9	102	3.79495	Path:hsa05146 Amoebiasis	http://www.genome.jp/kegg-bin/show_pathway?hsa05146	ADCY1 LAMA1 CXCL1 SERPINB3 SERPINB4 TGFB2 TLR2 C8G ACTN1
0.0202596	13	202	2.76793	Path:hsa05169 Epstein-Barr virus infection	http://www.genome.jp/kegg-bin/show_pathway?hsa05169	DDX58 ICAM1 IFNAR2 FAS OAS1 OAS2 OAS3 MAP2K6 BID TLR2 SAP30 CD44 IKBKE
0.0202882	9	109	3.55123	Path:hsa04066 HIF-1 signaling pathway	http://www.genome.jp/kegg-bin/show_pathway?hsa04066	EGLN3 ENO1 ENO2 ALDOA HK2 PDK1 PFKFB3 PGK1 SLC2A1
0.0221708	8	90	3.82306	Path:hsa05410 Hypertrophic cardiomyopathy	http://www.genome.jp/kegg-bin/show_pathway?hsa05410	LAMA1 ITGB3 ITGB6 ITGB8 ACTB TGFB2 TNNT2 TPM4
0.0259173	9	115	3.36595	Path:hsa01200 Carbon metabolism	http://www.genome.jp/kegg-bin/show_pathway?hsa01200	ENO1 ENO2 ALDOA HK2 ACO1 PGAM1 PGK1 PKM TPI1
0.0261238	13	214	2.61272	Path:hsa05417 Lipid and atherosclerosis	http://www.genome.jp/kegg-bin/show_pathway?hsa05417	CXCL1 ERO1A HSPA8 ICAM1 FAS LDLR MAP3K5 MMP1 MAP2K6 BID TLR2 VLDLR IKBKE
0.0279219	13	217	2.5766	Path:hsa04810 Regulation of actin cytoskeleton	http://www.genome.jp/kegg-bin/show_pathway?hsa04810	MYL9 CFL2 CRKL FGFR1 GNA12 ITGB3 ITGB6 ITGB8 PDGFB ACTB TMSB4X CXCR4 ACTN1
0.0472934	13	232	2.41001	Path:hsa05171 Coronavirus disease-COVID-19	http://www.genome.jp/kegg-bin/show_pathway?hsa05171	CSF3 DDX58 IFNAR2 MMP1 MX1 MX2 OAS1 OAS2 OAS3 IFIH1 TLR2 C3 C8G
0.0494972	12	210	2.45768	Path:hsa04015 Rap1 signaling pathway	http://www.genome.jp/kegg-bin/show_pathway?hsa04015	ADCY1 ADORA2A CRKL CSF1 EFNA3 FGFR1 ITGB3 PDGFB MAP2K6 RAP1GAP ACTB THBS1
0.0494972	9	131	2.95484	Path:hsa04068 FoxO signaling pathway	http://www.genome.jp/kegg-bin/show_pathway?hsa04068	IL7R SMAD3 BCL6 SGK1 BNIP3 TGFB2 IRS2 CCNG2 ATG12
0.0494972	11	183	2.58526	Path:hsa04621 NOD-like receptor signaling pathway	http://www.genome.jp/kegg-bin/show_pathway?hsa04621	GBP4 PANX1 GBP3 CXCL1 IFNAR2 OAS1 OAS2 OAS3 NOD2 ATG12 IKBKE
0.0541336	7	88	3.4212	Path:hsa04512 ECM-receptor interaction	http://www.genome.jp/kegg-bin/show_pathway?hsa04512	LAMA1 TNC ITGB3 ITGB6 ITGB8 THBS1 CD44
0.0545502	7	89	3.38276	Path:hsa04976 Bile secretion	http://www.genome.jp/kegg-bin/show_pathway?hsa04976	ADCY1 LDLR ATP1B1 UGT1A6 SLC2A1 SLC22A1 CA2
0.0545502	6	68	3.79495	Path:hsa05211 Renal cell carcinoma	http://www.genome.jp/kegg-bin/show_pathway?hsa05211	EGLN3 CRKL ETS1 PDGFB SLC2A1 TGFB2
0.0545502	9	138	2.80496	Path:hsa05418 Fluid shear stress and atherosclerosis	http://www.genome.jp/kegg-bin/show_pathway?hsa05418	ICAM1 ITGB3 MAP3K5 ASS1 PDGFB PLAT MAP2K6 ACTB BMPR1B
0.0570034	5	49	4.38871	Path:hsa05144 Malaria	http://www.genome.jp/kegg-bin/show_pathway?hsa05144	CSF3 ICAM1 TGFB2 THBS1 TLR2
0.0575249	6	70	3.68652	Path:hsa05230 Central carbon metabolism in cancer	http://www.genome.jp/kegg-bin/show_pathway?hsa05230	FGFR1 HK2 PDK1 PGAM1 PKM SLC2A1
0.0595058	6	71	3.6346	Path:hsa04520 Adherens junction	http://www.genome.jp/kegg-bin/show_pathway?hsa04520	SORBS1 FGFR1 SMAD3 PTPRB ACTB ACTN1
0.0649131	4	33	5.21326	Path:hsa00051 Fructose and mannose metabolism	http://www.genome.jp/kegg-bin/show_pathway?hsa00051	ALDOA HK2 PFKFB3 TPI1
0.0666319	11	200	2.36552	Path:hsa04510 Focal adhesion	http://www.genome.jp/kegg-bin/show_pathway?hsa04510	MYL9 CRKL LAMA1 TNC ITGB3 ITGB6 ITGB8 PDGFB ACTB THBS1 ACTN1
0.0908285	5	57	3.77275	Path:hsa05134 Legionellosis	http://www.genome.jp/kegg-bin/show_pathway?hsa05134	CXCL1 HSPA8 BNIP3 TLR2 C3
0.10859	5	60	3.58412	Path:hsa05416 Viral myocarditis	http://www.genome.jp/kegg-bin/show_pathway?hsa05416	ABL1 LAMA1 ICAM1 ACTB BID
0.114509	3	22	5.86492	Path:hsa00340 Histidine metabolism	http://www.genome.jp/kegg-bin/show_pathway?hsa00340	ALDH3A1 ALDH1B1 HAL
0.126749	7	112	2.68809	Path:hsa05145 Toxoplasmosis	http://www.genome.jp/kegg-bin/show_pathway?hsa05145	LAMA1 HSPA8 LDLR MAP2K6 TGFB2 TLR2 SOCS1
0.137088	5	65	3.30842	Path:hsa05321 Inflammatory bowel disease	http://www.genome.jp/kegg-bin/show_pathway?hsa05321	SMAD3 RORA NOD2 TGFB2 TLR2
0.146736	15	354	1.82243	Path:hsa04151 PI3K-Akt signaling pathway	http://www.genome.jp/kegg-bin/show_pathway?hsa04151	CSF1 CSF3 EFNA3 FGFR1 LAMA1 TNC IFNAR2 IL7R ITGB3 ITGB6 ITGB8 PDGFB SGK1 THBS1 TLR2
0.150975	6	92	2.80496	Path:hsa05323 Rheumatoid arthritis	http://www.genome.jp/kegg-bin/show_pathway?hsa05323	CSF1 CXCL1 ICAM1 MMP1 TGFB2 TLR2
0.153431	6	93	2.7748	Path:hsa04350 TGF-beta signaling pathway	http://www.genome.jp/kegg-bin/show_pathway?hsa04350	SMAD3 BMP2 BMP6 BMPR1B TGFB2 THBS1
0.153431	4	46	3.73995	Path:hsa04930 Type II diabetes mellitus	http://www.genome.jp/kegg-bin/show_pathway?hsa04930	HK2 PKM SOCS1 IRS2
0.157999	5	70	3.0721	Path:hsa04622 RIG-I-like receptor signaling pathway	http://www.genome.jp/kegg-bin/show_pathway?hsa04622	DDX58 IFIH1 TRIM25 ATG12 IKBKE
0.157999	14	331	1.81913	Path:hsa05165 Human papillomavirus infection	http://www.genome.jp/kegg-bin/show_pathway?hsa05165	LAMA1 TNC IFNAR2 FAS ITGB3 ITGB6 ITGB8 MX1 MX2 PKM PTGER4 THBS1 FZD8 IKBKE
0.170613	9	181	2.13859	Path:hsa04360 Axon guidance	http://www.genome.jp/kegg-bin/show_pathway?hsa04360	MYL9 SEMA4B CFL2 DPYSL2 EFNA3 ABL1 BMPR1B CXCR4 NTN1
0.179274	6	99	2.60663	Path:hsa04061 Viral protein interaction with cytokine and cytokine receptor	http://www.genome.jp/kegg-bin/show_pathway?hsa04061	CSF1 CXCL1 IL20RB CXCR4 TNFSF14 IL18R1
0.185807	8	156	2.20561	Path:hsa04514 Cell adhesion molecules	http://www.genome.jp/kegg-bin/show_pathway?hsa04514	ICOSLG ICAM1 ITGB8 NLGN3 PVR SELPLG PDCD1LG2 ESAM
0.18677	4	51	3.37329	Path:hsa04913 Ovarian steroidogenesis	http://www.genome.jp/kegg-bin/show_pathway?hsa04913	ADCY1 LDLR BMP6 PLA2G4C
0.191194	3	31	4.1622	Path:hsa00410 beta-Alanine metabolism	http://www.genome.jp/kegg-bin/show_pathway?hsa00410	ALDH3A1 ALDH1B1 AOC2
0.191194	4	53	3.24599	Path:hsa00600 Sphingolipid metabolism	http://www.genome.jp/kegg-bin/show_pathway?hsa00600	SGPP2 CERS3 CERS4 PLPP3
0.191194	10	221	1.94613	Path:hsa04024 cAMP signaling pathway	http://www.genome.jp/kegg-bin/show_pathway?hsa04024	MYL9 ADCY1 ADORA2A ADRB2 GIPR ATP1B1 ATP2B1 HCN2 SOX9 HCAR3
0.191194	6	104	2.48131	Path:hsa04064 NF-kappa B signaling pathway	http://www.genome.jp/kegg-bin/show_pathway?hsa04064	DDX58 CXCL1 ICAM1 BCL2A1 TRIM25 TNFSF14
0.191194	5	77	2.79282	Path:hsa05412 Arrhythmogenic right ventricular cardiomyopathy	http://www.genome.jp/kegg-bin/show_pathway?hsa05412	LAMA1 ITGB3 ITGB6 ITGB8 ACTB
0.194641	8	162	2.12392	Path:hsa05161 Hepatitis B	http://www.genome.jp/kegg-bin/show_pathway?hsa05161	DDX58 FAS SMAD3 MAP2K6 BID IFIH1 TGFB2 TLR2
0.194686	7	134	2.24676	Path:hsa04270 Vascular smooth muscle contraction	http://www.genome.jp/kegg-bin/show_pathway?hsa04270	RAMP1 MYL9 ADCY1 ADM ADORA2A GNA12 PLA2G4C
0.194686	6	106	2.43449	Path:hsa04928 Parathyroid hormone synthesis secretion and action	http://www.genome.jp/kegg-bin/show_pathway?hsa04928	ADCY1 SLC34A3 FGFR1 GNA12 ARRB1 PTHLH
0.195022	9	194	1.99528	Path:hsa05167 Kaposi sarcoma-associated herpesvirus infection	http://www.genome.jp/kegg-bin/show_pathway?hsa05167	CXCL1 ICAM1 IFNAR2 FAS PDGFB MAP2K6 BID C3 IKBKE

## Sheet: WGCNA_H292_B
ID	Gene	Module	A.Hflucel_285_292_S26_R1_001	B.Hflucel_220_357_S32_R1_001	C.Hflucel_201_376_S38_R1_001	H_flu_cell_254_323_S82_L004	hflucellB_279_298_S90_L004	hFlu_cell_335_242_S5_L001	A.HMScel_244_333_S30_R1_001	B.HMScel_208_369_S36_R1_001	C.HMScel_267_310_S42_R1_001	m_cat_cell_266_311_S81_L004	mcatcellB_219_358_S88_L004	mCat_cell_347_230_S4_L001	Mix_cell_323_254_S6_L001	mixcellB_267_310_S92_L004	mix_cell_242_335_S83_L004	A.Mixcel_256_321_S28_R1_001	B.Mixcel_237_340_S34_R1_001	C.Mixcel_280_297_S40_R1_001	H292_a_311_266_S10_L001	H292_b_299_278_S11_L001	H292_c_382_195_S12_L001
ENSG00000038295	TLL1	H292_B	-1.61289	-0.503465	-1.47971	-1.84806	-0.831965	-0.522474	-0.730741	0.969694	-0.293804	0.450435	0.872023	1.09904	1.54554	0.318702	-0.758146	0.359453	1.32132	0.543546	1.26262	-0.0966234	-0.0644957
ENSG00000057704	TMCC3	H292_B	-0.917235	-0.705991	-0.617962	0.173493	0.12185	-0.759463	-1.92323	-1.25263	-1.10986	0.86245	0.469561	-0.0565159	-1.03907	0.135971	1.59915	1.11464	2.01823	0.320309	0.0765709	0.755615	0.734109
ENSG00000065308	TRAM2	H292_B	-0.871126	-1.21984	-0.891469	-0.297751	-1.61315	-1.59332	-0.986136	-0.503398	-0.486455	0.970246	1.61595	1.18599	-0.427256	0.372573	0.733678	0.15547	0.239732	0.002217	1.18289	1.29072	1.14043
ENSG00000078098	FAP	H292_B	-1.08876	-1.12031	-1.12045	-1.20918	-1.71387	-1.11556	-0.213541	0.72314	-0.270883	0.45456	1.088	1.94125	1.14274	1.02601	-0.734821	0.000671471	0.991583	0.213461	0.95806	0.104796	-0.0568796
ENSG00000078725	BRINP1	H292_B	-0.626336	-1.15882	-1.01166	-1.69464	-0.931594	-0.386712	-0.269159	-0.506986	-0.642375	-0.367448	0.894808	1.28697	1.80168	0.271429	-1.38634	0.809423	0.00949054	0.573504	0.874553	1.25346	1.20675
ENSG00000079974	RABL2B	H292_B	-1.20071	-1.31536	-0.955006	-1.17475	-1.12042	-0.483849	-0.582639	0.137968	-0.288926	0.1635	1.10458	1.43088	0.869313	-0.0690451	-1.2477	0.257738	-0.438114	0.574963	1.17966	1.69376	1.46416
ENSG00000100592	DAAM1	H292_B	-1.01036	-1.44312	-1.01573	-0.449727	-1.49949	-1.32518	-1.03322	-0.353604	-0.76868	0.730879	1.4779	1.92551	0.272354	0.708025	0.0942375	0.728435	0.371354	0.312668	1.25406	0.537737	0.485967
ENSG00000103196	CRISPLD2	H292_B	-0.560836	-1.61565	-0.729461	-0.279594	-1.13986	-0.579662	-0.734707	-1.48119	-0.744053	1.60547	2.04475	1.49019	-0.12422	0.570994	0.531929	-0.0961651	1.04575	0.883178	0.0915761	-0.21463	0.0361891
ENSG00000105662	CRTC1	H292_B	-1.6225	-1.12694	-1.27659	-0.842809	-1.2847	-1.00731	-0.608096	-0.996873	-0.697973	0.933845	1.42513	1.15744	0.336089	0.336672	0.368637	0.225867	0.69791	0.910732	0.735697	1.1738	1.16197
ENSG00000111432	FZD10	H292_B	-1.8553	-1.62474	-1.14615	-0.909139	-1.35132	-0.964182	-0.738831	0.0403075	0.00518247	0.301794	1.27001	1.19974	0.744279	0.513557	-0.207976	0.835219	1.54467	0.531706	0.661688	0.627354	0.522123
ENSG00000116741	RGS2	H292_B	-2.433	-0.740707	-1.66258	-0.786728	-1.24452	-0.492173	-0.00315754	1.30189	0.507572	0.426508	0.633852	0.494857	0.133067	0.546874	-0.554309	0.182	1.75499	0.948293	0.965934	-0.048187	0.0695218
ENSG00000123384	LRP1	H292_B	-0.500977	-1.3397	-0.920756	-0.51484	-1.16751	-0.957931	-1.34917	-1.46375	-0.698854	0.969138	0.70425	0.523851	-0.307637	0.70586	0.735957	0.796613	0.556069	-0.0795072	1.1497	1.6193	1.53989
ENSG00000123933	MXD4	H292_B	-1.43106	-1.36764	-1.63619	-0.853834	-0.957069	-1.0949	-0.497663	-1.10278	-0.625349	0.69438	1.09612	0.79596	0.47425	0.142241	0.715491	0.607258	1.28739	0.908981	0.715749	1.08978	1.03888
ENSG00000125266	EFNB2	H292_B	-1.14284	-1.01915	-0.784958	-0.685339	-1.27662	-1.13589	-0.988436	-1.17039	-0.53464	1.62593	1.65965	1.11531	-0.325442	0.369236	0.667243	-0.274151	0.445399	0.410468	1.33312	0.897161	0.814329
ENSG00000125843	AP5S1	H292_B	-1.05561	-1.65305	-1.03955	-0.679209	-1.20431	-1.50343	-0.713869	-0.544219	-0.384953	1.01116	1.20076	1.12888	-0.255654	0.208382	0.596002	0.0584148	0.638622	0.268781	1.01494	1.48715	1.42078
ENSG00000130997	POLN	H292_B	-1.0509	-1.60208	-0.652562	-0.805502	-0.891727	-1.26953	-1.12555	0.0579609	-0.599687	2.13403	1.3453	0.601232	-0.897654	0.502867	1.31869	0.302509	0.724528	0.776553	0.318579	0.553327	0.259617
ENSG00000131061	ZNF341	H292_B	-0.845135	-1.24241	-1.14808	-0.388448	-1.41075	-0.902197	-1.0731	-1.16002	-0.50541	1.13411	1.59594	1.28977	-0.282716	0.431161	0.312725	-0.114007	0.498013	0.619223	0.327624	1.47579	1.38791
ENSG00000134245	WNT2B	H292_B	-0.508745	-1.26549	-0.317839	-1.3995	-0.627982	-1.22674	-1.53962	-1.02667	-0.855347	1.81107	0.178149	0.299893	-0.0924038	1.00434	1.3762	0.299675	0.300895	0.880907	1.35693	0.679264	0.673017
ENSG00000135248	FAM71F1	H292_B	-0.547427	-0.386137	-0.91672	-1.49675	-0.657143	-1.05495	-1.03283	-1.80162	-0.637325	2.03041	0.473213	0.209039	0.169506	1.06773	1.52562	0.56984	0.00127664	1.02688	0.879145	0.31504	0.263197
ENSG00000143499	SMYD2	H292_B	-1.6182	-1.50653	-1.23054	-1.0494	-1.30185	-1.1911	-0.727469	-0.288484	-0.441596	0.589783	1.07451	1.18309	0.628525	0.425007	0.207842	0.504819	0.849218	0.718513	1.42436	0.912742	0.836769
ENSG00000144893	MED12L	H292_B	-0.0209008	-1.16719	-0.497645	-0.848023	-1.01323	-0.641802	-1.6799	-1.04778	-1.23708	1.77046	0.666555	1.16196	-0.323063	0.836652	0.219288	0.379213	-0.146808	-0.201226	1.20933	1.27399	1.30721
ENSG00000147100	SLC16A2	H292_B	-1.28221	-1.3476	-1.18074	-1.11858	-1.58149	-0.973271	-0.946348	-0.328111	-0.346199	0.339958	1.13162	1.31649	1.01902	0.679775	-0.112977	0.21967	1.12974	0.320387	0.730065	1.21022	1.12058
ENSG00000151353	TMEM18	H292_B	-1.61371	-1.14571	-1.19136	-0.969696	-1.41968	-1.19863	-0.31912	-0.710626	-0.927767	1.03614	1.24251	0.926736	0.270585	0.487466	0.656837	0.25711	0.544786	0.835466	0.976642	1.20905	1.05298
ENSG00000151729	SLC25A4	H292_B	-1.17292	-1.29871	-1.45642	-1.20209	-1.14312	-0.778386	-0.373517	-0.593738	-0.606117	0.109902	1.59041	1.2016	1.19034	-0.270133	-0.159124	0.293115	0.737243	0.395819	1.48839	0.996742	1.0507
ENSG00000152475	ZNF837	H292_B	-1.09965	-1.70485	-1.59871	-0.968063	-1.18786	-0.547572	-0.00744352	-0.114328	0.493337	-0.0106726	1.35087	1.29285	0.961464	-0.0597905	-0.975167	0.267772	0.078835	1.40943	0.0219695	1.43264	0.964948
ENSG00000153071	DAB2	H292_B	-1.02017	-1.35718	-0.889853	-0.473092	-1.33278	-1.26109	-1.22111	-0.450911	-0.772817	0.807845	1.37785	1.72085	0.0120438	0.408118	0.0162258	0.234971	0.36887	0.139275	1.29501	1.17504	1.22291
ENSG00000158815	FGF17	H292_B	-0.134777	-0.455863	-1.49436	-1.13194	-0.952322	-0.745489	-1.71764	-0.884724	-1.16352	1.7617	0.955015	0.673584	0.194633	0.756623	0.821674	-0.020561	-0.302959	0.85187	0.670693	1.16858	1.14977
ENSG00000160183	TMPRSS3	H292_B	-1.19917	-0.743842	-1.40523	-1.60229	-0.926236	-1.02441	-0.811631	-0.637673	-1.18413	1.51032	1.15851	1.33547	0.967661	0.624785	0.623679	0.773473	0.528162	0.724526	0.335463	0.499143	0.453416
ENSG00000160781	PAQR6	H292_B	-1.17167	-0.704178	-1.21786	-1.33797	-0.98079	-0.327368	0.0770627	-1.43285	-0.336048	-0.0533057	0.73746	0.844633	1.11841	0.0834593	-0.960451	-0.0337086	0.643854	0.388013	1.06485	1.83088	1.76758
ENSG00000161509	GRIN2C	H292_B	-0.449209	-0.977723	-0.892057	-1.38318	-0.39593	-0.794569	-0.893354	-1.13098	-1.67676	2.41517	0.862936	0.932534	-0.0426337	0.39747	0.815361	0.206813	0.100125	0.745811	0.610858	0.741404	0.807915
ENSG00000161912	ADCY10P1	H292_B	-0.875939	-0.826154	-0.457197	-1.15437	-1.35753	-1.41242	-0.868673	-1.2072	-0.255904	1.74301	0.94379	0.462564	-0.216186	0.748239	1.01188	0.127942	-0.239821	-0.0454054	1.33521	1.16033	1.38384
ENSG00000165917	RAPSN	H292_B	-1.28095	-0.665991	-1.35622	-0.875066	-0.644135	-1.16076	-1.17685	-1.5246	-0.358795	1.65693	1.00631	0.894041	0.0590021	0.602666	1.27531	0.817496	0.792519	1.23391	-0.104354	0.371642	0.43791
ENSG00000166546	BEAN1	H292_B	-1.53175	-1.0089	-1.1081	-0.980722	-1.05521	-0.807737	-0.864855	-0.54709	-0.14688	0.546605	1.56019	1.09296	0.654063	-0.200067	-0.0298938	-0.376531	1.5825	-0.357039	0.857623	1.31265	1.40819
ENSG00000169851	PCDH7	H292_B	-0.731329	-1.67448	-1.05394	-1.43699	-1.43797	-0.619832	-0.320495	-0.384996	0.00800717	0.0599919	1.34296	1.66859	1.55596	0.621733	-1.11861	0.597153	0.454892	0.618266	0.78784	0.513056	0.550188
ENSG00000170209	ANKK1	H292_B	-0.775435	-0.175784	-0.209544	-1.51574	-1.04476	-0.71364	-0.387986	-1.06602	-0.653866	2.56582	1.75562	1.26202	0.271583	0.563086	0.609572	-1.24111	0.269976	0.164793	0.0645757	0.0483398	0.208493
ENSG00000172345	STARD5	H292_B	-0.252102	-1.30562	-0.822884	-0.503359	-1.39249	-1.1025	0.0615736	-1.15629	-0.597926	1.99587	1.86216	1.96803	-0.280406	0.745029	0.468041	0.0150757	0.284706	0.0924946	-0.37146	0.167929	0.124119
ENSG00000173212	MAB21L3	H292_B	0.0633654	-0.813458	-1.4289	-0.550853	-1.36737	-0.939793	-1.48674	-0.389929	-1.13303	1.19191	0.389728	-0.193348	-0.485182	1.59156	1.61866	0.454481	0.144039	1.4792	0.571678	0.753994	0.529987
ENSG00000179776	CDH5	H292_B	-1.21003	-0.907481	-1.15656	-2.1548	-1.32335	-0.508007	-0.223969	-0.06244	0.0540439	0.558622	1.09925	1.23307	1.72654	0.876035	-0.93934	0.658134	0.902364	0.748483	0.0243546	0.336491	0.268588
ENSG00000179922	ZNF784	H292_B	-1.69312	-1.66122	-0.628797	-0.785702	-1.00313	-0.726088	-0.75274	-0.56786	-0.731245	0.806717	1.47413	1.13966	0.267472	-0.203158	-0.0891736	-0.0591059	0.581193	0.674117	1.01113	1.47765	1.46926
ENSG00000179988	PSTK	H292_B	-0.190844	-1.27325	-1.2398	-0.871491	-1.06012	-0.907178	-0.640935	-0.920884	-1.01638	1.81348	1.30203	1.67545	-0.246616	0.372571	-0.022522	-0.187964	0.109443	-0.0209205	1.33402	0.947741	1.04418
ENSG00000181126	HLA-V	H292_B	-0.801866	-1.17476	-1.03473	-1.16805	-1.01471	-1.1394	-0.864339	-1.29651	-1.33498	1.28056	1.0267	1.05199	0.65369	0.707248	0.842317	0.520374	0.495871	0.816829	0.289818	1.06435	1.07959
ENSG00000181744	C3orf58	H292_B	-0.814962	-1.86663	-0.879582	-0.865337	-1.11644	-1.45314	-1.05327	-0.743547	-0.85916	0.549226	0.872422	0.899149	0.679146	0.604359	0.922563	0.166666	1.17385	0.786582	1.01324	1.01276	0.972118
ENSG00000182685	BRICD5	H292_B	-0.861599	-1.18834	-1.47815	-0.476039	-0.84231	-1.7076	0.160001	-1.09692	-0.624948	1.35737	1.2662	0.911406	-0.876921	-0.00152663	1.01998	0.247381	0.413699	0.579949	0.787325	1.2699	1.14115
ENSG00000198719	DLL1	H292_B	-0.882627	-1.57834	-1.21624	-0.599672	-1.61302	-1.05462	-0.594351	-1.19511	-0.489047	0.405491	1.46737	1.48377	0.406248	0.663962	0.10841	0.684934	0.527776	0.488069	0.800168	1.1264	1.06041
ENSG00000212743	AL137145.1	H292_B	-0.614446	-1.09532	-1.2744	-1.56686	-0.890711	-0.622349	-1.07102	-0.587748	-0.4059	0.762373	1.90861	1.59585	1.21047	-0.0976993	-0.700953	0.852285	-0.10235	0.348203	0.987676	0.634431	0.729858
ENSG00000213066	FGFR1OP	H292_B	-0.150593	-1.76685	-0.35787	-0.851383	-0.487118	-0.902863	-0.774967	-1.69641	-0.797747	1.32299	0.330523	0.480886	-0.369754	0.24145	0.57821	0.151621	-0.332705	0.579055	1.59975	1.43611	1.76767
ENSG00000213199	ASIC3	H292_B	-0.629754	-1.11532	-0.306577	-0.752883	-0.867443	-1.15265	-0.613192	-1.87584	-0.467267	2.17302	0.857488	0.568525	-0.964733	0.811045	1.18819	0.0344923	0.385666	0.378643	0.156428	1.13558	1.05658
ENSG00000213347	MXD3	H292_B	-0.893655	-1.34352	-1.2732	-0.310364	-0.808332	-1.38317	-0.32614	-1.18939	-0.0547154	1.08578	1.28527	0.358715	-1.19913	-0.224813	1.02649	0.235511	0.509146	0.654168	0.767981	1.56125	1.52211
ENSG00000214922	HLA-F-AS1	H292_B	-0.770853	-1.34884	-1.4144	-0.478058	-1.20916	-1.43221	-0.87602	-0.572699	-1.16089	0.648182	1.21216	1.04056	-0.169971	0.452543	0.841602	0.948531	0.695359	0.0912821	1.13279	1.22606	1.14403
ENSG00000219891	ZSCAN12P1	H292_B	-0.573199	-0.854055	0.0315442	-0.470832	-0.836781	-1.0852	-1.34602	-1.68414	-1.12023	1.93587	0.735446	0.710305	-0.72481	1.33785	1.47647	0.841252	0.0989234	0.867837	0.0689841	0.310021	0.280774
ENSG00000231890	DARS-AS1	H292_B	-1.01962	-1.00226	-1.35305	-1.13393	-1.10149	-1.18053	-0.94014	-1.26146	-0.951077	1.10309	1.20363	1.06377	0.848884	0.670921	0.927128	0.490569	0.800988	1.00292	0.519307	0.599964	0.712391
ENSG00000235475	LINC01372	H292_B	0.256235	-1.31398	-0.993107	-1.27597	-0.626531	-1.11398	-0.766133	-1.1921	-1.15498	1.59722	0.37495	0.999774	0.0565525	0.499196	0.514643	0.0327209	-0.565005	0.478192	1.36089	1.4171	1.4143
ENSG00000236423	LINC01134	H292_B	-0.987466	-1.32874	-0.869191	-0.70566	-1.02353	-1.23664	0.283997	-1.35534	-1.01063	1.37488	1.21049	0.946846	-0.545767	0.199651	0.63556	-0.312139	0.44777	0.564801	0.798661	1.4421	1.47033
ENSG00000239653	PSMD6-AS2	H292_B	-0.163562	-1.03135	-1.0111	-1.30013	-0.285859	-0.959592	-1.91737	-0.495384	-1.34456	2.07734	0.53509	0.688709	-0.0479318	0.664254	1.19346	0.327873	0.202807	1.19648	0.47919	0.619845	0.571783
ENSG00000242999	RN7SL239P	H292_B	-0.00667117	-1.46836	-1.14311	-1.32662	-0.0462194	-0.794131	-1.75457	-0.641349	-1.05702	2.07858	0.623368	0.855443	0.219514	0.249603	0.997598	-0.164215	1.12887	1.04812	0.51292	0.130835	0.557407
ENSG00000246695	RASSF8-AS1	H292_B	-1.49455	-1.89179	-0.813222	-1.05903	-1.3128	-1.31355	-0.398972	0.400168	0.0286822	0.308545	1.11041	1.52377	0.813639	0.361932	-0.0676672	-0.158239	1.51482	0.103511	0.91177	0.71325	0.719329
ENSG00000246859	STARD4-AS1	H292_B	-0.86051	-1.06879	-0.817503	-0.852306	-1.41371	-1.24038	-0.421847	-0.925553	-1.08662	1.33129	1.2054	1.39958	-0.0521846	0.621186	0.343384	-0.47232	0.25416	0.208157	1.25634	1.36726	1.22496
ENSG00000248019	FAM13A-AS1	H292_B	-0.947818	-1.83215	-1.42724	-0.97198	-0.894912	-1.05331	-1.00265	0.0172419	-1.11767	0.784065	1.08052	1.22813	0.653864	0.195413	0.304805	0.534896	1.42864	0.712633	1.07348	0.622573	0.61146
ENSG00000248445	SEMA6A-AS1	H292_B	-1.45921	-1.09569	-0.879734	-0.822383	-0.902708	-1.32863	-0.742454	-0.319772	-0.709641	1.45772	1.01058	0.69202	-0.473806	0.113587	0.846107	-0.451611	-0.0521902	1.38465	1.53046	1.02368	1.17904
ENSG00000249476	AC008467.1	H292_B	-0.90672	-1.06407	-0.721962	-1.06469	-0.263264	-1.21873	-0.817837	-1.18311	-1.2905	1.8722	-0.128338	0.613743	-0.420918	1.02302	1.53296	0.737409	1.0347	1.27955	0.192921	0.51185	0.281775
ENSG00000253636	AC022893.1	H292_B	-0.0969751	-0.923656	-0.866922	-0.647488	-1.06876	-1.45599	-0.891539	-1.00688	-1.1959	1.94254	1.39991	0.954378	-0.318994	0.649755	1.20072	0.121107	0.861364	-0.6966	0.41634	0.564041	1.05954
ENSG00000253671	AC027117.1	H292_B	-0.532888	-1.30902	-0.968972	-1.30983	-1.03838	-0.628825	-0.732121	-1.28319	-1.02155	0.485455	0.738933	1.06021	0.959744	0.505359	-0.525469	0.466151	0.247837	0.339567	1.55724	1.46772	1.52203
ENSG00000254739	AC137894.1	H292_B	-1.32918	-0.990276	-0.813678	-1.1802	-0.722492	-1.13675	0.28605	-1.77909	-1.02376	1.86449	1.10231	0.874753	0.18257	0.340123	1.0337	0.406676	0.0988145	1.14917	0.567037	0.646241	0.423491
ENSG00000259287	AC010809.1	H292_B	-1.01871	-0.926911	-1.4126	-0.953457	-1.79926	-1.0453	-1.263	-0.256581	-0.706745	0.760873	0.803738	1.08499	0.786048	1.60042	0.565968	0.79334	1.06035	0.731535	0.355329	0.281232	0.558738
ENSG00000259408	AC010809.2	H292_B	-0.485441	-1.15769	-1.55869	-1.00865	-1.36077	-1.04101	-0.74914	-0.989109	-1.22304	0.740695	0.773894	1.34265	0.878981	1.16876	0.277586	0.324371	1.16315	0.578639	0.384839	1.06409	0.875887
ENSG00000260917	AL158212.3	H292_B	-0.934033	-1.65265	-0.929061	-0.780493	-1.11564	-1.15559	-1.08399	-0.838779	-0.551422	1.39064	0.921321	1.34402	-0.27766	0.553837	0.279676	0.238653	0.403176	0.481435	1.02145	1.41547	1.26964
ENSG00000260948	AL390195.2	H292_B	-0.592376	-0.702234	-0.387884	-1.45695	-0.97196	-0.867613	-0.936129	-0.744617	-1.36564	2.09632	-0.421325	0.96041	-0.294273	1.66186	0.631369	-0.108401	0.146942	0.842993	1.18933	0.416985	0.903192
ENSG00000261098	AP000766.1	H292_B	-0.662619	-1.36994	-0.719472	-0.604722	-0.931099	-1.35259	-1.85404	0.000207188	-0.933548	1.1407	0.517203	0.804663	-0.607937	0.600238	0.763756	0.514375	0.106898	0.41117	1.45351	1.37286	1.35039
ENSG00000261126	RBFADN	H292_B	-0.313687	-1.53044	-1.37784	-1.32778	-1.05918	-0.530057	-0.2059	-0.681972	-0.365542	0.28245	0.80689	1.07939	0.85947	0.160992	-1.00713	-0.465869	0.453695	0.513408	1.31046	1.70443	1.6942
ENSG00000261438	AL157394.1	H292_B	0.704352	-1.41516	-0.367212	-0.773919	-1.27884	-0.757258	-0.811858	0.131385	-0.767078	2.53022	1.35156	1.61985	-0.445567	0.902896	0.395781	-0.842728	0.322865	-0.524819	0.0842241	-0.32267	0.26398
ENSG00000262194		H292_B	-0.581047	-1.17857	-0.646933	-1.31882	-0.947096	-0.928086	-0.988241	-1.82593	-0.797492	1.73459	0.695986	1.08305	0.429802	0.947902	0.687595	-0.172049	0.353599	1.04161	0.87785	0.720057	0.812214
ENSG00000262903	AC027796.4	H292_B	-1.50637	-0.503399	-1.28379	-1.95796	-0.768763	-0.443701	-0.277347	-1.08027	-0.510169	0.760245	1.09764	1.10353	1.22215	-0.0518499	-0.590667	0.18091	0.623442	0.414485	1.13973	1.27925	1.15291
ENSG00000263069	AC124319.2	H292_B	-0.573931	-0.885454	-1.05839	-0.859516	-1.45489	-1.04698	0.0249168	-1.4522	-1.08677	1.50294	1.37838	0.985653	-0.0440014	0.62543	0.59692	0.333406	-0.429587	0.22183	0.33315	1.35747	1.53163
ENSG00000266844	AC093330.1	H292_B	-0.299197	-1.4625	-1.24824	-0.645022	-1.36783	-0.879828	-1.1706	-1.63342	-0.853972	0.982279	0.89784	0.815518	0.224959	1.09998	0.762619	0.818665	0.331723	0.952326	0.739517	0.96813	0.96705
ENSG00000267309	AC092295.2	H292_B	-0.889111	-1.62085	-0.807843	-0.674067	-1.0022	-1.18513	-0.0120772	-1.84917	-0.15046	1.2945	1.25793	0.620872	-0.281264	0.164433	0.908931	-0.335913	0.346898	0.979342	1.26962	1.37795	0.587611
ENSG00000268006	PTOV1-AS1	H292_B	-0.534569	-1.58286	-0.527826	-1.41253	-0.602222	-0.822848	-0.683792	-1.54444	-0.415241	1.57421	0.0749485	0.956003	-0.0384362	0.567781	0.12739	-0.255382	-0.0988184	0.891377	1.54076	1.44957	1.33693
ENSG00000271553	AC018638.7	H292_B	0.316958	-0.994912	-0.439428	-1.509	-0.106719	-0.776392	-1.06023	-1.62409	-1.56979	2.04057	0.148952	0.691027	0.0730165	0.666191	0.914535	-0.15029	-0.316369	1.06538	0.642357	0.953282	1.03494
ENSG00000271871	AC005740.4	H292_B	-0.961111	-1.00573	-1.13915	-1.63962	-0.906366	-0.981068	-0.96309	-0.975836	-0.758315	1.90448	0.983109	0.872287	0.390679	0.402338	0.584547	0.279377	0.548781	0.160989	1.02402	1.09511	1.08457
ENSG00000271966	AC021321.1	H292_B	-1.15974	-1.12399	-1.61393	-0.874902	-1.49569	-0.856977	-0.257781	-0.0788666	-0.536188	0.968748	1.46327	1.13803	0.176166	0.504496	-0.0405189	-0.678276	1.32996	0.708582	-0.129442	1.20489	1.35216
ENSG00000271975		H292_B	-0.41564	-1.37627	-1.06571	-1.06033	-1.42362	-0.883075	-0.398782	-0.844427	-1.40021	1.52936	1.28945	1.50387	0.285005	0.751897	0.131852	0.123831	0.545255	-0.113689	1.23053	0.825324	0.765359
ENSG00000272630	AL731563.3	H292_B	-0.12887	-1.62159	-0.105536	-1.15486	-0.751974	-0.824311	-1.70941	-0.798478	-1.1446	2.02357	0.602117	0.516968	-0.251586	0.76588	0.957684	0.355195	-0.218434	0.461397	1.24172	1.09334	0.691789
ENSG00000272638	AC006027.1	H292_B	-0.354864	-1.55271	-0.378534	-0.628581	-0.71863	-1.68854	-0.445572	-1.39284	-1.0264	1.82058	0.651225	0.555185	-0.859453	0.800507	1.52932	0.176041	0.677248	0.495173	0.621792	0.837517	0.881526
ENSG00000272796		H292_B	-1.39541	-1.85096	-1.14896	-1.02124	-1.24237	-1.18374	-0.700811	-0.332981	-0.407842	0.921554	0.883922	1.2614	0.557358	0.828135	0.418916	0.33657	1.41132	1.0387	0.782888	0.468029	0.375533
ENSG00000273340	MICE	H292_B	-0.610624	-1.73454	-1.1757	-0.397234	-1.15518	-1.40341	-1.25972	-0.776408	-0.596057	0.683691	1.46871	0.972302	-0.18713	0.239892	0.952905	0.485482	0.66073	0.586503	0.793014	1.17266	1.28012
ENSG00000274751	AC120498.9	H292_B	-0.650046	-1.19821	-0.41966	-1.07373	-0.879318	-0.696483	-1.41636	-0.71866	-1.68104	1.83851	1.37077	1.26008	0.394211	0.615497	0.597485	-0.131159	0.450457	0.75448	-0.220035	0.947882	0.855322
ENSG00000275342	PRAG1	H292_B	-0.803871	-1.81568	-1.3031	-0.57534	-1.51613	-0.798107	-0.680301	-0.593201	-0.0837118	0.866248	1.72423	1.34133	-0.188853	0.351478	-0.148171	0.445199	0.295857	0.51223	0.141937	1.42124	1.40671
ENSG00000275393	AC018695.6	H292_B	-1.30658	-1.501	-1.66905	-0.395641	-0.882646	-1.10427	-0.878854	-0.773051	-0.445742	-0.0834685	0.843395	1.13862	0.170801	0.36594	0.288826	1.14342	1.38678	1.48273	0.381499	0.968894	0.869397
ENSG00000277443	MARCKS	H292_B	-0.773147	-0.910592	-0.578407	-0.731953	-1.20796	-1.39718	-1.32968	-0.671494	-1.31715	1.22614	1.47277	1.15155	0.218374	0.358179	0.791469	0.0814272	0.536443	-0.371616	1.44132	1.04871	0.962808
ENSG00000279834	AC068870.3	H292_B	-1.19918	-1.26271	-0.919576	-1.3291	-0.935694	-1.30397	-0.922433	-0.840582	-0.941054	1.59883	1.13498	1.29033	0.540403	0.464934	0.794631	0.261195	0.5585	0.80715	0.887879	0.624167	0.691309
ENSG00000280037	AC092653.2	H292_B	-0.436533	-1.63928	-0.649123	-0.998028	-1.32147	-0.763567	-1.23736	-0.359157	-1.15142	1.46861	1.33261	1.04748	0.125842	0.47419	0.258665	0.157834	-0.48218	0.575856	0.887512	1.40359	1.30592
ENSG00000008323	PLEKHG6	H292_B	0.711359	2.01856	1.04424	1.12107	0.742424	1.49482	0.418586	0.640174	0.359481	-1.57913	-0.957667	-1.08924	0.202317	-0.14054	-0.613928	-0.409653	-0.357019	-0.404004	-1.73098	-0.756314	-0.714553
ENSG00000054267	ARID4B	H292_B	0.899575	1.94274	1.10752	0.628921	1.50015	1.13886	0.190882	0.987587	0.0958609	-0.364426	-0.854009	-0.746945	-0.134556	-0.499866	-0.190172	0.0667552	-1.03254	-0.60043	-0.883885	-1.65367	-1.59836
ENSG00000084764	MAPRE3	H292_B	0.553	1.70478	0.872267	0.5997	0.740522	1.76904	0.248111	1.0149	0.596747	-1.48594	-0.866822	-0.935383	0.622585	-0.117967	-1.16551	-0.610186	0.0548568	-0.053778	-0.68879	-1.30864	-1.5435
ENSG00000102870	ZNF629	H292_B	0.475869	1.74486	1.06109	0.897908	1.17529	1.53617	0.580876	0.554071	0.507968	-1.11635	-0.794792	-1.02024	0.250202	-0.423014	-0.462929	0.0171261	-0.470412	-0.0896548	-1.58752	-1.36396	-1.47255
ENSG00000105136	ZNF419	H292_B	0.870322	0.886425	0.99849	0.271585	1.7076	1.40895	1.27323	0.630785	0.726445	-1.00117	-1.41809	-0.787514	0.27602	-0.760271	-1.04509	-0.441143	-0.235332	0.151182	-0.833329	-1.37348	-1.3056
ENSG00000111671	SPSB2	H292_B	0.816046	1.5353	0.491099	1.30818	1.5181	1.13691	0.964249	0.479917	0.928912	-1.59338	-0.934522	-0.981321	-0.155528	-1.13406	-0.556427	0.134232	-0.440941	-0.613098	-0.886291	-1.02321	-0.994163
ENSG00000116128	BCL9	H292_B	0.873385	1.27791	1.34507	1.05734	0.848457	0.992983	0.594118	1.08755	0.918336	-2.11584	-1.05812	-0.701545	0.368198	-0.326809	-0.882216	-0.460055	-0.394394	-0.485215	-0.977071	-0.964698	-0.997386
ENSG00000124508	BTN2A2	H292_B	1.27881	1.46715	0.907919	1.36648	1.07508	0.88087	0.677599	0.838144	0.381966	-0.617959	-0.82558	-1.1338	-0.728754	-0.224941	0.216873	-0.0785831	-0.465015	-0.494031	-1.58456	-1.39337	-1.5443
ENSG00000132950	ZMYM5	H292_B	1.11685	1.69131	1.63651	0.672781	1.40359	1.59974	0.370322	0.655113	-0.159006	-0.748778	-1.3035	-1.13186	-0.315344	-0.429968	-0.698173	-0.895863	-0.602538	-0.619338	-0.489535	-0.833495	-0.91883
ENSG00000135338	LCA5	H292_B	1.17413	1.49184	1.96577	1.3403	1.09934	0.782092	-0.394159	0.533949	-0.0208112	-0.554462	-1.51536	-1.24624	-1.07744	0.141811	0.152205	-0.0963362	-1.11618	-0.626366	-0.45567	-0.710868	-0.867546
ENSG00000152804	HHEX	H292_B	0.54529	0.822757	1.11878	1.46752	1.12043	0.786947	1.03341	1.47001	0.779917	-1.17205	-1.13954	-0.859618	-0.721416	-0.415728	-0.341809	0.0173699	0.116589	-0.797118	-1.5604	-1.24469	-1.02665
ENSG00000162616	DNAJB4	H292_B	1.38669	1.581	1.66146	1.07037	1.34228	0.290831	0.220329	0.68588	-0.140051	0.0276259	-0.946484	-1.55317	-1.39842	-0.399956	0.382119	-0.352327	-1.42024	-0.747086	-0.440456	-0.646553	-0.603843
ENSG00000164332	UBLCP1	H292_B	0.749923	1.11079	1.29846	0.378288	0.901673	1.17489	0.562139	1.702	0.657716	-1.08411	-0.865636	-0.454591	0.472115	-0.212603	-0.866916	-0.385947	-0.278357	-0.522129	-0.812315	-1.83997	-1.68541
ENSG00000168411	RFWD3	H292_B	0.979972	0.61552	1.32031	1.50898	0.917162	0.332374	0.505571	0.460516	0.420989	-0.193567	-0.573111	-0.77447	-1.01451	0.154774	0.784109	-0.124523	0.0366247	0.211305	-1.85296	-1.77265	-1.94242
ENSG00000170385	SLC30A1	H292_B	1.11655	1.20574	1.37643	-0.0432338	1.18606	1.42803	1.15642	1.15168	0.766311	-0.638613	-0.893707	-1.21469	-0.25806	-0.75229	-0.695901	-1.09047	-1.19851	-0.271614	-0.272864	-0.935375	-1.12189
ENSG00000170903	MSANTD4	H292_B	1.14121	1.34669	1.28981	0.562116	1.45331	1.14358	1.08271	0.966913	0.662875	-0.744163	-1.33195	-0.781262	-0.315007	-0.599675	-0.758401	-0.3208	-1.16887	-0.681079	-0.684288	-1.16503	-1.09871
ENSG00000171174	RBKS	H292_B	1.06028	1.75038	0.880794	-0.0750029	1.57266	1.54085	0.957212	0.627058	0.491249	-1.08401	-1.19428	-1.39557	0.144524	-0.7705	-0.459557	-0.371964	-0.659107	-0.199273	-0.975588	-0.910125	-0.930026
ENSG00000171798	KNDC1	H292_B	0.762527	1.23251	0.341105	0.692274	0.702033	1.2926	0.868103	0.679399	1.44701	-1.68623	-1.00586	-0.95272	0.627654	-0.0886909	-0.809484	-0.275224	0.361241	-0.0265173	-1.45507	-1.24348	-1.46318
ENSG00000175426	PCSK1	H292_B	0.551413	1.62317	0.789706	-0.489194	0.0938096	1.12808	0.385033	1.90029	0.636218	-1.06121	-1.1166	-0.194604	0.864512	0.530733	-1.54119	-1.08306	-0.145478	-0.251458	0.0882203	-1.30539	-1.403
ENSG00000178750	STX19	H292_B	0.938891	2.34593	1.55819	-0.00923798	1.06194	1.27271	0.195738	0.595837	-0.646768	0.219079	-1.26839	-1.19845	-0.819	0.00100807	-0.15887	-0.764741	-1.44237	-0.630443	-0.00597107	-0.601372	-0.643712
ENSG00000179862	CITED4	H292_B	-0.196915	1.82471	0.318674	0.454919	0.424157	1.65079	1.12573	0.474601	1.24684	-1.49278	0.170772	-0.75765	0.495729	-0.90324	-1.37556	-0.921941	-0.00254014	-0.423539	-1.87762	-0.0776207	-0.157523
ENSG00000184867	ARMCX2	H292_B	1.34017	1.01113	0.974025	1.32279	0.78481	1.23276	0.234774	0.519849	0.902632	-2.15233	-1.61415	-1.38075	0.0946711	-0.00634838	-0.646235	0.0794377	-0.289219	-0.385624	-0.768686	-0.524947	-0.728763
ENSG00000187522	HSPA14	H292_B	1.31096	1.18937	1.47007	1.00615	1.52261	0.931729	0.730505	0.607789	0.335151	-0.191681	-0.990605	-1.15557	-0.847409	-0.516778	0.142656	-0.323759	-0.654647	-0.609034	-1.2477	-1.35521	-1.3546
ENSG00000189060	H1F0	H292_B	0.725575	1.71697	1.00936	0.960037	1.4812	1.5314	0.372716	0.688499	0.606347	-1.14772	-1.21648	-1.69383	-0.322922	-0.819917	-0.369307	-0.0369853	-0.609976	-0.544773	-0.809853	-0.713186	-0.807159
ENSG00000198551	ZNF627	H292_B	1.10531	1.22649	1.48463	0.78188	1.02598	1.55548	0.195613	1.19993	0.334192	-1.24523	-0.699005	-0.430954	0.211741	-0.502246	-1.31799	-0.88538	-0.00738018	-1.10653	-0.564014	-1.08048	-1.28202
ENSG00000205334	LINC01460	H292_B	1.74811	1.23171	1.1951	0.329462	0.797015	1.52563	1.28946	0.694722	0.606498	-0.714879	-0.951118	-0.843644	-0.315815	-0.264075	-0.805572	-0.471118	-1.01036	-0.855836	-0.813235	-1.2821	-1.08995
ENSG00000213762	ZNF134	H292_B	0.728376	1.68107	1.2193	0.682509	1.1665	1.56588	0.627953	0.863264	0.39673	-0.874872	-1.07991	-0.933046	0.0757264	-0.211247	-0.705911	-0.328321	-0.480621	-0.23203	-1.18439	-1.53268	-1.44429
ENSG00000225092	AL355336.1	H292_B	1.219	1.18426	0.795579	0.82602	0.70239	1.68391	0.690972	1.04128	0.530502	-1.46805	-1.07866	-1.46747	0.203164	-0.164668	-0.637927	-0.29687	-0.603445	0.156495	-1.69246	-0.720146	-0.903873
ENSG00000232956	SNHG15	H292_B	0.807193	0.24203	0.923378	0.106994	1.32021	1.43516	1.69074	0.299445	1.24965	-1.38316	-0.994893	-0.690403	0.666776	-0.839088	-1.47622	-0.150388	-0.328925	0.223749	-1.03225	-1.12692	-0.943077
ENSG00000233930	KRTAP5-AS1	H292_B	0.856924	1.79771	1.08585	0.530736	1.58049	1.3944	0.391931	0.646538	0.369581	-0.562959	-1.0523	-1.32576	-0.131754	-0.537892	-0.0766301	-0.534587	-0.335583	-0.0573426	-1.11418	-1.40395	-1.52121
ENSG00000251381	LINC00958	H292_B	0.824474	1.09504	0.754404	0.273316	0.746447	1.16718	0.759825	1.28053	1.08603	-0.682587	-0.769429	-0.554396	0.439297	0.0485166	-0.524867	0.110748	-0.611657	-0.000215188	-1.60703	-1.90926	-1.92637
ENSG00000254726	MEX3A	H292_B	1.38762	1.44697	1.0038	0.534554	1.29249	1.25665	0.71998	1.04145	0.895554	-1.16272	-0.958876	-0.808295	0.0552111	-0.68022	-0.771253	-0.394538	-0.96175	-0.644605	-1.0228	-1.01349	-1.21574
ENSG00000255414		H292_B	1.80969	1.54624	1.07295	-0.0315272	1.25647	1.06715	0.879026	0.761471	0.557726	-0.637819	-0.986316	-1.48218	-0.00860137	-0.508823	0.0149095	-0.955245	-0.608319	-0.690304	-0.771444	-1.13071	-1.15433
ENSG00000271646	AC099343.3	H292_B	1.57341	1.34007	0.952162	0.737747	1.4506	1.0553	0.571421	0.558407	0.728774	0.109399	-0.68926	-0.930848	-0.810021	-0.606158	-0.0682009	-0.129239	-1.32479	-0.629905	-0.931368	-1.25606	-1.70145
ENSG00000274943	AC079684.1	H292_B	1.70357	1.4405	1.14154	0.89736	1.2096	1.23522	-0.21554	-0.176938	0.775813	-1.24283	-1.30283	-0.565726	0.0279699	-0.190239	-1.03597	-0.087409	-0.12335	-1.84974	-0.154589	-0.7259	-0.760518
ENSG00000279491	AP003733.4	H292_B	0.874462	1.94613	1.13106	0.561692	1.93534	1.21688	0.240641	-0.0718058	0.32825	-0.466294	-1.44232	-1.54695	-0.583866	-0.670853	0.0861133	0.0840651	-1.00429	-0.351105	-0.479462	-0.888888	-0.898813

## Sheet: H292_B_KEGGshinyGO
Enrichment FDR (<=0.1)	nGenes	Pathway Genes (min20)	Fold Enrichment	Pathway	URL	Genes
0.198474	3	170	5.45652	Path:hsa04310 Wnt signaling pathway	http://www.genome.jp/kegg-bin/show_pathway?hsa04310	FZD10 DAAM1 WNT2B
0.198474	5	384	4.02608	Path:hsa05010 Alzheimer disease	http://www.genome.jp/kegg-bin/show_pathway?hsa05010	FZD10 GRIN2C SLC25A4 LRP1 WNT2B
0.198474	3	142	6.53245	Path:hsa05017 Spinocerebellar ataxia	http://www.genome.jp/kegg-bin/show_pathway?hsa05017	BEAN1 GRIN2C SLC25A4
0.198474	2	63	9.81596	Path:hsa05217 Basal cell carcinoma	http://www.genome.jp/kegg-bin/show_pathway?hsa05217	FZD10 WNT2B
0.198474	3	147	6.31026	Path:hsa05224 Breast cancer	http://www.genome.jp/kegg-bin/show_pathway?hsa05224	FZD10 WNT2B FGF17
0.198474	3	148	6.26762	Path:hsa05226 Gastric cancer	http://www.genome.jp/kegg-bin/show_pathway?hsa05226	FZD10 WNT2B FGF17

## Sheet: OtherMods
ID	Gene	Module	A.Hflucel_285_292_S26_R1_001	B.Hflucel_220_357_S32_R1_001	C.Hflucel_201_376_S38_R1_001	H_flu_cell_254_323_S82_L004	hflucellB_279_298_S90_L004	hFlu_cell_335_242_S5_L001	A.HMScel_244_333_S30_R1_001	B.HMScel_208_369_S36_R1_001	C.HMScel_267_310_S42_R1_001	m_cat_cell_266_311_S81_L004	mcatcellB_219_358_S88_L004	mCat_cell_347_230_S4_L001	Mix_cell_323_254_S6_L001	mixcellB_267_310_S92_L004	mix_cell_242_335_S83_L004	A.Mixcel_256_321_S28_R1_001	B.Mixcel_237_340_S34_R1_001	C.Mixcel_280_297_S40_R1_001	H292_a_311_266_S10_L001	H292_b_299_278_S11_L001	H292_c_382_195_S12_L001
ENSG00000000419	DPM1	H292_C	0.0745974	1.93845	0.332972	0.0424622	1.17641	1.48604	0.779855	1.37447	0.597132	-0.71624	-0.813	-0.961582	0.401406	-0.473894	-0.674187	0.3963	-0.884838	-0.0743697	-0.78381	-1.6313	-1.58688
ENSG00000001084	GCLC	H292_C	1.27784	0.697336	1.25553	0.730796	1.12615	0.58732	0.696516	0.392379	0.473977	-0.470094	-0.881209	-0.665665	0.126548	0.13937	0.379317	0.133508	-0.431132	0.224343	-1.53685	-2.10651	-2.14947
ENSG00000003249	DBNDD1	H292_C	0.295991	0.157116	-0.306536	0.888699	0.566496	0.72089	0.45945	0.397148	0.565123	-0.935886	0.0318363	-0.394798	0.626049	-0.0546667	0.357997	1.22043	0.961513	0.609708	-2.60307	-1.7168	-1.84668
ENSG00000003400	CASP10	H292_C	1.78129	1.3353	1.39158	0.515864	0.356299	0.406627	0.231128	0.507737	0.493866	0.845153	-0.669015	-0.769258	-1.0023	0.632559	0.631167	-0.431765	-1.02404	-0.847775	-1.68603	-1.35636	-1.34202
ENSG00000004961	HCCS	H292_C	0.137614	1.02925	1.02122	0.540924	1.12494	0.832406	0.50228	1.24077	0.616284	-0.8416	-0.466046	-0.818483	0.564585	-0.502967	0.269416	0.332786	-0.0668594	0.164383	-1.4347	-2.10343	-2.14277
ENSG00000005238	FAM214B	H292_C	0.460646	0.816972	0.427402	1.28464	0.839511	0.874244	0.69364	0.624095	0.397254	-1.29746	-0.356086	-0.848939	0.225316	-0.240128	0.359815	0.407537	0.720126	0.375591	-1.64418	-2.01076	-2.10923
ENSG00000005483	KMT2E	H292_C	0.796698	1.22438	0.891664	0.493827	1.00933	1.26817	-0.429604	0.482027	-0.355091	-0.11679	-0.704698	-0.713149	0.37708	0.448521	0.272792	0.636131	-0.203959	0.472934	-1.64246	-2.09377	-2.11403
ENSG00000006327	TNFRSF12A	H292_C	-0.616964	0.71324	-0.519044	-0.140076	-0.227467	0.758866	0.368257	0.00815338	0.518863	-0.129904	0.943777	0.19534	1.36793	0.347279	0.0891098	0.102599	1.37768	0.816687	-2.48157	-1.67496	-1.8178
ENSG00000006432	MAP3K9	H292_C	0.496871	0.325937	0.361116	0.57021	0.915493	1.10069	0.00103984	0.253031	-0.0789966	-0.815868	-0.121919	-0.448476	1.07415	-0.0783786	0.143166	0.337532	1.25012	0.85106	-2.23666	-1.95994	-1.94018
ENSG00000006453	BAIAP2L1	H292_C	-0.161835	1.47419	-0.00164562	0.261334	0.327414	0.753155	0.358292	0.721212	0.295237	0.0332423	-0.0934549	-0.233922	0.598236	0.566119	0.391918	0.526741	0.345255	0.466745	-1.89904	-2.25948	-2.46972
ENSG00000006652	IFRD1	H292_C	0.49374	1.04936	1.13934	0.290549	1.23172	1.09784	0.240194	0.854043	0.0980706	-0.180212	-0.981871	-0.68618	0.304867	0.169489	0.124234	-0.214581	0.592657	0.204025	-1.43475	-2.24309	-2.14944
ENSG00000006704	GTF2IRD1	H292_C	0.940282	1.19876	1.0701	1.16519	1.37145	1.67084	0.224231	-0.342608	0.431219	-1.08574	-1.04975	-1.21955	0.0580545	-0.274926	-0.320512	0.500655	-0.364819	0.138741	-1.63975	-1.07278	-1.39908
ENSG00000006712	PAF1	H292_C	-0.456893	1.42391	0.242686	0.505353	1.26977	0.590056	-0.0331676	0.64982	0.373783	-0.0788652	-0.578613	-1.09079	0.104989	-0.24764	1.0147	1.17104	-0.152254	0.805509	-1.58276	-1.86601	-2.06461
ENSG00000007047	MARK4	H292_C	0.471529	1.49315	0.529144	0.841165	1.42296	1.26374	0.377004	0.0158382	0.529799	-0.90275	-0.523282	-0.880919	0.491562	-0.615051	0.0640228	0.600036	0.0260093	0.141668	-2.06522	-1.62543	-1.65497
ENSG00000008086	CDKL5	H292_C	0.0952826	0.140966	0.269304	-0.700119	0.651303	1.08234	-0.229002	0.765605	-0.106639	-0.762678	-0.0410362	-0.0257345	1.92563	0.142774	-0.681987	0.196045	1.38456	1.08869	-1.33465	-2.00403	-1.85663
ENSG00000008516	MMP25	H292_C	-0.141393	2.0536	0.00172097	0.0519996	-1.84509	1.35518	0.367275	-0.0210682	0.338588	1.11694	1.31353	-0.405283	0.133511	0.963014	-0.123465	-0.745157	-0.018993	-0.447738	-1.64279	-1.32771	-0.976679
ENSG00000010030	ETV7	H292_C	0.784171	1.27746	0.200531	0.589106	-0.0130988	0.459972	0.263212	0.558116	0.993021	0.327339	0.686167	0.391453	0.199012	0.28232	0.230721	-0.460262	-0.30724	0.0899683	-2.59842	-1.94405	-2.0095
ENSG00000011007	ELOA	H292_C	0.0322375	1.40539	0.833366	0.525139	1.03204	1.09869	0.534284	1.11601	0.715083	-1.08873	-0.620886	-0.625075	0.680702	-0.325784	-0.300285	0.747828	-0.669605	0.0992507	-1.44879	-1.91723	-1.82363
ENSG00000011009	LYPLA2	H292_C	0.23549	0.917668	0.015613	0.82543	0.824226	1.01628	0.523427	0.102853	0.871314	-1.1906	-0.110014	-0.610955	0.839947	-0.339965	0.126306	0.465757	1.06477	0.296915	-2.17174	-1.76583	-1.93689
ENSG00000011028	MRC2	H292_C	0.751617	1.44087	-0.577066	1.34856	0.231394	1.04728	1.12835	-0.194495	0.221414	-0.402138	0.392029	-0.295807	-0.266288	0.0490927	0.0483117	0.501494	0.947938	-1.29537	-1.01781	-1.78972	-2.26966
ENSG00000011260	UTP18	H292_C	0.146402	0.358941	0.627569	0.385958	0.997465	0.628951	0.901792	1.25061	0.922581	-1.00644	-0.929579	-0.325777	0.733753	-0.0647767	-0.239504	0.621901	0.526089	0.211828	-1.41161	-2.13135	-2.20481
ENSG00000012211	PRICKLE3	H292_C	0.751499	1.21457	0.822024	0.791798	1.29438	1.27235	0.721089	-0.0921504	0.702666	-0.736044	-0.328849	-0.65046	0.4006	-0.592756	-0.12884	-0.0435411	-0.0253698	0.165065	-2.41457	-1.53398	-1.58948
ENSG00000013619	MAMLD1	H292_C	0.0726961	0.0232817	0.118594	-0.249381	0.0722739	0.605624	0.171433	0.639363	0.530657	-0.0901448	0.810369	0.642595	1.3106	0.32954	-0.327034	0.378063	0.749655	0.798917	-2.12208	-2.24932	-2.2157
ENSG00000015133	CCDC88C	H292_C	-0.335941	0.374621	-0.345935	0.61345	0.356521	-0.086777	1.66506	-0.311284	2.02055	-0.78685	0.322867	0.835738	0.485331	-0.332849	-0.377593	1.35018	-0.778007	0.155273	-1.53131	-1.51598	-1.77707
ENSG00000015568	RGPD5	H292_C	0.10892	1.74718	0.326967	-0.0177796	1.73426	-0.108112	-1.35868	-0.208085	2.31116	-0.497601	-0.899389	0.248803	0.64752	-0.510817	-0.316537	-0.275117	-0.625695	0.889285	-0.962446	-1.12183	-1.112
ENSG00000019186	CYP24A1	H292_C	0.334931	1.18144	0.759064	-0.961167	0.556112	1.02484	0.965397	1.29326	0.964358	-1.77461	-0.19729	-0.0108505	1.16484	-0.0733972	-1.96815	-0.523759	0.344882	-0.0335554	-0.666107	-1.15154	-1.22869
ENSG00000020633	RUNX3	H292_C	0.449353	1.33349	0.93167	0.745906	1.03142	1.24981	0.329888	0.694491	0.37663	-0.100819	0.153956	-0.815029	0.111298	-0.505649	0.187381	-0.336769	0.0549036	0.129318	-2.02588	-1.90668	-2.08868
ENSG00000023171	GRAMD1B	H292_C	0.788702	0.895677	0.800496	0.561075	0.729995	0.905419	0.572984	0.831516	0.61138	-0.372853	-0.558545	-0.563333	0.303936	0.289118	0.177161	-0.125975	0.232257	0.330611	-2.01515	-2.16118	-2.2333
ENSG00000023608	SNAPC1	H292_C	1.10785	1.4491	1.6306	0.975522	-0.279921	0.619146	0.61763	0.926672	0.546589	0.229349	-0.109547	-0.552613	-0.94184	0.171075	-0.0267155	-0.119691	-2.48803	-0.897837	-0.918987	-0.826488	-1.11187
ENSG00000023902	PLEKHO1	H292_C	-0.0593796	0.522968	-0.429959	0.0450684	0.987783	0.927784	0.927657	0.15197	0.545295	-1.97797	-0.39725	-0.335986	1.73713	-0.791183	-0.949598	1.38687	0.97141	0.372157	-0.707735	-1.4627	-1.46434
ENSG00000023909	GCLM	H292_C	0.786515	0.621215	0.91702	0.748913	0.644574	0.55415	0.347056	0.420947	0.0537799	-0.464651	-0.550693	-0.741078	0.388378	0.553064	0.797763	0.0880168	0.70418	0.521446	-2.02315	-2.14411	-2.22334
ENSG00000025039	RRAGD	H292_C	1.08248	0.712271	1.43716	0.958844	1.16389	1.1012	-0.881644	0.479408	-0.195556	-0.736663	-0.530477	-0.504037	0.496109	0.0478691	0.134227	-0.0836673	0.665873	-0.114766	-1.05359	-2.28121	-1.89772
ENSG00000025156	HSF2	H292_C	1.48599	1.07701	1.66922	1.24996	-0.530774	0.855616	0.243784	0.286434	0.384138	-0.427343	-1.14302	-0.502585	-0.4935	1.34142	0.0388863	-0.281115	-0.538287	-0.213266	-1.39081	-1.51048	-1.60126
ENSG00000025708	TYMP	H292_C	0.63843	1.41699	0.544659	0.150348	0.690541	1.4007	1.00191	0.0923485	0.372898	-0.339627	0.206033	-0.0956312	0.802446	-0.110255	-0.548654	-0.298712	0.0136151	0.154176	-1.91276	-1.93926	-2.2402
ENSG00000025772	TOMM34	H292_C	0.278329	1.16052	0.993392	1.01993	1.04608	1.25817	-0.0822697	0.714272	0.425845	-0.619897	-0.384899	-0.718798	0.189108	-0.157786	0.0572195	0.276688	0.162719	0.31968	-2.21771	-1.77325	-1.94734
ENSG00000026559	KCNG1	H292_C	0.0306169	1.29185	0.349012	-0.453183	0.897089	1.46469	0.77352	0.981393	0.725601	-1.4936	-0.0816786	-0.417289	1.33128	-0.664271	-1.70369	-0.247464	0.77735	0.136992	-0.873292	-1.40526	-1.41967
ENSG00000028203	VEZT	H292_C	0.513914	0.710019	0.591843	0.588484	0.748565	1.00504	0.28049	1.02538	0.327006	-0.903072	-0.882422	-0.70197	0.661415	0.408358	0.016313	0.211556	0.796471	0.56276	-1.62312	-2.14677	-2.19027
ENSG00000028839	TBPL1	H292_C	1.30779	1.23213	1.32395	0.930095	0.493035	0.3648	-0.000451192	0.550293	0.647969	0.222146	-0.541563	-0.479886	-0.532088	0.542542	0.587049	-0.38581	0.351332	-1.19217	-1.59893	-1.96069	-1.86154
ENSG00000030110	BAK1	H292_C	0.571772	1.0377	0.594773	0.972418	0.758972	1.0293	0.562001	0.562906	0.622304	-1.05623	-0.481405	-0.918	0.409389	-0.00885751	0.236018	-0.178906	0.854117	0.232486	-2.29479	-1.73854	-1.76743
ENSG00000031698	SARS	H292_C	-0.177878	0.576463	0.122492	0.604118	0.993365	0.666745	0.432453	0.626149	0.49129	-0.837119	-0.762045	-0.885227	0.583002	-0.0357597	0.600125	0.864026	0.925294	1.05608	-1.65594	-2.02438	-2.16325
ENSG00000033030	ZCCHC8	H292_C	0.612792	0.889762	0.954396	0.345455	0.945871	1.30087	0.454511	0.495158	0.041211	-0.178158	-0.974909	-0.768606	0.332814	0.495719	0.0431465	0.0657311	0.184464	0.775172	-1.71542	-2.10498	-2.195
ENSG00000033050	ABCF2	H292_C	-0.0662875	0.179345	0.227437	0.0302103	0.457572	0.493048	0.884513	0.343204	1.34313	-0.509985	-0.436325	0.0268548	0.9986	0.420667	-0.0572524	0.908971	0.262428	0.853302	-2.02289	-2.10721	-2.22933
ENSG00000034677	RNF19A	H292_C	1.13446	1.08626	1.43786	0.0298485	1.22457	1.43363	0.705205	1.37246	0.590262	-0.881762	-0.981044	-0.859526	0.2856	-0.547238	-0.825173	-1.14961	-0.558072	-0.143141	-0.722863	-1.3341	-1.29764
ENSG00000040199	PHLPP2	H292_C	0.686175	0.836724	0.860415	0.18078	1.03143	1.34121	0.385758	0.52588	0.154281	-1.17073	-0.698516	-0.629818	1.19343	0.0109817	-0.449444	-0.216485	0.803248	0.544049	-1.43796	-1.9769	-1.97451
ENSG00000040531	CTNS	H292_C	0.694578	0.564548	0.364929	0.75723	-0.11156	0.760367	0.492866	0.13993	0.402884	-0.516152	-0.42465	-0.111071	0.516438	1.13132	0.09269	-0.237144	1.34759	0.391467	-2.57477	-1.71632	-1.96518
ENSG00000040633	PHF23	H292_C	0.64344	1.18382	0.969803	0.839631	1.23358	1.27261	0.50679	0.482473	0.37066	-0.993963	-1.0678	-1.34462	0.238558	-0.136536	0.157279	0.231856	0.130857	0.339922	-1.5782	-1.76696	-1.71321
ENSG00000042429	MED17	H292_C	1.01329	0.912738	1.44237	0.280898	-0.03418	1.07213	0.491109	0.582639	0.0439069	-0.0566813	-0.614236	-0.317808	0.465417	1.07551	0.0136189	-0.356509	-0.0476214	0.0647884	-1.72302	-2.22227	-2.08609
ENSG00000043093	DCUN1D1	H292_C	1.05383	0.95545	1.28726	0.309868	1.06941	0.742739	-0.109568	1.03799	-0.0948705	-0.148378	-1.03182	-0.542681	0.326237	0.42367	0.363365	-0.131903	0.464805	-0.27607	-1.33182	-2.25337	-2.11414
ENSG00000048162	NOP16	H292_C	-0.388578	1.02567	0.303464	-0.607453	1.01135	1.02309	1.39973	0.504754	1.18793	-0.293821	-0.583204	-0.431389	0.922156	-0.304544	-0.423826	1.17886	-0.962069	0.452444	-1.62099	-1.7032	-1.69038
ENSG00000048405	ZNF800	H292_C	1.25382	0.619817	1.43357	0.0513937	0.0940405	0.70082	-0.182841	0.92736	-0.230666	0.966293	-0.325803	-0.24806	-0.117713	1.03277	0.591988	-0.631921	-0.0793452	0.041211	-2.0296	-1.89444	-1.9727
ENSG00000050820	BCAR1	H292_C	0.285917	0.882174	0.160856	0.342247	0.560383	1.07536	0.537779	-0.40767	0.254648	0.0971772	0.587886	-0.416875	0.747882	-0.0629985	0.435073	0.172762	0.799421	0.488031	-2.78865	-1.82694	-1.92446
ENSG00000052344	PRSS8	H292_C	-0.323822	0.145429	-0.350897	0.733863	-0.197589	0.515732	0.0966778	-0.822653	-0.274801	-1.23323	-0.228942	-0.545215	1.02946	1.03932	0.685844	0.988236	2.00498	1.22245	-2.04757	-1.14421	-1.29308
ENSG00000052749	RRP12	H292_C	0.710489	0.517896	0.833036	0.319179	1.00026	1.4789	0.63621	-0.181391	0.957244	-0.826138	-0.331357	-0.336748	0.956393	-0.177691	-0.805456	0.182865	0.269	0.47988	-2.32049	-1.59098	-1.77111
ENSG00000054690	PLEKHH1	H292_C	0.445971	0.290754	0.305232	-0.988222	0.272681	1.11279	1.00502	0.758392	0.744449	-1.29198	-0.102492	0.314319	1.87965	0.207339	-2.04193	0.0879547	0.112413	0.761241	-1.5048	-1.16452	-1.20427
ENSG00000054967	RELT	H292_C	0.446297	0.609896	-0.015319	0.306526	0.570464	0.933778	0.297471	-0.364967	-0.0178972	0.271426	0.505	-0.137758	0.757808	0.184529	0.440388	0.371591	0.76613	0.839702	-2.48569	-2.14275	-2.13663
ENSG00000055118	KCNH2	H292_C	0.503564	1.89122	1.15167	1.48694	0.407648	1.01406	0.228911	0.200125	1.54415	-1.54361	-1.03215	-1.13189	-0.231633	0.0550898	-0.253756	-0.72369	0.182734	-0.769253	-1.01409	-0.962993	-1.00304
ENSG00000055483	USP36	H292_C	0.970967	1.45145	1.10984	0.466093	1.08055	1.63574	0.503839	0.176803	0.310736	-0.661459	-0.628445	-0.806896	0.467675	-0.0585767	-0.477629	-0.318761	-0.123761	0.155339	-1.78008	-1.71788	-1.75554
ENSG00000056097	ZFR	H292_C	0.552221	0.962812	1.05775	0.399545	1.79986	1.30723	0.170972	1.16023	0.382399	-1.22907	-1.43304	-1.04092	0.554961	-0.772499	-0.482393	-0.0762141	0.241446	0.284487	-0.946033	-1.50827	-1.38548
ENSG00000056558	TRAF1	H292_C	0.689159	1.44586	0.747757	0.669021	0.690649	1.14146	0.238786	0.550778	0.138585	0.114359	0.0575808	-0.520446	0.141184	0.162818	0.210042	-0.44558	0.320589	0.030461	-2.19616	-2.09491	-2.092
ENSG00000056972	TRAF3IP2	H292_C	0.616036	1.30535	0.802631	1.305	0.165003	0.696172	0.112544	0.00959159	0.322901	0.229144	0.480881	-0.173946	-0.422274	0.375466	0.59154	0.667888	-0.622185	-0.223532	-2.30973	-1.85773	-2.07076
ENSG00000059758	CDK17	H292_C	0.860965	0.921497	1.12181	0.966029	0.911471	1.00539	0.200149	0.937369	-0.0207857	-0.486922	-0.503164	-0.666238	0.0971031	0.102608	0.241168	-0.468424	0.597745	0.112859	-1.68682	-2.1728	-2.071
ENSG00000060491	OGFR	H292_C	-0.0866497	1.16395	-0.200998	0.825537	0.87261	0.866713	0.763997	-0.277514	0.90828	-0.432783	0.230846	-0.205819	0.430861	-0.401868	0.199574	0.876368	0.211078	0.516183	-2.34341	-1.905	-2.01195
ENSG00000060749	QSER1	H292_C	1.34234	0.776853	1.53396	0.811906	-0.00321498	0.493263	-0.2167	1.10328	0.163997	0.108073	-0.777589	-0.493251	-0.326695	1.08809	0.586851	-0.314198	-0.119797	-0.168996	-1.90368	-1.83878	-1.8457
ENSG00000061656	SPAG4	H292_C	0.465046	0.82774	0.337464	0.656097	0.82241	1.3801	-0.837264	-0.295322	-0.117052	-0.192294	0.558684	-0.757618	0.817988	-0.262423	0.561443	0.659827	1.22485	-0.0471563	-1.97358	-1.7886	-2.04035
ENSG00000062194	GPBP1	H292_C	0.85295	1.34932	1.30126	0.326897	1.25258	0.965605	0.106612	0.834561	-0.139507	0.206635	-0.738439	-0.691347	0.0257513	0.0721238	0.372894	-0.0699676	-0.220832	-0.110805	-1.42981	-2.14821	-2.11826
ENSG00000062598	ELMO2	H292_C	0.695101	0.751484	0.799529	0.659451	0.23776	0.837869	0.104771	0.736048	0.459075	-0.133241	-0.00345794	0.204742	0.44855	0.598032	-0.0617797	-0.265361	0.787679	-0.144598	-2.30238	-2.20127	-2.208
ENSG00000062650	WAPL	H292_C	0.567653	1.36378	0.963843	0.596629	1.16055	0.93486	0.421238	1.09886	0.463689	-0.710335	-1.07306	-0.812453	0.26987	0.0214959	0.0713016	0.313675	-0.286079	0.100668	-1.48813	-2.00174	-1.97631
ENSG00000063978	RNF4	H292_C	0.573643	0.819852	0.70878	0.65242	0.904322	0.932903	0.291444	0.269364	0.25985	-0.51214	-0.361468	-0.380792	0.659786	0.160697	0.265914	0.296799	0.530117	0.497424	-1.96646	-2.22052	-2.38194
ENSG00000064270	ATP2C2	H292_C	0.662092	0.844247	0.470665	0.62153	0.983534	1.10778	0.703405	0.31728	0.625401	-0.443538	-0.641027	-0.816843	0.297895	0.101908	0.151793	0.274259	0.381994	0.616428	-2.03281	-2.11401	-2.11199
ENSG00000064393	HIPK2	H292_C	0.507182	0.719865	0.659135	0.851044	1.26687	0.703397	-0.101132	0.780154	0.554546	-1.13158	-0.738518	-0.721772	0.657852	-0.294374	0.408221	0.502038	0.509283	0.620517	-1.7161	-2.11365	-1.92297
ENSG00000064703	DDX20	H292_C	0.814925	1.12736	1.33222	1.28484	0.590952	0.523478	0.605352	1.16971	0.697815	-0.531038	-0.697794	-0.403119	-0.491229	0.261762	0.107818	-0.175103	-0.192049	-0.503988	-1.64811	-1.91916	-1.95464
ENSG00000064726	BTBD1	H292_C	0.287197	0.886531	1.03719	0.202168	1.0474	0.868284	0.0897927	1.2483	0.124279	-0.27142	-0.297514	-0.114422	0.757824	-0.111861	0.00529471	0.425442	0.265957	-0.205	-1.49073	-2.39231	-2.3624
ENSG00000064961	HMG20B	H292_C	-0.0418781	1.39753	0.102938	0.0953354	1.20039	1.64949	0.787287	-0.345705	0.442192	-1.03611	-0.796639	-0.839772	1.15748	-0.207085	-0.888155	0.618656	0.388753	0.892668	-1.64467	-1.40314	-1.52957
ENSG00000065000	AP3D1	H292_C	0.472287	0.909259	0.57626	0.67022	0.94723	1.194	0.444267	-0.353939	0.385505	-0.463484	-0.190551	-0.531529	0.64561	-0.00857077	0.187647	0.449158	0.519855	0.507402	-2.45078	-1.88496	-2.02489
ENSG00000065491	TBC1D22B	H292_C	0.968104	1.42421	0.948833	0.797321	0.672947	1.22269	0.131239	0.306918	0.13766	-0.044032	-0.390382	-0.801323	-0.0121784	0.391783	0.320023	-0.298604	0.050833	0.21864	-2.19503	-1.93105	-1.91861
ENSG00000065548	ZC3H15	H292_C	0.193448	1.16804	0.982343	0.401697	0.735044	0.815476	0.465916	1.37423	0.784419	-0.174139	-1.18307	-0.748292	-0.141765	0.488023	0.132085	0.878333	-0.697691	-0.141323	-1.19412	-1.99274	-2.14591
ENSG00000065600	TMEM206	H292_C	1.10874	0.386594	0.392199	0.81587	0.454386	0.223578	1.35853	0.406375	0.51497	-0.638808	-0.893731	-0.391408	0.175209	0.713694	0.495434	0.486184	0.163322	0.395303	-1.93175	-2.17467	-2.06002
ENSG00000065978	YBX1	H292_C	-1.6321	1.40323	-0.680327	0.523731	0.577908	-0.180166	0.887783	1.02263	1.31706	-0.129849	0.0706645	-0.509196	-0.23915	-0.556106	0.830916	1.91312	-1.40586	0.106886	-0.960469	-1.17134	-1.18937
ENSG00000066379	ZNRD1	H292_C	-0.218046	1.48661	0.386967	0.903099	1.53809	0.447118	1.60216	1.04807	1.02364	-0.558934	-0.613212	-0.894744	-0.521761	-1.28529	0.193893	0.285463	-0.10508	-0.651321	-1.26646	-1.34502	-1.45523
ENSG00000066926	FECH	H292_C	0.92911	0.811086	1.06903	1.04435	0.443246	0.53496	0.801433	0.5639	0.69199	-1.16642	-0.820705	-0.557807	0.371572	0.515769	0.24432	0.204488	-0.0571537	0.186353	-1.60052	-2.01706	-2.19194
ENSG00000067082	KLF6	H292_C	0.103231	1.31669	0.435911	0.619877	0.106482	0.836828	0.433494	1.008	0.250104	0.348826	0.614932	0.115003	0.158286	0.26212	0.123594	-0.539462	0.452229	-0.0330248	-2.13929	-2.2231	-2.25073
ENSG00000067191	CACNB1	H292_C	0.404993	1.0002	0.347198	1.05735	1.05305	1.3091	1.00139	0.454662	0.823497	-1.58847	-0.657987	-0.932964	0.467831	-0.53232	-0.468271	0.77362	0.243493	0.000827126	-1.8873	-1.4151	-1.4548
ENSG00000067334	DNTTIP2	H292_C	0.477763	1.20995	0.906189	0.544827	0.868153	0.720599	0.830963	1.15168	0.770262	-0.459948	-1.2947	-0.886345	-0.126976	0.385086	0.221031	0.509805	-0.630728	0.160113	-1.4544	-1.9107	-1.99263
ENSG00000068028	RASSF1	H292_C	-0.49333	0.799419	-0.302448	0.603256	0.98995	0.454413	0.180201	-0.0948536	0.4172	-0.111428	-0.0776152	-0.703028	0.325988	-0.281224	1.10195	1.0964	0.93341	1.1475	-1.8979	-2.05704	-2.03083
ENSG00000068305	MEF2A	H292_C	0.570046	0.58003	0.983329	0.703962	0.738655	0.879365	-0.265309	0.933382	-0.0334785	-0.534046	-0.399732	-0.4896	0.590336	0.341029	0.384365	0.143168	0.759432	0.427517	-1.6919	-2.30813	-2.31242
ENSG00000068323	TFE3	H292_C	0.307589	0.944112	0.481836	0.599407	0.639179	0.873514	0.224076	0.348652	0.306802	-0.21794	-0.0842042	-0.566955	0.506386	0.270849	0.556134	0.153332	0.675687	0.671738	-2.50075	-2.02671	-2.16274
ENSG00000068796	KIF2A	H292_C	1.02037	0.912025	1.23916	0.691825	1.61481	0.974106	0.284835	0.983185	0.47992	-0.853766	-1.24152	-0.888093	0.185789	-0.437113	-0.0338538	0.0192415	-0.0403499	-0.102115	-1.17883	-1.85651	-1.77311
ENSG00000068971	PPP2R5B	H292_C	-0.0835542	0.412091	-0.161511	0.489882	0.709324	0.852906	0.278559	-0.160195	0.0280037	-0.0738512	0.286952	-0.196528	0.74382	-0.006056	0.418954	0.651566	1.2841	1.04947	-2.23289	-2.13903	-2.15201
ENSG00000069020	MAST4	H292_C	1.04637	1.26927	1.01704	0.828157	0.615895	1.08951	-0.296288	0.326564	-0.134094	0.116569	-0.0770729	-0.44944	0.0965522	0.407479	0.38315	-0.427861	0.172192	0.240522	-2.28363	-1.95356	-1.98733
ENSG00000070159	PTPN3	H292_C	0.0273959	-0.398087	-0.157644	0.347255	0.202122	0.436404	0.226614	0.260126	0.224671	-0.501161	0.279826	0.452311	1.15279	0.508311	0.0445537	0.791016	1.37347	1.06001	-1.77194	-2.34153	-2.2165
ENSG00000070423	RNF126	H292_C	0.285982	0.558823	0.248874	0.653248	0.46151	1.07685	0.943136	-0.366347	0.635629	-0.60856	0.0780494	-0.421492	0.710223	0.141623	0.0617712	0.332496	0.879511	0.594034	-2.85951	-1.60078	-1.80507
ENSG00000070495	JMJD6	H292_C	0.0479462	1.04003	0.289278	0.298391	1.18357	0.870614	0.431692	0.133425	0.167974	-0.376083	-0.671653	-0.9976	0.648913	-0.0621252	0.715009	0.495262	0.802121	0.908438	-1.4513	-2.23014	-2.24376
ENSG00000070770	CSNK2A2	H292_C	0.678615	0.526582	0.831155	0.507161	0.979345	0.680589	-0.278633	0.977657	0.237058	-0.546745	-0.795181	-0.454858	0.653022	0.33219	0.400463	0.42134	0.690996	0.361447	-1.59979	-2.17708	-2.42534
ENSG00000072818	ACAP1	H292_C	-0.467968	1.63875	-0.321073	0.318359	0.897721	1.04876	-0.227525	-0.764431	-0.539384	0.100374	0.369811	-0.764118	0.819713	-0.157626	0.858513	0.228306	0.820488	1.36577	-2.00427	-1.835	-1.38517
ENSG00000073756	PTGS2	H292_C	0.590093	0.82431	0.673083	0.277752	0.38522	0.875561	0.575875	0.82701	0.520179	-0.42413	-0.439064	-0.490779	0.648185	0.587064	0.155337	0.0020066	0.524435	0.441912	-2.00273	-2.27405	-2.27727
ENSG00000073792	IGF2BP2	H292_C	0.961383	0.926246	0.510955	1.06267	0.873643	1.24184	0.182133	0.343611	0.344887	-1.0892	-0.631684	-0.791998	0.474304	0.149852	-0.000901919	0.620897	0.134666	0.473454	-1.95103	-1.89459	-1.94114
ENSG00000074211	PPP2R2C	H292_C	0.369107	0.306289	0.0919812	0.554289	0.790875	0.653668	0.452376	0.52772	0.730527	-0.858224	-0.232084	0.121644	0.955065	0.0471943	-0.201676	0.623697	0.869973	0.631026	-1.71278	-2.31333	-2.40733
ENSG00000074935	TUBE1	H292_C	0.872423	0.194366	1.10177	-0.0329755	0.960599	1.00903	1.12844	0.916906	0.871304	0.0713612	-1.35324	-0.110334	0.106078	0.494427	-0.676717	-0.0948757	0.165914	0.00319875	-1.83842	-1.97895	-1.81031
ENSG00000075131	TIPIN	H292_C	-0.765641	1.82131	-0.14553	1.00253	0.122887	0.0286533	0.21327	1.82634	2.10583	-0.631135	-0.686706	-1.07115	-1.11167	-0.130508	0.359802	0.821403	-1.02556	-0.621909	-1.05678	-0.689572	-0.365866
ENSG00000075213	SEMA3A	H292_C	0.163945	-0.554815	0.262125	0.676515	1.11145	0.251477	-0.257124	-0.432443	-0.0204846	0.0474122	-1.13351	-0.850377	-0.531505	0.540367	1.3128	1.45563	0.823344	1.6757	-2.24264	-1.10206	-1.19582
ENSG00000075426	FOSL2	H292_C	0.907287	1.40777	1.109	0.454191	1.10667	1.2618	0.417071	0.463062	0.216964	-0.178727	-0.261353	-0.708698	0.27018	-0.193136	0.0804421	-0.47244	0.0564639	-0.050083	-1.90161	-1.95576	-2.02909
ENSG00000075643	MOCOS	H292_C	0.296878	-0.0203526	0.533602	0.480834	0.219711	0.583559	0.672034	0.575434	0.802191	-0.586974	-0.689354	-0.642467	0.516766	0.825845	0.504248	0.288496	1.02145	0.907977	-2.15888	-2.05475	-2.07626
ENSG00000076053	RBM7	H292_C	0.890851	1.05344	1.00129	0.384803	0.221787	0.882047	0.226764	1.10371	-0.159934	0.0489538	-0.609503	-0.0517227	0.330085	0.946732	-0.0164321	-0.33437	0.41423	-0.11791	-1.65303	-2.339	-2.22279
ENSG00000076108	BAZ2A	H292_C	0.78531	1.13288	0.807544	0.7995	1.43067	1.31819	-0.0688254	0.100651	0.233764	-0.691969	-0.61787	-0.861711	0.485791	-0.338802	0.151355	0.480584	0.19704	0.299547	-1.86578	-1.86689	-1.91098
ENSG00000076706	MCAM	H292_C	0.576673	1.5227	0.556442	0.74714	1.07334	1.27144	0.614024	1.11866	0.51315	-0.475482	-0.810858	-1.2871	-0.210965	-0.145736	0.0540093	-0.395841	0.331917	-0.0200097	-1.10491	-1.90611	-2.02247
ENSG00000076826	CAMSAP3	H292_C	0.562386	0.874987	0.253747	0.938167	0.864492	1.07872	0.425964	-0.489652	0.349383	-0.448729	0.166168	-0.480722	0.448108	-0.192282	0.342674	0.218639	0.830868	0.461558	-2.83418	-1.54219	-1.8281
ENSG00000077044	DGKD	H292_C	0.24744	0.880496	0.160856	0.764071	0.893903	1.0243	0.835282	0.478958	0.461876	-0.814481	-0.223454	-0.221674	0.615334	-0.1619	-0.319465	0.112755	0.762419	0.646084	-1.36221	-2.3611	-2.41949
ENSG00000077463	SIRT6	H292_C	0.663962	0.818581	0.469628	1.15174	0.832982	1.04085	0.824615	-0.377223	0.339248	-0.536007	-0.144069	-0.447413	0.109213	-0.0129798	0.187086	-0.608044	1.16372	0.478643	-2.43212	-1.75333	-1.76908
ENSG00000078246	TULP3	H292_C	0.516919	0.742926	0.381906	1.01227	0.386095	0.737557	-0.370429	0.555715	-0.428178	-0.836371	-0.507726	-0.465922	0.589943	0.828021	0.555174	0.797346	0.746418	0.829254	-2.0785	-1.97159	-2.02083
ENSG00000078401	EDN1	H292_C	1.08555	0.952833	0.946519	-0.618409	0.630437	1.13266	0.959598	0.878213	0.630946	-0.429119	-0.399371	-0.0296624	0.798526	0.312822	-0.750269	-0.335384	-0.070135	0.0708865	-1.82386	-1.98206	-1.96072
ENSG00000078747	ITCH	H292_C	0.182481	0.483723	0.457784	0.41008	1.00965	0.993758	-0.206426	0.485894	-0.0136158	-0.395063	-0.477525	-0.158085	0.879721	0.244154	-0.00207305	0.777466	1.13554	0.532079	-1.70326	-2.33939	-2.29688
ENSG00000079335	CDC14A	H292_C	1.30738	1.42918	1.49822	1.03177	0.330404	1.11082	0.293643	0.338599	-0.25101	0.15291	-0.34752	-0.00172795	-0.336864	0.573062	-0.234438	-0.583679	-0.0169581	-1.00345	-1.69579	-1.73773	-1.85681
ENSG00000079387	SENP1	H292_C	1.04429	0.580268	1.27374	0.925197	-0.0740254	0.417094	0.0573114	1.04974	0.10007	0.382054	-0.285817	-0.356709	-0.553512	0.965134	0.720291	-0.789721	0.478642	0.0144724	-2.13946	-1.8638	-1.94526
ENSG00000080845	DLGAP4	H292_C	-0.442558	0.660527	-0.307634	0.367185	0.11478	0.729973	0.090266	0.102255	0.134853	-0.420653	0.601042	0.188551	1.16466	0.383065	0.162738	0.72176	1.09296	1.02541	-2.45136	-1.9326	-1.98521
ENSG00000081041	CXCL2	H292_C	0.777021	1.00032	0.795883	0.648808	0.355564	0.811292	0.369083	0.401799	0.162542	0.269096	0.141299	0.0198555	0.17807	0.441524	0.266164	0.0413164	0.0510507	0.152962	-2.39589	-2.19781	-2.28995
ENSG00000081059	TCF7	H292_C	-0.0849019	1.05716	0.0928438	1.14378	0.811958	0.749318	0.314626	0.593739	1.02899	-0.69763	-0.154487	-0.287351	0.0764025	-0.133014	0.16995	0.487523	0.818443	0.29441	-2.21506	-2.11095	-1.95575
ENSG00000081087	OSTM1	H292_C	1.37711	0.570203	1.09211	0.710928	1.17429	0.616952	0.0465539	0.893638	-0.565567	0.0570994	-0.281134	-0.545547	0.0136299	-0.172943	0.610313	-1.162	1.06999	-0.271907	-1.05382	-2.12291	-2.057
ENSG00000082213	C5orf22	H292_C	1.01971	0.258868	1.55787	0.773707	0.644842	0.932792	0.347131	1.25449	0.567288	-0.751718	-0.816777	-0.0314142	0.33832	0.401445	-0.61154	-0.291666	0.294393	-0.341006	-1.54539	-2.02505	-1.97629
ENSG00000082258	CCNT2	H292_C	1.54579	0.945681	1.52963	0.503991	1.22594	1.71426	0.150599	0.431662	-0.18332	-0.561933	-0.782421	-0.477883	0.348523	-0.0958507	-0.855009	-0.999245	0.0794617	-0.172332	-1.22127	-1.62379	-1.50249
ENSG00000082512	TRAF5	H292_C	-0.730721	-0.473332	-0.249891	-0.0259299	-0.00747104	-0.0394885	0.553291	1.01068	0.427322	-1.2915	0.181573	0.939278	1.67615	0.399394	-0.909697	1.56442	1.07593	0.500358	-1.0326	-1.75976	-1.80801
ENSG00000083312	TNPO1	H292_C	1.29216	0.572562	1.50185	0.986249	1.52799	0.530461	0.352606	0.706676	0.129409	-0.574384	-1.28318	-0.508133	-0.109735	-0.0331248	0.181623	-0.208401	0.0555202	0.0550184	-1.30884	-1.9275	-1.93882
ENSG00000083520	DIS3	H292_C	0.689152	1.02167	1.23865	0.572105	0.64717	0.917501	0.191177	0.991212	0.388031	-0.239061	-1.01598	-0.46596	0.108538	0.699313	0.0537127	0.180335	-0.108096	0.111963	-1.48002	-2.2697	-2.23171
ENSG00000083817	ZNF416	H292_C	0.971151	1.06406	1.32653	0.79574	0.939407	1.59254	0.559594	0.80415	0.346589	-1.17734	-0.972707	-0.802405	0.367718	0.00335665	-0.886538	-0.635026	0.192513	-0.0113941	-1.42273	-1.48238	-1.57283
ENSG00000084112	SSH1	H292_C	0.969258	1.10816	0.917292	0.821073	0.857419	1.08357	0.514587	0.443576	0.429764	-0.423288	-0.267544	-0.43636	0.253426	0.0289249	0.0209385	-0.135138	-0.0275805	0.137931	-2.12954	-2.05165	-2.11483
ENSG00000085185	BCORL1	H292_C	0.829367	1.2082	0.771999	0.886514	1.15877	1.46155	0.140543	0.158496	0.456485	-1.28121	-0.567578	-1.11212	0.654182	-0.387986	-0.0684127	0.526254	0.0252508	0.187703	-1.99401	-1.49221	-1.56179
ENSG00000085433	WDR47	H292_C	0.24127	0.571055	0.478693	0.613834	1.10422	1.17342	-0.116058	0.614455	-0.292419	-0.0116027	0.19486	-0.569749	0.442955	-0.42258	0.386669	0.113487	1.44436	0.148491	-1.48701	-2.25539	-2.37296
ENSG00000085721	RRN3	H292_C	0.342854	1.04941	1.08171	0.514088	1.17647	1.04713	0.147884	0.993257	0.61697	-0.728994	-0.945566	-0.842451	0.464115	-0.0476723	0.0851652	0.126172	0.316289	0.257097	-1.45322	-2.09432	-2.10639
ENSG00000086504	MRPL28	H292_C	-1.011	1.71198	-0.123971	0.944634	0.908422	0.507777	1.10455	0.573401	1.15109	-0.625545	-0.550296	-1.26222	-0.426205	-0.458214	0.695536	1.43526	-0.570183	0.0953369	-1.32467	-1.29133	-1.48434
ENSG00000086544	ITPKC	H292_C	0.676552	1.74895	1.1154	1.10241	0.996694	1.56909	0.179361	0.223191	-0.00638252	-0.826203	-0.588284	-1.29724	0.0833388	-0.137338	0.0455	-0.182179	0.370675	-0.383856	-1.8117	-1.38636	-1.49162
ENSG00000086827	ZW10	H292_C	0.625955	1.00417	1.25226	1.06217	0.311101	0.424702	-0.012151	0.906483	0.458569	-0.0236386	-0.861666	-0.51524	-0.600244	0.954641	0.641358	0.436353	0.0846325	-0.265315	-1.71433	-2.05191	-2.1179
ENSG00000087074	PPP1R15A	H292_C	0.136435	1.22192	0.363359	0.650296	0.958337	0.853366	0.273801	0.345711	0.244492	-0.0417238	-0.169572	-0.466686	0.298014	0.0657904	0.503352	0.595306	0.21827	0.582131	-2.0683	-2.31751	-2.2468
ENSG00000087085	ACHE	H292_C	0.905133	1.08388	1.22682	0.735596	0.91488	2.08509	-0.416731	-0.395552	-0.20522	0.487963	0.258293	-0.687835	-0.106377	-0.0673514	-0.40057	-0.378827	0.0598188	0.147846	-1.8219	-1.49427	-1.93068
ENSG00000087086	FTL	H292_C	0.800299	0.822678	0.858363	1.04923	0.117169	0.608302	0.482592	-0.0162809	0.304223	-0.65509	-0.239801	-0.56107	0.323028	0.72086	0.68949	0.355953	0.222807	0.522652	-2.39902	-1.95627	-2.05012
ENSG00000087263	OGFOD1	H292_C	0.714722	0.455181	1.04059	1.03761	0.988796	0.918339	0.548994	1.00565	0.760338	-0.849637	-0.843591	-0.436045	0.0717406	0.0571459	-0.229412	0.160751	0.536405	-0.101232	-1.77487	-1.98537	-2.07611
ENSG00000087266	SH3BP2	H292_C	-0.00285406	-0.121483	-0.326173	0.0617278	0.361035	0.334707	0.529768	-0.947455	0.0820601	0.394788	0.177003	0.282737	0.802167	0.634107	0.666583	0.62095	1.39313	1.21115	-2.47801	-1.82135	-1.85458
ENSG00000088356	PDRG1	H292_C	0.387427	0.871126	0.542142	0.789777	1.53476	0.687838	0.745149	0.746069	0.65528	-0.548747	-0.844643	-0.771111	0.0378362	-0.620217	0.376674	0.122663	0.655462	0.360258	-1.58672	-2.07951	-2.06152
ENSG00000088451	TGDS	H292_C	0.970449	0.61468	1.77504	1.08091	0.374614	0.959132	1.00654	0.726761	1.50232	-0.819027	-1.06027	-0.27346	-0.421686	0.270899	-0.890887	-0.509607	-0.946628	-0.389075	-1.20215	-1.34398	-1.42458
ENSG00000088726	TMEM40	H292_C	1.06662	1.36692	1.0467	0.805336	0.781069	1.30428	0.30861	0.447786	0.125902	-0.761955	-1.02761	-1.7387	0.0508139	0.323578	0.451678	-0.46702	0.357876	0.218854	-1.58977	-1.43778	-1.63319
ENSG00000088826	SMOX	H292_C	-0.217316	0.595558	0.0519245	0.331474	0.473368	0.682403	0.250399	0.581585	0.536009	-0.512662	0.360172	0.186713	1.06045	0.0660626	-0.00128072	0.437506	1.04609	0.720535	-2.19082	-2.16217	-2.296
ENSG00000089195	TRMT6	H292_C	-0.0680772	1.24644	0.638875	0.370173	1.47488	0.867992	1.04305	1.23224	0.941944	-1.05851	-0.84078	-0.527746	0.529355	-0.897746	-0.452078	0.854435	-0.400539	-0.458539	-1.10614	-1.76561	-1.62362
ENSG00000089639	GMIP	H292_C	0.100258	1.32654	0.401948	0.965851	1.40257	1.32069	0.628947	0.333101	0.6632	-1.35383	-0.443999	-0.472714	0.611607	-0.8636	-0.624089	-0.124095	0.781187	0.217017	-1.92305	-1.48794	-1.4596
ENSG00000089902	RCOR1	H292_C	0.530135	0.608157	0.908512	0.898143	1.28157	1.17618	-0.1983	0.375494	0.00844541	-0.65946	-0.599619	-0.962035	0.396156	-0.17279	0.432561	0.400971	0.791115	0.589221	-1.7619	-1.95901	-2.08355
ENSG00000090020	SLC9A1	H292_C	0.437664	1.17751	0.192712	0.540228	0.195721	0.689818	-0.110864	0.255629	-0.104404	1.3581	0.805547	-0.550992	-0.601181	0.41727	0.975377	-0.459728	0.560446	0.269857	-2.52702	-1.65787	-1.86382
ENSG00000090776	EFNB1	H292_C	0.232677	1.13118	0.307911	0.513171	0.304899	0.67935	0.456509	0.432191	0.44539	0.276515	0.523906	-0.146281	0.353172	0.24511	0.511132	0.157556	0.294827	0.235359	-2.49804	-2.1834	-2.27313
ENSG00000090861	AARS	H292_C	0.113417	1.04718	0.55963	0.657002	0.762175	0.87041	0.54168	0.416409	0.714008	-0.657538	-0.772069	-0.849741	0.400246	0.365267	0.395476	0.533809	0.25085	0.804312	-1.9563	-2.05324	-2.14298
ENSG00000090924	PLEKHG2	H292_C	0.718406	1.13536	0.63488	0.534334	0.827056	1.46525	0.547543	0.389009	0.459195	-1.34428	-0.510294	-0.772857	0.968417	-0.0152139	-0.591227	0.0285002	0.378815	0.516043	-1.92541	-1.6377	-1.80583
ENSG00000091009	RBM27	H292_C	0.945239	0.353563	1.48178	0.384057	1.80265	1.082	-0.204214	0.952222	-0.0446205	-0.339892	-1.08996	-0.589994	0.280589	-0.464829	-0.056381	-0.293435	0.768923	-0.180872	-0.803134	-2.11026	-1.87343
ENSG00000091073	DTX2	H292_C	0.711004	1.02299	0.595784	0.450217	0.189136	0.93201	0.498365	-0.0322252	0.35634	0.424205	0.657069	0.228945	0.380012	0.309648	0.0943278	-0.214473	0.167338	0.000956494	-2.72523	-1.95766	-2.08876
ENSG00000091490	SEL1L3	H292_C	0.75054	0.652292	0.536048	0.515467	0.534852	0.539904	0.387266	0.393403	0.357983	-1.1182	-0.867079	-0.243016	1.06172	0.756262	0.106318	0.421118	0.387954	0.851296	-1.41768	-2.34739	-2.25905
ENSG00000091527	CDV3	H292_C	-0.661071	0.382991	0.226973	-0.28432	0.545697	0.448814	-0.20809	0.961243	0.239771	-0.51241	0.0608123	0.345879	1.60034	0.182376	0.0407606	0.658732	1.2922	0.687965	-1.6704	-2.18578	-2.15248
ENSG00000092199	HNRNPC	H292_C	0.932943	1.05327	1.06147	0.391222	0.799137	0.907094	-0.186721	0.800063	0.12649	0.036769	-0.60572	-0.521068	0.320669	0.497586	0.420454	0.295708	-0.171282	0.153206	-2.05698	-2.13394	-2.12037
ENSG00000095752	IL11	H292_C	0.33648	1.11933	0.420933	0.804112	0.712796	1.09947	0.553033	0.744603	0.405668	-0.657344	-0.39461	-1.10597	0.355739	0.120511	0.305363	0.176781	0.655687	0.435036	-1.92184	-2.04901	-2.11676
ENSG00000095787	WAC	H292_C	0.692731	0.685133	1.00409	0.623414	0.784078	0.841188	-0.0723659	0.788177	-0.118046	0.0377682	-0.580589	-0.535812	0.11498	0.559758	0.538105	0.153654	0.495247	0.438708	-1.86819	-2.27675	-2.30529
ENSG00000095794	CREM	H292_C	1.1795	2.13124	1.66445	0.892339	1.02176	1.11158	-0.26613	0.38303	0.0673319	-0.390434	-0.813661	-1.3053	-0.384412	-0.0992752	0.191267	-0.871024	-0.898736	-0.327873	-1.00115	-1.13708	-1.14742
ENSG00000096063	SRPK1	H292_C	1.03089	0.383739	0.841197	0.400604	0.887742	0.706125	0.153924	0.885448	0.488252	-0.297858	-0.60447	-0.0909605	0.588013	0.333629	0.0909728	-0.054323	0.484991	0.313294	-1.97679	-2.26834	-2.29608
ENSG00000096433	ITPR3	H292_C	-0.287589	0.488179	-0.534958	0.0618325	0.369047	0.712555	0.361054	-0.147112	0.237147	-0.156047	0.110247	0.15687	1.1663	0.503665	0.0556698	0.663863	1.43221	1.09173	-2.02786	-2.09346	-2.16334
ENSG00000099625	CBARP	H292_C	0.894085	0.878849	0.51184	0.857082	0.923918	1.24087	0.868603	-0.289992	0.527548	-0.785181	-0.307943	-0.590447	0.515439	-0.0759509	-0.116491	0.404075	0.307369	0.280546	-2.20997	-1.86592	-1.96833
ENSG00000099804	CDC34	H292_C	0.108706	1.08968	-0.526392	0.730378	1.03189	0.924485	0.617754	-0.243054	0.529413	-0.693719	0.0990573	-0.476937	0.736714	-0.564412	0.349137	1.02087	0.559144	0.654837	-2.11965	-1.7637	-2.0642
ENSG00000099875	MKNK2	H292_C	-0.332009	0.466925	-0.425875	0.72602	0.625425	0.42663	-0.0557006	-1.1344	-0.174424	-0.147125	0.131411	-0.71503	0.369688	0.186348	1.34003	1.43483	1.26979	1.2135	-2.22891	-1.42121	-1.55593
ENSG00000099992	TBC1D10A	H292_C	1.11568	1.39357	1.10129	1.10045	1.2244	1.39877	0.290791	0.030574	0.378651	-0.634603	-0.380486	-1.12076	-0.0249077	-0.472016	0.0964434	-0.605191	-0.0332736	0.109295	-1.81641	-1.47267	-1.6796
ENSG00000100036	SLC35E4	H292_C	0.807878	0.95219	-0.226636	1.34774	0.182743	1.04688	0.498353	-0.425519	0.560554	-0.661873	0.0315469	-0.893201	-0.0683729	0.388434	0.579435	1.15809	0.633425	-0.238381	-2.42256	-1.72566	-1.52506
ENSG00000100084	HIRA	H292_C	0.904349	0.150314	0.614479	0.784466	0.610973	0.548931	0.962562	0.270308	0.517752	-0.477435	-0.288928	-0.197015	0.384557	0.295673	0.348868	-0.0703921	0.88245	0.290982	-2.60832	-2.23084	-1.69373
ENSG00000100092	SH3BP1	H292_C	0.951326	1.14525	0.547605	1.47839	1.04655	0.847182	0.663198	0.249201	0.609503	-0.877519	-0.230181	-0.9985	-0.279521	-0.520079	0.457011	0.548132	-0.251055	-0.112477	-2.38065	-1.39896	-1.49441
ENSG00000100207	TCF20	H292_C	0.220304	0.780786	0.659001	0.345648	1.0323	1.01311	0.426122	0.77384	0.51114	-0.57232	-0.249917	-0.18027	0.876292	-0.212885	-0.156588	0.430954	0.2077	0.533877	-1.96269	-2.17116	-2.30525
ENSG00000100221	JOSD1	H292_C	0.506717	1.0702	0.918758	0.390171	0.845122	1.22777	0.223513	0.571283	0.269062	-0.565749	-0.371919	-0.682025	0.768212	0.120945	0.0917345	-0.0726089	0.603458	0.305475	-1.96437	-2.03491	-2.22083
ENSG00000100226	GTPBP1	H292_C	0.535855	1.12939	0.22175	0.448845	0.703702	1.12273	0.357799	-0.45715	0.268782	0.121546	-0.170538	-0.548805	0.429571	0.40815	0.436024	0.318153	0.276972	0.871072	-2.54383	-1.91431	-2.01571
ENSG00000100280	AP1B1	H292_C	0.242075	1.27581	0.395201	1.00669	0.17477	0.521559	0.316079	0.0827688	0.581366	0.417983	0.613642	-0.374028	-0.33392	0.270171	0.868796	0.116677	0.272274	0.0696891	-2.74034	-1.76532	-2.01194
ENSG00000100284	TOM1	H292_C	-0.283916	1.30557	0.152013	-0.586598	0.422459	1.32151	0.808049	0.588224	0.583743	-0.787454	0.356237	0.302885	1.56273	-0.136835	-1.41299	-0.337901	0.865463	0.0552881	-0.867773	-1.85326	-2.05745
ENSG00000100292	HMOX1	H292_C	0.728481	0.954267	0.812229	0.845483	0.504862	0.873957	0.170247	0.170142	0.0145027	-1.28181	-0.758756	-1.02881	0.778537	0.597727	0.600473	0.291212	0.638999	0.680105	-1.57447	-1.97828	-2.0391
ENSG00000100532	CGRRF1	H292_C	1.30385	0.331866	0.861065	0.901698	0.655115	0.670791	0.138014	0.961364	-0.683888	-0.298857	-0.584779	-0.695592	0.0731937	0.544375	0.710043	-0.220254	0.885368	0.245426	-1.36192	-2.34857	-2.08831
ENSG00000100558	PLEK2	H292_C	-0.325309	0.730591	-0.0684662	0.665722	0.3903	0.491687	0.529639	1.06615	0.66604	-0.368075	0.208809	-0.132734	0.389101	0.0891846	0.4171	0.562198	0.671138	0.688677	-2.04238	-2.31295	-2.31643
ENSG00000100575	TIMM9	H292_C	1.09663	0.560739	1.46526	0.337232	-0.162533	1.09829	0.723863	1.04093	0.781764	-1.09847	-0.965091	-0.397916	0.75358	0.882398	-0.732489	-0.58128	-0.531014	0.447892	-2.02042	-1.19852	-1.50084
ENSG00000100601	ALKBH1	H292_C	1.25484	0.359409	1.24782	1.03318	-0.331793	0.722934	0.14144	0.489806	-0.505888	0.113188	-0.0706795	-0.223557	-0.116494	1.14486	0.574802	-0.448329	0.435815	0.252954	-2.18248	-2.01438	-1.87745
ENSG00000100625	SIX4	H292_C	1.4937	1.19808	1.54686	0.458767	0.780067	0.946952	0.0533395	0.551992	0.0888834	0.749893	-0.0994342	-0.182334	-0.450592	0.135297	0.0753538	-0.876636	-0.459406	-0.611969	-1.84073	-1.73	-1.82807
ENSG00000100644	HIF1A	H292_C	0.715327	0.64006	1.02265	0.647166	-0.202074	0.599022	0.342131	1.06006	0.610373	-0.144905	-0.345789	-0.0357315	0.228497	0.96574	0.171943	-0.0142839	0.07099	0.197346	-1.83099	-2.2634	-2.43414
ENSG00000100664	EIF5	H292_C	0.491817	1.12599	1.10115	0.360304	0.992262	1.05723	0.446911	1.03545	0.386071	-0.0964751	-0.639378	-0.298655	0.25112	0.1427	-0.166687	-0.221531	0.245206	-0.0583979	-1.63458	-2.30562	-2.2149
ENSG00000100739	BDKRB1	H292_C	1.33726	1.68274	1.34509	-0.304949	-0.890939	0.692503	0.438658	0.492309	0.294197	1.05883	0.285837	0.043447	-0.0734154	0.719016	0.221151	-0.918103	-0.541272	-1.17058	-1.58706	-1.57573	-1.54899
ENSG00000100764	PSMC1	H292_C	-0.324928	1.45893	0.00850061	0.623893	0.290091	0.221344	0.885501	1.02889	1.11457	-0.29619	-0.938438	-0.765283	-0.348918	0.688239	0.654317	1.47784	-0.915278	0.0693515	-1.1009	-1.88387	-1.94767
ENSG00000100796	PPP4R3A	H292_C	0.406755	1.28315	1.14891	0.144407	0.952229	1.03828	-0.0445589	0.898439	0.0318651	0.183187	-0.829036	-0.499673	0.278332	0.47444	0.209073	0.0259864	0.121356	0.188964	-1.35294	-2.32674	-2.33242
ENSG00000100867	DHRS2	H292_C	0.621153	1.78359	0.594597	0.224207	0.80708	1.2168	1.17468	1.39978	0.503279	-0.0726242	-0.453404	-0.933784	-0.260274	-0.325513	-0.248758	-1.42763	0.494674	-1.0151	-1.14416	-1.62135	-1.31725
ENSG00000100889	PCK2	H292_C	0.00170694	0.561592	0.136384	0.473396	0.876817	0.881086	0.889392	0.525099	0.783441	-0.988219	-0.606317	-0.728669	0.821884	-0.139711	0.0529124	0.366691	1.04372	0.913232	-2.23227	-1.76077	-1.87139
ENSG00000100906	NFKBIA	H292_C	0.937123	1.36338	0.973825	0.580475	0.463807	0.743452	0.344385	0.277939	0.083786	0.773739	0.457503	0.164139	-0.145229	0.207448	0.217936	-0.26632	-0.382764	-0.385005	-2.152	-2.13444	-2.12317
ENSG00000100908	EMC9	H292_C	1.06633	0.810844	1.29012	1.2096	1.89803	1.03543	0.367226	-0.395617	0.00920867	-0.287133	-0.454412	-1.47664	-0.503576	-1.15295	0.653133	-0.239162	0.106381	0.110857	-1.55606	-1.36146	-1.13015
ENSG00000100934	SEC23A	H292_C	0.623797	0.74571	1.04052	0.661391	1.32179	0.862598	-0.0111066	1.22439	0.226253	-0.780503	-0.619028	-0.372453	0.554344	-0.376255	-0.035771	-0.280204	0.853407	-0.110025	-1.0695	-2.17458	-2.28478
ENSG00000101084	C20orf24	H292_C	0.163683	1.09657	1.06633	0.977197	0.310365	0.397419	1.10119	-0.743093	1.16126	-0.542296	-0.303376	-0.772911	0.040989	0.396326	0.759269	1.11363	-0.636884	-0.232745	-2.25424	-1.47903	-1.61966
ENSG00000101096	NFATC2	H292_C	-0.673111	0.446374	-0.319065	0.158482	0.388583	1.00826	-0.187871	0.673079	0.264537	-0.206385	0.28627	-0.196428	1.09682	0.227188	-0.39708	0.689177	1.66462	0.98958	-1.80874	-2.04527	-2.05902
ENSG00000101126	ADNP	H292_C	1.07772	1.22693	1.42963	0.46127	-0.0395052	1.2351	0.0162436	0.989083	-0.0337514	0.0806449	-0.692154	-0.546502	0.0614338	1.03136	0.00977188	-0.587543	0.0160535	-0.167254	-1.78142	-1.89181	-1.8953
ENSG00000101166	PRELID3B	H292_C	0.294825	0.668133	0.91794	0.432502	1.07111	0.741585	0.159992	1.72461	0.40912	-0.844864	-0.984654	-0.691284	0.555196	-0.0326561	0.111626	0.24023	0.405323	0.331121	-1.18494	-2.13642	-2.1885
ENSG00000101189	MRGBP	H292_C	-0.0551306	0.487764	0.0234235	0.816389	0.805642	0.796432	0.0899534	0.463429	0.254933	-0.329332	0.424729	-0.508675	0.480727	-0.430253	0.689339	0.884285	0.994869	0.578734	-2.02622	-2.28433	-2.1567
ENSG00000101216	GMEB2	H292_C	0.640223	1.26529	0.852264	0.723178	1.07978	1.35159	0.564118	0.0198624	0.494435	-0.583613	-0.44808	-0.754717	0.39477	-0.151585	-0.0600299	-0.276959	0.707494	-0.0538611	-2.31116	-1.66554	-1.78745
ENSG00000101255	TRIB3	H292_C	0.339036	0.701564	0.571167	0.762698	0.397832	0.799987	0.493014	0.473388	0.425014	-0.76077	-0.263497	-0.632507	0.595151	0.448052	0.451069	0.281559	0.726871	0.68655	-2.40537	-2.05082	-2.03999
ENSG00000101265	RASSF2	H292_C	0.725402	-0.132591	-0.197658	-0.206056	1.22854	1.22292	-1.34588	-0.0236063	0.335742	-0.428262	-1.23928	-0.792866	1.04742	0.451943	-0.315827	1.56532	0.50924	1.58687	-1.06746	-1.29711	-1.62681
ENSG00000101421	CHMP4B	H292_C	-0.776072	1.01689	-0.122067	0.250963	0.396287	0.384451	0.0212987	0.640569	0.675245	-0.157037	0.0308002	-0.131811	0.768636	0.341759	0.626176	1.64893	-0.063372	0.613816	-1.71055	-2.12101	-2.33389
ENSG00000101544	ADNP2	H292_C	1.11855	1.13361	1.36382	0.756641	0.596644	1.1456	0.35884	0.723555	0.141353	-0.270046	-0.638006	-0.944898	-0.023194	0.406813	0.267008	-0.738877	0.250792	-0.0444838	-1.90126	-1.83224	-1.87022
ENSG00000101557	USP14	H292_C	0.433102	0.67222	0.71948	0.251229	0.850214	0.863716	0.2962	1.26113	0.489979	-0.750644	-0.963339	-0.412125	0.80111	0.353948	-0.162915	0.164649	0.707132	0.342561	-1.32949	-2.30114	-2.28701
ENSG00000101608	MYL12A	H292_C	-0.498317	0.792667	0.0545061	-0.0414558	-0.294844	0.708892	0.537143	1.44992	0.851751	-1.17466	-0.0152377	0.0458534	1.40665	0.584654	-0.602819	0.87832	0.0894969	0.50945	-0.950118	-2.05934	-2.27251
ENSG00000101782	RIOK3	H292_C	0.108778	0.412632	0.555921	0.136826	0.665491	0.934836	-0.526563	0.386835	-0.501188	-0.328774	-0.48469	-0.220271	1.1692	0.719048	0.22239	0.773761	1.20523	0.808273	-1.55499	-2.23398	-2.24876
ENSG00000102034	ELF4	H292_C	0.68381	1.65505	1.19331	0.893715	1.03527	1.53023	-0.363114	0.389736	0.0598928	-0.00291503	-0.100861	-1.01684	-0.107374	-0.206912	0.184255	-0.27789	-0.139826	-0.0350536	-1.80568	-1.7114	-1.85741
ENSG00000102057	KCND1	H292_C	0.894111	1.11299	0.660127	0.176582	0.323835	0.21131	-0.0493576	-0.335963	-0.355734	1.32915	-0.177633	-0.92516	-0.819118	1.14121	1.44068	0.052205	-0.0664585	0.750684	-2.18858	-1.5858	-1.58908
ENSG00000102119	EMD	H292_C	0.688362	1.08843	0.360454	0.944672	0.515155	1.30361	0.325735	-0.012612	0.468338	-0.824	-0.296647	-0.94182	0.477305	0.297778	0.189226	0.335314	0.254003	0.756184	-2.57727	-1.59648	-1.75574
ENSG00000102178	UBL4A	H292_C	-0.245406	0.648791	0.0117891	1.26235	0.187483	0.591679	1.0032	0.601548	1.04604	-1.9942	0.317028	-0.12749	0.680516	-0.299132	-0.0917988	0.808937	0.753218	0.0876702	-1.82134	-1.59872	-1.82217
ENSG00000102221	JADE3	H292_C	0.814933	1.27018	1.11167	0.603697	0.86954	1.13501	0.137639	0.976464	0.279098	-0.890511	-0.662524	-0.628548	0.641501	0.109113	-0.0892956	-0.0622646	0.103284	-0.0452456	-1.50856	-2.04711	-2.11806
ENSG00000102531	FNDC3A	H292_C	0.809804	0.661099	0.824125	0.0295818	0.809449	1.19326	0.0451271	0.847071	0.173261	-0.754306	-0.570207	-0.207566	1.15205	0.384403	-0.58958	-0.209254	0.746245	0.555795	-1.6804	-2.08429	-2.13567
ENSG00000102554	KLF5	H292_C	0.141259	0.53154	0.49504	0.711452	0.620164	0.629635	0.413916	0.826287	0.460174	-0.31312	-0.268252	-0.436151	0.263438	0.308891	0.5209	0.4311	0.643637	0.748296	-2.42352	-2.10571	-2.19898
ENSG00000102908	NFAT5	H292_C	1.50794	0.662441	1.00093	0.1572	0.459882	0.915744	-0.261051	0.415734	-0.317672	0.808094	-0.27804	-0.0556584	0.129357	0.857126	0.386199	-0.374198	-0.0759377	0.302958	-1.98501	-2.12677	-2.12926
ENSG00000102984	ZNF821	H292_C	0.818415	1.66597	0.976286	1.16178	1.63217	1.35145	-0.0693939	0.333413	0.258257	-1.32028	-0.997348	-1.32603	0.121768	-0.792676	-0.044959	-0.403101	0.217674	-0.0755505	-0.886857	-1.29423	-1.32675
ENSG00000103005	USB1	H292_C	1.00694	0.76341	0.782337	1.1772	1.30756	0.697388	0.364033	0.816455	0.157191	-0.133671	-0.0415528	-0.357221	-0.295645	-0.605217	0.366906	-0.553043	0.422823	0.111783	-1.62944	-2.15964	-2.19859
ENSG00000103035	PSMD7	H292_C	0.180493	0.547698	0.722897	0.710686	0.83821	0.67472	0.343232	0.777065	0.572591	-0.587553	-0.860198	-0.601096	0.2981	0.371284	0.391048	0.596513	0.907434	0.275042	-1.36665	-2.34894	-2.44258
ENSG00000103126	AXIN1	H292_C	-0.360605	0.551804	-0.166822	0.28946	1.00496	0.66394	0.718021	-0.168628	0.614796	-0.608278	0.188114	-0.112391	1.13817	-0.644566	0.305489	1.05405	0.874363	0.755777	-2.14305	-1.98463	-1.96996
ENSG00000103194	USP10	H292_C	0.732652	0.511445	0.999778	0.831509	0.802121	0.793719	0.0817497	0.59494	0.237982	-0.473555	-0.510702	-0.491426	0.37005	0.353803	0.441755	0.176163	0.463471	0.577075	-2.16201	-2.10894	-2.22158
ENSG00000103326	CAPN15	H292_C	0.731588	0.484317	0.341331	0.500169	0.64877	1.06575	1.12214	-1.04539	0.574463	-0.490886	-0.0452689	-0.24073	0.789407	0.115749	-0.0292907	0.104319	0.688759	0.547807	-2.93343	-1.41587	-1.51371
ENSG00000103549	RNF40	H292_C	0.20211	1.65229	0.528159	0.934819	1.38421	1.08314	0.801113	-0.0792089	0.507376	-0.233313	-0.499655	-1.1224	-0.255284	-0.511164	0.463702	0.60083	-0.242995	0.130826	-1.75033	-1.70718	-1.88704
ENSG00000103642	LACTB	H292_C	-0.966953	0.515234	-0.29457	-0.56669	0.49939	0.0819533	0.346248	1.35419	0.00291112	0.204055	0.816618	0.937923	1.32937	-0.416759	0.0623045	1.04951	0.395595	0.255868	-1.1167	-2.2613	-2.2282
ENSG00000104131	EIF3J	H292_C	0.186808	1.09448	0.847433	0.199768	1.2092	0.838174	0.607056	1.26835	0.768767	-0.709764	-1.30457	-0.700875	0.484456	0.0234657	-0.10099	0.794029	-0.243109	0.0232535	-1.31209	-1.87182	-2.10202
ENSG00000104142	VPS18	H292_C	0.684275	1.31653	1.01151	1.27783	1.073	0.935453	0.611113	-0.00961576	0.340785	-0.78554	-0.104968	-0.358337	0.179705	-0.375588	0.11489	0.102218	0.197915	-0.339734	-1.88688	-1.8931	-2.09145
ENSG00000104312	RIPK2	H292_C	1.28807	0.635828	1.35189	0.726918	0.0731917	0.849092	0.0566176	0.470049	0.142934	0.0554936	-0.147637	-0.200914	0.204148	0.767494	0.337011	-0.383327	0.262058	-0.112	-2.12157	-2.03558	-2.21976
ENSG00000104343	UBE2W	H292_C	1.30502	0.561053	1.46837	0.57357	1.25126	1.13928	0.136219	1.02076	-0.320051	-0.592592	-1.23537	-0.965644	0.2005	0.165125	0.101843	-0.563081	0.550531	0.0364091	-1.27816	-1.84322	-1.71181
ENSG00000104450	SPAG1	H292_C	0.52297	1.0218	1.15966	0.0665431	0.783039	1.01453	0.524032	1.22034	0.0313268	0.0383989	-0.322476	-0.24282	0.494896	0.170804	-0.0404956	-0.0416448	-0.192489	0.0418044	-1.5548	-2.39425	-2.30118
ENSG00000104689	TNFRSF10A	H292_C	-0.0539369	1.02848	0.18513	0.630716	0.809546	0.79634	0.632965	0.713035	0.713792	-1.21583	-0.618009	-0.627226	0.845733	0.00381602	0.0981251	0.732839	0.469106	0.696563	-1.57934	-2.16556	-2.09628
ENSG00000104904	OAZ1	H292_C	0.594413	0.308301	0.529371	0.73367	0.681149	0.594362	0.38188	-0.365774	0.0617322	-0.20805	-0.104144	-0.675809	0.420667	0.300985	1.00866	0.01854	1.64918	0.313497	-2.21162	-1.98014	-2.05086
ENSG00000105085	MED26	H292_C	0.887804	1.5482	0.956335	0.76394	0.889515	1.0861	0.775846	-0.318526	0.199444	0.0269428	-0.529021	-0.802732	-0.155816	0.27624	0.385984	-0.101261	-0.0877108	0.030132	-2.16339	-1.80368	-1.86434
ENSG00000105173	CCNE1	H292_C	1.19798	0.559033	1.41043	1.42626	1.07941	0.794835	1.16625	0.14077	0.74207	-0.55204	-0.552664	-0.639253	-0.615738	-0.303723	0.07492	-0.250968	-0.229665	-0.317348	-1.78363	-1.7314	-1.61553
ENSG00000105185	PDCD5	H292_C	0.366682	0.933209	0.161347	0.366597	0.330913	0.831054	1.36675	0.791074	1.10978	-0.00176795	-0.157443	-0.0339138	0.140358	0.24888	-0.294576	0.962616	-1.03911	-0.0625179	-1.94182	-2.13348	-1.94464
ENSG00000105281	SLC1A5	H292_C	-0.0907699	0.27939	-0.0797407	0.375547	0.24611	0.173813	0.759857	-0.38997	0.65207	-0.571185	-0.86719	-0.880752	0.519153	0.944574	1.12057	0.413438	1.52034	1.26907	-2.34072	-1.43906	-1.61453
ENSG00000105287	PRKD2	H292_C	1.02358	1.1975	0.690452	1.18504	1.2397	1.18202	0.0668838	-0.482061	0.489244	-0.371564	-0.231129	-0.585822	-0.0151938	-0.292819	0.209581	0.341454	0.230159	-0.180045	-2.49197	-1.51731	-1.6877
ENSG00000105327	BBC3	H292_C	0.215593	1.5392	0.267671	0.602759	0.640939	0.546205	0.246073	-0.16764	0.3105	0.922548	0.471864	-0.31547	-0.290979	0.275689	0.784648	-0.0350156	0.325589	0.17449	-2.28838	-2.09756	-2.12872
ENSG00000105355	PLIN3	H292_C	0.499318	0.753368	0.576261	1.47515	0.558775	0.648127	0.199334	0.0650194	0.754873	-0.627785	-0.134216	-1.25611	-0.456183	0.0829441	1.06833	0.434353	0.875193	0.169805	-2.24763	-1.58874	-1.8502
ENSG00000105402	NAPA	H292_C	1.36697	0.614273	0.92486	0.836052	0.824078	1.44743	-0.381821	-0.302184	-0.649757	0.123516	-0.163535	-0.587958	0.172144	0.399145	0.282462	-0.374097	0.782838	0.391927	-2.36557	-1.55389	-1.78688
ENSG00000105419	MEIS3	H292_C	0.580287	0.971483	0.403722	0.590211	1.40745	1.45634	0.579626	0.627274	0.430846	-1.8254	-0.845918	-0.810808	1.00316	-0.843784	-1.25403	0.496284	0.560015	0.186636	-1.2134	-1.20986	-1.29014
ENSG00000105643	ARRDC2	H292_C	-0.0537267	1.58521	0.492428	0.747945	0.487966	1.13399	0.898824	-0.0241815	0.848903	-0.523141	0.0615626	-0.143513	0.491117	0.0934509	-0.266972	0.254853	0.0389384	0.0942961	-2.19743	-2.11893	-1.90159
ENSG00000105656	ELL	H292_C	0.694253	1.35498	0.702174	0.749137	1.14925	1.29722	0.220489	-0.486762	0.00980344	0.00867734	-0.62532	-0.973676	-0.0505322	0.226662	0.441398	-0.203134	0.622574	0.553	-2.27335	-1.63596	-1.78088
ENSG00000105708	ZNF14	H292_C	1.1813	1.32245	1.79257	0.683418	0.340418	1.36631	0.760308	0.996708	0.401014	-0.859306	-1.21479	-0.447929	-0.0407358	0.372983	-1.13966	-1.09741	-0.624932	-0.48653	-0.827931	-1.33403	-1.14422
ENSG00000105722	ERF	H292_C	0.780224	1.08815	0.5114	0.682848	1.78619	1.37474	0.0443211	-0.944044	0.23214	-0.613056	-0.849267	-1.83954	0.23241	-0.862022	0.666336	0.414776	0.30613	0.738261	-1.63774	-1.00135	-1.1109
ENSG00000105723	GSK3A	H292_C	-0.282386	0.625013	-0.158641	0.607447	0.28433	0.291404	0.367243	0.243806	0.744044	0.200079	0.539261	-0.123719	0.221643	0.173353	0.894599	0.791617	0.585681	0.700613	-2.81339	-1.79329	-2.09871
ENSG00000105732	ZNF574	H292_C	0.808669	0.780228	1.42513	0.620974	0.407104	1.42864	0.677063	-0.421479	0.480911	-0.331666	0.0659015	-0.358207	0.492744	0.196061	-0.269814	-0.639076	0.0654573	0.217307	-2.90185	-1.32619	-1.41791
ENSG00000105821	DNAJC2	H292_C	0.415045	1.35225	0.544517	0.168365	1.25616	0.77257	0.640468	1.16134	0.832954	0.0484715	-1.02882	-0.552119	-0.0432965	-0.0464347	0.0946642	0.740181	-0.93326	0.0617346	-1.46354	-2.10632	-1.91493
ENSG00000105849	TWISTNB	H292_C	0.541296	0.782084	1.12632	0.304082	0.572244	0.438198	0.712339	1.62243	0.837465	-0.280997	-0.78134	0.113589	0.303126	0.41391	-0.254731	0.0600805	0.0110681	-0.589235	-1.5613	-2.14366	-2.22697
ENSG00000105879	CBLL1	H292_C	0.843753	0.980348	1.30226	0.767963	1.21921	1.2056	-0.112602	0.861968	0.144894	-0.260023	-0.670423	-0.543647	0.074648	-0.0133961	-0.0350681	-0.207615	0.0910876	0.167445	-1.62542	-2.1231	-2.06788
ENSG00000106070	GRB10	H292_C	-0.405837	0.462834	-0.449077	-0.304139	0.0626877	0.462382	-0.00701481	0.575916	-0.0935374	-0.0756763	0.428951	0.412838	1.44283	0.612812	0.0836445	0.321919	1.431	1.01471	-1.23798	-2.38287	-2.35639
ENSG00000106089	STX1A	H292_C	0.309914	1.05422	0.140293	0.934066	1.04413	1.09986	0.436232	0.0483147	0.30665	0.0529709	-0.000895013	-0.482562	-0.100686	-0.166201	0.300141	0.236159	0.954175	0.28562	-2.27418	-2.11981	-2.05841
ENSG00000106105	GARS	H292_C	0.237254	0.378429	0.44364	0.427477	0.495118	0.626756	0.355589	0.663452	0.402984	-0.317493	-0.442695	-0.49334	0.567259	0.607205	0.550296	0.574579	0.758084	0.849179	-2.18054	-2.24028	-2.26296
ENSG00000106211	HSPB1	H292_C	0.0137997	1.35967	0.16791	-0.22905	-0.522848	1.1721	-0.0274809	0.488825	0.298572	-1.51632	0.900448	0.423951	1.90667	0.418525	-0.904597	-0.274996	0.854422	0.0976165	-1.88387	-1.21574	-1.52761
ENSG00000106346	USP42	H292_C	1.21551	0.874334	1.09965	0.615799	0.549722	1.12113	0.361329	0.483869	0.23702	-0.385763	-0.47245	-0.495298	0.430236	0.485695	0.0736386	-0.111293	-0.142245	0.290679	-2.25422	-1.85159	-2.12576
ENSG00000106608	URGCP	H292_C	0.518563	1.15847	0.770836	0.654233	1.24177	1.26154	0.396574	0.118823	0.127007	-0.289699	-0.269102	-0.8335	0.392573	-0.329765	0.320108	0.1515	0.237362	0.479375	-2.27517	-1.87239	-1.9591
ENSG00000106636	YKT6	H292_C	-0.349673	0.306521	-0.085684	0.707125	0.781378	0.221136	0.460099	0.412633	0.353145	-0.193346	0.214754	-0.258498	0.3553	-0.247927	0.969125	0.676894	1.38312	0.734097	-1.93631	-2.12724	-2.37666
ENSG00000106683	LIMK1	H292_C	0.566607	1.41209	0.537821	1.07905	0.967358	1.14405	0.878105	0.531674	1.09797	-1.87271	-0.602597	-0.60552	0.522696	-0.552768	-0.684663	-0.464622	0.400186	-0.13739	-1.60393	-1.13248	-1.48092
ENSG00000107130	NCS1	H292_C	-0.658044	1.18945	-0.00251756	-0.570853	0.795018	1.14913	0.459082	1.24034	0.440868	-0.913473	0.205569	-0.0688249	1.49159	-0.677305	-0.946035	-0.131815	1.33869	-0.0701358	-0.400009	-1.88815	-1.98258
ENSG00000107140	TESK1	H292_C	0.120024	0.747644	0.0291159	0.719986	1.04049	0.939289	0.376411	-0.0363314	0.401761	-0.543489	0.0173511	-0.598998	0.655988	-0.448663	0.481309	0.366877	1.1312	0.821925	-2.36388	-1.91315	-1.94486
ENSG00000107223	EDF1	H292_C	-0.979423	1.39388	-1.19642	0.409886	0.96585	0.476689	0.755419	-0.23065	0.924439	-0.240061	-0.373878	-0.583292	0.324896	-0.292096	0.667729	1.71398	0.27918	0.856326	-1.50172	-1.67083	-1.6999
ENSG00000107362	ABHD17B	H292_C	1.285	0.853358	1.87551	0.982862	-0.181851	0.653178	0.0119517	0.451453	0.0197189	0.127512	-0.433612	-0.190495	-0.286739	1.02802	0.330265	-1.02578	0.429235	-0.668112	-1.96717	-1.69937	-1.59493
ENSG00000107372	ZFAND5	H292_C	1.453	1.39622	1.63138	0.921449	0.261507	1.07118	0.447811	0.586694	0.0104593	-0.397724	-0.771765	-0.50266	-0.0750818	0.617721	-0.108041	-0.733763	-0.317839	-0.492335	-1.4784	-1.73999	-1.77984
ENSG00000107443	CCNJ	H292_C	0.757836	0.64646	0.837789	0.225129	1.11954	0.805289	0.959087	1.0652	0.297853	-0.928032	-0.717372	-0.0735951	0.941434	-0.13753	-0.454561	-0.181409	0.427059	0.173503	-1.40912	-2.12781	-2.22676
ENSG00000107554	DNMBP	H292_C	-1.14413	0.341015	-0.522447	0.64217	0.40233	0.515235	0.0467828	1.61097	0.529562	-0.840527	0.512344	0.338945	0.707127	-0.416131	-0.275833	0.634801	1.73168	0.425639	-1.64002	-1.81138	-1.78813
ENSG00000107651	SEC23IP	H292_C	1.11741	0.867135	1.48757	0.867439	1.09382	1.23671	0.375677	0.744128	0.470927	-0.780757	-0.926567	-0.513397	0.182412	-0.000258436	-0.439838	-0.450418	-0.0691813	-0.0661443	-1.35128	-1.95196	-1.89343
ENSG00000107815	TWNK	H292_C	0.125655	0.521027	0.658577	0.100499	1.23792	1.05327	1.24215	0.443655	1.24511	-1.36476	-0.863438	-0.299363	1.08914	-0.529508	-1.11176	0.681405	-0.224262	0.597368	-1.55587	-1.56208	-1.48472
ENSG00000107854	TNKS2	H292_C	1.16997	0.822167	1.26535	0.693533	1.21759	1.03056	-0.141198	0.743428	-0.287407	-0.453927	-0.872317	-0.510488	0.355989	0.171292	0.107867	-0.437317	0.512339	0.191667	-1.3435	-2.03891	-2.19668
ENSG00000107937	GTPBP4	H292_C	0.45633	1.11461	0.861291	0.0275957	1.04197	1.39678	0.837769	0.698746	0.7621	-1.18022	-1.06214	-0.784169	0.959983	-0.0401512	-0.782853	0.734754	-0.513539	0.174987	-1.28799	-1.70653	-1.70933
ENSG00000108061	SHOC2	H292_C	0.629362	0.874028	1.19537	0.668862	0.646209	0.879927	-0.0458409	1.16299	0.0686428	-0.552281	-0.861166	-0.747838	0.338217	0.588847	0.349171	0.0838525	0.546739	0.0979556	-1.5968	-2.16168	-2.16457
ENSG00000108179	PPIF	H292_C	0.82033	0.987122	0.84113	0.966212	0.868451	0.9244	0.849374	0.479827	0.509717	-0.890929	-0.879493	-1.00646	0.125301	0.193748	0.290549	0.133898	0.204269	0.326581	-1.99166	-1.86286	-1.88951
ENSG00000108424	KPNB1	H292_C	-0.399333	0.752228	0.334333	0.497562	1.54273	0.480469	0.480778	0.966295	0.656816	-0.614913	-0.877122	-0.941172	0.346536	-0.795922	0.700714	1.01835	0.431015	0.767017	-1.54195	-1.85323	-1.9512
ENSG00000108448	TRIM16L	H292_C	0.936291	1.26919	1.16246	0.671427	0.582301	1.02477	0.538273	0.392948	0.454214	-0.883804	-0.87417	-1.04308	0.461735	0.467728	0.302879	-0.0938034	0.120962	0.113364	-1.78524	-1.91617	-1.90227
ENSG00000108551	RASD1	H292_C	0.468042	0.668141	0.450002	0.503328	0.428655	0.637366	0.615082	0.430337	0.567566	-0.100504	0.105041	-0.0636826	0.504082	0.35836	0.338738	0.274742	0.379478	0.45711	-2.44225	-2.26682	-2.31281
ENSG00000108639	SYNGR2	H292_C	-0.110594	0.176959	-0.130973	0.446629	-0.0746118	0.681656	0.459835	-0.0996642	0.633936	-0.662796	0.22416	0.0359141	1.06979	0.681965	0.0994103	0.246801	1.5036	1.06541	-2.26031	-1.88928	-2.09783
ENSG00000108654	DDX5	H292_C	-0.561145	0.968938	0.0305215	0.095736	0.956302	0.740204	1.11289	0.855408	0.775584	-0.423143	-0.68301	-0.333669	0.65734	-0.0836943	-0.0949819	0.933458	0.220664	0.631507	-1.13029	-2.36998	-2.29865
ENSG00000108846	ABCC3	H292_C	0.850989	0.66687	0.548949	0.66086	0.814806	1.03312	1.09092	0.285038	1.02603	-1.55508	-0.398495	-0.156638	0.859165	-0.116085	-0.982468	0.0242583	0.0814136	0.536524	-1.42922	-1.87038	-1.97058
ENSG00000108932	SLC16A6	H292_C	1.12028	1.61888	1.35732	0.360346	0.505856	1.31458	0.210946	1.50337	0.547563	0.326805	-1.02159	-1.31035	-1.16462	0.133631	-0.161157	-1.20234	-0.618056	-0.696163	-1.37643	-0.864939	-0.583945
ENSG00000108960	MMD	H292_C	0.625728	0.979795	0.824583	0.5396	0.484322	0.705582	0.000457161	1.01644	0.0935397	0.560302	0.381482	-0.10951	0.0189447	0.219995	0.433434	-0.27563	0.477884	-0.327726	-2.05079	-2.34748	-2.25095
ENSG00000109079	TNFAIP1	H292_C	-0.247011	0.297215	-0.00943823	0.0795991	0.0941668	0.688862	0.146729	0.534291	0.0821599	-0.333625	0.512118	0.150382	1.30134	0.422296	0.174543	0.302756	1.41318	0.845713	-1.96456	-2.21449	-2.27623
ENSG00000109089	CDR2L	H292_C	0.230914	0.774143	0.268293	1.08822	0.88425	0.803763	0.664457	0.279401	0.457057	-1.18526	-0.0317072	-0.309863	0.604552	-0.357567	0.17451	0.870497	0.683345	0.215307	-2.37928	-1.83734	-1.89769
ENSG00000109171	SLAIN2	H292_C	0.891639	0.885917	1.13608	0.808737	0.975253	1.11786	-0.476419	0.844464	-0.164708	-0.686513	-0.539344	-0.757939	0.523174	0.123557	0.298678	-0.0490498	0.580512	0.201642	-1.44092	-2.20207	-2.07054
ENSG00000109519	GRPEL1	H292_C	-0.152485	0.46831	0.203586	0.12346	0.83647	0.380234	0.50048	0.490326	0.49036	-0.364768	-0.579781	-0.442973	0.86317	0.237016	0.705673	0.901927	0.585127	1.13104	-1.78979	-2.29309	-2.29429
ENSG00000109534	GAR1	H292_C	-1.40776	1.25237	-0.368469	0.0142276	1.12209	0.0604477	1.53048	1.45233	1.07563	-0.596291	-0.853933	-0.333663	0.177765	-0.974742	-0.149992	1.73948	-1.6171	-0.134743	-0.243532	-0.839866	-0.904716
ENSG00000109736	MFSD10	H292_C	0.241155	0.240706	-0.200024	0.27578	-0.0767332	0.862215	1.00314	-1.1677	0.319936	-0.135244	0.523235	0.00127017	0.9482	0.567236	0.131664	0.218789	1.27911	0.721167	-3.00483	-1.32798	-1.42109
ENSG00000109917	ZPR1	H292_C	-0.19066	0.712747	0.554622	-0.249628	0.64512	1.01593	0.780509	0.829651	0.766974	-0.614562	-0.122077	0.12373	1.31567	0.0182237	-0.685489	0.63659	0.000209227	0.536347	-1.80931	-1.92899	-2.3356
ENSG00000110046	ATG2A	H292_C	0.777807	1.10452	0.713662	1.07255	1.16055	1.17752	0.317964	-0.621587	0.100348	-0.390861	-0.638944	-0.939761	-0.0515675	0.136252	0.446083	-0.0523605	0.574613	0.740556	-2.22471	-1.68689	-1.71574
ENSG00000110080	ST3GAL4	H292_C	0.691802	1.3358	0.633398	0.049752	-0.206119	1.06405	0.549935	0.245514	0.627672	-0.232306	0.251869	0.069187	0.986121	0.678864	-0.181961	-0.0958686	-0.0441405	-0.0232938	-2.43402	-1.90669	-2.05957
ENSG00000110497	AMBRA1	H292_C	1.43806	1.39685	1.22351	1.17152	1.2164	1.44864	0.189826	0.0326098	0.151842	-0.897866	-0.574024	-0.785728	0.104114	-0.353254	-0.262828	-0.600815	-0.0296123	-0.313225	-1.81986	-1.35919	-1.37696
ENSG00000110697	PITPNM1	H292_C	0.528487	1.31954	0.539068	0.542471	1.08973	1.65501	0.735527	-0.00886249	0.435543	-1.41909	-0.579233	-0.889773	0.972175	-0.370339	-0.744802	0.0107757	0.577937	0.288238	-1.94741	-1.29841	-1.43658
ENSG00000110851	PRDM4	H292_C	0.442419	0.739116	0.877796	0.728876	0.781174	1.1643	-0.122375	0.530602	-0.194505	-0.596148	-0.0451642	-0.118904	0.818162	0.149103	-0.0920845	0.0943576	0.829957	0.403075	-1.86209	-2.20525	-2.32242
ENSG00000110944	IL23A	H292_C	0.295369	1.4843	0.262335	0.67523	0.109454	0.375612	0.13484	1.09046	0.359214	0.0595844	0.203435	-0.115615	0.235544	0.525615	0.613095	0.34195	-0.000251635	0.000943223	-2.0299	-2.39505	-2.22617
ENSG00000111057	KRT18	H292_C	-0.429853	0.772065	0.125426	0.862926	0.0700865	0.48929	0.833435	0.823351	1.04591	-0.52734	0.280017	-0.425096	0.172521	0.186173	0.559678	0.719574	0.43506	0.462481	-2.15956	-2.0479	-2.24824
ENSG00000111252	SH2B3	H292_C	0.664028	0.692724	0.628285	0.634314	0.73893	0.919076	0.527308	0.764747	0.648382	-0.541869	-0.168955	-0.341749	0.533852	0.0215224	0.0672784	0.227203	0.413848	0.183444	-2.38175	-2.13539	-2.09523
ENSG00000111266	DUSP16	H292_C	0.753722	1.30727	1.03337	0.261288	0.695286	1.07443	0.508359	0.744705	0.510415	-0.0746082	-0.201922	-0.462035	0.34429	0.15972	0.0788764	-0.415056	-0.0268835	0.022998	-2.14036	-2.07865	-2.09521
ENSG00000111276	CDKN1B	H292_C	1.50116	1.20946	1.59605	0.84732	0.815374	0.995973	0.477609	0.516725	-0.145426	0.198625	-0.464053	-0.797917	-0.505786	0.137374	0.27603	-0.790019	-0.142248	-0.72128	-1.8898	-1.47136	-1.64381
ENSG00000111424	VDR	H292_C	0.522429	0.875322	0.703894	0.539651	0.36037	-0.0505024	0.482121	0.463827	0.65363	1.07674	0.767788	0.139988	-0.380842	0.118269	0.779927	0.0562517	0.0619764	-0.658196	-2.00718	-2.1733	-2.33216
ENSG00000111450	STX2	H292_C	-0.356668	0.140068	-0.0671377	0.388031	0.850686	0.755126	0.411147	0.799925	0.213076	-1.21381	-0.420457	-0.452615	1.21919	-0.258246	-0.0114938	0.566704	1.60262	1.15397	-1.21807	-1.94284	-2.1592
ENSG00000111452	ADGRD1	H292_C	0.0470727	1.26321	0.460319	-1.48514	0.346017	0.978979	1.09672	1.55206	0.853831	-1.58016	-0.284581	-0.134129	1.41541	-0.216763	-1.65884	-1.20765	0.253284	0.115198	-0.00932701	-0.933008	-0.872516
ENSG00000111490	TBC1D30	H292_C	1.19281	0.632842	1.15492	0.672125	0.537295	0.451589	0.879102	0.555442	1.64378	-1.50189	-0.994202	0.290754	0.592686	0.24427	-1.23461	0.0592446	-1.42349	-0.00740335	-1.4161	-0.936984	-1.39217
ENSG00000111725	PRKAB1	H292_C	0.864065	0.638639	0.744406	0.514057	0.0235327	1.34444	0.73866	0.532734	0.338864	-0.513213	0.145327	0.113404	0.784415	0.500531	-0.742681	-0.295122	0.730721	-0.264438	-1.86187	-2.16499	-2.17149
ENSG00000111737	RAB35	H292_C	-0.367914	0.561167	-0.0059464	0.429784	0.749066	0.39799	0.344348	0.0571844	0.368898	-0.286944	0.137268	-0.200975	0.832591	-0.0775016	0.797458	0.732983	1.31022	0.727769	-2.18066	-2.0878	-2.23899
ENSG00000111837	MAK	H292_C	0.817668	1.307	0.764809	-0.295596	-0.50366	0.404871	0.690105	0.536887	-0.316211	1.86498	0.754569	0.536369	-0.301769	0.739663	0.293754	-0.749702	-0.817575	-0.507866	-1.67593	-1.90862	-1.63375
ENSG00000111845	PAK1IP1	H292_C	-0.0629787	0.910034	0.560857	0.0486764	-0.0125253	0.574065	1.0245	1.35121	1.3441	-0.299126	-0.019236	0.297645	0.65449	0.379281	-0.442764	0.201723	-0.524566	0.127527	-1.81736	-2.02175	-2.2738
ENSG00000111859	NEDD9	H292_C	0.852774	1.27222	1.07291	-0.250275	0.642585	1.44536	0.57926	1.19394	0.532295	-1.30067	-0.365845	-0.358957	1.04224	-0.0374795	-1.13529	-0.639515	0.135266	-0.107644	-1.21107	-1.62747	-1.73462
ENSG00000111863	ADTRP	H292_C	0.805489	2.04476	1.12057	0.220083	0.959073	1.06335	0.22128	0.286031	0.185299	0.574945	-1.12981	-1.27694	-0.853848	0.441849	0.489818	-1.44979	0.271692	-0.124174	-1.11757	-1.17083	-1.56128
ENSG00000111875	ASF1A	H292_C	1.3954	1.26161	1.73562	1.21532	0.700105	0.737137	0.719653	1.25135	0.246785	-0.876253	-1.17464	-1.11849	-0.676139	-0.0442635	-0.117666	-0.508376	-0.761596	-1.04211	-0.720048	-1.05102	-1.17239
ENSG00000111981	ULBP1	H292_C	0.270332	0.658635	0.59792	0.637473	0.376191	1.14429	0.841486	1.00549	0.593769	-0.840236	-0.800148	-0.999735	0.379617	0.530718	-0.042112	0.0191412	0.742357	0.703857	-1.74847	-2.18465	-1.88592
ENSG00000112033	PPARD	H292_C	-0.536225	0.396133	-0.385114	0.147296	0.260596	0.425925	0.156084	0.624614	0.172416	-0.0566431	0.492156	0.00715701	0.994332	0.197387	0.603672	0.65198	1.47884	0.802802	-2.15341	-2.11271	-2.1673
ENSG00000112081	SRSF3	H292_C	0.931114	0.816174	1.05328	0.231974	1.64665	1.67765	0.414911	0.487297	-0.0885062	-0.583799	-1.12013	-0.816006	0.543698	-0.342222	-0.628409	-0.19018	0.656501	0.0820227	-1.23176	-1.89939	-1.64088
ENSG00000112182	BACH2	H292_C	0.312089	0.364716	0.113737	-0.0664981	0.541455	0.944833	0.168801	0.603272	-0.118451	-0.510245	0.455131	0.329563	1.44235	0.082155	-0.590435	0.420218	0.881891	0.890027	-1.6292	-2.3612	-2.27421
ENSG00000112200	ZNF451	H292_C	1.23604	1.05235	1.34829	0.308652	0.893449	1.06545	-0.0479316	0.728956	-0.0761075	0.371391	-0.826904	-0.327933	-0.0527696	0.561229	0.0851399	-0.498089	0.0212698	-0.0654424	-1.44994	-2.22421	-2.1029
ENSG00000112210	RAB23	H292_C	0.385173	0.118998	0.994971	0.468897	1.42355	0.892138	0.0446115	1.22252	-0.0519427	-0.403947	-0.713373	-0.685717	0.460378	-0.353438	0.353987	0.28513	0.90383	0.513263	-1.69989	-2.10265	-2.05649
ENSG00000112242	E2F3	H292_C	0.878016	0.709432	0.935467	0.657203	0.782955	1.05316	0.35345	0.764159	0.184517	-0.688713	-0.670485	-0.736935	0.51666	0.328053	0.181701	-0.0421633	0.509238	0.424293	-1.83333	-2.11343	-2.19326
ENSG00000112245	PTP4A1	H292_C	0.796235	0.843062	1.22443	0.488906	0.78313	1.20376	0.0012086	0.946457	0.0733451	-0.439123	-0.309236	-0.41244	0.595524	0.186059	-0.0841016	-0.351683	0.554195	0.015349	-1.67311	-2.18406	-2.25791
ENSG00000112299	VNN1	H292_C	1.06562	1.17807	0.480869	0.382289	-0.576321	-0.165887	0.198998	0.782849	0.105332	1.58258	0.489221	0.395387	-0.74435	0.895068	0.678396	-0.129545	-0.382581	-0.513761	-1.81467	-1.90029	-2.00727
ENSG00000112511	PHF1	H292_C	0.79153	0.912492	0.363708	0.879465	1.33989	1.09302	0.435937	-0.184418	-0.150479	-0.181646	-0.388034	-0.831508	0.0966557	-0.249022	0.537552	0.158914	0.888286	0.502314	-2.16362	-1.92614	-1.9249
ENSG00000112559	MDFI	H292_C	-0.623404	0.0842361	-0.652281	0.47334	0.0151287	0.546194	1.07265	-0.465715	0.41272	-1.20545	0.784798	0.255959	1.30641	-0.111673	-0.0605135	0.350844	1.44668	1.42485	-2.24921	-1.30196	-1.5036
ENSG00000112578	BYSL	H292_C	0.326948	1.00488	0.878205	0.161513	0.760098	1.13361	0.959368	0.423094	1.10003	-1.45417	-0.700605	-0.335818	1.18939	0.0383365	-0.868508	0.104262	0.0197182	0.389718	-1.88051	-1.47354	-1.77603
ENSG00000112715	VEGFA	H292_C	0.418884	0.54557	0.302893	0.618218	0.608984	0.738174	0.522749	0.307403	0.297971	-0.258392	0.0383588	-0.235534	0.560613	0.22432	0.410072	0.342756	0.752834	0.685411	-2.06387	-2.3502	-2.46721
ENSG00000112763	BTN2A1	H292_C	0.125964	1.33044	0.409643	0.627827	0.866091	0.698919	0.45683	0.418483	0.387558	0.330605	-0.354969	-0.698362	-0.225253	0.240832	0.780066	0.418822	-0.0359191	0.659019	-2.0495	-2.14646	-2.24064
ENSG00000113013	HSPA9	H292_C	-0.0237267	1.42554	0.661745	0.72304	0.937519	0.870981	0.597811	1.06813	0.850871	-0.912749	-1.13422	-1.09445	0.145264	0.0886518	0.204379	0.69663	-0.621863	0.550977	-1.37911	-1.82101	-1.83441
ENSG00000113070	HBEGF	H292_C	0.41548	0.76968	0.493477	0.794349	0.525447	0.712416	0.478567	0.600866	0.481074	-0.315221	-0.103825	-0.517746	0.233462	0.321744	0.519711	0.308534	0.530276	0.52162	-2.14902	-2.36493	-2.25596
ENSG00000113369	ARRDC3	H292_C	0.883223	1.01279	0.97626	0.698755	0.459512	1.0942	0.233889	0.519082	0.108045	-0.0378262	0.0379401	-0.271166	0.290401	0.354004	0.118079	-0.254536	0.261159	0.0903687	-1.86447	-2.33948	-2.37023
ENSG00000113460	BRIX1	H292_C	0.707313	0.649292	1.2255	0.936601	0.714902	0.608281	0.728117	1.28867	0.93468	-0.840571	-1.06748	-0.37116	-0.0169358	0.323308	-0.205519	0.281529	-0.652883	0.180267	-1.37746	-2.03542	-2.01103
ENSG00000113575	PPP2CA	H292_C	0.498197	0.334499	0.989797	0.634457	1.30467	0.67112	-0.0343761	0.814755	0.178099	-0.580892	-0.976478	-0.738531	0.407	0.0159782	0.549691	0.200519	1.15428	0.369605	-1.40883	-2.22476	-2.15879
ENSG00000113645	WWC1	H292_C	0.70108	0.945045	0.571581	-0.0978207	0.494888	1.28464	0.28382	0.594016	0.382831	-0.127828	0.569115	0.234548	1.06231	-0.0393314	-0.507499	-0.189962	0.198396	0.0967713	-2.26206	-1.99178	-2.20276
ENSG00000113716	HMGXB3	H292_C	1.00765	0.771111	0.99774	0.963824	1.0964	1.12519	0.484992	0.0347464	0.231048	-0.225327	-0.0112268	-0.446362	0.136218	-0.31832	0.191904	-0.593683	0.260107	0.458601	-2.07084	-2.01159	-2.08218
ENSG00000113734	BNIP1	H292_C	0.850731	0.801126	1.18366	0.966121	0.687298	0.902973	0.435257	1.32018	0.6061	-0.393854	-0.896748	-1.06153	-0.472847	0.310084	0.338761	-0.0428491	0.145293	-0.206268	-1.9712	-1.51896	-1.98333
ENSG00000113742	CPEB4	H292_C	1.26526	1.52499	1.67595	0.777469	1.39011	1.21096	0.144341	0.950795	-0.0375641	-0.353666	-0.980924	-1.11157	-0.536125	-0.470206	-0.18144	-1.05657	-0.53015	-0.614221	-0.414495	-1.37813	-1.27481
ENSG00000114019	AMOTL2	H292_C	-0.395995	-0.350971	-0.559934	0.595193	-0.200644	0.580173	-0.282013	-1.0238	-0.221804	-0.157897	1.24757	0.562137	0.955133	0.377399	0.345395	0.575717	1.91111	1.21162	-1.92757	-1.55599	-1.68483
ENSG00000114354	TFG	H292_C	0.84045	0.564777	1.01976	0.701495	0.623344	0.601921	-0.0658293	0.582497	-0.060333	-0.042898	-0.41986	-0.64136	0.192869	0.60489	0.869058	0.190941	0.413865	0.522426	-2.02176	-2.16703	-2.30922
ENSG00000114423	CBLB	H292_C	1.61727	0.122878	1.33632	0.544679	1.34053	1.15476	-0.0769232	-0.0911321	-0.285626	-1.83726	-1.14	-0.162119	1.30803	0.0406429	-1.05719	0.243925	-0.196055	0.534681	-0.687495	-1.373	-1.33692
ENSG00000114956	DGUOK	H292_C	1.50097	1.07737	1.01054	1.06225	0.922166	1.5322	0.218366	0.441748	0.377608	-1.03442	-0.570466	-1.0213	0.231511	-0.177512	-0.236111	-0.719535	0.274137	-0.0964044	-1.68852	-1.57997	-1.52461
ENSG00000115008	IL1A	H292_C	0.812708	0.861424	0.837203	0.566357	0.486506	0.824822	0.495737	0.661417	0.386558	-0.156397	-0.168919	-0.256323	0.358699	0.39842	0.239491	0.0616394	0.119619	0.240709	-2.17459	-2.28367	-2.31141
ENSG00000115226	FNDC4	H292_C	-0.248319	1.29779	-0.267801	0.353495	0.627634	1.30465	0.35496	0.0981412	0.306726	-1.33587	0.091804	-0.27054	1.49515	-0.18423	-0.619617	0.697362	1.36784	0.0362782	-1.99577	-1.42174	-1.68793
ENSG00000115540	MOB4	H292_C	0.618452	0.565073	1.33265	0.333425	1.26866	0.860103	0.20092	1.61861	-0.111007	-0.304487	-0.970103	-0.730018	0.258512	-0.0408918	0.241508	0.217973	0.446948	-0.275014	-1.59063	-1.77269	-2.16799
ENSG00000115568	ZNF142	H292_C	0.138218	0.378478	0.235216	0.662059	0.599195	0.779617	0.493823	0.190641	0.515928	-0.2288	-0.101441	-0.323651	0.414607	0.281157	0.429528	0.64	0.65395	0.965224	-2.72107	-1.85287	-2.14981
ENSG00000115758	ODC1	H292_C	-0.426267	0.594483	0.290624	0.391067	0.512181	0.855919	0.640578	1.29639	0.953833	-0.486353	-0.175822	-0.496967	0.551906	0.0406637	-0.0258757	0.200271	0.867329	0.675277	-1.82474	-2.22177	-2.21273
ENSG00000115816	CEBPZ	H292_C	0.73716	1.37937	1.28821	0.489902	0.88435	0.940378	0.598704	1.31911	0.752193	-0.717841	-1.54175	-0.644841	0.0164977	0.334015	-0.471368	0.276468	-0.848383	-0.492521	-0.867285	-1.70865	-1.72372
ENSG00000115844	DLX2	H292_C	0.801287	2.29173	1.22287	0.523833	-0.491449	1.04393	0.885117	0.00119907	0.14359	0.720744	0.317446	-0.367483	-0.441093	0.311465	-0.01271	-0.499675	-0.720938	-1.56393	-1.09388	-1.64355	-1.4285
ENSG00000115963	RND3	H292_C	0.45559	0.984938	0.728252	-0.530587	0.467904	1.10965	0.46117	0.971187	0.0974219	-0.735717	-0.479811	-0.160387	1.41105	0.600449	-0.605247	0.200641	0.521221	0.315921	-1.57528	-2.07153	-2.16683
ENSG00000116017	ARID3A	H292_C	0.0292346	0.354187	-0.561831	0.611682	0.770854	0.964525	-0.317768	-0.527341	-0.405142	-1.07901	-0.259426	-0.793131	1.21514	0.0134645	0.480414	1.07017	1.8264	1.30395	-1.51885	-1.66454	-1.51299
ENSG00000116044	NFE2L2	H292_C	0.97519	0.885427	1.19196	0.74428	0.340561	0.885257	0.208873	0.805842	0.267594	-0.169016	-0.529809	-0.56352	0.0827765	0.693798	0.359274	-0.0721692	-0.0173154	0.228347	-1.99455	-2.12421	-2.19859
ENSG00000116095	PLEKHA3	H292_C	1.32164	0.352052	1.0681	0.353649	1.26937	1.0546	-0.0974104	0.978192	0.379689	-0.547873	-0.701698	-0.412062	0.640108	-0.143935	-0.114284	-0.483955	0.680733	0.0225967	-1.35829	-2.10361	-2.15762
ENSG00000116120	FARSB	H292_C	0.14663	-0.147224	1.5219	1.00747	-0.136898	0.138923	1.18488	1.82487	1.43007	-1.1885	-0.742353	-0.404777	-0.154517	0.418769	-0.0487384	0.257623	-0.895505	0.178956	-1.23977	-1.7696	-1.38221
ENSG00000116212	LRRC42	H292_C	0.672716	0.56346	0.644214	0.819179	0.504257	0.811727	0.599401	0.680235	0.615482	-1.05011	-0.512305	-0.806514	0.589393	0.314589	0.383138	0.426767	0.492589	0.441042	-2.20416	-1.95383	-2.03127
ENSG00000116584	ARHGEF2	H292_C	0.33161	1.05645	0.428855	1.13013	1.35736	1.15735	0.32355	0.247629	0.384771	-0.861307	-0.646951	-1.23463	0.0678959	-0.550771	0.425784	0.506768	0.503127	0.728234	-1.94991	-1.69145	-1.7145
ENSG00000116604	MEF2D	H292_C	1.13299	1.44808	1.06511	0.851232	1.2238	1.56696	0.174846	0.0613985	-0.000439958	-0.644265	-0.823645	-1.56	0.0639126	-0.150221	0.208415	-0.42527	0.1713	0.186012	-1.64221	-1.39986	-1.50816
ENSG00000116701	NCF2	H292_C	-0.102348	1.5294	0.091733	0.239712	0.749286	0.733823	0.718351	1.65722	0.497685	-1.64873	-0.910669	-0.264009	1.03447	-0.0288949	-0.933273	0.0475946	0.236874	0.21455	-0.0570584	-1.72135	-2.08436
ENSG00000116717	GADD45A	H292_C	-0.561989	1.89093	0.179356	0.839176	0.457788	0.832904	1.00449	0.917058	0.814928	0.243868	0.512994	0.63126	-0.445737	-0.393934	-0.814543	0.474657	-1.10698	-1.0565	-0.61041	-1.8014	-2.00792
ENSG00000116852	KIF21B	H292_C	0.642983	0.487173	0.501298	1.01553	0.905531	0.758072	0.604924	0.311518	0.565368	-0.744353	-0.8116	-1.10084	-0.271409	0.227629	0.721574	0.584311	0.549254	0.884469	-1.77446	-1.94188	-2.11508
ENSG00000116863	ADPRHL2	H292_C	-0.946142	0.432884	-0.31913	0.0685711	0.848031	0.607437	0.645685	0.0821281	0.39528	-0.514115	0.238038	-0.025243	1.28156	-0.63661	0.209351	0.953137	1.21348	1.1816	-1.71478	-1.93963	-2.06154
ENSG00000116871	MAP7D1	H292_C	0.00411292	1.08505	0.135723	0.934096	1.14743	0.798422	0.241576	0.200009	0.507867	-0.43426	-0.002749	-0.775111	0.268668	-0.59085	0.716419	0.598124	0.834272	0.480505	-2.0784	-1.97669	-2.09421
ENSG00000116922	C1orf109	H292_C	0.931496	0.671782	0.741573	0.823547	1.04122	0.645747	0.981642	0.91808	1.34589	-0.611109	-0.852592	-0.612679	-0.126135	-0.186645	0.0532882	0.322885	-0.313327	-0.173929	-1.59309	-2.0442	-1.96345
ENSG00000116991	SIPA1L2	H292_C	-0.142188	0.975627	0.425959	0.26882	0.538702	0.833554	0.472312	0.945487	0.836198	-0.499308	0.256113	0.440623	0.89643	0.00624139	-0.643571	-0.184755	0.353456	0.586086	-1.73209	-2.25419	-2.3795
ENSG00000117009	KMO	H292_C	1.10312	0.990057	0.92537	-0.176386	0.508223	0.419704	-0.537035	0.0907033	0.22163	1.4377	0.302946	0.166278	-0.100536	0.607227	0.664188	-0.578894	0.311784	-0.19759	-2.07789	-1.95584	-2.12476
ENSG00000117036	ETV3	H292_C	0.726357	1.62948	0.978823	0.966989	1.3362	0.985414	-0.0674162	0.539856	0.129115	-0.0309404	-0.550282	-0.757771	-0.315085	-0.161134	0.378982	0.141828	-0.0926469	-0.208066	-1.66107	-1.95387	-2.01477
ENSG00000117139	KDM5B	H292_C	0.728165	0.942818	0.872478	0.206649	0.958447	1.31296	-0.308977	0.637083	-0.0851791	-1.40007	-0.910456	-0.741677	1.3899	0.252778	-0.293827	0.434955	0.491083	0.518098	-1.34697	-1.8353	-1.82295
ENSG00000117143	UAP1	H292_C	-0.0592993	0.641122	0.294838	0.0111781	0.627465	0.823244	0.385079	1.1906	0.26827	-0.442778	0.212186	-0.107582	1.12765	-0.150044	0.0539769	0.156141	0.931171	0.465683	-1.6571	-2.37757	-2.39423
ENSG00000117308	GALE	H292_C	0.514566	0.840964	0.029958	0.696092	0.829302	1.19844	1.00936	0.394299	1.00045	-0.429659	0.1113	-0.840069	0.273984	-0.536995	0.122869	-0.328575	0.684433	0.463241	-2.15962	-1.90574	-1.96859
ENSG00000117407	ARTN	H292_C	0.589892	0.82659	0.282116	1.3057	0.63396	0.330606	1.26213	-0.446022	0.565918	-0.260212	-0.397769	-1.5026	-1.25186	0.21384	1.22599	0.680278	0.635466	0.0911468	-2.13742	-1.24466	-1.40309
ENSG00000117410	ATP6V0B	H292_C	0.438599	1.10953	0.699481	0.984137	0.477858	0.87217	1.23631	-0.482431	0.711636	-0.595218	-0.563959	-1.08359	-0.0174666	0.397897	0.601255	0.398135	0.175151	0.329908	-2.41741	-1.6186	-1.65339
ENSG00000117411	B4GALT2	H292_C	0.237717	0.0910677	-0.0198613	0.730273	0.532418	0.689733	0.994768	-0.212444	0.997993	-0.731884	0.340464	-0.138833	0.692653	-0.256518	0.221707	0.330883	1.13354	0.570307	-2.79669	-1.69572	-1.71157
ENSG00000117595	IRF6	H292_C	0.346862	1.18099	0.64674	-0.520909	1.02047	1.50889	0.0104772	1.00463	0.0846365	-0.898528	-0.123894	-0.450252	1.47604	-0.439588	-0.658976	-0.471063	1.04392	0.0103399	-0.899341	-1.85064	-2.02079
ENSG00000117597	DIEXF	H292_C	0.262759	0.860864	0.616674	-0.143658	0.664914	1.40664	0.448787	1.11433	0.236389	-0.766056	-0.318857	-0.0986471	1.25751	0.169794	-1.15246	0.154396	0.495342	0.362536	-1.2885	-2.12294	-2.15983
ENSG00000117676	RPS6KA1	H292_C	0.197097	0.825899	0.423227	1.03895	1.04125	1.01627	0.554911	0.19054	0.525027	-1.2463	-0.459104	-0.787364	0.581686	-0.31895	0.196821	0.174061	1.19898	0.497007	-2.06095	-1.70047	-1.8886
ENSG00000118058	KMT2A	H292_C	1.40862	0.937028	0.98397	0.332227	1.39447	1.42005	-0.466369	0.191904	-0.264485	0.126414	-0.850006	-0.99538	0.161823	0.155851	0.341006	0.180397	-0.163641	0.469469	-1.8367	-1.81793	-1.70873
ENSG00000118200	CAMSAP2	H292_C	0.542993	0.589308	1.03094	0.193042	0.660591	0.975675	0.0534906	1.29956	0.235464	-0.808011	-1.16953	-0.631915	0.853512	0.683982	-0.0945006	-0.0559508	0.505452	0.731405	-1.44452	-2.04861	-2.10239
ENSG00000118496	FBXO30	H292_C	1.21376	1.13282	1.39642	0.655479	1.59405	1.03839	0.477958	0.666854	0.00985521	-1.06007	-1.51463	-1.16298	0.193702	-0.267554	-0.0026511	-0.422461	0.0175888	0.0347787	-0.992574	-1.48894	-1.5198
ENSG00000118707	TGIF2	H292_C	1.05607	1.33151	1.34669	0.46704	1.43031	1.34465	0.458346	0.291208	0.372507	-0.361281	-0.750877	-1.15606	0.118469	-0.392255	0.112323	-0.178937	-0.169811	-0.307005	-1.85317	-1.57973	-1.58
ENSG00000118894	EEF2KMT	H292_C	0.463656	-0.0776905	0.935455	0.320731	0.555346	0.963007	1.55056	0.547485	1.48249	-1.53555	-0.273134	0.206173	1.00291	-0.279658	-1.49344	0.264327	0.0631759	-0.28788	-1.86389	-1.21264	-1.33144
ENSG00000118985	ELL2	H292_C	1.09044	1.29438	1.38843	0.344681	0.63084	1.58989	-0.15709	1.12335	-0.308699	-0.534768	-0.558383	-0.815472	0.518559	0.281446	-0.325078	-0.944169	0.377745	-0.16109	-1.23643	-1.77625	-1.82233
ENSG00000119138	KLF9	H292_C	1.36295	0.246584	1.92848	1.03109	0.68295	1.01948	-0.374411	0.176443	0.451578	0.0330211	-1.0738	-1.27742	-0.935463	0.681536	0.608172	-0.897059	0.363048	0.177859	-1.55544	-1.21248	-1.43713
ENSG00000119411	BSPRY	H292_C	-0.0831906	0.535861	-0.195246	1.22638	0.648015	0.287307	0.913314	0.412083	0.85299	-1.0133	-0.462931	-0.78659	-0.270528	0.0235217	0.843361	0.905099	1.09018	0.735637	-2.02104	-1.7124	-1.92853
ENSG00000119508	NR4A3	H292_C	1.30614	1.46556	1.51066	-0.159508	0.155116	1.56255	0.00556668	0.540207	-0.107721	-0.121347	0.337842	-0.19188	0.531931	0.192988	-0.321813	-0.883403	-0.353425	-0.122262	-1.65773	-1.79133	-1.89813
ENSG00000119718	EIF2B2	H292_C	0.475244	0.493743	0.438135	0.977635	1.08419	0.871793	0.335554	0.797254	0.521405	-0.663525	-0.424992	-0.553947	0.216243	-0.226672	0.260518	0.33514	0.463655	0.853415	-1.70419	-2.37394	-2.17666
ENSG00000119729	RHOQ	H292_C	0.974404	0.472037	1.05778	0.20693	1.11892	1.20292	-0.167077	1.10121	0.0694305	-1.10499	-0.803265	-0.532722	1.12742	-0.0132792	-0.345391	-0.0478143	0.59166	0.344514	-1.17023	-1.98068	-2.10177
ENSG00000119844	AFTPH	H292_C	0.868878	1.17526	1.09924	0.978348	1.29058	0.812972	-0.0326858	0.776627	0.196845	-0.412761	-0.910155	-0.793474	-0.125311	0.000166779	0.417639	-0.223481	0.305388	0.16014	-1.38198	-2.13426	-2.06799
ENSG00000119953	SMNDC1	H292_C	0.879758	0.925243	1.2206	0.693703	1.08072	1.11806	0.322586	0.949667	-0.0209041	-0.272687	-0.945895	-0.680338	-0.00534363	0.257885	0.0572213	-0.0484907	0.0988362	0.168309	-1.55892	-2.0387	-2.20131
ENSG00000120055	C10orf95	H292_C	1.18272	-0.452572	-0.79487	1.24424	0.331513	0.93248	1.00323	-0.797888	1.04705	-1.47724	0.497027	-0.477285	0.465966	-0.583174	0.0317003	1.48201	-0.671829	0.910138	-1.97374	-1.18061	-0.718857
ENSG00000120129	DUSP1	H292_C	0.679825	0.798942	0.671576	0.72374	0.690975	1.02607	0.580419	0.539128	0.44431	-0.873027	-0.654212	-0.996342	0.525068	0.304089	0.292205	0.183899	0.585203	0.536627	-1.87732	-2.04948	-2.1317
ENSG00000120306	CYSTM1	H292_C	-0.171384	0.107755	0.645721	0.755987	-0.0408561	0.497672	0.0233672	0.65124	0.549439	-0.702413	0.0110835	-0.344574	0.651206	0.718199	0.644191	0.897495	0.711459	0.837368	-2.48826	-1.93583	-2.01887
ENSG00000120438	TCP1	H292_C	0.659103	0.886292	0.871063	0.694852	0.636143	0.688272	0.702231	1.20145	0.684477	-0.473142	-0.733641	-0.56548	0.104	0.337468	0.213935	0.327309	0.0542452	-0.163145	-1.55942	-2.21259	-2.35343
ENSG00000120699	EXOSC8	H292_C	0.692117	0.235607	0.851075	0.925438	0.683516	0.117414	1.30256	1.20299	0.686035	-0.111251	-1.35647	-0.974474	-1.29907	0.588433	0.763249	0.106716	0.157338	0.375944	-1.64094	-1.52068	-1.78555
ENSG00000120705	ETF1	H292_C	0.594551	0.924739	1.06581	0.485228	0.926481	0.931405	0.410589	0.807523	0.340051	-0.747457	-0.936329	-0.815716	0.580212	0.293793	0.245099	0.250344	0.184564	0.40677	-1.71976	-2.02281	-2.20509
ENSG00000120709	FAM53C	H292_C	0.811274	1.25113	1.10968	0.837122	1.38401	1.09443	0.0829132	-0.0927047	-0.0909314	0.105882	-0.21744	-0.989356	-0.0910969	-0.329861	0.609267	0.0815767	0.2737	-0.0617312	-1.98844	-1.90457	-1.87485
ENSG00000120738	EGR1	H292_C	0.914443	1.34917	0.996884	0.930989	0.21049	1.14943	0.300909	0.488459	0.306176	-0.0570894	0.208269	-0.0433195	0.0875656	0.275535	-0.139314	-0.109883	-0.293288	-0.259555	-2.27145	-1.88162	-2.1628
ENSG00000120875	DUSP4	H292_C	0.359036	0.446573	0.451989	0.720477	0.419497	0.666165	0.617344	0.597462	0.569106	-0.298529	0.0538516	-0.164606	0.351715	0.326573	0.319692	0.401871	0.514489	0.581214	-2.25839	-2.23705	-2.43847
ENSG00000120889	TNFRSF10B	H292_C	0.864205	1.58031	0.70266	0.573194	0.445344	1.05223	0.55085	0.347831	0.0947819	0.282015	-0.310544	-0.520881	-0.0622149	0.557307	0.30113	-0.707174	0.290258	0.0739448	-1.6107	-2.17334	-2.33122
ENSG00000121068	TBX2	H292_C	0.488574	1.01229	0.350057	0.695978	1.02938	1.28451	0.465122	-0.157667	0.220438	0.00246644	0.0774017	-0.384233	0.323359	-0.168976	0.0561604	0.0790574	0.628987	0.513077	-2.19496	-2.26485	-2.05617
ENSG00000121297	TSHZ3	H292_C	0.00107716	0.808175	0.494847	0.478366	0.754903	1.33112	0.154179	1.22555	0.343301	-1.70142	-0.245914	-0.581613	1.3208	-0.379383	-0.698793	0.027443	1.02166	0.495332	-1.40416	-1.82338	-1.62209
ENSG00000121350	PYROXD1	H292_C	0.854257	0.895585	1.21945	0.104314	0.763714	1.24707	0.329406	1.17259	0.253817	-0.721286	-0.96442	-0.529697	0.777063	0.425261	-0.461557	-0.339933	0.379558	0.0680761	-1.37335	-2.03851	-2.06141
ENSG00000121931	LRIF1	H292_C	0.669234	1.68363	1.59171	0.5571	0.412204	0.953249	0.298971	1.27015	0.155563	-0.40324	-1.07141	-0.822472	0.00188509	0.632613	0.0881792	-0.496029	-0.657496	-0.0104258	-1.31234	-1.80839	-1.7327
ENSG00000122515	ZMIZ2	H292_C	0.881468	1.07749	0.403726	0.832477	0.789421	1.27145	0.773486	-0.346402	0.516285	-0.0639156	0.0752712	-0.170046	0.162277	-0.0137756	-0.180527	-0.00460048	0.0595864	0.266656	-2.6489	-1.75179	-1.92964
ENSG00000122641	INHBA	H292_C	0.246851	1.33317	0.46746	-0.163394	0.647703	0.977528	0.505902	1.10019	0.544902	0.194634	0.0756193	-0.0955896	0.410617	0.195621	-0.00347554	-0.152809	0.326541	-0.0507783	-2.02851	-2.2863	-2.24588
ENSG00000122861	PLAU	H292_C	1.14256	2.01831	1.11402	0.876801	0.28068	1.22534	0.0187717	0.60527	-0.0321231	0.335669	-0.0499066	-0.634834	-0.440795	0.2769	0.0879764	-1.07508	-0.107513	-0.700469	-1.82401	-1.45464	-1.66293
ENSG00000122958	VPS26A	H292_C	0.290806	0.663222	0.943111	0.654485	0.654798	0.375543	0.278716	1.42273	0.356999	-0.440093	-1.0114	-0.419994	0.134925	0.635465	0.406636	0.236746	0.760652	0.0551042	-1.29747	-2.2889	-2.41208
ENSG00000123091	RNF11	H292_C	0.640284	0.766056	1.05337	0.692372	1.0438	0.765673	-0.0999978	1.01055	-0.147068	-0.690509	-0.439807	-0.617495	0.635256	-0.0458891	0.488515	-0.152649	0.92653	0.152366	-1.66804	-2.14949	-2.16383
ENSG00000123143	PKN1	H292_C	-0.663989	0.519765	-0.478264	0.529621	0.633874	0.673981	0.936378	-0.165228	0.816414	-0.983814	0.30901	-0.104028	1.05378	-0.491875	0.0902783	1.05465	1.41591	0.465704	-2.09942	-1.69702	-1.81573
ENSG00000123329	ARHGAP9	H292_C	0.523185	0.948275	0.781841	-0.07713	1.263	1.61486	0.913635	0.263573	0.444836	-0.357818	-0.899719	-0.972553	0.310435	0.0731741	-0.469191	0.368311	0.148604	0.510314	-2.43069	-1.50506	-1.45188
ENSG00000123352	SPATS2	H292_C	0.933018	0.737681	1.04011	0.79258	0.334249	0.540979	0.100854	0.907208	0.374176	-0.230969	-0.560138	-0.411001	0.122801	0.775282	0.546488	0.0347878	0.265273	0.159355	-2.02064	-2.2415	-2.20059
ENSG00000123358	NR4A1	H292_C	0.92057	1.04317	0.897061	0.149897	0.574039	1.4472	0.470841	0.269812	0.361807	-0.781205	-0.0666474	-0.505663	0.994712	0.179151	-0.401047	-0.2035	0.220009	0.44021	-2.08231	-1.95044	-1.97767
ENSG00000123395	ATG101	H292_C	-0.420919	1.01345	0.15118	0.631737	1.53845	0.756399	0.38159	0.181943	0.535514	-0.575124	-0.190268	-0.543786	0.624934	-1.21669	0.476678	0.969456	0.811033	0.387919	-1.37265	-2.10896	-2.03189
ENSG00000123595	RAB9A	H292_C	0.989346	1.24777	1.37469	0.667946	0.894613	1.05937	0.00808055	0.64578	0.23399	-0.233059	-0.461271	-0.602795	0.201507	0.152007	0.204221	0.16799	-0.715706	0.0173085	-1.85119	-1.88205	-2.11854
ENSG00000123689	G0S2	H292_C	0.580378	1.41775	0.554489	0.71608	0.737417	0.849739	0.446899	0.461463	0.360627	0.133641	0.0815885	-0.556016	0.0920527	0.129066	0.418345	0.272276	-0.139242	0.0151408	-2.19152	-2.16674	-2.21343
ENSG00000124171	PARD6B	H292_C	1.06138	0.876397	1.04408	0.720868	0.704682	1.41154	-0.0698764	0.392041	-0.267523	-0.0931152	-0.428329	-0.805819	0.172105	0.479173	0.189983	-0.507843	0.668124	0.387565	-2.11792	-1.98904	-1.82847
ENSG00000124224	PPP4R1L	H292_C	0.770678	0.948937	0.485386	0.868101	1.22022	1.66081	-0.0962013	0.752636	-0.198075	-0.599082	-0.422745	-0.632825	0.380394	-0.247743	-0.515174	-0.418774	1.05528	0.397553	-1.63236	-1.89406	-1.88295
ENSG00000124226	RNF114	H292_C	1.35494	0.947177	1.32534	0.994898	1.19247	0.828327	0.516539	0.31302	0.24068	-0.219104	-0.914019	-1.0328	-0.44901	0.0851561	0.497279	-0.409526	-0.0420307	0.0825483	-1.76772	-1.74144	-1.80273
ENSG00000124243	BCAS4	H292_C	0.236774	1.2813	0.340409	-0.377391	1.02023	1.56718	0.416784	0.949954	0.473288	-1.66545	-0.133443	-0.366311	1.47014	-0.772499	-1.68169	-0.245039	0.81314	0.027986	-0.705525	-1.27818	-1.37166
ENSG00000124541	RRP36	H292_C	-0.758707	1.39238	0.293527	0.57123	0.179805	0.675418	1.08319	1.22196	1.17927	-0.724511	-0.330389	-0.332091	0.352122	0.267624	-0.132078	0.969687	-0.624819	0.197163	-1.47607	-1.96466	-2.04006
ENSG00000124571	XPO5	H292_C	0.688799	0.535801	0.71665	0.289448	0.716589	1.02219	0.446166	0.602308	0.686279	-0.780574	-0.738074	-0.233848	0.965394	0.447665	-0.359978	0.274403	0.333183	0.624055	-2.21012	-1.93222	-2.09412
ENSG00000124688	MAD2L1BP	H292_C	0.822151	0.787915	0.818675	0.885783	0.440684	0.91276	0.292546	0.49634	0.111474	-0.532757	-0.295747	-0.883533	0.340568	0.462357	0.633546	-0.00285701	0.574127	0.480745	-2.09819	-2.04037	-2.20622
ENSG00000124780	KCNK17	H292_C	0.189255	-0.0314533	0.626656	0.941704	0.891396	0.381162	1.46753	0.376102	1.38653	-0.975022	-0.431859	-0.100788	0.252017	-0.293236	-0.137296	0.959414	-0.582267	0.684753	-1.78557	-1.88296	-1.93607
ENSG00000124782	RREB1	H292_C	0.502268	0.864306	0.703078	0.862922	1.03958	1.22729	0.213773	0.54058	0.465802	-1.30856	-0.819328	-1.0202	0.666522	-0.07702	-0.00599641	0.2134	0.55042	0.769262	-2.08766	-1.64055	-1.65988
ENSG00000124789	NUP153	H292_C	1.18215	0.718018	1.36976	0.85524	0.48912	0.898539	0.377332	0.538496	0.258174	-0.265855	-0.705583	-0.796579	-0.0495782	0.643783	0.450383	-0.213182	0.191802	0.0630107	-1.95666	-1.9968	-2.05157
ENSG00000124813	RUNX2	H292_C	1.00588	1.34057	1.23522	0.761971	0.427097	1.34546	0.383903	1.05307	0.457665	-0.721205	0.0749104	-0.0372033	0.326074	-0.129982	-0.796801	-1.05956	-0.334645	-0.233661	-2.206	-1.42077	-1.47197
ENSG00000125347	IRF1	H292_C	1.30174	1.7498	1.21296	0.702284	0.550223	0.697204	0.0616909	0.146014	-0.0178323	1.23976	0.729207	0.052584	-0.807265	-0.203238	0.00532733	-0.82143	-0.942949	-1.12462	-1.64462	-1.44144	-1.4454
ENSG00000125484	GTF3C4	H292_C	0.841433	1.09755	1.35222	0.184779	0.862647	0.993469	0.561972	0.858975	0.521039	0.0311585	-0.88864	-0.177138	0.228748	0.410903	-0.254083	-0.193501	-0.127616	-0.359271	-1.72616	-2.09439	-2.1241
ENSG00000125520	SLC2A4RG	H292_C	0.685572	1.36773	0.144769	1.58519	0.765189	1.18046	0.724937	-0.57077	0.664522	-0.220053	0.508541	-0.899016	-0.741172	-0.603351	0.350918	0.10793	0.132773	-0.170683	-2.56993	-1.05838	-1.38519
ENSG00000125531	FNDC11	H292_C	-0.494082	0.952485	0.406454	1.34257	0.277079	1.13269	0.5021	0.907489	-0.0592015	-1.09229	-0.0881952	-0.798199	0.126968	0.137351	0.140323	-0.249787	1.56697	0.649428	-1.93252	-1.6933	-1.73434
ENSG00000125538	IL1B	H292_C	0.983554	0.827713	0.839418	0.643242	0.257211	0.885921	0.242761	0.546576	0.473784	-0.186547	-0.0717409	-0.131153	0.424653	0.535524	0.150312	-0.0179306	0.0972974	0.241501	-2.37145	-2.1308	-2.23985
ENSG00000125740	FOSB	H292_C	0.723035	1.59575	1.29268	-0.153252	0.430947	1.65982	-0.359029	0.0441523	-0.323756	-0.514895	0.0795031	-0.281757	1.07699	0.464533	-0.531063	-0.0880333	0.241839	0.091414	-1.74926	-1.65845	-2.04117
ENSG00000125753	VASP	H292_C	-0.1124	0.945405	0.106184	0.604247	0.71474	1.011	0.360576	0.553522	0.496884	-0.943198	-0.21349	-0.79282	0.873633	-0.0801132	0.284658	0.528182	1.14547	0.554473	-2.1459	-1.86515	-2.0259
ENSG00000125775	SDCBP2	H292_C	0.229792	0.442447	-0.116169	0.587748	0.819896	0.750344	0.35174	0.555869	0.128597	-0.776614	-0.530933	-0.35483	0.826039	0.227444	0.125187	0.46342	1.51885	0.796781	-1.383	-2.26758	-2.39504
ENSG00000125812	GZF1	H292_C	0.790226	1.69284	0.938559	0.908821	1.08922	1.41263	0.749708	0.561968	0.330777	-0.722144	-0.807433	-0.672061	-0.0135682	-0.183016	-0.543615	-0.907381	-0.621807	0.575828	-1.23961	-1.56113	-1.77881
ENSG00000125817	CENPB	H292_C	-0.327692	0.687459	0.30851	0.718667	0.684765	0.355002	0.88495	-0.381711	1.15167	-0.440472	0.161687	-0.24605	0.47741	-0.195057	0.673609	0.558866	1.09435	0.138956	-2.446	-1.93311	-1.92581
ENSG00000125826	RBCK1	H292_C	0.629503	0.77342	0.17378	0.71918	1.24231	1.09096	0.851299	-0.367301	0.3465	-0.819136	-0.761344	-0.897309	0.543404	-0.194286	0.239112	0.162751	0.85604	0.951966	-2.35959	-1.53814	-1.64312
ENSG00000125898	FAM110A	H292_C	0.517305	0.742225	0.167911	0.950981	1.19358	0.853239	0.641115	-0.542042	0.203132	-0.38336	-0.0933385	-0.863411	0.217388	-0.47187	0.776026	0.242336	0.738665	0.930613	-2.6748	-1.52666	-1.61904
ENSG00000125977	EIF2S2	H292_C	-0.565437	1.07518	0.0777132	0.352154	0.556638	0.402312	0.486549	1.0702	0.807571	-0.295335	-0.5687	-0.513435	0.385575	0.424103	0.592985	1.36148	-0.385054	0.683108	-1.55861	-2.24163	-2.14736
ENSG00000126003	PLAGL2	H292_C	1.00012	0.912947	1.17422	0.545236	0.650465	1.04848	0.223973	0.319701	0.183689	-0.0104325	-0.400231	-0.62292	0.241508	0.487818	0.382775	-0.304422	0.114427	0.408392	-2.30563	-2.01119	-2.03893
ENSG00000126353	CCR7	H292_C	1.06165	2.09749	1.63256	0.33954	0.758849	1.83161	-0.097251	0.621107	0.216083	-0.253332	-0.487227	-0.782071	-0.237579	-0.266775	-0.752054	-0.949051	-1.11194	-0.631253	-1.35128	-0.752006	-0.887057
ENSG00000126391	FRMD8	H292_C	0.317263	0.74062	0.0382974	0.843528	0.242788	0.99074	0.131972	-0.210153	0.18113	-0.702086	0.435458	-0.18862	0.882155	0.322815	0.276817	0.688067	0.930253	0.582311	-2.32745	-2.01128	-2.16463
ENSG00000126457	PRMT1	H292_C	0.17427	0.587913	0.435928	0.501139	0.882091	0.821037	0.65186	0.0170763	0.930288	-0.461052	-0.448894	-0.445498	0.598412	0.105163	0.266478	0.516809	0.732677	0.649113	-2.25912	-2.08955	-2.16614
ENSG00000126458	RRAS	H292_C	0.281184	0.979836	0.310216	1.16323	0.525239	1.26669	0.230555	-0.00814114	0.350319	-1.77463	-0.202926	-0.576782	0.939152	0.0814718	-0.289972	0.14601	1.21917	0.577697	-1.89054	-1.60617	-1.72161
ENSG00000126524	SBDS	H292_C	-0.531359	0.723605	0.392534	0.309365	0.650814	0.680449	0.112417	1.54386	0.348322	-0.742166	-0.576728	-0.578257	0.820033	0.211021	0.280986	0.899034	0.765888	0.539005	-1.41956	-2.12294	-2.30632
ENSG00000126603	GLIS2	H292_C	-0.283184	1.90484	0.274396	0.267234	0.591063	1.35182	0.481641	0.149601	0.340561	0.0434446	0.701774	-0.107169	0.70754	-0.313229	-0.212006	-0.255673	0.454173	-0.154486	-2.47094	-1.6315	-1.8399
ENSG00000126767	ELK1	H292_C	0.378057	0.320855	0.274833	1.02957	0.783652	0.500988	0.235533	0.357801	0.501882	-0.396328	0.313008	-0.417202	0.230363	-0.298736	0.825587	0.373013	0.935325	0.625836	-2.5954	-1.92394	-2.0547
ENSG00000126822	PLEKHG3	H292_C	0.716937	1.53217	0.492674	1.33602	1.00186	1.35414	0.194354	-0.0327891	0.388574	0.426581	0.448886	-0.167218	-0.787188	-0.488655	-0.16715	-0.454235	0.0953589	-0.346977	-2.19622	-1.56216	-1.78497
ENSG00000127080	IPPK	H292_C	0.979963	1.39361	1.29625	0.574441	1.33203	1.48578	0.286069	0.300522	0.460559	-0.612126	-0.904714	-0.926895	0.256725	-0.19576	-0.243814	-0.156486	-0.280634	-0.0369234	-1.55405	-1.63126	-1.8233
ENSG00000127191	TRAF2	H292_C	0.253943	0.93489	0.443554	0.0499839	0.88061	0.790248	0.846012	-0.375071	0.801081	0.533539	0.40086	0.247615	0.53295	-0.219485	0.13518	0.074969	0.0106656	0.350398	-2.40978	-2.1024	-2.17976
ENSG00000127418	FGFRL1	H292_C	0.379116	0.639568	0.572083	0.679502	0.897295	1.25142	0.13028	0.275009	0.560593	-0.608609	-0.277187	-0.439995	0.670471	0.0283153	-0.126729	-0.00573241	1.1284	0.531868	-2.05461	-1.96665	-2.26442
ENSG00000127528	KLF2	H292_C	0.444759	0.977048	0.448757	1.39331	1.12641	0.938792	1.21686	-0.378016	0.0844004	-0.396218	-0.00162533	-0.531263	-0.329801	-0.449311	0.358672	0.51895	0.469143	-0.0137296	-2.12311	-1.90805	-1.84598
ENSG00000127561	SYNGR3	H292_C	0.528549	1.18534	0.743766	0.879059	0.852784	1.39005	0.559605	0.585766	0.60251	-1.91874	-0.687342	-0.893072	0.829765	-0.234629	-0.681457	-0.435879	0.892332	0.0750332	-1.58052	-1.21323	-1.4797
ENSG00000127666	TICAM1	H292_C	0.247958	0.957225	0.220775	0.578146	0.47845	0.854629	0.315216	0.135468	0.315414	-0.173211	0.207336	-0.435018	0.60665	0.257585	0.540204	0.388721	0.606216	0.64577	-2.73839	-1.96405	-2.04511
ENSG00000127774	EMC6	H292_C	-0.313501	0.883025	-0.0253052	0.785621	-0.184338	0.256848	1.22831	-0.42975	0.974157	-0.106775	0.468201	-0.238067	0.0740054	0.483659	0.809791	1.34101	-0.791042	0.670063	-2.285	-1.77071	-1.8302
ENSG00000127824	TUBA4A	H292_C	0.516653	1.27305	1.02894	1.14686	0.608063	1.50036	0.0291278	0.566272	-0.0690405	-0.889605	-0.399793	-1.37545	0.184769	0.121072	0.263202	-0.491545	0.879614	0.221933	-1.59681	-1.63906	-1.87862
ENSG00000127947	PTPN12	H292_C	0.332377	0.633318	0.75173	0.502171	0.829556	0.760304	-0.0597979	1.1818	0.185221	-0.486014	-0.582881	-0.405043	0.608747	0.306256	0.279914	0.31944	0.736113	0.456719	-1.60397	-2.35864	-2.38731
ENSG00000128016	ZFP36	H292_C	0.579823	1.60144	0.840757	0.764401	0.907131	1.23416	0.336064	0.333745	0.215139	-0.177608	-0.22609	-0.683294	0.153445	0.056485	0.149946	-0.0186543	-0.158386	0.197099	-2.29503	-1.92704	-1.88353
ENSG00000128165	ADM2	H292_C	0.0341988	0.827275	0.27583	0.577678	0.734508	0.926377	0.641614	0.436568	0.535116	-0.715884	-0.575909	-0.887779	0.619655	0.193448	0.36624	0.276012	1.02869	0.83774	-2.24405	-1.90534	-1.98198
ENSG00000128203	ASPHD2	H292_C	-0.108838	0.310505	0.23633	0.495408	0.334548	0.602236	0.268529	1.07887	1.16752	-0.494888	-0.0269803	-0.00101104	0.628963	0.272898	-0.0253515	0.922583	0.490365	0.406631	-1.8156	-2.38206	-2.36067
ENSG00000128283	CDC42EP1	H292_C	-0.0810787	0.893081	0.1831	0.331314	0.637335	0.89818	0.358936	0.0737884	0.384736	-0.320561	0.287756	-0.233539	0.975437	-0.0136847	0.301773	0.490882	0.821278	0.691074	-2.28353	-2.15754	-2.23874
ENSG00000128342	LIF	H292_C	0.716722	1.01545	0.670605	0.827544	0.494759	0.818363	0.714994	0.482171	0.487288	0.0296772	0.0847398	-0.349467	-0.00459392	0.222826	0.313008	-0.213364	0.244902	0.156158	-2.211	-2.2408	-2.25999
ENSG00000128692	EIF2S2P4	H292_C	-1.20762	1.57321	-0.484229	0.235387	0.588322	0.27001	1.06209	1.23927	1.00708	-0.528934	-0.672197	-0.517448	0.314682	0.0414661	0.261961	1.74177	-1.59487	0.21807	-0.597118	-1.17914	-1.77176
ENSG00000128881	TTBK2	H292_C	1.22873	0.956563	1.11665	0.413156	1.14427	0.680698	-0.151354	0.597821	-0.292011	0.6545	-0.801139	-0.977441	-0.54639	0.450001	0.927972	-0.282812	0.0743076	0.367288	-1.81163	-1.85157	-1.8976
ENSG00000129245	FXR2	H292_C	0.735017	0.981927	0.622529	0.831776	1.26027	0.873954	0.298341	0.430551	0.457636	-0.352658	-0.447246	-0.824043	0.143271	-0.286921	0.544916	0.304101	0.253818	0.379895	-1.99684	-1.99285	-2.21744
ENSG00000129315	CCNT1	H292_C	1.46586	1.08117	1.49123	0.632303	1.39827	1.37315	0.359284	0.640329	0.0232001	-0.431369	-1.24086	-0.775642	-0.117666	-0.0733959	-0.389761	-0.979969	-0.150914	-0.0215241	-1.20963	-1.60088	-1.47317
ENSG00000129514	FOXA1	H292_C	0.965487	1.45362	1.45507	0.605621	0.451181	1.36547	0.363972	0.713841	0.175437	-0.193864	-0.0834629	-0.361594	0.202674	0.154495	-0.290337	-0.68321	-0.0979738	-0.556449	-1.93353	-1.776	-1.93046
ENSG00000129657	SEC14L1	H292_C	-0.00708262	0.208656	0.158755	0.555616	0.614906	0.69058	-0.139331	-0.0628769	-0.251068	-0.225436	-0.00777237	-0.245959	0.767447	0.396148	0.682643	0.63672	1.47149	1.05612	-1.55757	-2.33582	-2.40617
ENSG00000129667	RHBDF2	H292_C	0.302324	0.415533	-0.217519	-0.252012	0.107355	0.833021	0.912293	-0.676029	0.705637	-0.109544	0.787616	0.584691	1.41512	0.209585	-0.311408	0.0590992	0.778667	0.610551	-2.56836	-1.74994	-1.83668
ENSG00000129911	KLF16	H292_C	0.0632464	0.781808	0.253553	0.343551	0.854768	0.863043	0.724824	0.0322322	0.82333	-0.82697	-0.0998752	-0.36174	1.05028	-0.269525	0.126259	0.610915	0.688888	0.610273	-2.43209	-1.84549	-1.99128
ENSG00000129925	TMEM8A	H292_C	0.330547	0.516162	-0.0691614	0.594557	0.112325	0.770148	0.321947	-0.178847	0.33086	-0.421898	0.410844	-0.060574	0.884393	0.493683	0.371593	0.106395	1.29462	0.751384	-2.62114	-1.85667	-2.08116
ENSG00000129932	DOHH	H292_C	-0.548491	1.51907	-0.68329	0.439197	0.713403	0.702616	0.922792	-0.545832	0.699068	0.344832	0.651546	-0.31911	0.298619	-0.426761	0.623406	0.591931	0.292236	0.6645	-2.28045	-1.74943	-1.90986
ENSG00000130202	NECTIN2	H292_C	0.28946	0.712272	-0.00245337	0.77226	0.559645	0.806941	0.0985927	-0.0329392	0.403619	-1.08625	-0.165208	-0.67164	0.965958	0.177351	0.571307	0.467436	1.22813	0.850252	-2.54247	-1.59252	-1.80974
ENSG00000130204	TOMM40	H292_C	-0.599291	0.430437	-0.366287	0.579059	0.62822	0.0888217	1.24687	0.283823	1.37874	-0.253145	0.129686	-0.314058	0.154942	-0.384631	0.773258	0.570122	1.01151	0.666615	-2.37217	-1.76412	-1.8884
ENSG00000130449	ZSWIM6	H292_C	1.69658	1.42214	1.82045	0.865909	0.45255	1.57489	-0.12702	0.451253	-0.432965	-0.611253	-0.993768	-1.08019	-0.130766	0.406348	-0.295877	-1.30875	-0.478056	-0.185196	-0.797208	-1.07527	-1.1738
ENSG00000130477	UNC13A	H292_C	0.226294	1.06672	0.537515	0.169587	0.652831	0.830719	0.361176	0.807954	0.409086	0.260089	0.359087	0.0405207	0.506525	0.0287021	0.173195	-0.160492	0.47291	0.113823	-2.25733	-2.23694	-2.36198
ENSG00000130479	MAP1S	H292_C	-0.439155	0.796976	-0.0008798	0.697368	0.340719	0.645874	0.566772	-0.0880451	0.65196	-0.48831	0.0212453	-0.53958	0.511772	0.357459	0.666152	0.673036	0.965164	0.987636	-2.58087	-1.85794	-1.88735
ENSG00000130513	GDF15	H292_C	0.985045	0.982275	0.93539	1.024	0.732739	0.796146	0.624751	0.0474514	0.479286	-0.52679	-0.725421	-1.2342	-0.245909	0.454533	0.650923	0.140838	0.0320093	0.576196	-2.06351	-1.81418	-1.85156
ENSG00000130522	JUND	H292_C	0.333456	1.15839	0.737317	0.86	0.766835	0.765006	0.367892	-0.0928527	0.159036	0.132189	0.224753	-0.857875	0.0359986	0.0118194	0.868505	0.68499	-0.0322289	0.242531	-2.58083	-1.8259	-1.95903
ENSG00000130545	CRB3	H292_C	-0.16207	1.09654	-0.367263	0.661708	0.17891	0.411152	0.630849	-0.348332	0.604643	-0.152203	0.454807	-0.550966	0.445233	0.266692	1.04071	0.554944	1.14265	0.341386	-2.64759	-1.78984	-1.81196
ENSG00000130584	ZBTB46	H292_C	0.758071	1.11663	0.477751	0.652671	1.01391	1.19029	0.188211	0.138843	0.384664	-0.396753	-0.0303404	-0.298904	0.59089	-0.155085	-0.0238704	0.100099	0.584193	0.152675	-2.00499	-2.15402	-2.28494
ENSG00000130766	SESN2	H292_C	0.174592	0.978271	0.298746	0.557083	0.728652	1.06754	0.60765	0.372628	0.412218	-0.234103	-0.147384	-0.648562	0.451045	0.133779	0.261415	0.17441	0.7917	0.600612	-2.28451	-2.06511	-2.23067
ENSG00000130803	ZNF317	H292_C	0.882406	1.33493	1.32328	0.722037	0.551326	1.40087	0.313758	0.273265	0.116001	-0.406691	-0.705963	-0.563539	0.277233	0.598202	-0.218587	-0.288425	-0.273984	0.380865	-1.80812	-1.81686	-2.09201
ENSG00000130821	SLC6A8	H292_C	-0.138173	-0.112551	-0.567038	-0.515068	0.193422	0.286151	-0.240932	-1.07549	-0.451432	0.494678	0.766763	0.586039	1.53882	0.49249	0.65496	1.13653	1.24098	1.08007	-1.69171	-1.8061	-1.87241
ENSG00000130827	PLXNA3	H292_C	0.109938	-0.282904	-0.84828	-0.237815	0.0166512	0.648775	0.256408	-1.33315	-0.288382	-0.277674	0.646016	0.563174	1.74756	0.574493	-0.224721	0.850695	1.5223	1.32048	-1.926	-1.32349	-1.51407
ENSG00000130844	ZNF331	H292_C	1.42017	1.53854	1.90423	-0.252833	0.333188	1.863	0.145635	0.753814	0.107647	-0.740383	-1.28899	-1.21825	0.0784928	0.280638	-0.950178	-0.935002	-1.1209	-0.429885	-0.427686	-0.538138	-0.523107
ENSG00000130881	LRP3	H292_C	0.493782	0.827166	0.13385	0.866207	0.68465	0.830236	1.33259	-0.528809	1.44075	-1.14251	-0.0865576	-0.256367	0.577713	-0.315074	-0.188125	-0.0330344	0.666698	0.132557	-2.5617	-1.35919	-1.51483
ENSG00000130940	CASZ1	H292_C	0.472484	1.30647	0.362573	0.107434	0.875636	1.74335	0.293038	0.105371	-0.0508719	-0.540316	0.0329284	-0.414223	1.16946	-0.123622	-0.654254	-0.147566	0.78469	0.388305	-2.12522	-1.71417	-1.8715
ENSG00000131148	EMC8	H292_C	0.934863	0.842116	0.818522	0.977564	0.575564	0.995584	0.548384	0.322995	0.58672	-0.439799	-0.0700862	-0.457052	0.199609	0.133656	0.208565	-0.283721	0.424503	0.116926	-2.4253	-1.91508	-2.09454
ENSG00000131149	GSE1	H292_C	0.305778	0.914285	0.38177	0.611203	1.26598	1.24455	0.160979	-0.195993	0.0707096	-0.452065	-0.906442	-1.14414	0.380074	0.100083	0.464415	0.559709	0.826723	1.02779	-2.05949	-1.71383	-1.84209
ENSG00000131187	F12	H292_C	-0.545641	-0.107713	1.3361	0.965498	0.32624	0.353454	1.72418	-0.548452	0.159167	-0.306382	0.552435	-0.617725	-0.00465235	-0.278852	0.854354	1.8379	-0.32552	-0.862999	-2.21889	-1.33968	-0.952822
ENSG00000131236	CAP1	H292_C	-0.634005	-0.257358	-0.287334	0.157691	0.482043	0.266225	-0.0486108	1.00373	0.169247	-0.922799	0.143503	0.0765645	1.40468	-0.135523	0.342089	0.956672	1.64863	1.0486	-1.18196	-2.04149	-2.19059
ENSG00000131263	RLIM	H292_C	1.30712	1.01289	1.5554	0.654935	1.49573	1.23267	0.0528684	0.727915	0.038001	-0.302267	-1.15504	-1.00298	-0.18984	-0.136122	0.0469248	-0.435244	-0.0490745	-0.211655	-1.177	-1.81125	-1.65398
ENSG00000131508	UBE2D2	H292_C	0.663996	0.290521	0.839826	0.787059	0.865281	0.730383	0.226797	0.696307	0.148799	-0.658274	-0.264542	-0.523752	0.580638	0.0121305	0.514073	-0.139959	1.26578	0.257636	-2.25745	-1.97117	-2.06408
ENSG00000131711	MAP1B	H292_C	-0.242417	0.57915	0.10321	0.728758	0.708328	0.82242	0.309568	0.949254	0.421942	-1.14772	-0.350364	-0.459915	0.806638	-0.0268718	-0.0827131	0.878037	1.03826	0.767429	-1.23269	-2.28806	-2.28224
ENSG00000131797	CLUHP3	H292_C	1.05383	1.16546	0.979564	0.342884	0.352106	1.05386	0.658017	-0.0472252	0.143536	0.730145	0.186279	0.0933871	0.0135794	0.458743	0.0304996	-0.498579	-0.224492	-0.10301	-2.31717	-1.97038	-2.10102
ENSG00000131873	CHSY1	H292_C	0.0454167	0.159582	0.371064	0.0314409	0.535148	0.41073	0.489607	0.943577	0.480908	-0.808257	-0.320668	-0.0392936	1.32227	0.28801	0.203395	0.178862	0.930507	1.0457	-1.64339	-2.3393	-2.2853
ENSG00000132170	PPARG	H292_C	0.484455	0.352941	0.652717	0.603201	0.670994	0.558883	0.586469	0.433335	0.514383	-0.485542	-0.382155	-0.132989	0.614428	0.39999	0.281011	0.468022	0.400525	0.74765	-2.04642	-2.38876	-2.33313
ENSG00000132254	ARFIP2	H292_C	1.00865	0.974197	0.670696	0.919276	1.17432	1.24422	0.72493	0.0901778	0.504034	-0.744281	-0.968023	-0.958001	0.116888	0.0081584	0.0328344	0.223089	-0.141004	0.626293	-1.69364	-1.8826	-1.93022
ENSG00000132388	UBE2G1	H292_C	0.758088	0.277452	1.14881	0.785225	1.80145	0.916584	-0.346414	0.674708	-0.305947	-0.566774	-0.88912	-0.952306	0.292531	-0.6254	0.557522	0.189056	1.12887	0.188223	-1.47558	-1.81512	-1.74187
ENSG00000132467	UTP3	H292_C	-0.200164	1.94245	0.658324	0.661183	0.896594	0.955823	0.862325	1.07161	1.1508	-0.793075	-1.09664	-1.00118	-0.175867	-0.133395	-0.223691	0.733704	-1.75935	-0.25716	-0.79583	-1.23263	-1.26384
ENSG00000132471	WBP2	H292_C	0.436342	1.27565	0.500639	1.22976	1.08785	1.07493	0.405915	-0.258169	0.333496	-0.393132	-0.303926	-0.846047	-0.163993	-0.148248	0.491348	0.407009	0.649028	0.109658	-2.42484	-1.66483	-1.79844
ENSG00000132481	TRIM47	H292_C	-0.113239	0.995164	0.190311	0.537257	0.747205	0.95918	0.692631	0.301812	0.745368	-0.360711	0.381059	0.0475765	0.692246	-0.323406	-0.140882	0.405869	0.828484	-0.0284018	-2.17259	-2.18547	-2.19947
ENSG00000132510	KDM6B	H292_C	0.566206	1.66512	0.779972	0.228727	0.899479	1.40259	0.382257	0.268356	0.332901	-0.0164145	-0.154801	-0.670401	0.411558	0.0530135	-0.00358006	-0.155713	-0.0560734	0.164476	-2.20387	-1.91026	-1.98353
ENSG00000132603	NIP7	H292_C	0.216089	0.754195	0.700061	0.16894	1.07269	0.857685	0.810139	0.955245	0.926949	-1.02282	-0.797859	-0.571663	0.933228	-0.222316	-0.144705	0.56175	0.343941	0.156572	-1.44675	-2.20367	-2.0477
ENSG00000132661	NXT1	H292_C	0.142082	0.282453	0.964962	0.621465	0.109357	0.190447	1.24903	0.0234191	1.26873	-0.0125946	0.272058	-0.12558	0.152677	0.316781	0.643783	0.133062	0.35288	0.0123293	-2.20982	-1.98732	-2.40019
ENSG00000132768	DPH2	H292_C	-0.183415	-0.316145	0.110264	0.0342175	0.62434	0.359241	1.69826	-0.0520098	1.09902	-0.499293	0.189884	0.878193	1.09006	-0.259152	-0.71572	0.129228	0.800539	0.734741	-2.3569	-1.6734	-1.69196
ENSG00000133275	CSNK1G2	H292_C	0.232603	0.705044	-0.173969	0.507566	0.711961	0.939345	1.1073	-0.370836	0.72703	-0.402135	-0.0473674	-0.269076	0.661371	-0.00318979	0.0688891	0.862276	0.363882	0.718692	-2.61644	-1.7339	-1.98905
ENSG00000133316	WDR74	H292_C	-0.115287	0.501799	0.376527	0.302891	0.822522	0.86403	1.56327	0.255327	1.73403	-0.550877	-0.518971	-0.0294226	0.470024	-0.199918	-0.681607	0.771663	-0.34356	0.351919	-2.02236	-1.6584	-1.8936
ENSG00000133398	MED10	H292_C	-0.252862	0.97903	0.584448	0.349112	1.24451	0.733227	0.613104	1.05836	0.497529	-0.722478	-0.645774	-0.451339	0.730545	-0.399851	0.0973889	0.491901	0.339226	0.584374	-1.2095	-2.29784	-2.32311
ENSG00000133619	KRBA1	H292_C	0.874779	1.19047	0.539467	0.866954	0.838936	1.49152	0.959135	-0.232826	0.360189	-1.06432	0.057458	-0.264276	0.705917	-0.389446	-0.664629	-0.603439	0.680181	-0.07342	-2.21456	-1.40151	-1.65658
ENSG00000133641	C12orf29	H292_C	0.624346	1.1437	1.21961	0.2142	0.720302	0.865978	0.185199	1.48476	0.472311	0.134034	-0.352766	0.0364559	0.200892	0.150562	-0.254584	0.287673	-0.8677	-0.491347	-1.31853	-2.34395	-2.11114
ENSG00000133703	KRAS	H292_C	0.691477	0.4409	0.933629	0.534316	0.865559	0.665933	0.0881347	1.20772	0.116278	-0.311571	-0.615154	-0.499309	0.386171	0.308581	0.459912	0.0561283	0.807609	0.210087	-1.75784	-2.28574	-2.30282
ENSG00000133808		H292_C	-0.243419	0.163326	-0.196576	0.292643	0.362639	0.572823	0.424211	0.766636	0.528785	-0.394022	0.334154	0.0544534	0.961551	0.0636424	0.0861994	0.742224	1.04353	1.00955	-2.09744	-2.18167	-2.29324
ENSG00000133816	MICAL2	H292_C	0.187518	0.635477	0.204423	0.546414	0.61851	0.884402	0.59285	0.751084	0.514568	-0.574605	0.101313	-0.127154	0.754071	-0.00861188	-0.141379	0.310738	0.824659	0.575774	-1.98762	-2.29693	-2.3655
ENSG00000133985	TTC9	H292_C	-0.230749	0.564418	0.140785	0.741441	0.568275	0.694736	0.168263	0.786499	0.541614	-1.01258	-0.208694	-0.51586	0.778809	0.0620567	0.379528	0.218228	1.88983	0.266803	-2.25658	-1.63988	-1.93694
ENSG00000134001	EIF2S1	H292_C	0.146917	0.365229	0.815478	0.573547	1.26496	0.572397	0.230493	1.42808	0.480206	-0.644625	-0.708862	-0.306646	0.485452	-0.309838	0.140829	0.536803	0.537642	0.356268	-1.31896	-2.28351	-2.36186
ENSG00000134070	IRAK2	H292_C	0.589248	0.830758	0.616541	0.491739	0.532639	0.678015	0.351392	0.499768	0.316978	0.300624	0.219548	-0.00348734	0.289228	0.326854	0.383592	-0.0880529	0.393085	0.279879	-2.20658	-2.33277	-2.469
ENSG00000134086	VHL	H292_C	0.709526	1.33294	0.905092	0.693923	1.36583	1.11658	0.0899695	0.542958	0.45883	-0.195022	-0.520633	-0.364187	0.157579	-0.261959	-0.0580234	-0.361936	0.313831	0.0614843	-1.78014	-2.05452	-2.15214
ENSG00000134109	EDEM1	H292_C	0.990492	0.854336	0.923976	0.338983	0.722461	1.06212	0.35733	0.599162	0.0409744	-0.448805	-0.687505	-0.546919	0.684084	0.502271	0.125205	-0.32051	0.646416	0.294731	-1.59912	-2.22604	-2.31365
ENSG00000134317	GRHL1	H292_C	0.883799	0.879267	0.829112	0.786515	0.940955	1.19545	-0.0297726	0.295853	-0.209187	-0.16158	-0.88741	-1.12033	-0.111302	0.558628	0.563967	0.202307	0.656293	0.52729	-1.92418	-1.83969	-2.03597
ENSG00000134684	YARS	H292_C	0.25343	0.650701	0.536994	0.447621	0.378813	0.735999	0.326061	0.483137	0.469931	-0.197405	-0.672056	-0.510449	0.397875	0.895287	0.476919	0.458395	0.615152	0.843895	-2.0206	-2.19888	-2.37082
ENSG00000134686	PHC2	H292_C	0.508453	0.742294	0.442084	0.761344	0.469853	0.9534	0.289695	0.448709	0.336684	-0.433322	0.174409	-0.417115	0.565235	0.185308	0.353535	-0.0591411	0.809639	0.567331	-2.419	-2.0235	-2.25589
ENSG00000134697	GNL2	H292_C	-0.159861	1.0785	0.566976	0.153314	0.867038	0.926805	0.908234	1.01134	0.840202	-0.617109	-0.675278	-0.22293	0.740917	0.0294236	-0.44289	0.747724	-0.594123	0.561125	-1.30732	-2.21588	-2.1962
ENSG00000134717	BTF3L4	H292_C	1.07044	0.512345	1.05223	0.471953	1.08488	0.893397	0.548428	1.23646	0.27854	-0.879265	-1.41969	-0.671663	0.459894	0.320888	-0.164946	-0.0237131	0.400933	0.160862	-1.47828	-1.92194	-1.93174
ENSG00000134758	RNF138	H292_C	1.14029	0.941726	1.50588	0.575343	0.732852	1.1627	0.0983702	1.05424	0.298929	-0.592941	-0.513885	-0.491996	0.426829	0.169301	-0.165501	-0.636696	0.137567	-0.225822	-1.98838	-1.76077	-1.86804
ENSG00000134874	DZIP1	H292_C	1.66385	-0.29336	1.06637	1.41318	0.47517	-0.0565009	0.873263	1.23088	0.875664	-0.199513	-0.0325429	0.0201216	-0.852079	-0.106195	0.255977	-0.292784	-0.814772	-0.20455	-0.994148	-1.98626	-2.04177
ENSG00000135018	UBQLN1	H292_C	0.639277	0.596936	1.10577	0.65393	0.581571	0.704215	0.144367	1.00677	0.364059	-0.31742	-0.54577	-0.462449	0.313345	0.521237	0.420775	0.174691	0.440488	0.160843	-1.94382	-2.23534	-2.32348
ENSG00000135334	AKIRIN2	H292_C	0.666529	0.808567	1.01809	1.03096	1.05697	0.527584	0.190907	0.280286	0.0833036	-0.318505	-0.771482	-0.905384	-0.193203	0.317747	0.907695	0.140824	0.43651	0.732642	-2.00049	-1.90671	-2.10283
ENSG00000135365	PHF21A	H292_C	1.33236	1.69679	1.31787	1.01087	0.896942	0.844547	-0.371247	0.259782	-0.000133697	-0.291509	-1.45114	-1.32984	-0.675496	0.599088	0.575763	0.297972	-1.1708	-0.00751526	-1.46566	-0.961398	-1.10724
ENSG00000135540	NHSL1	H292_C	0.641891	1.08392	0.866358	1.15125	1.35851	0.966151	-0.00654525	0.298883	-0.0311087	-0.50097	-0.532861	-0.850633	-0.000194678	-0.247409	0.539142	0.211386	0.356174	0.539728	-1.99591	-1.85958	-1.98819
ENSG00000135631	RAB11FIP5	H292_C	0.3818	0.784705	0.602761	0.873147	0.907092	1.02919	0.164681	0.291726	0.322909	-0.830389	-0.0488625	-0.44731	0.711407	-0.184281	0.214241	0.136821	1.00191	0.409931	-2.21183	-1.98829	-2.12137
ENSG00000135763	URB2	H292_C	0.92048	0.141776	0.988933	-0.146085	0.176346	0.863968	0.886132	0.359589	0.877291	-0.754647	-0.287411	0.232067	1.30039	0.647034	-0.621677	-0.101739	0.129889	0.43426	-2.21271	-1.85266	-1.98122
ENSG00000135823	STX6	H292_C	1.06681	0.786285	1.02623	0.695916	1.76038	0.900171	0.160263	0.894385	0.202742	-0.180253	-0.6727	-0.609705	-0.0275456	-0.732749	0.206678	0.0842383	0.0803242	-0.155038	-1.29896	-2.11271	-2.07477
ENSG00000135913	USP37	H292_C	1.34001	0.83428	1.41645	0.679261	0.982199	0.675726	-0.289566	0.62097	-0.255171	0.521346	-1.08078	-0.659329	-0.675334	0.718118	0.685109	-0.239735	0.0682713	0.0382059	-1.59824	-1.89566	-1.88614
ENSG00000136010	ALDH1L2	H292_C	0.50778	0.409008	0.681417	0.414389	0.887121	0.945441	0.554273	0.697284	0.786901	-0.762643	-1.06334	-0.955973	0.509944	0.350079	0.169475	0.327291	0.66876	0.757995	-1.68249	-2.19282	-2.0099
ENSG00000136141	LRCH1	H292_C	0.917775	1.04196	1.04003	0.734933	1.05138	0.874808	0.201955	0.97058	-0.0279401	-0.265226	-0.337939	-0.451053	0.2462	-0.0647543	0.283982	0.0562943	-0.0475701	0.0250913	-1.94719	-2.0986	-2.20471
ENSG00000136167	LCP1	H292_C	-0.344501	0.0327958	-0.115612	-0.0966769	0.231374	0.506822	0.279653	1.02918	0.592315	-0.420752	0.26536	0.17882	1.28708	0.233697	-0.144439	0.59189	1.2045	0.931264	-1.58319	-2.23852	-2.42107
ENSG00000136244	IL6	H292_C	0.896115	0.684684	0.821425	0.166804	0.123681	0.608587	0.688274	0.473541	0.597862	0.120051	-0.0500521	-0.00291182	0.475491	0.609462	0.361265	0.0359403	-0.0546172	0.315129	-2.27771	-2.28905	-2.30397
ENSG00000136327	NKX2-8	H292_C	-0.196489	0.901057	-0.159468	0.388563	-0.0631552	0.774446	0.617974	-0.192881	0.387013	-0.529376	0.802844	0.372342	1.1151	0.383029	-0.100605	-0.055825	1.10276	0.706086	-2.70638	-1.7304	-1.81664
ENSG00000136367	ZFHX2	H292_C	0.406427	1.95957	0.751033	1.03345	0.864132	1.0042	0.249665	-0.0762045	0.300234	0.488172	0.417505	-0.506127	-0.515534	-0.31829	0.353381	-0.31082	-0.351885	-0.274556	-2.63717	-1.50036	-1.33682
ENSG00000136425	CIB2	H292_C	-0.543883	0.95129	0.34931	0.858052	0.279298	0.15221	-0.520046	0.522832	1.45088	-0.109242	0.131725	-0.363912	-0.0685013	0.311758	0.951974	0.455018	1.60187	-0.764819	-1.73495	-1.90231	-2.00855
ENSG00000136490	LIMD2	H292_C	0.665691	1.18173	0.197111	0.763511	0.680276	1.24386	0.787448	-0.0394821	0.592946	-0.618088	-0.11201	-0.385924	0.55852	0.0825047	-0.203346	0.275646	0.630827	-0.0281773	-2.28324	-1.94708	-2.04273
ENSG00000136527	TRA2B	H292_C	1.34224	0.643921	0.981012	0.547894	1.29723	1.32948	0.330095	0.595492	0.131094	-0.640011	-1.61415	-1.02864	0.155579	0.333749	-0.149466	-0.127408	0.297965	0.454623	-1.41251	-1.87175	-1.59645
ENSG00000136536	2025-03-07	H292_C	1.41731	0.727113	1.44559	0.536835	1.18702	1.37218	-0.196375	0.764385	-0.391489	-0.256848	-1.24318	-0.768042	0.0611782	0.383472	-0.128575	-0.63184	0.622025	-0.147575	-1.1315	-1.83753	-1.78415
ENSG00000136603	SKIL	H292_C	0.854924	1.44364	1.21424	-0.419923	0.780595	1.41885	0.103262	1.23286	-0.293905	-0.328254	-0.628818	-0.273714	0.717172	0.235839	-0.744176	-1.1984	0.437494	-0.296539	-0.31075	-1.94203	-2.00236
ENSG00000136715	SAP130	H292_C	0.842801	1.19301	1.35353	1.20216	0.0109384	0.79945	0.0543381	0.20287	0.306507	-0.150601	-0.182356	-0.498671	-0.221511	0.7762	0.522591	0.230829	-0.629205	0.160687	-2.36075	-1.7421	-1.87072
ENSG00000136875	PRPF4	H292_C	0.818107	0.955714	1.03291	1.49913	1.30179	0.540575	0.616198	0.512627	0.920464	-0.436438	-0.509119	-0.963063	-0.886969	-0.582299	0.55501	-0.233826	-0.0267697	-0.0163782	-1.51016	-1.9422	-1.6453
ENSG00000136938	ANP32B	H292_C	-0.60835	0.751986	0.234998	0.593346	0.857762	0.138151	0.702568	1.237	1.11366	-0.386729	-0.657638	-0.958947	-0.1293	-0.15164	0.935465	1.52818	-0.271211	0.433478	-1.73719	-1.6808	-1.94478
ENSG00000136950	ARPC5L	H292_C	0.169021	1.21764	0.384316	0.866696	1.08714	0.772565	0.916113	0.613576	0.842932	-0.439885	-0.664557	-0.983994	-0.18326	-0.213786	0.486742	0.919992	-0.262864	0.201179	-1.7161	-1.93452	-2.07894
ENSG00000137055	PLAA	H292_C	0.69508	0.918192	1.08928	0.856556	1.05962	0.971824	0.418657	1.18691	0.616602	-0.595163	-0.450084	-0.477829	0.146365	-0.29349	-0.0750224	0.253284	0.0310704	-0.499233	-1.70696	-2.03774	-2.10792
ENSG00000137094	DNAJB5	H292_C	0.168922	1.30242	-0.11219	1.04337	0.193478	1.70825	-0.16223	1.25006	0.398102	-0.992791	0.376069	-0.505172	0.489992	-0.104548	-0.889544	0.568442	0.893005	-0.616328	-1.47236	-2.01658	-1.52037
ENSG00000137166	FOXP4	H292_C	0.0523774	1.10684	0.221043	0.538191	0.724736	0.943759	0.42105	0.27807	0.695526	-0.383415	0.095777	-0.229998	0.687509	-0.0513114	0.129425	0.470162	0.39438	0.515713	-2.68405	-1.84965	-2.07613
ENSG00000137168	PPIL1	H292_C	-0.430862	0.895726	0.0861003	0.765974	0.0789956	-0.0595828	0.486787	1.85135	1.43997	-0.297896	-0.27132	-0.376095	-0.339948	0.322208	0.633879	-0.670799	0.691896	0.729353	-2.05958	-1.71833	-1.75783
ENSG00000137193	PIM1	H292_C	0.104709	1.66295	0.552815	1.1313	0.804374	1.36444	0.24833	0.849885	0.270865	-0.646027	-0.0806221	-0.458117	0.0958952	-0.195584	-0.334499	-0.806107	0.91049	-0.0435936	-1.4832	-1.92962	-2.01867
ENSG00000137261	KIAA0319	H292_C	1.10063	0.0661888	0.460017	1.37352	1.09561	0.130386	1.13718	0.279477	0.102159	-1.21854	-1.5124	-0.840047	-0.343874	0.357186	0.559628	0.331543	0.348474	1.12631	-0.96777	-1.48867	-2.09701
ENSG00000137331	IER3	H292_C	0.608927	0.935488	0.585189	0.902372	0.588833	0.625426	0.451671	0.531917	0.432445	-0.107178	-0.0676298	-0.488495	-0.0459253	0.308669	0.582771	0.161537	0.439266	0.292246	-2.074	-2.24918	-2.41435
ENSG00000137393	RNF144B	H292_C	0.837068	1.52432	1.12725	0.524974	1.08928	1.0512	0.19792	0.866793	0.140872	-0.207993	-0.534087	-0.592359	0.184918	-0.0079334	0.120735	-0.657719	0.206284	-0.107292	-1.76383	-1.99628	-2.00411
ENSG00000137409	MTCH1	H292_C	0.376848	0.886636	0.337259	1.05758	0.884702	0.916684	0.406654	0.0528949	0.352311	-0.491118	-0.202743	-1.02601	0.0737464	-0.08541	0.756678	0.175703	1.16195	0.423931	-1.6607	-2.10928	-2.28831
ENSG00000137449	CPEB2	H292_C	1.48208	0.892803	1.57136	0.256244	0.930961	1.25955	-0.587312	0.383721	-0.810718	0.945076	0.0808983	-0.112184	-0.113439	0.142408	0.081105	-1.07889	0.212247	-0.535858	-1.42567	-1.78285	-1.79154
ENSG00000137460	FHDC1	H292_C	0.636314	0.607267	0.708853	0.331159	0.717904	0.981815	0.671115	0.417275	0.49851	-0.123282	-0.0639806	-0.0566976	0.623584	0.160199	-0.0738443	0.130377	0.149919	0.476686	-2.59986	-2.12343	-2.06989
ENSG00000137692	DCUN1D5	H292_C	0.664771	0.423362	0.857946	0.886664	1.12708	0.544021	0.86312	0.887226	0.442653	-0.766816	-0.719577	-0.711172	0.205727	-0.18758	0.482067	0.662669	0.283977	0.0530497	-1.74107	-2.23175	-2.02637
ENSG00000137714	FDX1	H292_C	-0.00212632	0.83838	0.754387	0.378382	0.29939	0.623709	0.567565	1.4735	0.85068	-0.636972	-0.159809	-0.0717161	0.733406	0.264695	-0.044141	0.373184	0.0555364	0.0896087	-1.93015	-2.10159	-2.35592
ENSG00000137814	HAUS2	H292_C	0.683727	0.644009	1.26019	0.804592	0.72754	0.542425	0.362728	1.06756	0.169909	0.0205717	-0.389581	-0.628024	-0.193725	0.307138	0.661832	-0.125446	0.529548	-0.1303	-1.96732	-2.24018	-2.1072
ENSG00000137876	RSL24D1	H292_C	0.23302	0.0792228	0.576204	0.415527	1.00195	0.452664	0.13978	1.10035	0.03446	-1.01695	-0.97114	-0.914616	0.869939	0.08494	0.739204	0.596417	1.26641	0.720714	-1.14947	-2.0969	-2.16171
ENSG00000137947	GTF2B	H292_C	1.29786	0.795681	1.75544	1.17859	0.304459	0.772707	-0.123234	0.746497	0.0456079	-0.343945	-0.62908	-0.958231	-0.353209	0.619309	0.595556	-0.392197	-0.336661	0.0381903	-0.852278	-2.07408	-2.08698
ENSG00000138061	CYP1B1	H292_C	1.59433	1.18977	1.65818	0.697921	0.743967	1.405	-0.322077	0.213297	-0.678619	0.200114	-0.114605	-0.67102	-0.0316146	0.192451	0.144829	-0.427692	-0.402044	-0.413777	-2.11892	-1.35172	-1.50778
ENSG00000138166	DUSP5	H292_C	0.628893	0.696517	0.606039	0.659033	0.52329	0.876457	0.423745	0.416263	0.416914	-0.313405	-0.000290613	-0.269045	0.518912	0.317147	0.239161	0.169236	0.479716	0.466599	-2.36369	-2.22153	-2.26997
ENSG00000138593	SECISBP2L	H292_C	1.4533	1.07638	1.50852	0.654148	0.900812	1.1226	-0.294731	0.807572	-0.227169	-0.292918	-0.831271	-0.576229	0.179782	0.372865	0.0487985	-0.548499	-0.0225999	-0.173191	-1.04724	-2.09427	-2.01664
ENSG00000138623	SEMA7A	H292_C	0.569966	1.59978	0.589088	0.445015	0.449612	1.66481	0.803098	1.04255	0.476204	-1.25627	-0.176151	-0.758785	0.724674	-0.131167	-1.09933	-0.889186	0.552966	-0.170315	-1.41238	-1.44341	-1.58077
ENSG00000138675	FGF5	H292_C	-0.172645	0.202446	0.0588998	-0.767171	0.156321	0.352747	0.511494	1.0766	0.552106	-0.0336466	0.723479	0.671544	1.24164	0.254904	-0.386872	0.404443	0.897972	0.584411	-1.89576	-2.20587	-2.22704
ENSG00000138678	GPAT3	H292_C	-0.177054	-0.24067	0.373011	1.47144	0.26364	-0.314752	0.811142	0.384736	0.862677	-1.45174	-0.306186	-0.0986471	-0.180706	0.412776	0.732931	1.06984	0.902156	0.959737	-1.97557	-1.62021	-1.87855
ENSG00000139044	B4GALNT3	H292_C	0.901487	1.2534	0.456011	0.903574	1.58592	1.04049	1.23803	0.246526	1.20326	-0.683034	-1.07303	-0.716685	-0.350463	-0.731965	-0.42292	-0.0492433	-1.04297	0.368364	-1.17256	-1.57546	-1.37874
ENSG00000139112	GABARAPL1	H292_C	0.379786	1.78797	0.941386	-0.0662588	1.39715	1.15691	0.0122145	0.790879	-0.279661	-0.706092	-0.877377	-0.643998	0.959996	-0.207654	-0.0810232	0.0611763	0.21285	-0.106876	-0.546214	-2.05401	-2.13116
ENSG00000139154	AEBP2	H292_C	0.915467	1.25288	1.46246	0.699854	1.49294	1.35145	0.263244	0.945262	0.121045	-0.753518	-1.33184	-1.24862	-0.0516375	-0.298305	-0.130779	-0.0747964	-0.219516	-0.299241	-1.02701	-1.61531	-1.45402
ENSG00000139266	2025-03-09	H292_C	0.442931	0.814934	0.209248	1.14184	1.17423	1.07083	0.563174	0.0603735	0.227063	-1.17896	-0.515602	-0.947049	0.42366	-0.409006	0.319343	0.403287	1.06529	0.628191	-2.09245	-1.56316	-1.83816
ENSG00000139289	PHLDA1	H292_C	0.320779	0.598017	0.494909	0.636321	0.489156	0.608096	0.596778	0.633189	0.557462	0.0290838	0.141274	-0.162234	0.215648	0.257594	0.431507	0.334316	0.42798	0.402592	-2.44347	-2.30837	-2.26063
ENSG00000139370	SLC15A4	H292_C	0.697314	0.176681	0.0630075	0.22883	0.475047	1.17533	0.33055	-0.0253732	-0.371579	-1.28837	-0.187588	-0.272697	1.65625	0.368981	-0.408795	-0.1347	1.82441	0.794997	-1.45825	-1.74892	-1.89512
ENSG00000139496	NUP58	H292_C	1.21091	0.517195	1.16058	0.0327436	0.733116	1.14305	0.077723	0.57643	-0.155023	-0.540123	-0.715932	-0.503851	1.02855	0.564165	0.0363604	-0.589289	0.54384	0.671494	-1.93123	-1.92359	-1.9371
ENSG00000139505	MTMR6	H292_C	1.05265	0.488711	1.34838	0.612651	0.940438	0.766379	0.430895	1.0461	0.102423	-0.578149	-1.08232	-0.740078	0.258113	0.386486	0.289914	-0.329087	0.789029	-0.186251	-1.57149	-1.94423	-2.08057
ENSG00000139722	VPS37B	H292_C	0.292478	1.24118	0.529915	0.870124	0.510578	0.796931	0.309758	-0.137907	0.069456	-0.0431371	0.117237	-0.817211	0.169297	0.325129	0.910574	0.140388	0.661672	0.492787	-2.44036	-1.89404	-2.10485
ENSG00000139899	CBLN3	H292_C	1.20633	1.49316	1.22036	1.48147	1.63109	1.40819	0.162804	-0.0437273	-0.0411247	-0.635782	-0.445348	-1.03906	-0.603503	-1.03576	-0.168104	-1.16168	-0.0778544	-0.236657	-1.35631	-0.79925	-0.959264
ENSG00000139977	NAA30	H292_C	1.0388	0.747238	1.63172	0.715371	1.5918	0.787446	-0.335414	0.672445	-0.25874	0.117128	-0.603593	-0.32134	-0.0577935	-0.284253	0.300465	-0.527137	0.699609	-0.567191	-1.49236	-1.96822	-1.88598
ENSG00000139998	RAB15	H292_C	0.554761	0.765028	0.335907	1.27184	0.854261	1.05859	0.551643	0.550902	0.366598	-1.13964	-0.671193	-1.13969	0.0483031	0.0037011	0.367847	0.594791	0.766601	0.442774	-1.97827	-1.64432	-1.96044
ENSG00000140262	TCF12	H292_C	0.952901	0.779083	1.08847	0.602511	0.474456	0.906988	-0.344126	0.91907	0.000837845	-0.405335	-0.689157	-0.30365	0.529297	0.790815	0.141286	-0.465363	0.75527	0.290394	-1.59536	-2.05987	-2.36852
ENSG00000140297	GCNT3	H292_C	0.868203	0.191742	1.28423	0.760325	-0.0426683	0.805137	1.3873	1.27164	0.966611	-1.44044	-1.92994	-1.06342	-0.105691	0.918258	-0.619696	0.601763	-0.810702	-0.252926	-0.897873	-0.881871	-1.00999
ENSG00000140320	BAHD1	H292_C	0.701293	1.13903	0.679963	0.937486	1.20212	1.41325	0.563572	0.134179	0.260853	-1.10582	-0.55362	-0.920847	0.533925	-0.378354	-0.130145	-0.124548	0.670831	0.317614	-2.05861	-1.56852	-1.71364
ENSG00000140450	ARRDC4	H292_C	1.10993	1.16124	1.83591	1.15522	0.443309	1.91207	0.0661658	0.86175	0.104584	-0.000615766	-0.16048	-0.787282	-0.995995	-0.345408	-1.0241	-1.36333	-0.467585	-1.18684	-0.875289	-0.672594	-0.770673
ENSG00000140465	CYP1A1	H292_C	1.69891	1.19503	1.61347	0.977015	0.810977	1.39343	-0.14027	-0.503659	-0.549752	-0.268073	-0.388655	-0.591479	0.0859654	0.2531	0.0557022	-0.325942	-0.266681	-0.213736	-2.05027	-1.37562	-1.40945
ENSG00000140519	RHCG	H292_C	0.618412	1.39343	0.709459	-0.0962154	0.0364999	1.00441	0.371046	0.644329	0.41054	0.400023	0.23536	-0.072934	0.446898	0.547497	0.153123	-0.412814	-0.0242216	0.223173	-2.19601	-2.19601	-2.19601
ENSG00000140548	ZNF710	H292_C	0.356087	1.06416	0.634371	0.543475	0.963075	1.1773	0.388808	0.35816	0.520048	-0.754045	-0.179354	-0.339142	0.817079	-0.164186	-0.218908	0.161555	0.520332	0.409909	-2.44977	-1.88312	-1.92585
ENSG00000140577	CRTC3	H292_C	0.948844	0.725759	0.947916	0.382431	0.806814	1.23528	0.461438	0.418402	0.398045	-1.04574	-0.407827	-0.333082	1.09968	0.077716	-0.376657	-0.230147	0.160305	0.623943	-2.08917	-1.834	-1.96994
ENSG00000140931	CMTM3	H292_C	-0.310896	0.521924	0.410239	0.596305	0.670044	1.02048	0.384263	0.833806	0.186221	-1.20696	0.0445765	-0.488551	1.1228	-0.302482	-0.02876	0.343983	1.44757	0.542011	-1.87691	-1.86632	-2.04334
ENSG00000140961	OSGIN1	H292_C	0.79882	0.882476	0.804305	0.929422	0.626133	0.607343	0.931043	0.365206	0.614787	-0.876305	-0.838424	-0.910591	0.19461	0.437929	0.522421	0.287241	0.130039	0.449118	-2.0456	-1.93114	-1.97883
ENSG00000141026	MED9	H292_C	1.06957	1.03932	0.950025	0.546402	1.24935	1.37005	0.795117	0.418267	0.525267	-0.675897	-0.823377	-0.945026	0.306565	-0.238088	-0.182491	-0.430771	0.169027	0.215593	-1.86154	-1.73889	-1.75847
ENSG00000141034	GID4	H292_C	0.734653	0.515822	1.18296	0.653994	1.29621	0.719082	0.769881	0.502428	0.133294	-0.706187	-0.790138	-0.478296	0.545903	-0.119556	0.252384	0.410956	0.326307	0.120823	-1.98136	-2.0072	-2.08197
ENSG00000141101	NOB1	H292_C	0.324439	0.913872	0.981163	1.00975	0.547286	0.891631	0.584542	0.700026	0.813002	-1.30836	-0.372834	-0.578922	0.577077	0.068747	0.0419686	0.312367	0.118031	0.257179	-2.37185	-1.70787	-1.80124
ENSG00000141198	TOM1L1	H292_C	0.239161	0.254437	0.481632	0.329451	0.897228	0.795893	0.20887	0.710038	0.36162	-0.941689	-0.822007	-0.525356	1.05956	0.267792	0.134459	0.414636	1.19953	0.899214	-1.75246	-2.17168	-2.04033
ENSG00000141428	C18orf21	H292_C	0.78285	0.285222	1.57412	0.973943	-0.784916	0.418156	0.251765	1.33615	0.689897	-0.0221523	-0.36295	-0.0392145	-0.380717	1.21613	0.243822	0.12966	-0.391583	-0.274618	-1.81217	-2.10337	-1.73002
ENSG00000141446	ESCO1	H292_C	1.20388	0.779375	1.64458	0.512004	0.743681	1.10594	-0.162342	1.19193	0.0148384	-0.315711	-1.09829	-0.258031	0.243353	0.64694	-0.362121	-0.133955	-0.195272	-0.21741	-1.46412	-1.92813	-1.95114
ENSG00000141522	ARHGDIA	H292_C	-0.879518	0.552157	-0.541428	0.481564	0.613742	0.424295	0.496896	-0.118036	0.781509	-0.482934	0.467585	-0.168995	0.838249	-0.475283	0.651677	0.735501	1.38507	1.07007	-2.28332	-1.67536	-1.87344
ENSG00000141568	FOXK2	H292_C	0.73014	0.602691	0.603094	0.824306	0.641079	0.975321	0.398057	0.0218246	0.401674	-0.721454	-0.208691	-0.466693	0.665808	0.247897	0.283802	0.117286	0.868801	0.466475	-2.45907	-1.93221	-2.06014
ENSG00000141582	CBX4	H292_C	-0.0351918	0.698556	0.292959	0.494248	1.02823	1.10849	0.671429	0.13472	0.534469	-0.717245	-0.0427488	-0.642807	0.886592	-0.538096	0.162299	0.452671	0.963013	0.669688	-2.19642	-1.9365	-1.98835
ENSG00000141622	RNF165	H292_C	0.534952	0.0531285	0.340796	0.184401	1.33415	1.37855	0.919134	0.279135	0.623756	-1.2034	-0.582459	-0.723033	1.18173	-0.778617	-0.598133	0.457043	0.294538	1.21077	-1.90068	-1.44576	-1.56001
ENSG00000141854	MISP3	H292_C	0.946515	0.327973	0.302166	1.40412	0.784146	0.733437	0.942907	0.64075	0.873293	-1.09938	-0.937399	-1.45139	-0.72142	-0.156252	0.503414	1.79511	-0.974836	-0.457586	-1.63382	-0.999075	-0.822667
ENSG00000141867	BRD4	H292_C	-0.330074	1.01094	-0.0598492	0.364875	0.324866	0.735406	0.0452758	0.120954	0.287906	0.458032	0.656766	-0.0196842	0.501363	0.264386	0.57228	0.865618	0.254831	0.682742	-2.68252	-1.99612	-2.058
ENSG00000142186	SCYL1	H292_C	0.0710763	0.925674	0.244955	0.671681	0.334062	0.781786	0.559447	-0.105559	0.519421	-0.17975	0.0442088	-0.370146	0.434687	0.489625	0.52955	0.579834	0.627285	0.590068	-2.56781	-1.98587	-2.19423
ENSG00000142273	CBLC	H292_C	0.430053	0.377851	0.217471	0.84457	0.574221	1.06638	0.949538	0.0140373	0.649463	-1.0243	-0.0556352	-0.456895	0.69595	-0.0108157	-0.131923	0.54554	0.613698	0.809774	-2.65813	-1.66025	-1.79059
ENSG00000142453	CARM1	H292_C	0.26077	0.894344	0.454789	0.682625	0.237484	0.913891	0.760007	-0.0702614	0.895859	-0.75838	-0.306333	-0.287555	0.68066	0.576567	-0.0253538	0.466506	0.443128	0.437011	-2.88144	-1.5569	-1.81742
ENSG00000142556	ZNF614	H292_C	1.19128	0.901838	1.9116	0.478948	1.41992	1.20568	0.39906	0.742635	0.298402	-0.981451	-1.56535	-0.761007	0.255703	-0.0739422	-0.593135	-0.387488	-0.666185	-0.0889263	-1.02214	-1.33132	-1.33413
ENSG00000142627	EPHA2	H292_C	0.404692	0.765365	0.325308	0.727769	0.388356	0.821259	0.506754	0.340002	0.419966	-0.173169	0.206878	-0.220354	0.398929	0.331855	0.336679	0.120236	0.647402	0.573683	-2.28775	-2.27159	-2.36227
ENSG00000142684	ZNF593	H292_C	-0.419835	0.616466	0.812772	0.410863	0.959051	0.972488	0.754595	0.661689	0.869733	-0.796041	0.0899228	-0.267205	0.892515	-0.646382	-0.144604	0.445582	0.643232	0.139702	-2.51623	-1.62946	-1.84886
ENSG00000142700	DMRTA2	H292_C	0.156517	1.2827	0.699255	1.04331	0.735226	1.14059	0.959743	0.295534	0.532038	-0.782155	-0.0169559	-0.743148	0.251538	-0.307135	0.129117	0.0531858	0.271425	0.166119	-2.62968	-1.51366	-1.72355
ENSG00000142961	MOB3C	H292_C	0.224074	0.592098	0.270359	1.21176	1.55329	0.623204	0.548591	0.209622	0.255379	-0.46941	-0.718895	-1.1185	-0.496559	-0.623615	0.912086	0.296222	1.05481	0.952491	-1.78131	-1.73374	-1.76195
ENSG00000143067	ZNF697	H292_C	1.11891	1.38002	1.32378	0.868328	1.26356	1.25748	0.484527	0.831439	0.322747	-0.314724	-0.51067	-0.711064	-0.269205	-0.44425	-0.232203	-0.576434	-0.317661	-0.506138	-1.53642	-1.73372	-1.6983
ENSG00000143179	UCK2	H292_C	-0.168026	0.996074	0.0968822	0.212255	0.988979	0.981552	1.2092	1.16625	0.852622	-1.6468	-0.548643	-0.40102	1.18829	-0.654452	-0.799046	0.493886	0.486366	0.190713	-1.32957	-1.63692	-1.67859
ENSG00000143190	POU2F1	H292_C	1.91487	0.78761	1.72982	0.815376	1.33765	0.813126	-0.201249	0.526101	0.0991376	-0.0235203	-1.28223	-1.41989	-0.812224	0.042909	0.539854	-0.506575	-0.336176	-0.604734	-1.26778	-1.13167	-1.0204
ENSG00000143256	PFDN2	H292_C	-1.25322	1.59792	-0.288129	0.536404	0.852241	0.228637	0.808545	1.19881	1.19174	-0.356913	-0.267923	-0.590374	-0.0190134	-0.57519	0.474115	1.49256	-1.94391	0.225873	-0.591617	-1.31745	-1.40311
ENSG00000143319	ISG20L2	H292_C	0.780745	1.01575	1.10162	0.627118	0.323728	0.873594	0.513872	0.790857	0.792958	0.0643529	-0.065663	-0.433267	0.0317425	0.326492	0.266707	-0.113914	-0.133907	-0.316034	-2.18375	-2.08399	-2.17901
ENSG00000143368	SF3B4	H292_C	-0.0547675	0.84287	0.489388	0.970957	0.521637	0.752525	0.132723	0.7696	0.576019	-0.60835	-0.0517848	-0.509808	0.290431	0.163266	0.479451	0.685449	0.416783	0.583188	-2.72684	-1.82996	-1.89278
ENSG00000143398	PIP5K1A	H292_C	1.27757	0.852714	1.32788	0.66994	0.705795	1.50038	-0.254626	0.276515	-0.0908391	-1.06082	-1.12214	-1.19632	0.669706	0.598135	0.000271201	-0.151944	0.310436	0.436674	-1.81208	-1.48073	-1.45652
ENSG00000143479	DYRK3	H292_C	0.885016	1.01216	1.07816	1.2087	1.48289	1.01398	-0.326753	0.468812	-0.183831	0.531448	-0.122993	-0.681021	-0.95328	-0.460166	0.486414	-0.250809	0.22452	-0.0842654	-1.39583	-1.79432	-2.13884
ENSG00000143507	DUSP10	H292_C	0.446945	1.90404	0.999441	0.574441	0.78873	1.48659	-0.15315	0.806085	-0.287407	0.0917835	-0.5461	-1.08868	-0.140177	0.3702	0.160865	-0.457062	0.375603	-0.159363	-1.28839	-1.89666	-1.98772
ENSG00000143575	HAX1	H292_C	0.470503	0.751185	0.376472	0.851831	0.669132	0.675382	0.78797	0.477085	0.582984	-0.679243	-0.827737	-1.0976	0.0578612	0.421839	0.72787	0.345648	0.689124	0.729475	-2.13501	-1.95629	-1.91848
ENSG00000143614	GATAD2B	H292_C	0.893357	0.696706	1.12779	0.811688	1.41017	1.12412	-0.265201	0.290418	-0.0691465	-0.222464	-0.603475	-0.677377	0.19424	-0.106246	0.366958	0.0770733	0.42365	0.4924	-1.84659	-2.03804	-2.08003
ENSG00000143622	RIT1	H292_C	0.803904	1.26313	1.14683	0.815495	1.31896	0.988755	0.376967	0.705945	0.106088	-0.858643	-1.26071	-1.02529	0.163387	0.0285311	0.184059	-0.119113	0.319398	0.112838	-1.26556	-1.8914	-1.91357
ENSG00000143702	CEP170	H292_C	0.664863	1.00929	0.836813	1.06514	0.915393	0.54352	-0.173593	1.65918	0.721132	-0.858659	-1.09989	-0.838087	-0.15838	0.185279	0.346166	0.376261	0.101939	-0.0554133	-1.45446	-1.90316	-1.88332
ENSG00000143751	SDE2	H292_C	0.865736	1.05957	1.17013	0.76148	1.66803	1.06799	0.276395	0.779301	0.608838	-0.84942	-0.783297	-0.815387	0.243024	-0.850048	-0.060678	0.0532878	-0.111605	-0.18071	-1.15887	-1.96498	-1.7788
ENSG00000143845	ETNK2	H292_C	-0.150891	0.662019	0.77242	0.962344	0.894639	1.18602	0.219407	0.70401	0.518471	-1.42749	0.0240852	-0.531487	0.849741	-0.601292	-0.173766	-0.264712	1.04684	0.740571	-1.89592	-1.81729	-1.71772
ENSG00000143862	ARL8A	H292_C	0.087612	0.598372	0.270507	0.513464	1.17333	0.929588	0.00224467	0.547045	0.201861	-0.394562	-0.19911	-0.599925	0.698401	-0.393606	0.471396	0.490055	1.16236	0.710806	-1.85749	-2.11857	-2.29377
ENSG00000143878	RHOB	H292_C	0.633366	1.28362	0.928662	0.315831	1.00901	1.56678	0.4127	0.629846	0.330973	-1.36698	-0.872967	-1.34206	0.852923	-0.0978343	-0.408895	-0.224186	0.481422	0.452432	-1.60974	-1.4725	-1.50241
ENSG00000143924	EML4	H292_C	1.17546	0.592576	1.0685	0.303691	0.878121	1.13692	0.3726	0.804583	0.357186	-0.738393	-0.573496	-0.152828	0.878911	0.194522	-0.472079	0.0452532	0.0957118	0.0555884	-1.89598	-2.0816	-2.04524
ENSG00000143952	VPS54	H292_C	1.09812	0.889515	1.34781	0.601978	0.762387	0.903148	0.0451794	1.18156	0.244258	-1.0797	-1.29352	-0.470008	0.625962	0.565616	-0.310041	-0.542563	0.38487	0.0861854	-1.34532	-1.92995	-1.76549
ENSG00000144231	POLR2D	H292_C	0.809499	0.791193	1.03135	0.680889	0.224113	0.86967	0.815843	0.932706	0.397192	-0.445622	-0.625598	-0.426005	0.255611	0.72099	0.0620709	0.0252164	-0.0290742	0.218204	-2.20803	-2.06947	-2.03075
ENSG00000144233	AMMECR1L	H292_C	0.545363	1.35724	0.868646	0.575912	1.22256	1.35364	0.540445	0.530225	0.149774	-0.946487	-0.851536	-0.999995	0.601896	-0.165368	-0.0847908	0.119135	0.205182	0.349054	-1.62671	-1.87593	-1.86827
ENSG00000144381	HSPD1	H292_C	-0.502768	1.32627	0.361837	0.560465	0.689879	-0.0155066	0.951482	1.28238	1.36418	-0.160095	-0.823214	-0.75653	-0.459635	0.121504	0.705075	1.13752	-1.22868	0.24979	-1.34541	-1.71347	-1.74508
ENSG00000144580	CNOT9	H292_C	0.915044	0.465128	1.03275	0.978149	0.417783	0.13404	0.200194	0.944242	0.476686	0.270654	-0.12075	-0.368519	-0.484734	0.455148	0.912791	-0.458195	0.659678	-0.101687	-2.28374	-1.91721	-2.12745
ENSG00000144597	EAF1	H292_C	0.666064	0.852181	1.12974	0.754673	1.2373	0.831397	0.341444	0.817251	0.257567	-0.251301	-0.494458	-0.574698	0.100181	-0.201532	0.338034	-0.0392697	0.394386	0.0114649	-1.64981	-2.18458	-2.33604
ENSG00000144802	NFKBIZ	H292_C	0.787811	1.29031	0.815179	0.349803	0.440756	1.05009	0.315793	0.342683	0.0208914	0.418942	0.149389	0.173111	0.289224	0.441126	-0.0372201	-0.220051	-0.00303428	0.0466478	-2.11263	-2.26599	-2.29283
ENSG00000144824	PHLDB2	H292_C	0.321281	0.57634	0.166777	-0.231725	0.618523	1.06054	0.502492	1.17957	0.526963	-0.552653	0.0485073	-0.049474	1.24301	-0.0402209	-0.563948	0.0709566	0.597942	0.706059	-1.62607	-2.2596	-2.29527
ENSG00000145220	LYAR	H292_C	-0.698051	1.02761	-0.0323053	-0.014059	0.526488	0.182234	1.35764	1.18516	1.47011	-0.182009	-0.947404	-0.0120296	0.24639	0.396977	-0.170714	1.21646	-1.26533	0.62157	-1.44005	-1.75662	-1.71207
ENSG00000145365	TIFA	H292_C	1.09179	1.2037	1.47963	0.748392	0.522444	-0.170917	0.329009	0.575745	0.219767	1.44039	0.477844	-0.599257	-1.34729	0.0842151	0.696721	-0.472621	-0.6045	-1.03266	-1.47628	-1.54534	-1.62079
ENSG00000145555	MYO10	H292_C	-0.659324	0.72378	-0.330317	-0.567504	0.157402	0.589044	0.201932	0.810473	0.313781	-0.248749	0.719486	0.474234	1.52379	0.233933	-0.359738	0.571812	1.11889	0.678481	-1.54704	-2.19423	-2.21014
ENSG00000145979	TBC1D7	H292_C	1.07443	1.54511	1.16565	-0.0563862	0.728387	1.02629	1.18678	0.764475	0.318379	-0.993842	-1.44691	-1.05914	0.519056	0.405295	-0.134714	-1.1464	0.121366	0.0180042	-1.28987	-1.36213	-1.38381
ENSG00000146112	PPP1R18	H292_C	0.426216	1.0882	0.507568	0.877099	1.06524	0.804808	0.114846	0.544464	0.164935	0.0359316	0.163629	-0.57112	0.070554	-0.354661	0.617747	0.169449	0.616937	0.17882	-2.1128	-2.17675	-2.23111
ENSG00000146223	RPL7L1	H292_C	0.0962639	0.644764	0.764914	0.691426	0.652699	0.646182	0.542896	1.01382	0.844319	-0.897848	-0.843512	-0.525112	0.494455	0.392059	0.173663	0.585455	0.521607	0.363792	-2.06221	-1.98763	-2.112
ENSG00000146232	NFKBIE	H292_C	0.868644	1.202	0.903966	0.661084	0.554965	0.778101	0.478686	0.461511	0.340264	0.410037	0.210783	-0.187027	-0.0681112	0.192846	0.290763	-0.185517	-0.1133	-0.180327	-2.30923	-2.14376	-2.16638
ENSG00000146457	WTAP	H292_C	0.709417	1.00438	0.802333	0.274954	0.428309	0.682836	0.155366	0.592932	0.108943	0.496119	0.0943297	0.0131575	0.308375	0.537931	0.433441	0.00152322	0.0533464	0.173878	-1.99517	-2.45116	-2.42524
ENSG00000146872	TLK2	H292_C	0.364756	1.62739	0.617398	0.65324	1.32442	1.03283	0.418546	0.801946	0.232089	-0.374703	-0.773617	-0.827939	0.124554	-0.220961	0.230915	0.627658	-0.37683	0.110658	-1.4981	-2.07578	-2.01848
ENSG00000148154	UGCG	H292_C	1.5889	0.602268	1.41114	0.863063	0.120214	0.632007	-0.0907563	-0.00781066	-0.202638	0.608944	-0.0885079	-0.50918	-0.408494	0.877759	0.854314	-0.75267	0.220394	0.0146625	-2.06326	-1.8374	-1.83296
ENSG00000148331	ASB6	H292_C	0.469646	0.557697	0.645044	0.94079	0.619886	0.937186	0.576092	-0.0381815	0.643942	-0.396578	-0.108725	-0.417453	0.237614	0.232771	0.300065	0.279573	0.740294	0.41342	-2.5174	-1.99157	-2.12412
ENSG00000148335	NTMT1	H292_C	0.0248675	1.5095	0.250622	0.805537	1.41557	0.978392	1.12572	0.251569	1.48446	-0.732192	-0.410527	-0.686323	0.0314381	-1.08776	-0.173234	0.70592	-0.574473	-0.264139	-1.51984	-1.54	-1.59511
ENSG00000148339	SLC25A25	H292_C	0.327554	0.826283	0.475214	0.419533	0.646034	0.8129	0.462866	-0.0730834	0.250695	0.00286964	0.0648218	0.0581594	0.670726	0.350903	0.220494	0.648609	0.337462	0.44207	-2.21598	-2.35587	-2.37226
ENSG00000148396	SEC16A	H292_C	0.897293	0.987743	0.894316	0.58158	1.16694	1.54186	0.231346	-0.54594	0.280667	-0.859349	-0.664915	-0.660452	0.845802	0.00625233	-0.312679	-0.180027	0.311223	0.826079	-2.0843	-1.61194	-1.6515
ENSG00000148572	NRBF2	H292_C	0.259653	1.45955	0.745554	0.751515	0.575037	0.767858	0.233663	1.29122	0.559006	-0.225044	-0.527586	-0.619303	-0.0491866	0.377637	0.346233	0.0305723	0.0108759	0.182018	-1.91839	-2.13496	-2.11593
ENSG00000148840	PPRC1	H292_C	0.465031	0.909164	0.851226	-0.144797	0.590261	1.4863	0.779862	0.430709	0.654748	-1.09895	-0.271095	-0.417124	1.2988	0.124679	-1.06349	0.105651	0.12735	0.550217	-2.12202	-1.56661	-1.68991
ENSG00000149150	SLC43A1	H292_C	1.08719	-1.08929	0.782613	0.670462	0.700193	0.382159	0.309684	-0.402121	1.31241	0.0796823	-0.820734	-0.473209	-0.419474	0.691661	0.7318	1.13427	0.00625191	0.759232	-1.96297	-1.52954	-1.95027
ENSG00000149308	NPAT	H292_C	1.85143	0.818889	1.77893	1.22241	0.000799802	0.61066	0.163015	0.515199	-0.0975078	-0.0890817	-1.15784	-0.552758	-0.789853	1.08734	0.321869	-0.594528	-0.282844	-0.430818	-1.40823	-1.46806	-1.49903
ENSG00000149557	FEZ1	H292_C	0.342185	0.535837	0.542858	0.179014	0.384625	0.694421	0.464581	0.896167	0.782867	-0.32977	0.157092	0.158008	0.892634	0.25207	-0.0410575	0.413977	0.00494773	0.50194	-2.30923	-2.23675	-2.28642
ENSG00000149591	TAGLN	H292_C	-0.759415	0.497219	-0.76268	-0.793107	1.03036	0.703266	0.625103	1.33683	0.624894	-0.25795	0.360914	0.0377613	1.33414	-1.57435	-0.366272	0.221028	1.12118	0.71467	-0.256375	-1.86653	-1.97068
ENSG00000149658	YTHDF1	H292_C	0.52355	1.2959	0.979928	0.785292	1.01925	1.1779	0.518189	0.552453	0.592201	-0.656898	-0.620646	-0.579961	0.303775	-0.0275595	-0.151942	0.20094	-0.111836	0.108943	-1.66668	-2.06468	-2.17811
ENSG00000149798	CDC42EP2	H292_C	0.428839	0.716848	0.332943	0.768693	0.400432	0.692322	0.263723	0.11775	0.275777	-0.204426	0.158491	-0.190843	0.449467	0.442623	0.543088	0.35863	0.701673	0.623715	-2.67373	-2.07999	-2.12603
ENSG00000150051	MKX	H292_C	-0.234045	0.0945704	0.473262	0.17935	0.364322	0.603796	0.798512	0.65536	0.780152	-0.573516	-0.376484	-0.469845	0.914483	0.443256	0.250272	0.567253	0.966451	0.935738	-2.03183	-2.03246	-2.3086
ENSG00000150977	RILPL2	H292_C	-0.95504	1.66157	-0.184293	0.713884	0.842725	-0.168382	0.337023	0.615994	1.00345	0.36305	0.407597	-0.260893	-0.312007	-0.539363	1.01989	1.3924	-0.963284	0.167092	-1.65607	-1.60207	-1.88328
ENSG00000150991	UBC	H292_C	0.402187	1.10877	0.910173	0.745897	0.345035	0.902996	0.261433	0.881168	0.269329	-0.887428	-0.518327	-0.585972	0.643299	0.587927	0.206481	0.115619	0.419408	0.38238	-1.89997	-2.04155	-2.24885
ENSG00000151012	SLC7A11	H292_C	0.755281	0.340361	0.659938	0.523654	0.629669	0.562911	0.553096	0.58654	0.445622	-0.488797	-0.75304	-0.519197	0.497399	0.631419	0.501653	0.328073	0.576768	0.673575	-1.95513	-2.30614	-2.24365
ENSG00000151014	NOCT	H292_C	0.591811	0.79427	0.627194	-0.00301615	-0.285793	0.835303	0.00975355	0.322359	0.0752881	0.786823	0.989776	0.701685	0.633075	0.588581	-0.012367	-0.431803	0.273842	0.110063	-2.41096	-2.03112	-2.16476
ENSG00000151023	ENKUR	H292_C	0.392332	1.61756	0.365458	-0.156579	1.04605	1.24538	0.399527	0.795957	0.269493	0.109592	-0.241168	-0.260161	0.484393	0.0169219	-0.192449	-0.18415	0.146645	0.284065	-1.50113	-2.37748	-2.26027
ENSG00000151292	CSNK1G3	H292_C	0.253615	0.873121	0.982895	0.558265	0.700992	0.803441	0.266811	1.19016	0.118952	-0.522688	-0.623559	-0.519139	0.509927	0.397959	0.27801	0.213596	0.464028	0.371629	-1.81809	-2.23405	-2.26588
ENSG00000151617	EDNRA	H292_C	-0.523953	-0.332884	-0.122813	-1.20712	0.25758	0.480806	0.422638	0.996591	0.91072	-0.449055	-0.00187915	0.0559714	1.82153	0.130559	-0.592873	0.103999	1.47992	1.25404	-2.3094	-1.30252	-1.07186
ENSG00000151893	CACUL1	H292_C	1.09411	0.512758	1.28066	0.436688	1.21205	0.760018	-0.151994	0.716886	0.0407512	-0.305984	-1.07876	-0.782488	0.368359	0.318958	0.567452	-0.042806	0.649486	0.172436	-1.62917	-1.97012	-2.16929
ENSG00000151929	BAG3	H292_C	0.613481	1.45324	1.01522	1.24946	0.384346	0.970935	0.129898	0.496168	0.408148	-0.255882	0.0281522	-0.918379	-0.294307	0.199274	0.541347	0.018237	-0.377796	0.187605	-2.51354	-1.59186	-1.74374
ENSG00000152409	JMY	H292_C	1.46092	0.835458	1.47559	1.15937	1.4896	1.10587	-0.324499	-0.0113468	-0.14808	-0.56896	-1.32309	-0.910806	-0.232869	0.154153	0.215247	0.167025	-0.216357	0.211043	-1.31305	-1.65986	-1.56536
ENSG00000152439	ZNF773	H292_C	0.993131	1.24349	1.10723	0.253826	1.12209	1.59061	0.653778	0.819192	0.370292	-0.269908	-1.07949	-0.526261	0.142121	0.126945	-0.867416	-0.481571	-0.379135	0.187453	-1.4355	-1.81261	-1.75826
ENSG00000152684	PELO	H292_C	0.731611	0.68948	0.915805	1.09783	0.719609	0.55299	0.554621	0.710107	0.418344	-0.787816	-0.651372	-1.29048	-0.0538587	0.175215	0.918605	-0.0519878	0.59174	0.45175	-1.54287	-2.04809	-2.10123
ENSG00000152784	PRDM8	H292_C	-0.331657	1.08045	0.246366	0.542952	0.30283	1.09795	0.279969	1.20049	0.584135	-0.200132	0.481523	-0.139762	0.496245	-0.00971771	-0.218341	-0.588763	1.1064	0.268366	-2.39466	-1.83564	-1.96901
ENSG00000153207	AHCTF1	H292_C	0.788314	0.848226	1.10542	0.201204	0.89132	0.915472	0.204688	1.11158	0.647142	-0.363905	-0.985378	-0.377868	0.514468	0.410572	-0.106037	0.259851	-0.187452	0.133249	-1.62665	-2.19737	-2.18685
ENSG00000153234	NR4A2	H292_C	1.47732	1.57251	1.55316	0.313646	0.0974165	1.098	0.31267	0.516039	0.245874	0.167186	-0.412427	-0.751625	-0.0810266	0.488193	0.234277	-0.818446	-0.743339	-0.104367	-1.78357	-1.68795	-1.69355
ENSG00000153814	JAZF1	H292_C	0.313553	0.486793	0.369199	0.614046	0.842889	0.996537	0.168328	0.843384	0.441473	-1.35385	-0.315106	-0.323287	1.14215	-0.13507	-0.295435	0.659151	1.04649	0.330672	-2.18818	-1.84475	-1.79898
ENSG00000153904	DDAH1	H292_C	0.267771	-0.413881	0.578107	-0.625224	-0.035352	1.09417	-0.244312	0.572622	-0.0391113	-1.05595	0.666589	0.50681	2.16647	0.353606	-1.0758	0.157979	1.13416	0.762766	-1.25906	-1.8083	-1.70406
ENSG00000153922	CHD1	H292_C	0.82825	1.32585	1.22779	0.29642	1.07306	1.13767	0.275676	1.19996	0.431402	-0.536167	-1.24701	-0.711137	0.283718	0.236217	-0.24725	0.169009	-0.635656	-0.00410945	-1.38331	-1.87646	-1.84393
ENSG00000154133	ROBO4	H292_C	0.168856	1.24092	0.158004	0.238662	-0.0135444	0.883396	0.654403	1.06762	0.611568	0.54727	0.417512	-0.222473	0.149098	0.426748	0.160416	-0.182976	0.472158	-0.186148	-2.32629	-1.93891	-2.32629
ENSG00000154319	FAM167A	H292_C	-0.994312	0.313692	-0.0159697	0.113869	-0.110289	0.511838	0.346565	0.686629	0.322106	0.104093	0.675969	0.0831989	0.862657	0.443091	0.397847	0.59018	1.56709	0.43324	-2.07286	-2.11827	-2.14036
ENSG00000154359	LONRF1	H292_C	0.802099	0.76587	0.799275	0.126465	0.855199	1.19174	0.569072	0.839795	0.337995	-1.75426	-0.43432	-0.232151	1.39415	-0.093523	-1.0177	0.0582662	0.305899	0.442065	-1.51709	-1.7717	-1.66714
ENSG00000154380	ENAH	H292_C	0.86402	0.763274	1.07044	-0.195675	1.45984	0.971066	0.246578	1.28728	0.503735	-0.493113	-0.198475	0.121564	0.962783	-0.828877	-0.517728	-0.172178	-0.309973	-0.0886889	-1.41853	-1.95868	-2.06867
ENSG00000154640	BTG3	H292_C	0.321328	0.978195	1.03274	0.49392	0.789173	0.637642	0.400798	1.14978	0.19314	-0.00439344	-0.432632	-0.500244	0.145929	0.276646	0.504413	0.155112	0.246723	0.0990657	-1.83094	-2.29458	-2.36181
ENSG00000154764	WNT7A	H292_C	0.335436	1.20625	0.204828	1.03275	0.714396	1.1007	0.942682	1.02736	0.698021	-1.40165	0.387611	-0.15439	0.509342	-0.862089	-0.546023	-0.209951	0.85188	-0.896419	-1.56284	-1.76072	-1.61717
ENSG00000154845	PPP4R1	H292_C	0.0767771	0.765978	0.46642	0.533104	0.526166	0.788555	0.0888143	0.677221	-0.0543187	-0.621004	-0.378921	-0.518369	0.83959	0.510873	0.495374	0.431519	1.09065	0.662565	-1.82495	-2.23136	-2.32468
ENSG00000154914	USP43	H292_C	0.654427	1.17145	0.748435	0.00894786	0.72845	1.48886	0.478282	0.647724	0.416985	-0.45033	0.173725	-0.152005	0.926028	-0.14916	-0.721952	-0.713557	0.629699	-0.0131572	-1.97748	-1.87932	-2.01606
ENSG00000155090	KLF10	H292_C	0.551476	1.43123	1.30565	1.34327	0.664997	2.04315	-0.800512	0.384157	-0.234384	-0.400535	0.150522	-0.686673	-0.0723473	-0.0712435	-0.843407	-0.360191	0.46336	-0.359188	-1.3203	-1.57894	-1.61008
ENSG00000155096	AZIN1	H292_C	0.76361	0.708632	1.05613	0.40839	1.31578	1.19916	0.337377	0.9676	0.460786	-0.90148	-0.617579	-0.532888	0.739382	-0.449552	-0.3274	-0.241654	0.721438	-0.0965396	-1.51644	-2.00273	-1.99203
ENSG00000155099	PIP4P2	H292_C	1.3995	0.630932	1.8529	1.38769	-0.631453	0.515519	-0.0506909	1.29371	-0.311067	-0.0632195	0.32859	-0.422622	-0.511538	0.585846	0.498507	-0.710964	-0.315461	-0.699361	-1.58867	-1.63167	-1.55647
ENSG00000155252	PI4K2A	H292_C	0.665511	0.746664	0.849481	0.891446	0.288585	0.817769	0.020892	0.188911	0.0201973	-0.0832146	0.228246	-0.301172	0.313062	0.511131	0.59103	-0.216146	0.856577	0.289784	-2.47093	-2.02137	-2.18646
ENSG00000155366	RHOC	H292_C	0.399548	1.13579	0.248505	1.1377	1.42333	1.0865	0.445441	0.188255	0.346693	-0.907624	-0.500639	-1.10507	0.160025	-0.762283	0.418968	-0.0168712	1.18937	0.318595	-1.73841	-1.68606	-1.78177
ENSG00000155367	PPM1J	H292_C	1.68641	1.16968	0.718895	1.50814	1.31009	1.12836	1.10876	-0.0940214	0.680449	-0.849581	-0.668924	-1.47077	-0.935996	-0.966331	-0.0607199	-0.823528	-0.480116	-0.535165	-0.842327	-0.761607	-0.821699
ENSG00000155438	NIFK	H292_C	0.0740635	0.832499	0.795898	0.169994	0.558047	0.801255	0.714228	1.32029	0.872306	-0.792913	-0.605553	-0.266659	0.853214	0.295462	-0.298368	0.676498	-0.340324	0.339617	-1.97202	-1.93473	-2.0928
ENSG00000155744	FAM126B	H292_C	1.29617	0.650411	0.9713	0.0783497	1.55797	1.00405	-0.218433	0.782456	-0.125457	0.943371	-0.344152	-0.487315	-0.310948	-0.28315	0.411788	-0.372146	0.366282	-0.212052	-1.719	-2.07653	-1.91296
ENSG00000156232	WHAMM	H292_C	0.667152	1.3649	0.957202	0.636501	0.906484	1.19236	0.0691017	0.225784	0.14907	0.151274	-0.208318	-0.53461	0.118304	0.186567	0.267333	0.00617442	0.0874202	0.126456	-2.2298	-2.15329	-1.98607
ENSG00000156304	SCAF4	H292_C	0.97905	1.09985	1.07363	0.805471	0.470161	1.16538	0.183731	0.323864	0.139003	-0.533378	-0.4613	-0.652363	0.429595	0.557464	0.201484	0.196413	-0.311594	0.454175	-2.07421	-1.98214	-2.06429
ENSG00000156510	HKDC1	H292_C	0.326007	0.752541	-0.00320769	0.825019	0.654213	0.442643	1.4085	1.25273	1.38294	-1.10489	-0.756998	-0.743604	0.114818	-0.130958	0.10804	0.934397	0.249537	-0.53141	-1.75583	-1.75738	-1.66711
ENSG00000156639	ZFAND3	H292_C	0.231923	0.491527	0.483694	0.602834	0.981352	0.719527	0.117938	0.462116	0.253825	-0.441041	-0.208744	-0.399237	0.681557	-0.0634167	0.535687	0.484779	0.876623	0.768961	-1.87263	-2.33273	-2.37454
ENSG00000156671	SAMD8	H292_C	0.809944	1.1434	1.20112	0.431542	1.05634	0.70818	-0.166145	0.565984	-0.223707	0.225329	-0.929134	-0.825205	-0.0355707	0.550253	0.814483	0.0486913	0.376532	0.133796	-1.68257	-2.06218	-2.14109
ENSG00000156697	UTP14A	H292_C	-0.685491	1.19078	0.561198	0.0540179	0.682476	0.628061	0.965759	1.5024	1.52953	-1.42557	-0.871327	-0.263365	0.793413	-0.321377	-0.963201	0.980303	-1.73276	0.211676	-0.59398	-1.05913	-1.18343
ENSG00000156858	PRR14	H292_C	0.632157	1.44859	0.545769	0.933179	0.983259	1.01799	0.547578	0.171143	0.365935	-0.212366	-0.213963	-0.923836	-0.0657254	-0.174766	0.497847	0.198432	-0.225715	0.353496	-2.72675	-1.47299	-1.67927
ENSG00000156860	FBRS	H292_C	0.0973228	1.51076	0.29655	0.524063	1.12969	0.965638	0.565852	-0.171985	0.274122	0.303501	-0.170498	-0.902752	-0.00872844	-0.143254	0.701561	0.223132	0.463677	0.414132	-2.61804	-1.67715	-1.77758
ENSG00000156983	BRPF1	H292_C	0.391199	1.04475	0.651829	0.656619	1.07516	1.30583	0.513273	0.265015	0.71964	-0.838703	-0.449306	-0.580818	0.661388	-0.230641	-0.260841	0.307261	-0.20491	0.851359	-1.90517	-1.95185	-2.02109
ENSG00000157191	NECAP2	H292_C	-0.0657173	0.645052	0.0734126	0.278023	1.24989	0.815242	0.143674	0.460289	0.0443296	-0.296679	0.482689	0.124886	1.06562	-0.972009	0.172885	0.244264	1.00723	0.689912	-1.56406	-2.39228	-2.20665
ENSG00000157450	RNF111	H292_C	1.08511	0.844828	1.37098	0.794595	1.25172	1.18794	-0.384164	0.374511	-0.235912	-0.305398	-0.743651	-0.671747	0.219029	0.153628	0.234892	-0.343828	0.451196	0.343523	-1.69427	-2.02792	-1.90506
ENSG00000157551	KCNJ15	H292_C	-0.275091	1.2205	0.18331	-0.074927	-0.733472	0.818111	1.42618	2.43223	0.771235	-0.168015	-0.255775	-0.286134	0.0759011	0.516752	-0.752757	-1.41105	0.749876	-0.781751	-0.595228	-1.32885	-1.53104
ENSG00000157557	ETS2	H292_C	0.222701	1.52696	0.921692	0.542004	-0.26882	1.53067	-0.191472	0.840619	-0.100619	0.143819	0.313031	-0.796651	0.288195	0.666028	0.101409	-0.470398	0.736381	-0.322099	-1.43192	-1.95087	-2.30066
ENSG00000157933	SKI	H292_C	0.941796	1.65227	1.20319	0.736173	0.8129	1.51441	0.415974	0.183278	0.0495824	-0.254707	-0.0208903	-0.474723	0.221035	-0.113891	-0.28896	-0.702976	-0.0471305	-0.294828	-1.90282	-1.77766	-1.85201
ENSG00000158292	GPR153	H292_C	0.088089	0.192609	-0.0949949	0.331582	0.355026	0.607937	0.525636	0.32565	0.666338	-0.636654	0.276544	0.210314	1.11054	0.232063	-0.106026	0.372232	1.20392	0.89018	-2.194	-2.1333	-2.22368
ENSG00000158470	B4GALT5	H292_C	0.71678	0.751744	0.74403	0.535012	0.718905	0.687283	0.254642	0.55531	0.307399	-0.194692	-0.251892	-0.674482	0.450623	0.269381	0.730774	0.0842681	0.672724	0.281207	-2.26118	-2.07921	-2.29862
ENSG00000158480	SPATA2	H292_C	1.29567	1.4136	1.17708	1.09866	0.318028	1.3322	0.829306	-0.0362847	0.30832	-0.309593	-0.231789	-0.543797	-0.175397	0.296834	-0.1712	-0.421217	-0.537866	-0.279333	-2.26481	-1.51199	-1.5864
ENSG00000158483	FAM86C1	H292_C	0.0703351	0.426204	0.655757	0.176961	0.12748	0.892897	1.40232	1.32553	1.3149	-1.71688	-0.150358	0.29627	1.03452	-0.0867502	-1.91454	-0.660279	0.132743	0.26592	-1.69164	-0.737195	-1.16419
ENSG00000158615	PPP1R15B	H292_C	1.11102	1.40176	1.14866	0.246922	0.415408	0.997661	0.122076	0.364466	-0.162273	0.740021	-0.19323	-0.481706	-0.130905	0.670412	0.468355	-0.594294	-0.156597	0.0779736	-1.94751	-2.07202	-2.02621
ENSG00000158636	EMSY	H292_C	1.70375	0.926394	1.36788	1.26093	0.768179	0.921429	-0.251849	0.564175	-0.0570297	-0.245311	-1.09211	-0.855766	-0.663713	0.605083	0.358747	-0.163568	-0.745864	0.297498	-1.60275	-1.54312	-1.55297
ENSG00000158792	SPATA2L	H292_C	0.531228	0.950084	0.644844	0.79016	0.878861	1.28464	0.828416	-0.0405346	0.54668	-1.14119	-0.274358	-0.63889	0.762944	-0.199165	-0.229156	0.0117146	0.800949	0.245504	-2.24621	-1.68182	-1.8247
ENSG00000158796	DEDD	H292_C	0.682867	1.31576	0.846058	1.06717	1.22793	1.25308	0.0634045	0.575016	0.252072	-0.528228	-0.70398	-0.990143	-0.0969988	-0.125013	0.203886	0.0318674	0.368335	0.156935	-1.71796	-1.90926	-1.97281
ENSG00000159069	FBXW5	H292_C	0.518951	0.684655	0.0844555	0.496609	0.038096	1.17789	0.821645	-0.42859	0.451083	-0.19126	0.637133	0.172037	0.806818	0.357638	-0.307903	-0.0732902	0.910787	0.266629	-2.74694	-1.81114	-1.8653
ENSG00000159166	LAD1	H292_C	-0.348044	0.196964	-0.117554	0.869498	0.427622	0.353933	0.515095	0.627769	0.893782	-0.401402	0.25214	-0.169745	0.0848548	-0.0168504	0.621811	0.811957	0.824344	0.990319	-2.75836	-1.69285	-1.96528
ENSG00000159176	CSRP1	H292_C	0.470766	0.346335	0.448167	-0.572116	0.857292	1.32929	0.441741	0.706162	0.47485	-1.58393	0.253001	0.0481827	1.84981	-0.706445	-1.36209	0.00295015	0.920526	0.354675	-0.997217	-1.59349	-1.68845
ENSG00000159216	RUNX1	H292_C	0.327957	0.944532	0.433906	0.342746	0.425038	0.995816	0.369419	0.929271	0.112914	0.378537	0.834304	0.630246	0.46827	-0.115471	-0.418352	-0.730072	0.578064	-0.0718404	-1.79474	-2.27257	-2.36798
ENSG00000159263	SIM2	H292_C	0.943354	0.701456	0.812819	-0.112385	1.25613	1.66593	0.500451	0.42227	0.685129	-0.881113	-0.138333	0.0416224	1.16511	-0.676009	-1.46061	-0.274476	-0.000859607	0.181973	-1.76054	-1.43106	-1.64086
ENSG00000159556	ISL2	H292_C	1.12071	0.2634	-0.372465	1.14459	0.445001	0.338907	1.55118	0.11388	1.05454	-0.315952	-0.536188	-1.13022	-1.00077	0.22131	0.887994	1.3068	0.255416	-0.670676	-2.05045	-1.30232	-1.32469
ENSG00000159579	RSPRY1	H292_C	1.47887	0.782049	1.30769	0.985963	1.04625	1.11245	-0.0575439	0.47095	0.0456513	-0.290984	-0.713002	-0.64607	-0.0797964	0.211706	0.172435	-0.188533	0.0751711	-0.0759125	-1.48919	-2.08361	-2.06455
ENSG00000159921	GNE	H292_C	0.62996	0.43246	1.19294	0.866424	1.31985	0.819093	0.356426	1.44212	0.261264	-0.437362	-0.856276	-1.06626	-0.24531	-0.340446	0.452361	-0.197176	0.632707	0.0840831	-1.4876	-1.98499	-1.87427
ENSG00000160191	PDE9A	H292_C	0.69465	-0.110543	-0.185132	0.524716	-0.313773	0.622152	0.847029	0.626709	1.46603	-0.550423	0.295541	0.0756298	0.609558	0.545653	-0.111945	0.502261	0.0120813	0.783906	-2.40498	-2.00276	-1.92636
ENSG00000160200	CBS	H292_C	0.208177	0.916432	0.338254	0.485525	0.761168	0.922893	0.927715	0.419779	0.755234	-0.70737	-0.793164	-0.81253	0.508899	0.324713	0.157983	0.521533	0.354819	0.784871	-2.21251	-1.6304	-2.23202
ENSG00000160211	G6PD	H292_C	0.392539	0.930188	0.727037	1.18603	0.141141	0.527384	0.454546	-0.280398	0.503726	-0.531636	-0.113005	-0.632271	0.0654557	0.678043	0.883367	0.546109	0.490773	0.365134	-2.47726	-1.82421	-2.0327
ENSG00000160469	BRSK1	H292_C	0.507911	1.34796	0.497698	0.968734	1.24343	1.54562	0.525602	0.094015	0.452959	-1.42953	-1.04647	-1.31381	0.465092	-0.295535	-0.308615	0.22757	0.260417	0.657843	-1.63291	-1.37186	-1.39611
ENSG00000160471	COX6B2	H292_C	0.440597	0.968326	0.497948	1.39733	0.898735	1.63082	0.422286	0.612895	0.304508	-1.3749	-0.765587	-1.34366	-0.0475737	-0.0990442	-0.514642	0.552868	0.485167	0.51728	-1.86824	-1.28669	-1.42843
ENSG00000160570	DEDD2	H292_C	0.029696	1.17892	0.269438	1.16868	0.852686	0.844624	0.347557	0.390317	0.430679	-0.383284	-0.33974	-1.33568	-0.415902	-0.037324	0.926777	0.523797	0.994319	0.228137	-2.20251	-1.70931	-1.76189
ENSG00000160588	MPZL3	H292_C	1.11728	1.55722	1.33574	0.912424	0.889154	1.2772	-0.00828173	0.430595	-0.246543	-0.186584	-0.855721	-1.28803	-0.368612	0.342407	0.383218	-0.73058	0.224844	-0.0465765	-1.27459	-1.69228	-1.77229
ENSG00000160685	ZBTB7B	H292_C	0.519657	1.40014	0.655572	0.972499	1.44408	1.25463	0.371938	-0.226028	0.439777	-0.806384	-1.06499	-1.5743	-0.0353813	-0.314638	0.447968	-0.0609393	0.753195	0.361565	-1.89397	-1.28579	-1.35861
ENSG00000160691	SHC1	H292_C	0.699978	0.857184	0.79453	0.968795	0.908192	1.20228	0.807479	0.361981	0.447617	-1.12352	-0.409479	-0.907793	0.512046	-0.241856	0.0888378	0.139381	0.340941	0.316564	-2.07771	-1.73076	-1.95468
ENSG00000160753	RUSC1	H292_C	0.626809	-0.0193873	0.203399	0.889328	0.597048	0.785241	0.460007	-0.000482898	0.251769	-0.613217	0.0318022	-0.49777	0.539165	0.126498	0.587138	0.394481	1.42409	0.576495	-2.52001	-1.89229	-1.95011
ENSG00000160813	PPP1R35	H292_C	-0.340362	1.44461	0.363588	1.16738	0.356802	1.17707	1.48983	-0.330009	1.14903	-1.75333	-0.102999	-0.790323	0.42596	-0.369931	-0.3815	0.832173	0.0717723	-0.514512	-2.08943	-0.836058	-0.969752
ENSG00000160818	GPATCH4	H292_C	-0.172514	1.28396	-0.0853945	-0.546223	1.11548	0.6843	1.45335	1.03355	1.49135	-1.06272	-1.19702	-0.180204	0.764534	-0.598393	-1.37309	1.04667	-1.79306	-0.104166	-0.30517	-0.690233	-0.764996
ENSG00000160888	IER2	H292_C	0.309262	1.73568	0.696608	0.710773	1.24881	1.43634	0.716719	0.106772	0.485997	-0.471187	-0.444383	-0.905052	0.21301	-0.402395	-0.0979717	-0.192686	0.197672	0.120214	-1.71741	-1.90963	-1.83714
ENSG00000160917	CPSF4	H292_C	1.28008	0.990849	0.895766	1.23032	1.39585	1.42269	0.877538	-0.234584	0.446106	-0.804617	-1.05583	-1.19841	-0.370353	-0.308596	-0.122132	0.105311	-0.13277	0.0182437	-1.61743	-1.35656	-1.46146
ENSG00000161011	SQSTM1	H292_C	0.82882	0.954631	0.805987	0.695555	0.775302	0.802977	0.515033	0.0907554	0.241193	-0.210513	-0.492114	-0.794436	0.211767	0.409959	0.658032	0.147966	0.329258	0.456951	-2.03212	-2.18017	-2.21484
ENSG00000161013	MGAT4B	H292_C	0.682738	1.06301	0.259451	0.809497	0.942568	1.14886	0.897316	-0.888916	0.0629148	-0.643002	-0.430347	-0.630968	0.573826	0.127016	0.231182	0.0947298	0.912171	0.593924	-2.07271	-1.76777	-1.96549
ENSG00000161179	YDJC	H292_C	0.0454722	0.725771	0.544839	0.682282	0.145159	0.953032	1.37099	-0.566335	0.830365	-1.10384	0.0788861	-0.238728	0.87941	0.22313	-0.20412	-0.232395	0.829563	0.522757	-2.88896	-1.23286	-1.36441
ENSG00000161642	ZNF385A	H292_C	0.94702	1.56272	0.918594	1.18892	1.05801	0.957141	0.037477	-0.0521037	0.389299	-0.531985	-0.913042	-1.76296	-0.548625	0.0695652	0.775464	0.621182	-0.380243	-0.188808	-2.10134	-0.971617	-1.07467
ENSG00000161653	NAGS	H292_C	0.0105031	1.30722	0.658531	1.46932	-0.641462	1.28861	1.07526	1.30376	0.241227	-1.39281	0.610663	-0.72928	-0.00118787	-0.075154	-0.301741	-1.10993	-0.420248	0.825137	-1.239	-1.4181	-1.46131
ENSG00000162065	TBC1D24	H292_C	-0.0610773	-0.4483	-0.676339	0.464304	0.963141	0.352823	0.59779	-0.0405635	0.475615	-0.439406	-0.327523	-0.197035	0.616716	-0.239048	0.551341	0.772094	1.71255	1.49889	-2.27145	-1.72032	-1.5842
ENSG00000162377	COA7	H292_C	-0.844435	0.800774	0.897377	-0.338956	0.970116	0.535982	1.24495	1.38435	1.60809	-0.916816	-0.655003	0.243502	0.939394	-0.544378	-1.08526	0.501135	-0.834274	0.14689	-0.898823	-1.5182	-1.6364
ENSG00000162585	FAAP20	H292_C	0.910373	1.61827	0.941478	0.987645	1.15398	1.40489	0.963288	-0.675971	0.405367	-0.987053	-0.772043	-0.930086	0.213972	-0.22551	-0.235237	-0.495233	0.0952893	0.0525579	-2.02777	-1.24406	-1.15415
ENSG00000162702	ZNF281	H292_C	0.690899	0.660518	0.893808	0.569022	0.420943	0.97153	0.339846	0.769095	0.178147	-0.188964	-0.463294	-0.33283	0.364992	0.69438	0.11091	-0.125658	0.588178	0.433004	-1.86728	-2.35004	-2.3572
ENSG00000162734	PEA15	H292_C	-0.247596	0.654013	0.13107	0.39344	0.550135	0.596221	0.144743	0.652891	0.332383	-0.352319	0.0189545	-0.216289	0.843638	0.226963	0.510244	0.701078	0.93309	0.783691	-1.88905	-2.28391	-2.48338
ENSG00000162746	FCRLB	H292_C	0.442874	1.68615	-0.54565	1.11787	0.251074	1.12846	1.25699	-0.0492176	-0.0319801	-0.798828	0.312536	0.0464511	0.35253	0.0470438	-0.468967	-0.21611	0.82894	-0.264572	-2.79004	-0.867162	-1.43839
ENSG00000162772	ATF3	H292_C	0.930413	1.29411	1.09388	0.446297	0.655697	1.08033	0.53265	0.724249	0.344784	-0.175007	-0.37565	-0.665117	0.202393	0.260959	0.166839	-0.402511	0.0902078	-0.0883299	-1.73166	-2.19123	-2.1933
ENSG00000162783	IER5	H292_C	0.396652	1.32784	0.503976	0.780926	0.916949	0.687892	0.782573	0.346578	0.404612	0.321291	0.156351	-0.335867	-0.190054	-0.172853	0.475593	0.0767335	-0.0117412	0.110716	-2.05067	-2.25611	-2.27138
ENSG00000162852	CNST	H292_C	0.771407	0.712862	0.960085	0.419594	0.726929	0.929377	0.270087	0.692027	0.243942	-0.425307	-0.72575	-0.308701	0.633125	0.577918	0.0204717	0.0336132	0.50571	0.395039	-1.95876	-2.21755	-2.25611
ENSG00000162891	IL20	H292_C	1.14668	1.78788	1.50153	0.869848	0.573272	1.46146	0.120734	0.717878	0.151922	-0.876343	-0.930615	-1.11437	-0.0197494	0.158288	-0.170251	-0.633072	-0.24928	-0.356253	-1.02892	-1.40864	-1.702
ENSG00000162892	IL24	H292_C	0.844722	1.11148	0.92024	1.247	0.638367	1.15992	0.430821	0.575556	0.403678	-0.914999	-0.758407	-1.24554	-0.204084	0.2673	0.339413	-0.0553328	0.595548	0.0279901	-1.7905	-1.84407	-1.74911
ENSG00000162894	FCMR	H292_C	0.0480496	1.04259	0.412593	0.806228	0.135987	1.28738	0.567384	0.32637	0.972688	-0.885614	-0.298549	-0.761225	0.501649	0.453788	-0.155581	-0.0733816	0.102546	1.21716	-2.6042	-1.41754	-1.67831
ENSG00000162924	REL	H292_C	1.42646	1.47569	1.53485	0.10643	0.853387	0.987926	-0.464969	0.602576	-0.248618	1.02933	-0.0533333	-0.335262	-0.426839	0.182873	0.236126	-0.734959	-0.547732	-0.675868	-1.31363	-1.78703	-1.84739
ENSG00000162971	TYW5	H292_C	1.95947	1.10982	1.49115	0.51257	1.21311	1.52609	-0.0594491	0.4494	-0.0481239	0.0751632	-0.668608	0.0329057	-0.214588	-0.190528	-1.04134	-0.917832	-0.461279	-1.19758	-0.980965	-1.36365	-1.22573
ENSG00000162972	MAIP1	H292_C	0.613477	0.624943	1.45462	1.03018	0.269228	0.688585	0.283212	0.82805	0.363306	-0.258509	-0.810833	-0.747595	-0.352695	0.887929	0.577668	0.54364	-0.0519102	-0.00841782	-1.90709	-1.88186	-2.14593
ENSG00000163132	MSX1	H292_C	0.672865	0.942675	0.995442	0.851634	0.063259	0.529375	-0.0652592	0.785644	1.17716	0.432595	1.37301	0.424587	-0.18629	-0.450361	0.03259	-0.222924	-1.12239	-0.670419	-2.07549	-1.81868	-1.66902
ENSG00000163362	INAVA	H292_C	-0.125831	1.72349	-0.0364468	1.18139	0.29454	0.936177	0.335635	0.747929	0.375248	-0.313873	0.508576	-0.309231	-0.0402862	-0.000882361	0.269241	-0.240578	0.797898	0.021157	-2.3125	-1.84744	-1.96422
ENSG00000163374	YY1AP1	H292_C	0.759653	1.46512	0.944037	0.378109	1.3581	1.46458	-0.138148	0.313428	0.12196	0.26293	-0.651621	-0.881815	-0.0124152	-0.0309785	0.16004	0.0738946	-0.298691	0.347324	-1.99124	-1.85201	-1.79226
ENSG00000163395	IGFN1	H292_C	-1.19576	1.48657	-1.54144	0.464596	1.25737	0.248507	1.0811	0.454836	0.777645	0.14826	-0.591113	-0.44004	-0.569297	-0.823936	0.578657	1.06632	0.448942	0.615918	0.139339	-1.77308	-1.83338
ENSG00000163481	RNF25	H292_C	0.701253	1.35649	0.718248	1.32789	0.791607	1.21813	0.574604	0.409908	0.338135	-0.657967	-0.340433	-0.523442	-0.140389	0.036146	-0.112675	-0.0818126	-0.124503	0.396684	-2.14256	-1.75935	-1.98596
ENSG00000163510	CWC22	H292_C	0.216156	1.36959	0.514124	0.474381	0.888774	0.716454	0.39693	1.19174	0.463621	-0.0733166	-0.81054	-0.394873	0.0302336	0.295749	0.174306	0.743804	-1.13221	0.670127	-1.47846	-2.2419	-2.01469
ENSG00000163545	NUAK2	H292_C	1.43539	1.34965	0.995989	0.432987	-0.247627	1.33495	0.568713	0.389321	0.55263	0.517108	1.10287	0.584329	-0.245871	-0.38761	-1.0388	-1.25354	-0.95908	-1.52136	-1.36807	-1.05277	-1.1892
ENSG00000163605	PPP4R2	H292_C	0.598244	0.823371	1.10115	0.261242	1.13884	0.613458	0.129408	1.26643	-0.137135	0.353471	-0.684344	-0.528136	-0.0192225	0.168309	0.58562	-0.0381236	0.511482	-0.133292	-1.27206	-2.35845	-2.38025
ENSG00000163655	GMPS	H292_C	1.05386	0.695555	1.3513	1.04659	0.81904	0.646028	0.196175	1.36131	0.810071	-0.98431	-1.12929	-0.74343	-0.0246346	0.241532	0.100034	0.110263	-0.161164	-0.224734	-1.67038	-1.75708	-1.73673
ENSG00000163659	TIPARP	H292_C	1.43176	1.30764	1.97006	0.571778	0.385115	1.50142	0.125731	0.751217	0.164922	-0.779032	-0.814071	-0.918214	0.202078	0.283751	-0.352389	-0.833628	-0.342157	-0.6264	-1.16909	-1.40224	-1.45825
ENSG00000163660	CCNL1	H292_C	1.2461	1.12496	1.2526	0.286088	0.537618	1.37202	0.186395	0.197537	-0.241926	0.0219936	-0.599095	-0.31699	0.429645	0.746388	-0.169583	-0.345233	-0.102914	0.305584	-1.7998	-2.07266	-2.05874
ENSG00000163681	SLMAP	H292_C	0.659688	0.777696	0.689714	0.541612	0.486658	0.660648	-0.0371277	0.771024	0.0961287	0.239598	-0.0242116	-0.0675688	0.294411	0.524627	0.495911	0.583572	-0.143178	0.329483	-2.31	-2.28722	-2.28147
ENSG00000163734	CXCL3	H292_C	0.844491	1.07155	0.826894	0.845699	0.339246	0.659034	0.401149	0.405703	0.216397	0.272873	0.124463	-0.189675	-0.0936093	0.436271	0.442657	0.013744	0.0741497	0.072289	-2.41463	-2.17797	-2.17072
ENSG00000163788	SNRK	H292_C	0.759332	0.663374	1.02872	0.784146	1.04623	0.927216	0.18461	0.679885	0.181753	-0.588503	-0.913165	-0.728541	0.277315	0.282463	0.303215	0.161479	0.188307	0.757353	-1.59411	-2.14653	-2.25456
ENSG00000163811	WDR43	H292_C	0.531491	0.821971	0.998366	0.121508	0.747399	1.23249	0.81505	0.801707	0.818671	-1.11567	-0.855732	-0.296895	1.02113	0.258257	-1.02409	0.438894	-0.312477	0.284748	-1.55732	-1.8867	-1.84281
ENSG00000163870	TPRA1	H292_C	0.46542	1.00596	0.507044	0.449378	0.0603118	1.0397	0.587493	-0.100853	0.445658	-0.248719	0.268435	-0.0160137	0.800474	0.577725	-0.0258567	-0.182212	0.66269	0.338316	-2.65776	-1.93906	-2.03813
ENSG00000163874	ZC3H12A	H292_C	0.666282	0.912802	0.576601	0.531479	0.389054	0.806001	0.50494	0.243489	0.344165	0.284796	0.219514	-0.0139813	0.277663	0.422615	0.290991	0.0926482	0.166634	0.268236	-2.48022	-2.21399	-2.28972
ENSG00000163877	SNIP1	H292_C	0.178062	1.43549	0.873833	0.948953	1.21241	1.10298	0.406407	0.405505	0.161821	-0.433015	-0.801638	-0.889548	-0.0634475	0.0101302	0.294352	0.38889	0.129945	0.381484	-1.56594	-2.1108	-2.06586
ENSG00000163884	KLF15	H292_C	0.829057	0.29909	0.491711	0.618931	0.918633	0.900112	0.90119	-0.260477	0.701165	-0.831895	-0.374491	-0.16071	0.836901	0.0717711	-0.316649	0.0991723	0.498043	0.944629	-2.23234	-2.10401	-1.82983
ENSG00000164045	CDC25A	H292_C	0.820695	1.05769	1.50429	1.12669	1.35817	0.540134	1.09563	0.0476739	0.718521	0.0593084	-0.542859	-0.60286	-0.854409	-0.448406	0.266602	0.193978	-0.911266	-0.552144	-1.81464	-1.53896	-1.52384
ENSG00000164111	ANXA5	H292_C	-0.933638	0.732936	-0.301763	0.225234	0.107138	0.394578	-0.409403	0.712648	0.116036	0.0657339	0.424524	0.112478	0.820495	0.510642	0.616536	0.840266	1.30866	0.726177	-1.27163	-2.32745	-2.4702
ENSG00000164134	NAA15	H292_C	0.821196	0.80819	1.25794	0.52101	1.02488	1.02468	0.517688	1.27845	0.693108	-0.886305	-1.03845	-0.413969	0.457782	0.0626586	-0.518961	0.0510715	-0.20956	-0.0648857	-1.54839	-1.87792	-1.96022
ENSG00000164284	GRPEL2	H292_C	0.497781	0.591047	0.734717	0.509531	0.795336	0.785655	0.431107	0.69866	0.320951	-0.41535	-0.722903	-0.566328	0.464377	0.453413	0.364955	0.175946	0.805562	0.540233	-1.89267	-2.30558	-2.26644
ENSG00000164338	UTP15	H292_C	0.884697	0.669238	1.37944	0.331155	1.29354	0.850691	0.978171	1.35165	1.06299	-0.483287	-0.710198	-0.0446595	0.09425	-0.634652	-0.79852	-0.12781	-0.659693	-0.918191	-0.898159	-1.83454	-1.78611
ENSG00000164430	CGAS	H292_C	1.04161	1.16721	1.38005	0.651803	0.604486	0.61394	0.224397	0.641316	0.326757	0.332105	-0.069947	-0.0169872	-0.0724404	0.273441	0.248533	-0.594701	-0.0926582	-0.43366	-1.74299	-2.34514	-2.13712
ENSG00000164543	STK17A	H292_C	0.58341	0.405328	0.696138	0.677958	0.69166	0.750407	0.441353	0.787431	0.327098	-0.444793	-0.5677	-0.529473	0.348807	0.444324	0.38395	0.322442	0.743347	0.501045	-1.99441	-2.30365	-2.26467
ENSG00000164609	SLU7	H292_C	0.182446	1.438	0.865474	0.751393	1.34915	0.899473	0.292204	0.937795	0.456473	-0.658378	-1.17986	-0.799719	0.065205	-0.0851804	0.0934065	0.765231	-0.523451	0.231069	-0.972718	-2.06935	-2.03866
ENSG00000164610	RP9	H292_C	0.644329	1.67195	0.610053	0.878622	0.914541	1.06102	0.362618	1.14749	1.05862	-0.69652	-0.717642	-0.74443	-0.113951	-0.192959	-0.230218	0.681576	-1.17803	-0.51015	-1.23906	-1.736	-1.67187
ENSG00000164620	RELL2	H292_C	0.947326	1.16816	-0.0540475	1.2958	1.3439	1.33704	0.504557	-0.500449	0.301454	-1.14703	-0.889552	-1.02053	0.132408	-0.249479	-0.00740466	0.318426	0.7553	0.556017	-1.60657	-1.55552	-1.62982
ENSG00000164631	ZNF12	H292_C	1.2596	1.33036	1.73226	0.467647	0.336122	1.65687	0.395135	0.821277	0.033252	-0.929849	-1.16459	-0.747812	0.372443	0.55345	-0.946139	-1.017	-0.280908	-0.243244	-1.0465	-1.21381	-1.36857
ENSG00000164823	OSGIN2	H292_C	0.878193	0.947871	1.09072	0.757368	0.674418	0.60729	0.325952	0.835397	0.218106	-0.24408	-0.645179	-0.423656	0.117693	0.5269	0.425704	0.121596	0.184774	-0.0174294	-1.82297	-2.29546	-2.26321
ENSG00000164902	PHAX	H292_C	-1.00363	1.60812	0.280058	0.416283	0.867126	0.496476	0.742884	1.63263	1.35701	-0.872863	-0.768906	-0.492734	0.228167	-0.428018	-0.230022	1.1363	-1.08348	-0.204537	-0.340354	-1.59512	-1.7454
ENSG00000164949	GEM	H292_C	0.550276	2.33213	1.36439	-0.361181	0.857374	1.66594	0.0826347	0.602241	-0.357333	0.469927	-0.148273	-0.364754	-0.186602	-0.0269274	-0.438053	-1.32069	-0.427422	-0.367249	-0.758469	-1.59743	-1.57053
ENSG00000164951	PDP1	H292_C	0.84439	0.62219	0.914978	0.0742029	0.719566	0.997348	0.194166	0.841301	0.217316	0.366824	0.0720244	-0.187184	0.463085	0.139254	0.17905	-0.475191	0.518417	0.045976	-1.59164	-2.47771	-2.47836
ENSG00000164970	FAM219A	H292_C	0.465596	0.6987	0.0810268	0.56325	0.826557	0.756508	0.282062	-0.0467301	0.0353746	0.125143	0.104484	-0.250252	0.448372	0.128603	0.631324	0.3439	0.955082	0.654198	-2.38307	-2.10718	-2.31294
ENSG00000165006	UBAP1	H292_C	0.225401	0.572723	0.604483	0.685245	0.706763	0.756727	0.0741056	0.618297	0.359323	-0.462873	-0.218288	-0.522188	0.552706	0.220719	0.549118	0.449888	0.774476	0.690113	-2.03879	-2.27487	-2.32308
ENSG00000165046	LETM2	H292_C	0.951984	0.529226	1.07417	1.4486	0.570907	1.29547	-0.190131	1.17936	0.844652	-0.607518	-0.323491	-1.02188	-0.60793	0.00399946	0.0680365	-0.235091	0.0890734	0.241144	-1.73131	-1.79835	-1.78092
ENSG00000165259	HDX	H292_C	1.69329	1.04196	1.25724	-0.0054864	0.208648	0.762897	0.0086698	0.456743	-0.160172	0.39313	-0.909606	-0.192243	0.278018	1.19972	0.319445	-0.317905	-0.430396	0.0181587	-1.60993	-1.86166	-2.15051
ENSG00000165527	ARF6	H292_C	0.334143	0.767353	0.750321	0.860335	0.702745	0.715683	0.239309	1.1504	0.217277	-0.587109	-0.0483965	-0.379567	0.42388	-0.0300789	0.38193	-0.0744307	0.990188	0.00739479	-2.04771	-2.211	-2.16267
ENSG00000165684	SNAPC4	H292_C	0.543666	1.6895	0.536287	-0.155879	1.20941	1.50011	1.26472	-0.393136	0.715902	0.336903	-0.236868	-0.0567305	0.27178	-0.375912	-0.804709	-0.0558467	-0.728874	-0.189441	-2.185	-1.35833	-1.52754
ENSG00000165732	DDX21	H292_C	0.0340567	0.559721	0.544313	0.0308294	0.714679	0.660976	0.590327	1.05694	0.794028	-0.631417	-0.504412	-0.0273106	1.03059	0.254729	-0.255816	0.666415	0.352158	0.51484	-1.9086	-2.22457	-2.25247
ENSG00000165782	PIP4P1	H292_C	0.0461416	0.352835	0.145166	0.83238	0.0244445	0.46758	0.620058	-0.674933	0.355137	-0.136933	0.100708	-0.304583	0.229487	0.817716	0.890832	0.49376	1.45471	0.630803	-1.8341	-2.11377	-2.39743
ENSG00000165799	RNASE7	H292_C	0.783544	1.37435	0.799579	0.127553	0.538821	1.91892	0.122584	0.378912	-0.00920326	-1.49612	-0.874772	-1.27002	1.19733	0.331444	-0.987571	-0.823799	0.63353	0.712792	-1.15453	-1.17725	-1.1261
ENSG00000165801	ARHGEF40	H292_C	0.800991	1.7244	0.711965	0.420107	1.15196	1.56561	0.532565	0.150171	0.0622968	-0.091754	0.0679292	-0.293691	0.427089	-0.455976	-0.435486	-0.456691	0.0793375	-0.328264	-1.72849	-1.91384	-1.99022
ENSG00000165802	NSMF	H292_C	0.740497	0.790651	0.367136	0.733251	0.869777	1.26801	1.1351	-0.301141	0.720934	-1.13384	-0.557003	-0.703711	0.704353	-0.0487446	-0.33614	0.221368	0.508469	0.530292	-2.39907	-1.49422	-1.61596
ENSG00000165886	UBTD1	H292_C	0.431935	1.31284	0.576475	1.19419	0.230707	0.446485	0.439746	-0.166284	0.64086	-0.193552	0.715452	-0.471532	0.0241562	-0.00661951	0.886591	0.461934	0.321897	-0.621032	-2.49588	-1.80779	-1.92058
ENSG00000165914	TTC7B	H292_C	0.328195	0.418247	0.22354	0.543091	0.402963	0.738148	0.353881	0.60713	0.697251	-1.29852	-0.211231	-0.299529	1.22355	0.247601	0.084734	0.651379	0.877601	0.561777	-2.29651	-1.71314	-2.14015
ENSG00000165997	ARL5B	H292_C	1.3455	1.35328	1.56	0.491427	0.889457	0.856779	-0.203229	0.753456	-0.422558	0.363065	-0.753943	-0.692634	-0.311589	0.472913	0.456686	-0.901385	0.170842	-0.369796	-1.36756	-1.87525	-1.81546
ENSG00000166123	GPT2	H292_C	-0.162799	0.147849	-0.0124066	0.217417	0.678517	0.355367	0.668648	0.259911	0.697445	-0.228308	-0.372047	-0.218929	0.728768	0.244338	0.57927	1.05502	0.864692	1.02737	-2.058	-2.23276	-2.23938
ENSG00000166170	BAG5	H292_C	0.40483	0.814963	0.86719	0.626124	0.76661	0.925633	0.632003	0.941913	0.380817	-0.701286	-0.952404	-0.65437	0.400798	0.41435	0.0704214	0.506021	0.500836	0.0509446	-1.42457	-2.25151	-2.31931
ENSG00000166188	ZNF319	H292_C	0.638274	1.20496	1.05366	1.10814	0.733212	1.14226	0.778822	0.198326	0.41562	-0.2252	-0.0745027	-0.459573	-0.171378	-0.0148244	0.0358955	-0.411214	0.255096	-0.0888562	-2.30617	-1.81993	-1.99262
ENSG00000166197	NOLC1	H292_C	-0.170839	0.983774	0.61121	0.17449	1.33344	0.777772	1.03236	1.17405	1.45088	-0.935392	-0.89896	-0.415001	0.574306	-0.742057	-0.522735	0.914507	-0.979687	0.16506	-1.5487	-1.4786	-1.49988
ENSG00000166200	COPS2	H292_C	0.796241	0.634336	1.45535	0.640126	0.363569	0.709113	0.282189	1.17874	0.108636	-0.344058	-1.17243	-0.577465	0.0560116	0.989368	0.280765	0.129466	0.272587	-0.0641826	-1.42286	-2.18221	-2.13328
ENSG00000166289	PLEKHF1	H292_C	1.16574	1.13599	0.890494	0.95627	-0.0181593	0.500319	-0.0263822	-0.913596	-0.576885	1.0701	0.774937	-0.0752165	-0.474796	0.663187	0.882133	-0.655349	0.246469	-0.0141861	-2.32072	-1.59254	-1.61781
ENSG00000166333	ILK	H292_C	0.0397418	0.573115	0.120121	0.223285	0.725072	0.936349	0.0366489	0.767614	0.203039	-0.392568	0.131383	-0.101011	1.08245	-0.0479351	0.0703446	0.142882	1.29829	0.63735	-1.76517	-2.2244	-2.4566
ENSG00000166348	USP54	H292_C	1.00899	1.37073	0.97085	0.701115	1.04207	0.918352	0.0311012	0.870766	0.248331	-0.0601645	-0.426656	-0.319671	0.0427481	0.0252991	0.101253	-0.678653	0.234014	-0.113182	-1.60568	-2.18388	-2.17774
ENSG00000166484	MAPK7	H292_C	0.0611871	0.515589	-0.186333	0.451829	0.617872	0.77774	0.456206	-0.467273	-0.145646	-0.405889	0.34743	-0.275477	1.05914	-0.0111559	0.591851	0.685238	1.16486	1.05795	-2.30486	-1.94746	-2.04279
ENSG00000166592	RRAD	H292_C	0.344907	1.60836	0.726367	0.719985	0.776101	0.806968	0.2619	-0.345622	-0.337422	0.992209	0.336006	-0.697073	-0.558722	0.316428	0.774412	0.801656	-0.0875618	-0.7099	-1.8705	-1.94422	-1.91428
ENSG00000166823	MESP1	H292_C	0.885765	-0.119902	2.05031	1.79495	0.340579	0.0853231	1.27978	0.321673	0.337708	-0.557832	0.0599248	-0.670809	-0.992949	-0.230841	0.510395	-0.887447	0.207003	-0.775284	-2.27939	-0.980988	-0.377968
ENSG00000166831	RBPMS2	H292_C	1.01111	0.605019	0.629769	0.377077	1.1441	1.36905	0.629932	0.0927715	1.12881	-1.08961	-0.497768	-0.412464	0.901028	-0.406631	-0.746597	0.72877	-0.440941	0.117129	-2.23918	-1.21836	-1.68303
ENSG00000166886	NAB2	H292_C	-0.0231895	0.307547	0.0882809	0.597405	0.870608	0.732673	-0.0129347	-0.174139	-0.0487345	-0.631703	0.302468	-0.0461756	1.09949	-0.334972	0.436294	0.65885	1.37442	1.01167	-2.13141	-1.96677	-2.10969
ENSG00000166908	PIP4K2C	H292_C	0.00953523	0.483177	0.489493	0.573966	0.858198	0.817236	0.0885157	0.497558	0.350684	-0.644532	-0.251582	-0.24879	0.856827	0.0722298	0.212773	0.816223	0.932339	0.565145	-1.7605	-2.32003	-2.39846
ENSG00000166922	SCG5	H292_C	0.0143671	1.10219	0.286098	-0.549026	1.18109	1.29498	0.768674	1.17272	0.572674	0.0703465	-1.02736	-1.10906	0.235531	0.0921845	-0.0335963	0.120012	0.790525	0.436175	-2.01061	-1.7268	-1.68111
ENSG00000166923	GREM1	H292_C	0.114485	0.85506	0.306628	0.654173	1.07253	1.09305	0.380446	0.941926	0.44366	-0.742183	-0.777392	-0.941287	0.461941	-0.123673	0.0609297	0.294523	1.16634	0.521807	-1.8443	-2.03654	-1.90212
ENSG00000166925	TSC22D4	H292_C	0.510892	1.02313	0.304955	1.00542	1.22724	0.589237	0.13531	-0.547322	0.184212	0.406999	0.189685	-0.783417	-0.415178	-0.407598	1.07362	0.295076	0.676325	0.337749	-2.82174	-1.46065	-1.52394
ENSG00000166986	MARS	H292_C	0.257581	0.501317	0.252573	0.381661	0.624433	0.728124	0.580093	0.249633	0.401269	-0.0919538	-0.389465	-0.402544	0.488187	0.523235	0.468074	0.47035	0.781739	0.935381	-2.22569	-2.26273	-2.27127
ENSG00000167088	SNRPD1	H292_C	-0.868043	1.13116	0.566871	0.577808	0.528116	0.160437	1.46151	1.60642	1.02352	-0.701198	-0.902468	-0.794941	-0.170303	0.0372262	0.359514	1.42891	-0.955924	-0.278769	-1.03763	-1.6295	-1.54273
ENSG00000167105	TMEM92	H292_C	-0.0329639	0.244895	0.595086	1.86041	-0.034758	0.41718	0.420881	0.446979	0.370868	-1.15684	0.304378	-1.19447	-0.924535	0.0979093	1.25253	0.804807	0.911794	0.576545	-1.54075	-1.47581	-1.94414
ENSG00000167193	CRK	H292_C	0.313046	0.642194	0.649955	0.611885	0.757603	0.566039	0.031098	0.660388	0.0105318	-0.551989	-0.351532	-0.484617	0.725954	0.296359	0.706267	0.431209	0.87273	0.612603	-1.82147	-2.31967	-2.35858
ENSG00000167487	KLHL26	H292_C	0.842198	1.28473	0.807006	1.20922	0.998403	1.58989	0.599325	-0.359346	0.505931	-1.02249	0.113371	-0.657156	0.353213	-0.650995	-0.348992	-0.397689	0.179321	0.0761324	-2.0242	-1.49691	-1.60097
ENSG00000167491	GATAD2A	H292_C	-0.0965276	1.05117	0.204118	0.687471	0.86274	0.886295	0.428214	0.308036	0.614061	-0.467276	-0.0785399	-0.477708	0.545254	-0.13421	0.362338	0.698283	0.513166	0.606858	-2.25551	-2.04504	-2.21319
ENSG00000167552	TUBA1A	H292_C	-1.25251	0.310592	-0.512771	0.0562474	0.114077	0.216786	-0.574117	1.29974	-0.127749	-1.04083	0.786917	0.538705	1.53494	-0.224873	-0.00856323	0.604974	1.62998	0.98995	-0.527096	-1.81115	-2.00324
ENSG00000167565	SERTAD3	H292_C	0.436738	1.04301	0.908874	0.852712	1.32586	1.14769	-0.0295237	0.331959	-0.40331	-1.33683	-1.08601	-1.64608	0.61485	-0.258541	0.61217	-0.0263901	0.908867	0.787666	-1.23428	-1.43316	-1.51628
ENSG00000167604	NFKBID	H292_C	0.5444	1.50291	0.602466	0.333809	0.326821	0.851946	0.134698	-0.553024	0.00807748	1.23537	0.461351	-0.46232	-0.279726	0.547621	0.798793	-0.250191	0.236896	-0.0481571	-2.70748	-1.65354	-1.63072
ENSG00000167617	CDC42EP5	H292_C	0.314331	1.44688	0.441524	1.19925	1.17497	0.886773	1.20577	-0.500645	0.927168	-1.04412	-0.0747092	-1.01761	0.120091	-0.995303	0.369063	0.696803	-0.062123	-0.470892	-2.0234	-1.26779	-1.32603
ENSG00000167657	DAPK3	H292_C	-0.127387	0.794918	-0.193497	0.26335	0.786961	1.1801	0.350395	-0.259215	0.319153	-0.556281	0.150952	-0.369743	1.21066	-0.167358	-0.0695476	0.778683	1.24997	0.723146	-1.91393	-2.04223	-2.10909
ENSG00000167703	SLC43A2	H292_C	0.598993	1.52186	1.01123	0.876277	-0.381385	0.0864647	0.44735	-0.10466	0.323474	1.36952	0.623585	-0.166667	-1.18587	0.730001	0.856792	-0.630339	-0.198562	-0.468985	-1.88611	-1.59298	-1.82999
ENSG00000167861	HID1	H292_C	0.545617	0.835979	0.0434324	0.919892	0.81455	1.47307	0.667386	-0.0196396	0.630937	-1.72414	-0.642025	-0.753271	0.92206	-0.0715295	-0.802261	0.283277	0.911643	0.700686	-1.87233	-1.33264	-1.53069
ENSG00000167874	TMEM88	H292_C	0.71284	1.67912	0.777574	-0.0654585	0.310315	1.51021	0.563829	-0.0548844	0.445503	-0.135775	-0.153179	-0.503069	0.724671	0.514565	-0.260648	-0.163685	0.0269999	0.0188257	-2.25149	-1.64085	-2.05542
ENSG00000167962	ZNF598	H292_C	0.389833	0.539343	0.168817	1.01592	0.812109	1.00702	0.874128	-0.437627	0.639108	-0.844109	-0.323599	-0.52693	0.377318	0.0420414	0.101432	0.699726	0.802481	0.711683	-2.51545	-1.76182	-1.77142
ENSG00000167977	KCTD5	H292_C	-0.121723	0.767462	0.31508	0.847322	0.78299	0.589209	0.241495	0.399635	0.390142	-0.119273	0.167141	-0.45526	0.180564	-0.0951398	0.798079	0.614254	0.876483	0.507185	-2.31833	-2.12744	-2.23987
ENSG00000167981	ZNF597	H292_C	1.20886	1.24784	1.43325	0.629181	1.47017	1.50432	0.390232	0.751448	0.142232	-0.822039	-0.903185	-0.787188	0.167328	-0.509005	-0.596985	-0.464448	-0.515505	-0.163413	-0.979562	-1.69199	-1.51154
ENSG00000167994	RAB3IL1	H292_C	0.19566	0.0494455	-0.966661	0.390768	0.214558	0.535722	0.383568	0.123327	0.615368	-0.358459	0.184219	-0.152029	0.811831	0.384105	0.341843	1.52864	1.19666	0.680208	-2.15007	-2.008	-2.0007
ENSG00000167995	BEST1	H292_C	1.39457	1.53331	1.27251	1.33817	0.909809	1.26328	0.268889	-0.173584	0.383906	-0.575677	-0.479406	-1.12946	-0.326515	-0.140521	0.121728	-0.251726	-0.415291	-0.311328	-1.58289	-1.54438	-1.5554
ENSG00000168137	SETD5	H292_C	1.3064	1.01009	1.11897	0.74569	1.18334	1.23432	0.22403	0.347602	0.157922	-0.891479	-1.21388	-0.895907	0.388408	0.224353	-0.0570319	0.0325428	-0.193803	0.429575	-1.74536	-1.68488	-1.7209
ENSG00000168209	DDIT4	H292_C	-0.775249	0.621968	-0.677209	0.638338	0.222103	-0.00384934	0.802627	-0.21912	0.383396	-0.939697	-0.237701	-1.14751	0.529379	0.264039	1.48137	1.10396	1.53337	1.15204	-1.8256	-1.41805	-1.4886
ENSG00000168256	NKIRAS2	H292_C	0.673201	0.79596	0.791492	1.05221	1.12451	1.16898	0.51532	0.435481	0.825067	-0.978199	-0.591355	-0.919995	0.221451	-0.336906	0.06378	-0.00196376	0.535165	0.295908	-1.90072	-1.8512	-1.91819
ENSG00000168275	COA6	H292_C	0.633191	1.095	1.07926	0.669753	1.10985	0.339926	0.947064	0.586591	0.254663	-0.917484	-1.05457	-0.773799	0.468879	0.119623	0.53874	0.448233	-0.374122	0.421195	-1.70797	-2.13976	-1.74426
ENSG00000168297	PXK	H292_C	1.25594	0.752235	1.05768	1.08557	0.750834	0.78315	0.5379	0.629181	0.670815	-0.538051	-1.24086	-1.00305	-0.535842	0.563894	0.384925	0.0235413	0.112517	0.0797375	-1.80023	-1.89959	-1.67029
ENSG00000168301	KCTD6	H292_C	0.76115	0.592869	0.84915	0.873761	0.108831	0.601069	-0.0172758	1.3835	0.60785	-0.0140709	-0.829469	-0.449754	-0.491208	1.038	0.403602	-0.048259	0.158392	0.51039	-1.77693	-2.25236	-2.00924
ENSG00000168386	FILIP1L	H292_C	0.451239	1.97513	0.668334	-0.4387	0.215367	1.53105	0.0296979	1.58545	0.0407402	0.324248	0.177284	-0.106577	0.409557	0.0939741	-0.835525	-0.110909	-1.35669	-0.482475	-0.411512	-1.83396	-1.92572
ENSG00000168439	STIP1	H292_C	-0.375965	1.31334	0.61308	0.780427	0.711643	0.500346	0.421966	1.05129	1.01366	-0.621581	-0.693347	-0.814717	0.0762065	0.160574	0.564529	1.00955	-0.584135	0.501031	-1.7525	-1.8738	-2.00159
ENSG00000168488	ATXN2L	H292_C	0.00421153	0.909979	0.0676414	0.508714	0.921224	0.800376	0.61819	-0.0253747	0.426567	0.175788	-0.141888	-0.616126	0.163818	0.0216407	0.685006	0.677387	0.335413	0.972925	-2.61572	-1.9113	-1.97847
ENSG00000168564	CDKN2AIP	H292_C	0.171946	1.36127	1.63167	1.27638	1.0962	0.745625	0.322717	0.660716	-0.146635	0.500942	-0.405286	-0.208399	-1.19225	-0.032418	0.168462	-0.85221	0.360483	-0.506318	-1.19936	-1.89963	-1.8539
ENSG00000168884	TNIP2	H292_C	-0.0972896	1.21805	-0.236485	0.497397	0.879553	0.699187	0.272443	-0.0613492	0.169715	0.243359	0.575941	-0.103702	0.540998	-0.349392	0.634686	0.695601	0.622723	0.402625	-2.04122	-2.23171	-2.33113
ENSG00000168917	SLC35G2	H292_C	1.33016	1.0128	1.28882	0.978857	1.12176	1.0444	0.250482	0.853118	0.115581	-0.671749	-1.09173	-1.54322	-0.292375	-0.035641	0.4686	-0.829051	0.22052	0.141449	-1.42908	-1.45791	-1.47578
ENSG00000169180	XPO6	H292_C	0.702947	-0.100203	0.669375	0.809132	0.653778	1.17895	0.112822	-0.135765	0.175604	-0.905533	-0.0299416	-0.305851	0.94925	0.164877	-0.0327397	0.180687	1.1648	0.835807	-2.417	-1.80421	-1.86679
ENSG00000169188	APEX2	H292_C	0.437614	0.700166	0.574475	1.03202	0.000188877	0.539563	0.492445	0.877969	0.969242	-0.480305	0.0753503	-0.508546	0.0324435	0.434937	0.5959	0.186394	0.093777	0.483739	-2.44452	-1.97552	-2.11733
ENSG00000169220	RGS14	H292_C	-0.351912	0.211559	0.546004	1.65401	0.537618	-0.156697	1.9158	-0.178712	2.12473	-1.46734	-0.101711	-0.516394	-0.850177	-0.904808	0.242225	0.969546	-0.447752	-0.478451	-1.39536	-0.619514	-0.732666
ENSG00000169228	RAB24	H292_C	-1.39701	2.54338	0.322105	0.603381	0.931887	0.831828	1.68795	-0.834142	-0.0542347	0.394947	-0.032968	-0.618623	-0.503261	-0.364335	0.245104	0.612103	-1.27373	-0.109807	-1.14535	-0.867843	-0.971378
ENSG00000169251	NMD3	H292_C	0.900049	1.0916	1.27389	0.526866	0.626878	1.09629	0.531744	1.12837	0.477976	-0.945932	-1.30418	-0.784998	0.418536	0.566508	-0.285954	-0.117099	0.0161315	-0.0687323	-1.49342	-1.8597	-1.79483
ENSG00000169375	SIN3A	H292_C	0.826948	1.33936	1.21491	0.607154	1.1677	1.13653	0.213432	0.774705	0.343717	-0.735024	-1.08957	-0.894829	0.332652	0.0977756	0.0250972	0.0342786	-0.198482	0.14489	-1.65741	-1.7533	-1.93053
ENSG00000169410	PTPN9	H292_C	-0.0465641	0.60501	0.27132	0.591651	0.744536	0.693197	0.264706	0.655942	0.410195	-1.12913	-0.111603	-0.140808	1.14266	-0.0770797	0.118523	0.598717	1.01496	0.64647	-1.93567	-2.1559	-2.16114
ENSG00000169429	CXCL8	H292_C	0.738961	0.858283	0.707554	0.461039	0.329759	0.508553	0.309807	0.535175	0.229502	0.340445	0.082375	-0.00154788	0.257158	0.55823	0.509546	0.107925	0.214626	0.249056	-2.27631	-2.37463	-2.3455
ENSG00000169715	MT1E	H292_C	0.0243981	0.68546	0.399377	0.147672	-0.268179	1.14663	0.919741	1.20905	0.306921	-0.974059	0.811644	-0.186245	1.23562	0.0548627	-0.398079	0.256638	0.0674615	0.519714	-2.10402	-2.05525	-1.79935
ENSG00000169826	CSGALNACT2	H292_C	-0.924712	0.130708	-0.444672	-0.0254612	0.646855	0.454868	-0.0653316	1.3249	-0.164264	-1.02353	0.0669615	0.355384	1.59737	-0.312617	-0.411209	0.233468	1.75348	1.40551	-1.05138	-1.87899	-1.66734
ENSG00000169926	KLF13	H292_C	-0.541618	0.0465125	-0.390618	0.000697301	0.0903074	0.546013	0.251802	0.390691	0.317447	-1.10618	0.286754	0.078727	1.7034	0.30526	-0.110166	0.770187	1.77653	1.01101	-1.74948	-1.7475	-1.92977
ENSG00000169951	ZNF764	H292_C	0.727727	1.66907	1.04615	0.919721	0.862041	1.41692	0.769063	-0.136819	0.339519	-0.293635	-0.487014	-1.11122	-0.191462	-0.00576461	0.115968	-0.482092	0.13791	-0.189462	-2.36889	-1.28783	-1.4499
ENSG00000169972	PUSL1	H292_C	0.556663	1.1376	0.629289	0.905405	0.788869	1.43704	0.734311	-0.541685	0.3203	-1.07904	0.0709514	-0.343175	0.821944	-0.250159	-0.402507	-0.0480871	0.686985	0.0757431	-2.56403	-1.51699	-1.41943
ENSG00000170175	CHRNB1	H292_C	0.0594367	-0.0108539	-0.471236	0.345366	0.0779168	0.482085	-0.0112077	-0.442359	-0.251693	-0.399233	-0.311789	-0.551016	0.864637	1.06955	0.910596	1.08563	1.47172	1.57111	-1.92364	-1.71752	-1.8475
ENSG00000170293	CMTM8	H292_C	0.598973	1.38222	0.0941724	1.49689	0.195919	0.0850565	1.63205	-0.241368	0.741359	-0.243804	0.0586871	-0.216885	-0.870465	0.203655	0.517164	0.508331	-1.42019	0.452639	-1.51653	-2.0673	-1.39057
ENSG00000170340	B3GNT2	H292_C	0.475768	0.871338	0.744528	0.637924	0.474388	0.717041	0.335474	1.03409	0.201798	-0.418592	-0.511969	-0.880903	0.31615	0.516604	0.685834	0.188291	0.671518	0.274617	-1.84869	-2.28018	-2.20503
ENSG00000170345	FOS	H292_C	0.648577	0.468756	0.854416	0.802976	-0.0111242	0.925378	-0.1107	-0.594139	-0.753317	-0.456852	0.433119	0.488869	0.999104	0.873544	-0.0626212	0.376326	0.877771	0.321178	-2.51904	-1.56946	-1.99276
ENSG00000170421	KRT8	H292_C	-1.20782	0.793345	-0.461744	0.967108	0.144716	-0.203503	0.589774	0.973545	1.43641	-0.214112	0.724777	-0.366814	-0.428433	-0.393476	1.07549	0.916435	0.657494	0.331523	-1.36238	-1.90418	-2.06814
ENSG00000170606	HSPA4	H292_C	-0.0595997	1.63131	0.6761	0.541047	0.857166	0.65174	0.778439	1.43272	1.11453	-0.622728	-0.784984	-0.641342	0.0715324	-0.158641	-0.0165113	0.899618	-1.24361	-0.381114	-1.36912	-1.6491	-1.72746
ENSG00000170677	SOCS6	H292_C	0.572163	1.31019	1.46761	0.302384	0.659996	1.12229	0.159952	1.10285	0.11697	0.129995	-0.385715	-0.21074	0.208717	0.294173	-0.173735	-1.0944	0.33511	-0.239551	-1.48777	-2.21508	-1.9754
ENSG00000170684	ZNF296	H292_C	0.241023	1.19484	0.250901	0.805074	0.672427	0.814004	0.335718	-0.594859	1.15403	0.00818914	0.15183	-0.451294	0.100873	0.0518414	0.529372	0.224144	0.208855	0.613398	-2.74838	-1.74523	-1.81675
ENSG00000170832	USP32	H292_C	0.48127	0.470372	0.767537	0.426482	0.812952	0.804901	0.2572	0.753678	0.293201	-0.584229	-0.681005	-0.422916	0.757243	0.393246	0.224326	0.592832	0.496341	0.569539	-1.6547	-2.3337	-2.42457
ENSG00000170871	KIAA0232	H292_C	0.873232	0.683123	1.0548	0.109792	0.981165	1.28872	0.27914	0.627454	-0.0490668	-0.79751	-1.43218	-0.993832	0.81034	0.580494	-0.0964377	0.35107	0.536439	0.330234	-1.10513	-1.9878	-2.04404
ENSG00000171067	C11orf24	H292_C	0.752725	0.713864	0.649682	0.542784	0.486561	1.5853	0.671066	0.691602	0.884041	-1.39135	0.13851	-0.414451	1.00688	-0.339527	-0.983199	0.0911057	-0.356014	0.452743	-2.09344	-1.41928	-1.66961
ENSG00000171206	TRIM8	H292_C	-0.504691	1.17394	0.0191483	0.426703	0.8237	0.687035	0.428628	0.576633	0.364633	0.0174782	0.298043	-0.466715	0.50496	-0.333089	0.677474	0.226024	1.05129	0.473782	-2.26476	-2.03456	-2.14565
ENSG00000171223	JUNB	H292_C	0.313865	1.53599	0.622301	0.720094	0.320491	1.15039	0.771793	0.177628	0.649256	-0.471397	0.0821987	-0.455059	0.469537	0.22363	0.0231519	-0.140121	0.0463217	0.264836	-1.83987	-2.16481	-2.30023
ENSG00000171302	CANT1	H292_C	0.67354	0.962726	0.556342	0.886136	0.949438	1.04267	0.521808	0.259997	0.488021	-0.439445	-0.308287	-0.764413	0.202606	-0.0546528	0.356349	0.0353156	0.517867	0.460914	-2.15668	-2.06091	-2.12935
ENSG00000171316	CHD7	H292_C	0.992388	1.18545	0.920376	0.295447	1.42386	1.32508	0.15955	0.822227	0.379495	-1.47151	-1.35254	-0.817354	0.919138	-0.241038	-0.679209	0.359758	-0.58407	0.372744	-1.15796	-1.3878	-1.46402
ENSG00000171368	TPPP	H292_C	0.127031	0.714966	0.253289	0.232318	0.470029	1.68754	-1.20844	-0.723368	-0.929406	-0.640704	0.5239	-0.199912	1.63267	0.246935	-0.746236	0.618714	1.81967	0.245645	-1.37486	-1.42401	-1.32577
ENSG00000171450	CDK5R2	H292_C	0.975538	1.35369	1.17455	0.922947	0.219685	1.47485	0.563642	0.0112132	1.23293	-1.46701	-0.525382	-1.14239	0.531771	0.021286	-0.271407	-0.366081	-0.444107	0.0306493	-1.02186	-1.85559	-1.41893
ENSG00000171488	LRRC8C	H292_C	-0.549047	0.394121	-0.251629	0.233504	-0.2205	0.436642	-0.0388629	1.03393	-0.0308623	-0.385555	0.367583	0.292299	1.09361	0.836104	0.0579169	0.135411	1.74402	0.797134	-1.48776	-2.20597	-2.25209
ENSG00000171552	BCL2L1	H292_C	-0.433972	0.582806	-0.0462199	0.510122	0.744323	0.73944	0.791244	0.614569	0.887202	-0.793843	0.0560187	-0.215743	0.838018	-0.408693	0.0304189	0.797123	0.734585	0.793748	-2.27341	-1.94137	-2.00636
ENSG00000171608	PIK3CD	H292_C	-0.197197	0.2574	-0.185867	0.384317	0.120933	0.811377	0.30615	0.13485	0.205644	-1.30987	0.494114	0.309159	1.57991	0.253769	-0.515552	0.543987	1.83521	0.477534	-1.90213	-1.81114	-1.79259
ENSG00000171621	SPSB1	H292_C	0.0322885	1.14329	0.177473	0.618875	0.449832	0.642645	0.452637	-0.0122297	0.194125	-0.0973455	0.206925	-0.259992	0.549046	0.35355	0.676614	0.393296	0.930404	0.313391	-2.37604	-2.09367	-2.29512
ENSG00000171658	NMRAL2P	H292_C	1.00679	1.02466	0.991328	0.954763	0.866867	0.59365	0.806102	0.390521	0.549953	-0.886233	-1.33691	-1.17773	-0.151108	0.501744	0.534878	0.172938	-0.0958612	0.458675	-1.59297	-1.77058	-1.84149
ENSG00000171700	RGS19	H292_C	-0.804036	0.0790622	-0.788458	0.753522	0.062447	0.275975	0.97966	0.157631	0.376245	-1.09414	0.783984	0.0705432	0.786024	-0.275433	0.470563	1.29854	0.900057	1.26929	-2.46951	-1.37242	-1.45956
ENSG00000171763	SPATA5L1	H292_C	0.996285	1.23062	0.944589	0.478041	0.51841	0.967777	1.14151	0.445062	0.68269	0.0505669	0.413446	0.102475	0.187089	-0.265309	-0.285985	-0.698362	-0.441029	-0.551853	-2.28847	-1.92579	-1.70176
ENSG00000171903	CYP4F11	H292_C	1.12721	0.477606	0.687823	1.22976	0.857167	0.280059	1.07332	0.00254607	0.514704	-0.920201	-1.25406	-1.39947	-0.538805	0.419482	0.978479	0.605955	0.0646916	0.59962	-1.76351	-1.43406	-1.60832
ENSG00000171940	ZNF217	H292_C	1.27618	1.55181	1.39053	1.10603	0.664585	1.30572	0.270565	0.720406	0.134859	-0.467884	-0.43659	-0.77889	-0.21492	0.0358082	-0.125713	-0.619834	-0.398989	-0.467056	-1.46721	-1.70383	-1.77558
ENSG00000171970	ZNF57	H292_C	0.991441	1.35603	1.90653	0.87996	0.966175	1.22695	-0.00227038	0.691407	0.446735	-0.900731	-1.40376	-0.609874	-0.180271	0.12117	-0.822625	0.342641	-1.58744	-0.774261	-0.593804	-0.832216	-1.2218
ENSG00000171988	JMJD1C	H292_C	1.30892	1.14522	1.40292	1.03142	0.985727	1.32144	-0.673707	0.491906	-0.674521	-0.446022	-1.27781	-0.872416	-0.148678	0.638409	0.0774303	-0.102067	-0.0283017	0.278691	-1.0166	-1.72613	-1.71584
ENSG00000172059	KLF11	H292_C	-0.839353	0.481747	-0.379409	0.202045	-0.456697	0.783134	-0.5958	0.857654	0.432267	-0.649825	0.705438	0.0363374	1.32092	0.615402	-0.0919448	0.119796	1.64704	1.13121	-1.33784	-1.97008	-2.01205
ENSG00000172062	SMN1	H292_C	0.0415244	0.930738	1.12353	1.65999	1.33347	0.780448	0.345462	0.59849	0.367812	-1.56907	-0.357804	-1.28527	-0.170557	-1.19394	0.480885	-0.434726	1.17548	-0.252251	-0.749003	-1.40915	-1.41606
ENSG00000172216	CEBPB	H292_C	0.629586	1.05196	0.663356	0.825068	0.427431	0.648291	0.561189	0.162797	0.38629	0.349308	0.294454	-0.234023	-0.121821	0.325527	0.519532	-0.0973665	0.30222	0.111254	-2.49477	-2.12307	-2.18721
ENSG00000172239	PAIP1	H292_C	-0.371187	1.06461	0.824054	0.506884	0.70581	0.477954	0.364723	1.88845	0.610216	-0.595498	-0.213009	-0.453139	0.458197	-0.230537	0.341604	0.489014	-0.107971	0.0779019	-1.43764	-2.15614	-2.2443
ENSG00000172244	C5orf34	H292_C	1.62643	0.947231	1.5889	1.34454	0.246951	-0.300859	0.656643	0.233454	-0.21527	0.580166	-0.524738	-1.20259	-2.29711	0.506634	0.820026	-0.513053	-0.496644	-0.720149	-1.28606	-0.51477	-0.479726
ENSG00000172354	GNB2	H292_C	-0.301793	0.816932	0.231407	0.767722	0.343128	0.607424	0.405562	0.00835061	0.557338	-0.385727	0.366196	-0.467448	0.526916	0.123012	0.788848	0.339825	1.34505	0.33365	-2.70989	-1.78205	-1.91445
ENSG00000172432	GTPBP2	H292_C	0.509736	1.34249	0.507686	1.1385	1.18181	1.36982	0.542172	0.0517138	0.198987	-1.09964	-0.654305	-0.98373	0.321601	-0.252654	-0.038698	0.127569	0.524452	0.527839	-1.67914	-1.80339	-1.83282
ENSG00000172602	RND1	H292_C	0.647456	1.51543	0.74692	0.597665	0.679977	0.720863	0.296487	0.71916	0.0513298	0.594121	0.538189	-0.0203096	-0.0374653	-0.0488322	0.227971	-0.523109	-0.0620567	-0.265868	-1.7982	-2.21244	-2.36729
ENSG00000172780	RAB43	H292_C	0.322375	0.582664	-0.470802	0.637907	1.08741	0.813242	0.00418925	-0.518342	0.894533	-0.371555	0.301973	-0.50689	0.668851	-0.700342	0.631486	0.832464	1.71833	-0.346855	-1.72624	-1.83127	-2.02314
ENSG00000172818	OVOL1	H292_C	0.920591	0.77003	0.786802	0.738608	0.894346	1.11937	0.156882	-0.361438	-0.17078	0.0734559	-0.0979628	-0.697036	0.227644	0.258172	0.559623	0.0191572	0.510326	0.648229	-1.89279	-2.25764	-2.20559
ENSG00000172936	MYD88	H292_C	0.061273	0.556212	0.429356	0.662821	0.578779	0.602513	0.53149	0.532498	0.576665	-0.834366	-0.44954	-0.371359	0.722677	0.387257	0.334106	0.591765	0.719753	0.857302	-2.22592	-2.11049	-2.15279
ENSG00000172939	OXSR1	H292_C	0.589783	0.759261	0.736659	0.559585	1.24943	1.08392	0.17541	0.586333	0.287266	-0.953782	-0.993862	-0.976145	0.69777	-0.0568043	0.205003	0.424223	0.561969	0.703795	-1.69604	-1.97589	-1.96788
ENSG00000173039	RELA	H292_C	0.260764	0.911164	0.309382	0.643028	0.616365	0.896722	0.258289	0.311335	0.282594	-0.170257	0.111335	-0.331523	0.520651	0.204849	0.4043	0.54252	0.602798	0.46887	-2.46304	-2.17713	-2.20301
ENSG00000173210	ABLIM3	H292_C	-0.100209	0.766979	-0.157808	0.849499	0.650097	0.60142	0.124049	0.924008	0.452125	-0.425802	0.0516136	-0.166006	0.306465	0.0219279	0.411605	0.367297	1.04895	0.825673	-1.93229	-2.2894	-2.3302
ENSG00000173276	ZBTB21	H292_C	0.854688	0.987546	1.16226	0.52942	0.878941	1.15824	0.291498	0.69165	0.323273	-0.358969	-0.809101	-0.801697	0.241968	0.367333	0.141322	-0.363882	0.31305	0.355171	-1.86048	-2.11977	-1.98247
ENSG00000173327	MAP3K11	H292_C	0.146718	1.20326	0.0948259	0.66366	1.12124	0.75437	0.502094	-0.411452	0.312309	0.131084	0.448005	-0.358366	0.369508	-0.594259	0.693443	0.2764	0.530711	0.533759	-2.31947	-2.04038	-2.05746
ENSG00000173465	SSSCA1	H292_C	0.346633	0.738625	0.119684	0.71452	-0.309912	0.656255	0.784863	0.184667	0.646956	0.0038777	0.165218	-0.14569	0.141024	0.894042	0.417019	-0.104909	0.798017	0.570158	-2.82893	-1.83882	-1.95329
ENSG00000173744	AGFG1	H292_C	1.13439	0.29597	1.20797	0.544665	0.357724	0.936941	0.187036	0.68623	0.173489	-0.343181	-0.32796	-0.183266	0.604013	0.655312	0.0757175	-0.270525	0.400937	0.297147	-1.82479	-2.3246	-2.28322
ENSG00000173846	PLK3	H292_C	0.827169	0.883656	0.669137	0.674675	0.607312	1.01535	0.746237	0.293988	0.512075	0.0262993	0.153503	-0.0855434	0.212221	0.110539	-0.0282489	-0.0813406	0.0712064	0.138944	-2.10665	-2.29965	-2.34089
ENSG00000173894	CBX2	H292_C	-0.132182	-0.48427	-0.558084	1.10718	0.198722	0.0961611	0.501259	0.611776	1.07347	-1.37561	0.438938	0.0129212	0.3833	-0.223028	0.539746	0.888955	1.46094	0.934268	-1.85991	-1.70294	-1.91161
ENSG00000174010	KLHL15	H292_C	1.24471	0.692032	1.61591	-0.0175663	0.647807	0.432692	-0.00788955	0.629286	-0.301426	1.50204	0.14954	-0.206263	-0.536645	0.362634	0.676175	-1.14841	-0.286661	-0.126527	-1.40077	-2.00372	-1.91696
ENSG00000174013	FBXO45	H292_C	0.629563	0.792118	1.27365	0.876016	1.36118	0.519211	0.643858	1.1681	0.556096	-0.761058	-0.914105	-0.54196	0.0853512	-0.343525	0.149547	0.141412	0.211052	-0.362472	-1.39054	-2.12398	-1.9695
ENSG00000174028	FAM3C2	H292_C	-1.45602	1.06929	-0.262935	-0.691657	1.58864	-0.381647	0.911966	1.17904	1.39285	0.591084	-0.95196	-0.789197	-0.535043	-1.67604	0.953641	0.285486	0.0395025	1.12283	-0.409209	-0.959632	-1.021
ENSG00000174173	TRMT10C	H292_C	1.0538	0.540894	1.60609	0.509175	0.684961	0.951698	0.854256	1.61605	0.542015	-0.923793	-1.35029	-0.672297	0.175393	0.31594	-0.500539	-0.282935	-0.0701737	-0.631335	-1.07895	-1.58947	-1.75049
ENSG00000174276	ZNHIT2	H292_C	0.906796	0.900267	0.845785	1.0332	0.541847	1.34924	1.43907	-0.81198	1.04047	-0.980012	-0.0162128	-0.377441	0.267321	-0.254897	-0.608243	0.0631122	-0.00190716	-0.620341	-2.48276	-1.14094	-1.09239
ENSG00000174405	LIG4	H292_C	0.523312	1.2064	0.996687	0.401086	1.26719	1.28192	0.583371	1.00219	0.051631	-1.14612	-1.40789	-1.06554	0.604974	-0.0121172	-0.314177	0.125508	0.495516	-0.0417204	-0.97127	-1.73564	-1.84532
ENSG00000174567	GOLT1A	H292_C	0.494113	1.15902	0.187512	0.893238	0.43029	1.04531	0.951738	0.574917	0.841613	-0.674489	-0.107898	-0.747568	0.227418	0.0414691	0.144943	-0.515876	0.292046	0.779893	-2.3918	-1.77277	-1.85312
ENSG00000174574	AKIRIN1	H292_C	0.541255	1.04581	0.847659	0.638306	0.959655	1.01622	0.317446	0.82898	0.249009	-0.570771	-0.622458	-0.758785	0.433978	0.118514	0.259473	0.139055	0.485506	0.264597	-1.97963	-2.06862	-2.14519
ENSG00000174939	ASPHD1	H292_C	0.432651	1.50388	0.429383	0.960254	1.21228	1.27215	1.07381	-0.134559	0.768035	-1.23797	-0.618348	-0.814704	0.42853	-0.51957	-0.292117	0.244714	0.0279834	0.24106	-1.90386	-1.61126	-1.46234
ENSG00000174945	AMZ1	H292_C	0.697326	1.44001	0.80647	0.623713	0.852679	1.38788	0.594844	0.333022	0.139841	-0.129198	-0.367304	-0.626966	0.110261	0.195374	-0.0529731	-0.0978052	0.450703	-0.285588	-1.79576	-2.10726	-2.16927
ENSG00000174951	FUT1	H292_C	0.156676	0.734514	0.0664032	0.704119	1.05229	1.11776	0.709427	-0.224276	0.373132	-0.748268	-0.761255	-1.16497	0.437591	-0.0109774	0.440209	0.24187	1.16493	1.21706	-1.86327	-1.81406	-1.8289
ENSG00000174977	AC026271.1	H292_C	-0.359085	1.13388	0.481179	0.0424088	0.973453	0.235627	-0.257653	2.58298	1.03108	-0.539925	-1.13906	-0.606318	0.280739	-0.149846	0.164158	0.00691085	0.131054	0.24712	-0.531304	-1.58491	-2.14249
ENSG00000174996	KLC2	H292_C	-0.489559	1.10676	-0.498919	0.373129	0.793537	0.849219	0.699516	-0.130288	0.553024	-0.231974	0.0588175	-0.364277	0.729455	-0.148191	0.351501	0.748343	0.974405	0.840195	-1.94583	-2.09311	-2.17576
ENSG00000175029	CTBP2	H292_C	0.387645	0.458275	0.415293	0.55127	0.350204	0.810487	0.299993	0.461271	0.258386	-0.739369	-0.271786	-0.623891	0.885815	0.533353	0.522338	0.476518	0.83984	0.848078	-2.39132	-2.02467	-2.04773
ENSG00000175073	VCPIP1	H292_C	1.11663	1.23169	1.34835	0.443157	1.38561	1.07585	0.0121679	0.674799	-0.0749942	0.501794	-0.809072	-0.903627	-0.511187	-0.000306453	0.396866	-0.520091	0.0196688	-0.214346	-1.27359	-1.94684	-1.95253
ENSG00000175182	FAM131A	H292_C	0.800561	1.07895	0.58739	1.0093	1.60727	1.63307	0.7065	0.169858	0.514984	-1.86149	-0.852921	-1.19782	0.457501	-1.32462	-0.819819	-0.286024	0.320036	0.0939769	-0.930923	-0.782674	-0.92312
[truncated: 3,508 more rows]

## Sheet: OtherMods_KEGGshinyGO
Enrichment FDR (<=0.1)	nGenes	Pathway Genes (min20)	Fold Enrichment	Pathway	URL	Genes
[truncated: 143 more rows]
